# Supplementary material for: Repurposing FDA-approved phytomedicines, natural products, antivirals and cell protectives against SARS-CoV-2 (COVID-19) RNA-dependent RNA polymerase
Source: PeerJ. 2020 Nov 30;8:e10480. doi: 10.7717/peerj.10480 (PMC7713599; doi:10.7717/peerj.10480)
Supplement: Supplemental Information 8 — This was generated after compounds docking runs. [file peerj-08-10480-s008.pdb]

REMARK  99                                                                      
REMARK  99 MOE v2014.09 (Chemical Computing Group Inc.) Sun Aug 02 07:20:03 2020
HELIX    1   1 GLU A   31  ASP A   33  5               Generated by MOE    3
HELIX    2   2 PHE A   47  TYR A   57  1               Generated by MOE   11
HELIX    3   3 MET A   94  ARG A  102  1               Generated by MOE    9
HELIX    4   4 LYS A  113  LEU A  116  1               Generated by MOE    4
HELIX    5   5 ASP A  140  ALA A  146  1               Generated by MOE    7
HELIX    6   6 GLY A  149  ALA A  169  1               Generated by MOE   21
HELIX    7   7 ASP A  205  LEU A  217  1               Generated by MOE   13
HELIX    8   8 VAL A  227  THR A  229  5               Generated by MOE    3
HELIX    9   9 GLU A  248  TYR A  256  1               Generated by MOE    9
HELIX   10  10 ASP A  274  PHE A  287  1               Generated by MOE   14
HELIX   11  11 PRO A  293  SER A  295  5               Generated by MOE    3
HELIX   12  12 PHE A  338  TYR A  344  1               Generated by MOE    7
HELIX   13  13 ALA A  349  ALA A  352  1               Generated by MOE    4
HELIX   14  14 LYS A  387  VAL A  394  1               Generated by MOE    8
HELIX   15  15 ALA A  418  TYR A  423  1               Generated by MOE    6
HELIX   16  16 ASP A  424  TYR A  428  5               Generated by MOE    5
HELIX   17  17 ILE A  436  LYS A  448  1               Generated by MOE   13
HELIX   18  18 ALA A  482  TYR A  486  1               Generated by MOE    5
HELIX   19  19 ASP A  493  TYR A  500  1               Generated by MOE    8
HELIX   20  20 SER A  534  THR A  537  1               Generated by MOE    4
HELIX   21  21 GLN A  543  LEU A  546  1               Generated by MOE    4
HELIX   22  22 GLY A  567  VAL A  575  1               Generated by MOE    9
HELIX   23  23 CYS A  592  ARG A  594  5               Generated by MOE    3
HELIX   24  24 ASN A  598  LEU A  608  1               Generated by MOE   11
HELIX   25  25 HIS A  620  ALA A  630  1               Generated by MOE   11
HELIX   26  26 THR A  657  SER A  679  1               Generated by MOE   23
HELIX   27  27 VAL A  690  LEU A  701  1               Generated by MOE   12
HELIX   28  28 PHE A  711  HIS A  722  1               Generated by MOE   12
HELIX   29  29 SER A  738  GLN A  743  1               Generated by MOE    6
HELIX   30  30 ILE A  749  TYR A  758  1               Generated by MOE   10
HELIX   31  31 PRO A  804  CYS A  812  1               Generated by MOE    9
HELIX   32  32 ILE A  817  LYS A  819  5               Generated by MOE    3
HELIX   33  33 ILE A  826  ALA A  836  1               Generated by MOE   11
HELIX   34  34 TYR A  837  LEU A  839  5               Generated by MOE    3
HELIX   35  35 GLN A  845  MET A  872  1               Generated by MOE   28
HELIX   36  36 ASP A  880  ARG A  884  5               Generated by MOE    5
HELIX   37  37 PRO A  888  GLU A  892  1               Generated by MOE    5
SHEET    1       TYR A   2  TYR A   8                  Generated by MOE
SHEET    2       ALA A  13  LEU A  19                  Generated by MOE
SHEET    3       CYS A  23  GLN A  27                  Generated by MOE
SHEET    4       TYR A  39  ARG A  44                  Generated by MOE
SHEET    5       HIS A  69  PHE A  74                  Generated by MOE
SHEET    6       VAL A  81  LEU A  89                  Generated by MOE
SHEET    7       GLY A 173  VAL A 174                  Generated by MOE
SHEET    8       PRO A 202  VAL A 203                  Generated by MOE
SHEET    9       GLY A 297  LYS A 302                  Generated by MOE
SHEET   10       VAL A 311  PHE A 318                  Generated by MOE
SHEET   11       GLY A 322  HIS A 325                  Generated by MOE
SHEET   12       PHE A 366  ALA A 370                  Generated by MOE
SHEET   13       ASN A 384  PHE A 385                  Generated by MOE
SHEET   14       ILE A 509  GLN A 511                  Generated by MOE
SHEET   15       MET A 512  LEU A 514                  Generated by MOE
SHEET   16       THR A 526  GLY A 529                  Generated by MOE
SHEET   17       PRO A 582  MET A 585                  Generated by MOE
SHEET   18       MET A 636  MET A 638                  Generated by MOE
SHEET   19       CYS A 639  CYS A 639                  Generated by MOE
SHEET   20       SER A 642  VAL A 645                  Generated by MOE
SHEET   21       PHE A 723  MET A 726                  Generated by MOE
SHEET   22       ILE A 727  ILE A 727                  Generated by MOE
SHEET   23       LEU A 728  LEU A 728                  Generated by MOE
SHEET   24       ASP A 731  ASN A 737                  Generated by MOE
SHEET   25       THR A 771  GLU A 772                  Generated by MOE
SHEET   26       GLU A 781  PHE A 782                  Generated by MOE
SHEET   27       GLN A 785  LYS A 791                  Generated by MOE
SHEET   28       TYR A 796  TYR A 801                  Generated by MOE
SHEET   29       PHE A 813  VAL A 814                  Generated by MOE
ATOM      1  N   VAL A   1     122.417  86.904  65.608  1.00  0.66           N1+
ATOM      2  CA  VAL A   1     122.503  87.234  67.074  1.00  0.66           C  
ATOM      3  C   VAL A   1     121.210  87.936  67.553  1.00  0.66           C  
ATOM      4  O   VAL A   1     120.459  88.493  66.749  1.00  0.66           O  
ATOM      5  CB  VAL A   1     123.787  88.066  67.304  1.00  0.66           C  
ATOM      6  CG1 VAL A   1     123.713  89.484  66.726  1.00  0.66           C  
ATOM      7  CG2 VAL A   1     124.182  88.129  68.781  1.00  0.66           C  
ATOM      8  H1  VAL A   1     121.709  86.185  65.409  1.00  0.66           H  
ATOM      9  H2  VAL A   1     122.126  87.741  65.024  1.00  0.66           H  
ATOM     10  H3  VAL A   1     123.310  86.590  65.208  1.00  0.66           H  
ATOM     11  HA  VAL A   1     122.585  86.262  67.575  1.00  0.66           H  
ATOM     12  HB  VAL A   1     124.613  87.552  66.792  1.00  0.66           H  
ATOM     13 HG11 VAL A   1     123.515  89.469  65.650  1.00  0.66           H  
ATOM     14 HG12 VAL A   1     122.931  90.078  67.210  1.00  0.66           H  
ATOM     15 HG13 VAL A   1     124.664  90.008  66.873  1.00  0.66           H  
ATOM     16 HG21 VAL A   1     123.481  88.729  69.366  1.00  0.66           H  
ATOM     17 HG22 VAL A   1     124.227  87.126  69.218  1.00  0.66           H  
ATOM     18 HG23 VAL A   1     125.173  88.583  68.894  1.00  0.66           H  
ATOM     19  N   TYR A   2     120.974  87.851  68.913  1.00  0.71           N  
ATOM     20  CA  TYR A   2     119.794  88.418  69.584  1.00  0.71           C  
ATOM     21  C   TYR A   2     120.011  89.894  69.996  1.00  0.71           C  
ATOM     22  O   TYR A   2     121.119  90.342  70.296  1.00  0.71           O  
ATOM     23  CB  TYR A   2     119.472  87.679  70.906  1.00  0.71           C  
ATOM     24  CG  TYR A   2     118.655  86.408  70.886  1.00  0.71           C  
ATOM     25  CD1 TYR A   2     117.843  86.019  69.815  1.00  0.71           C  
ATOM     26  CD2 TYR A   2     118.618  85.641  72.067  1.00  0.71           C  
ATOM     27  CE1 TYR A   2     117.017  84.896  69.911  1.00  0.71           C  
ATOM     28  CE2 TYR A   2     117.791  84.524  72.171  1.00  0.71           C  
ATOM     29  CZ  TYR A   2     116.994  84.163  71.094  1.00  0.71           C  
ATOM     30  OH  TYR A   2     116.181  83.079  71.245  1.00  0.71           O  
ATOM     31  H   TYR A   2     121.654  87.385  69.507  1.00  0.71           H  
ATOM     32  HA  TYR A   2     118.967  88.392  68.876  1.00  0.71           H  
ATOM     33  HB2 TYR A   2     118.918  88.354  71.573  1.00  0.71           H  
ATOM     34  HB3 TYR A   2     120.420  87.466  71.420  1.00  0.71           H  
ATOM     35  HD1 TYR A   2     117.810  86.594  68.897  1.00  0.71           H  
ATOM     36  HD2 TYR A   2     119.223  85.923  72.928  1.00  0.71           H  
ATOM     37  HE1 TYR A   2     116.386  84.627  69.068  1.00  0.71           H  
ATOM     38  HE2 TYR A   2     117.760  83.942  73.088  1.00  0.71           H  
ATOM     39  HH  TYR A   2     115.790  82.873  70.379  1.00  0.71           H  
ATOM     40  N   ARG A   3     118.815  90.573  70.148  1.00  0.75           N  
ATOM     41  CA  ARG A   3     118.560  91.758  70.977  1.00  0.75           C  
ATOM     42  C   ARG A   3     117.015  91.774  71.143  1.00  0.75           C  
ATOM     43  O   ARG A   3     116.278  91.028  70.485  1.00  0.75           O  
ATOM     44  CB  ARG A   3     119.073  93.070  70.365  1.00  0.75           C  
ATOM     45  CG  ARG A   3     120.592  93.300  70.359  1.00  0.75           C  
ATOM     46  CD  ARG A   3     121.270  93.104  71.712  1.00  0.75           C  
ATOM     47  NE  ARG A   3     122.714  93.400  71.683  1.00  0.75           N  
ATOM     48  CZ  ARG A   3     123.656  92.569  71.175  1.00  0.75           C  
ATOM     49  NH1 ARG A   3     123.334  91.440  70.510  1.00  0.75           N  
ATOM     50  NH2 ARG A   3     124.965  92.859  71.384  1.00  0.75           N1+
ATOM     51  H   ARG A   3     117.981  90.208  69.668  1.00  0.75           H  
ATOM     52  HA  ARG A   3     118.999  91.570  71.962  1.00  0.75           H  
ATOM     53  HB2 ARG A   3     118.615  93.920  70.885  1.00  0.75           H  
ATOM     54  HB3 ARG A   3     118.724  93.134  69.330  1.00  0.75           H  
ATOM     55  HG2 ARG A   3     120.781  94.328  70.022  1.00  0.75           H  
ATOM     56  HG3 ARG A   3     121.055  92.673  69.593  1.00  0.75           H  
ATOM     57  HD2 ARG A   3     121.147  92.095  72.115  1.00  0.75           H  
ATOM     58  HD3 ARG A   3     120.837  93.776  72.452  1.00  0.75           H  
ATOM     59  HE  ARG A   3     123.063  94.182  72.230  1.00  0.75           H  
ATOM     60 HH11 ARG A   3     124.046  90.773  70.251  1.00  0.75           H  
ATOM     61 HH12 ARG A   3     122.351  91.110  70.414  1.00  0.75           H  
ATOM     62 HH21 ARG A   3     125.711  92.221  71.145  1.00  0.75           H  
ATOM     63 HH22 ARG A   3     125.183  93.624  72.057  1.00  0.75           H  
ATOM     64  N   ALA A   4     116.545  92.672  72.078  1.00  0.90           N  
ATOM     65  CA  ALA A   4     115.119  92.947  72.230  1.00  0.90           C  
ATOM     66  C   ALA A   4     114.820  94.154  71.353  1.00  0.90           C  
ATOM     67  O   ALA A   4     115.603  95.106  71.302  1.00  0.90           O  
ATOM     68  CB  ALA A   4     114.753  93.274  73.660  1.00  0.90           C  
ATOM     69  H   ALA A   4     117.234  93.207  72.652  1.00  0.90           H  
ATOM     70  HA  ALA A   4     114.546  92.090  71.880  1.00  0.90           H  
ATOM     71  HB1 ALA A   4     114.957  92.427  74.318  1.00  0.90           H  
ATOM     72  HB2 ALA A   4     115.328  94.127  74.028  1.00  0.90           H  
ATOM     73  HB3 ALA A   4     113.693  93.534  73.738  1.00  0.90           H  
ATOM     74  N   PHE A   5     113.619  94.103  70.668  1.00  0.87           N  
ATOM     75  CA  PHE A   5     113.290  95.155  69.709  1.00  0.87           C  
ATOM     76  C   PHE A   5     111.913  95.743  70.018  1.00  0.87           C  
ATOM     77  O   PHE A   5     110.967  95.028  70.347  1.00  0.87           O  
ATOM     78  CB  PHE A   5     113.259  94.656  68.252  1.00  0.87           C  
ATOM     79  CG  PHE A   5     114.536  94.109  67.657  1.00  0.87           C  
ATOM     80  CD1 PHE A   5     115.791  94.638  67.967  1.00  0.87           C  
ATOM     81  CD2 PHE A   5     114.468  93.093  66.695  1.00  0.87           C  
ATOM     82  CE1 PHE A   5     116.949  94.133  67.377  1.00  0.87           C  
ATOM     83  CE2 PHE A   5     115.626  92.569  66.117  1.00  0.87           C  
ATOM     84  CZ  PHE A   5     116.869  93.081  66.473  1.00  0.87           C  
ATOM     85  H   PHE A   5     112.938  93.340  70.830  1.00  0.87           H  
ATOM     86  HA  PHE A   5     114.032  95.945  69.811  1.00  0.87           H  
ATOM     87  HB2 PHE A   5     112.954  95.488  67.605  1.00  0.87           H  
ATOM     88  HB3 PHE A   5     112.476  93.890  68.168  1.00  0.87           H  
ATOM     89  HD1 PHE A   5     115.880  95.455  68.675  1.00  0.87           H  
ATOM     90  HD2 PHE A   5     113.503  92.693  66.394  1.00  0.87           H  
ATOM     91  HE1 PHE A   5     117.911  94.562  67.640  1.00  0.87           H  
ATOM     92  HE2 PHE A   5     115.560  91.763  65.391  1.00  0.87           H  
ATOM     93  HZ  PHE A   5     117.768  92.660  66.042  1.00  0.87           H  
ATOM     94  N   ASP A   6     111.831  97.100  69.771  1.00  0.89           N  
ATOM     95  CA  ASP A   6     110.586  97.884  69.713  1.00  0.89           C  
ATOM     96  C   ASP A   6     110.331  97.970  68.203  1.00  0.89           C  
ATOM     97  O   ASP A   6     111.058  98.634  67.460  1.00  0.89           O  
ATOM     98  CB  ASP A   6     110.809  99.256  70.347  1.00  0.89           C  
ATOM     99  CG  ASP A   6     109.605 100.170  70.247  1.00  0.89           C  
ATOM    100  OD1 ASP A   6     108.480  99.607  70.075  1.00  0.89           O  
ATOM    101  OD2 ASP A   6     109.823 101.419  70.353  1.00  0.89           O1-
ATOM    102  H   ASP A   6     112.721  97.625  69.521  1.00  0.89           H  
ATOM    103  HA  ASP A   6     109.779  97.330  70.201  1.00  0.89           H  
ATOM    104  HB2 ASP A   6     111.660  99.759  69.884  1.00  0.89           H  
ATOM    105  HB3 ASP A   6     111.057  99.139  71.409  1.00  0.89           H  
ATOM    106  N   ILE A   7     109.351  97.104  67.724  1.00  0.90           N  
ATOM    107  CA  ILE A   7     109.340  96.732  66.308  1.00  0.90           C  
ATOM    108  C   ILE A   7     107.943  96.788  65.652  1.00  0.90           C  
ATOM    109  O   ILE A   7     106.884  96.577  66.242  1.00  0.90           O  
ATOM    110  CB  ILE A   7     110.055  95.363  66.106  1.00  0.90           C  
ATOM    111  CG1 ILE A   7     110.306  95.021  64.620  1.00  0.90           C  
ATOM    112  CG2 ILE A   7     109.334  94.218  66.821  1.00  0.90           C  
ATOM    113  CD1 ILE A   7     111.296  93.884  64.409  1.00  0.90           C  
ATOM    114  H   ILE A   7     108.634  96.712  68.359  1.00  0.90           H  
ATOM    115  HA  ILE A   7     109.942  97.481  65.777  1.00  0.90           H  
ATOM    116  HB  ILE A   7     111.038  95.460  66.578  1.00  0.90           H  
ATOM    117 HG12 ILE A   7     110.706  95.904  64.108  1.00  0.90           H  
ATOM    118 HG13 ILE A   7     109.366  94.750  64.126  1.00  0.90           H  
ATOM    119 HG21 ILE A   7     109.151  94.447  67.874  1.00  0.90           H  
ATOM    120 HG22 ILE A   7     108.379  93.985  66.344  1.00  0.90           H  
ATOM    121 HG23 ILE A   7     109.948  93.315  66.805  1.00  0.90           H  
ATOM    122 HD11 ILE A   7     112.256  94.118  64.875  1.00  0.90           H  
ATOM    123 HD12 ILE A   7     110.926  92.939  64.817  1.00  0.90           H  
ATOM    124 HD13 ILE A   7     111.470  93.735  63.338  1.00  0.90           H  
ATOM    125  N   TYR A   8     108.027  97.021  64.283  1.00  0.88           N  
ATOM    126  CA  TYR A   8     106.872  97.020  63.397  1.00  0.88           C  
ATOM    127  C   TYR A   8     107.363  96.532  62.021  1.00  0.88           C  
ATOM    128  O   TYR A   8     108.274  97.111  61.426  1.00  0.88           O  
ATOM    129  CB  TYR A   8     106.376  98.467  63.288  1.00  0.88           C  
ATOM    130  CG  TYR A   8     105.047  98.621  62.605  1.00  0.88           C  
ATOM    131  CD1 TYR A   8     104.964  98.829  61.221  1.00  0.88           C  
ATOM    132  CD2 TYR A   8     103.873  98.587  63.367  1.00  0.88           C  
ATOM    133  CE1 TYR A   8     103.729  99.063  60.617  1.00  0.88           C  
ATOM    134  CE2 TYR A   8     102.642  98.829  62.766  1.00  0.88           C  
ATOM    135  CZ  TYR A   8     102.584  99.098  61.401  1.00  0.88           C  
ATOM    136  OH  TYR A   8     101.399  99.408  60.795  1.00  0.88           O  
ATOM    137  H   TYR A   8     108.928  97.231  63.857  1.00  0.88           H  
ATOM    138  HA  TYR A   8     106.098  96.358  63.795  1.00  0.88           H  
ATOM    139  HB2 TYR A   8     107.116  99.095  62.771  1.00  0.88           H  
ATOM    140  HB3 TYR A   8     106.297  98.909  64.292  1.00  0.88           H  
ATOM    141  HD1 TYR A   8     105.861  98.826  60.604  1.00  0.88           H  
ATOM    142  HD2 TYR A   8     103.919  98.402  64.437  1.00  0.88           H  
ATOM    143  HE1 TYR A   8     103.664  99.237  59.546  1.00  0.88           H  
ATOM    144  HE2 TYR A   8     101.742  98.826  63.373  1.00  0.88           H  
ATOM    145  HH  TYR A   8     100.794  99.906  61.462  1.00  0.88           H  
ATOM    146  N   ASN A   9     106.721  95.426  61.507  1.00  0.90           N  
ATOM    147  CA  ASN A   9     106.734  95.097  60.078  1.00  0.90           C  
ATOM    148  C   ASN A   9     105.433  94.326  59.743  1.00  0.90           C  
ATOM    149  O   ASN A   9     104.435  94.377  60.465  1.00  0.90           O  
ATOM    150  CB  ASN A   9     108.052  94.460  59.641  1.00  0.90           C  
ATOM    151  CG  ASN A   9     108.285  93.085  60.217  1.00  0.90           C  
ATOM    152  OD1 ASN A   9     107.496  92.151  60.090  1.00  0.90           O  
ATOM    153  ND2 ASN A   9     109.488  92.927  60.842  1.00  0.90           N  
ATOM    154  H   ASN A   9     106.195  94.776  62.113  1.00  0.90           H  
ATOM    155  HA  ASN A   9     106.646  96.053  59.543  1.00  0.90           H  
ATOM    156  HB2 ASN A   9     108.890  95.115  59.908  1.00  0.90           H  
ATOM    157  HB3 ASN A   9     108.095  94.359  58.551  1.00  0.90           H  
ATOM    158 HD21 ASN A   9     110.168  93.671  60.945  1.00  0.90           H  
ATOM    159 HD22 ASN A   9     109.726  92.024  61.232  1.00  0.90           H  
ATOM    160  N   ASP A  10     105.423  93.670  58.531  1.00  0.91           N  
ATOM    161  CA  ASP A  10     104.261  92.939  58.019  1.00  0.91           C  
ATOM    162  C   ASP A  10     104.209  91.450  58.452  1.00  0.91           C  
ATOM    163  O   ASP A  10     103.209  90.753  58.268  1.00  0.91           O  
ATOM    164  CB  ASP A  10     104.192  93.070  56.497  1.00  0.91           C  
ATOM    165  CG  ASP A  10     105.476  92.567  55.902  1.00  0.91           C  
ATOM    166  OD1 ASP A  10     106.586  92.987  56.385  1.00  0.91           O  
ATOM    167  OD2 ASP A  10     105.442  91.663  55.013  1.00  0.91           O1-
ATOM    168  H   ASP A  10     106.237  93.635  57.896  1.00  0.91           H  
ATOM    169  HA  ASP A  10     103.363  93.401  58.448  1.00  0.91           H  
ATOM    170  HB2 ASP A  10     104.070  94.119  56.206  1.00  0.91           H  
ATOM    171  HB3 ASP A  10     103.343  92.507  56.094  1.00  0.91           H  
ATOM    172  N   LYS A  11     105.373  90.936  58.991  1.00  0.86           N  
ATOM    173  CA  LYS A  11     105.471  89.559  59.476  1.00  0.86           C  
ATOM    174  C   LYS A  11     105.195  89.596  60.981  1.00  0.86           C  
ATOM    175  O   LYS A  11     104.492  88.745  61.528  1.00  0.86           O  
ATOM    176  CB  LYS A  11     106.847  88.923  59.211  1.00  0.86           C  
ATOM    177  CG  LYS A  11     106.977  88.244  57.839  1.00  0.86           C  
ATOM    178  CD  LYS A  11     106.855  89.170  56.629  1.00  0.86           C  
ATOM    179  CE  LYS A  11     108.039  90.117  56.476  1.00  0.86           C  
ATOM    180  NZ  LYS A  11     107.742  91.135  55.462  1.00  0.86           N1+
ATOM    181  H   LYS A  11     106.171  91.569  59.117  1.00  0.86           H  
ATOM    182  HA  LYS A  11     104.678  88.956  59.019  1.00  0.86           H  
ATOM    183  HB2 LYS A  11     107.026  88.144  59.964  1.00  0.86           H  
ATOM    184  HB3 LYS A  11     107.651  89.653  59.346  1.00  0.86           H  
ATOM    185  HG2 LYS A  11     106.205  87.468  57.762  1.00  0.86           H  
ATOM    186  HG3 LYS A  11     107.941  87.722  57.796  1.00  0.86           H  
ATOM    187  HD2 LYS A  11     105.911  89.715  56.687  1.00  0.86           H  
ATOM    188  HD3 LYS A  11     106.789  88.551  55.725  1.00  0.86           H  
ATOM    189  HE2 LYS A  11     108.934  89.582  56.145  1.00  0.86           H  
ATOM    190  HE3 LYS A  11     108.271  90.656  57.399  1.00  0.86           H  
ATOM    191  HZ1 LYS A  11     106.766  91.061  55.016  1.00  0.86           H  
ATOM    192  HZ2 LYS A  11     107.534  92.075  55.944  1.00  0.86           H  
ATOM    193  HZ3 LYS A  11     108.428  91.302  54.726  1.00  0.86           H  
ATOM    194  N   VAL A  12     105.916  90.562  61.664  1.00  0.92           N  
ATOM    195  CA  VAL A  12     105.852  90.709  63.104  1.00  0.92           C  
ATOM    196  C   VAL A  12     105.747  92.204  63.449  1.00  0.92           C  
ATOM    197  O   VAL A  12     105.977  93.124  62.667  1.00  0.92           O  
ATOM    198  CB  VAL A  12     107.051  90.046  63.821  1.00  0.92           C  
ATOM    199  CG1 VAL A  12     106.977  88.525  63.723  1.00  0.92           C  
ATOM    200  CG2 VAL A  12     108.406  90.539  63.308  1.00  0.92           C  
ATOM    201  H   VAL A  12     106.504  91.221  61.135  1.00  0.92           H  
ATOM    202  HA  VAL A  12     104.922  90.244  63.457  1.00  0.92           H  
ATOM    203  HB  VAL A  12     107.001  90.295  64.889  1.00  0.92           H  
ATOM    204 HG11 VAL A  12     106.002  88.161  64.061  1.00  0.92           H  
ATOM    205 HG12 VAL A  12     107.142  88.171  62.700  1.00  0.92           H  
ATOM    206 HG13 VAL A  12     107.739  88.071  64.360  1.00  0.92           H  
ATOM    207 HG21 VAL A  12     108.556  90.278  62.256  1.00  0.92           H  
ATOM    208 HG22 VAL A  12     108.496  91.625  63.413  1.00  0.92           H  
ATOM    209 HG23 VAL A  12     109.224  90.085  63.875  1.00  0.92           H  
ATOM    210  N   ALA A  13     105.434  92.408  64.767  1.00  0.91           N  
ATOM    211  CA  ALA A  13     105.389  93.713  65.400  1.00  0.91           C  
ATOM    212  C   ALA A  13     105.483  93.411  66.897  1.00  0.91           C  
ATOM    213  O   ALA A  13     105.399  92.254  67.319  1.00  0.91           O  
ATOM    214  CB  ALA A  13     104.104  94.460  65.069  1.00  0.91           C  
ATOM    215  H   ALA A  13     105.230  91.613  65.376  1.00  0.91           H  
ATOM    216  HA  ALA A  13     106.266  94.280  65.078  1.00  0.91           H  
ATOM    217  HB1 ALA A  13     104.000  94.612  63.990  1.00  0.91           H  
ATOM    218  HB2 ALA A  13     103.223  93.905  65.412  1.00  0.91           H  
ATOM    219  HB3 ALA A  13     104.082  95.443  65.551  1.00  0.91           H  
ATOM    220  N   GLY A  14     105.657  94.520  67.696  1.00  0.94           N  
ATOM    221  CA  GLY A  14     105.558  94.418  69.136  1.00  0.94           C  
ATOM    222  C   GLY A  14     106.770  95.027  69.829  1.00  0.94           C  
ATOM    223  O   GLY A  14     107.447  95.927  69.332  1.00  0.94           O  
ATOM    224  H   GLY A  14     105.902  95.427  67.270  1.00  0.94           H  
ATOM    225  HA2 GLY A  14     105.443  93.372  69.437  1.00  0.94           H  
ATOM    226  HA3 GLY A  14     104.662  94.956  69.449  1.00  0.94           H  
ATOM    227  N   PHE A  15     106.999  94.477  71.077  1.00  0.90           N  
ATOM    228  CA  PHE A  15     108.142  94.814  71.929  1.00  0.90           C  
ATOM    229  C   PHE A  15     108.566  93.457  72.523  1.00  0.90           C  
ATOM    230  O   PHE A  15     108.044  92.967  73.523  1.00  0.90           O  
ATOM    231  CB  PHE A  15     107.821  95.839  73.023  1.00  0.90           C  
ATOM    232  CG  PHE A  15     109.013  96.110  73.927  1.00  0.90           C  
ATOM    233  CD1 PHE A  15     110.208  96.634  73.418  1.00  0.90           C  
ATOM    234  CD2 PHE A  15     108.952  95.811  75.293  1.00  0.90           C  
ATOM    235  CE1 PHE A  15     111.322  96.824  74.239  1.00  0.90           C  
ATOM    236  CE2 PHE A  15     110.065  95.993  76.118  1.00  0.90           C  
ATOM    237  CZ  PHE A  15     111.253  96.491  75.589  1.00  0.90           C  
ATOM    238  H   PHE A  15     106.373  93.734  71.429  1.00  0.90           H  
ATOM    239  HA  PHE A  15     108.921  95.212  71.284  1.00  0.90           H  
ATOM    240  HB2 PHE A  15     106.971  95.494  73.624  1.00  0.90           H  
ATOM    241  HB3 PHE A  15     107.503  96.786  72.569  1.00  0.90           H  
ATOM    242  HD1 PHE A  15     110.280  96.901  72.369  1.00  0.90           H  
ATOM    243  HD2 PHE A  15     108.031  95.422  75.720  1.00  0.90           H  
ATOM    244  HE1 PHE A  15     112.237  97.235  73.819  1.00  0.90           H  
ATOM    245  HE2 PHE A  15     110.006  95.739  77.173  1.00  0.90           H  
ATOM    246  HZ  PHE A  15     112.120  96.616  76.230  1.00  0.90           H  
ATOM    247  N   ALA A  16     109.487  92.804  71.727  1.00  0.89           N  
ATOM    248  CA  ALA A  16     109.716  91.363  71.743  1.00  0.89           C  
ATOM    249  C   ALA A  16     111.201  91.125  71.485  1.00  0.89           C  
ATOM    250  O   ALA A  16     111.964  92.046  71.178  1.00  0.89           O  
ATOM    251  CB  ALA A  16     108.865  90.704  70.666  1.00  0.89           C  
ATOM    252  H   ALA A  16     110.049  93.370  71.078  1.00  0.89           H  
ATOM    253  HA  ALA A  16     109.447  90.956  72.720  1.00  0.89           H  
ATOM    254  HB1 ALA A  16     107.798  90.872  70.841  1.00  0.89           H  
ATOM    255  HB2 ALA A  16     109.094  91.136  69.690  1.00  0.89           H  
ATOM    256  HB3 ALA A  16     109.038  89.626  70.609  1.00  0.89           H  
ATOM    257  N   LYS A  17     111.630  89.818  71.616  1.00  0.84           N  
ATOM    258  CA  LYS A  17     113.008  89.415  71.365  1.00  0.84           C  
ATOM    259  C   LYS A  17     113.047  88.660  70.034  1.00  0.84           C  
ATOM    260  O   LYS A  17     112.182  87.848  69.704  1.00  0.84           O  
ATOM    261  CB  LYS A  17     113.583  88.565  72.512  1.00  0.84           C  
ATOM    262  CG  LYS A  17     114.984  89.053  72.901  1.00  0.84           C  
ATOM    263  CD  LYS A  17     115.601  88.270  74.063  1.00  0.84           C  
ATOM    264  CE  LYS A  17     116.935  88.872  74.504  1.00  0.84           C  
ATOM    265  NZ  LYS A  17     116.715  90.096  75.298  1.00  0.84           N1+
ATOM    266  H   LYS A  17     110.955  89.098  71.863  1.00  0.84           H  
ATOM    267  HA  LYS A  17     113.598  90.325  71.244  1.00  0.84           H  
ATOM    268  HB2 LYS A  17     113.630  87.506  72.232  1.00  0.84           H  
ATOM    269  HB3 LYS A  17     112.937  88.631  73.395  1.00  0.84           H  
ATOM    270  HG2 LYS A  17     114.920  90.112  73.169  1.00  0.84           H  
ATOM    271  HG3 LYS A  17     115.648  88.976  72.033  1.00  0.84           H  
ATOM    272  HD2 LYS A  17     115.770  87.237  73.736  1.00  0.84           H  
ATOM    273  HD3 LYS A  17     114.905  88.229  74.910  1.00  0.84           H  
ATOM    274  HE2 LYS A  17     117.557  89.148  73.647  1.00  0.84           H  
ATOM    275  HE3 LYS A  17     117.493  88.182  75.144  1.00  0.84           H  
ATOM    276  HZ1 LYS A  17     115.848  90.589  75.065  1.00  0.84           H  
ATOM    277  HZ2 LYS A  17     116.733  89.949  76.315  1.00  0.84           H  
ATOM    278  HZ3 LYS A  17     117.467  90.879  75.112  1.00  0.84           H  
ATOM    279  N   PHE A  18     114.172  88.972  69.276  1.00  0.82           N  
ATOM    280  CA  PHE A  18     114.320  88.505  67.903  1.00  0.82           C  
ATOM    281  C   PHE A  18     115.805  88.405  67.523  1.00  0.82           C  
ATOM    282  O   PHE A  18     116.712  88.996  68.108  1.00  0.82           O  
ATOM    283  CB  PHE A  18     113.644  89.466  66.911  1.00  0.82           C  
ATOM    284  CG  PHE A  18     112.144  89.366  66.861  1.00  0.82           C  
ATOM    285  CD1 PHE A  18     111.345  90.453  67.239  1.00  0.82           C  
ATOM    286  CD2 PHE A  18     111.529  88.184  66.425  1.00  0.82           C  
ATOM    287  CE1 PHE A  18     109.956  90.352  67.185  1.00  0.82           C  
ATOM    288  CE2 PHE A  18     110.143  88.080  66.409  1.00  0.82           C  
ATOM    289  CZ  PHE A  18     109.358  89.163  66.789  1.00  0.82           C  
ATOM    290  H   PHE A  18     114.913  89.571  69.657  1.00  0.82           H  
ATOM    291  HA  PHE A  18     113.891  87.498  67.839  1.00  0.82           H  
ATOM    292  HB2 PHE A  18     114.014  89.310  65.889  1.00  0.82           H  
ATOM    293  HB3 PHE A  18     113.931  90.486  67.177  1.00  0.82           H  
ATOM    294  HD1 PHE A  18     111.790  91.382  67.586  1.00  0.82           H  
ATOM    295  HD2 PHE A  18     112.121  87.325  66.120  1.00  0.82           H  
ATOM    296  HE1 PHE A  18     109.330  91.194  67.467  1.00  0.82           H  
ATOM    297  HE2 PHE A  18     109.672  87.150  66.105  1.00  0.82           H  
ATOM    298  HZ  PHE A  18     108.276  89.081  66.773  1.00  0.82           H  
ATOM    299  N   LEU A  19     116.016  87.588  66.420  1.00  0.83           N  
ATOM    300  CA  LEU A  19     117.357  87.291  65.912  1.00  0.83           C  
ATOM    301  C   LEU A  19     117.617  88.145  64.662  1.00  0.83           C  
ATOM    302  O   LEU A  19     116.772  88.298  63.781  1.00  0.83           O  
ATOM    303  CB  LEU A  19     117.444  85.783  65.613  1.00  0.83           C  
ATOM    304  CG  LEU A  19     118.874  85.268  65.360  1.00  0.83           C  
ATOM    305  CD1 LEU A  19     119.059  83.880  65.981  1.00  0.83           C  
ATOM    306  CD2 LEU A  19     119.196  85.191  63.866  1.00  0.83           C  
ATOM    307  H   LEU A  19     115.229  87.190  65.912  1.00  0.83           H  
ATOM    308  HA  LEU A  19     118.081  87.551  66.687  1.00  0.83           H  
ATOM    309  HB2 LEU A  19     116.793  85.527  64.767  1.00  0.83           H  
ATOM    310  HB3 LEU A  19     117.024  85.254  66.480  1.00  0.83           H  
ATOM    311  HG  LEU A  19     119.590  85.938  65.844  1.00  0.83           H  
ATOM    312 HD11 LEU A  19     118.899  83.914  67.064  1.00  0.83           H  
ATOM    313 HD12 LEU A  19     118.356  83.156  65.556  1.00  0.83           H  
ATOM    314 HD13 LEU A  19     120.075  83.509  65.809  1.00  0.83           H  
ATOM    315 HD21 LEU A  19     118.541  84.476  63.356  1.00  0.83           H  
ATOM    316 HD22 LEU A  19     119.079  86.158  63.373  1.00  0.83           H  
ATOM    317 HD23 LEU A  19     120.230  84.865  63.712  1.00  0.83           H  
ATOM    318  N   LYS A  20     118.902  88.655  64.557  1.00  0.73           N  
ATOM    319  CA  LYS A  20     119.393  89.218  63.300  1.00  0.73           C  
ATOM    320  C   LYS A  20     120.801  88.667  63.030  1.00  0.73           C  
ATOM    321  O   LYS A  20     121.612  88.459  63.939  1.00  0.73           O  
ATOM    322  CB  LYS A  20     119.343  90.750  63.248  1.00  0.73           C  
ATOM    323  CG  LYS A  20     120.164  91.477  64.323  1.00  0.73           C  
ATOM    324  CD  LYS A  20     120.130  92.997  64.100  1.00  0.73           C  
ATOM    325  CE  LYS A  20     120.885  93.749  65.188  1.00  0.73           C  
ATOM    326  NZ  LYS A  20     120.956  95.189  64.840  1.00  0.73           N1+
ATOM    327  H   LYS A  20     119.532  88.631  65.373  1.00  0.73           H  
ATOM    328  HA  LYS A  20     118.747  88.843  62.495  1.00  0.73           H  
ATOM    329  HB2 LYS A  20     118.297  91.071  63.335  1.00  0.73           H  
ATOM    330  HB3 LYS A  20     119.691  91.076  62.260  1.00  0.73           H  
ATOM    331  HG2 LYS A  20     121.206  91.138  64.297  1.00  0.73           H  
ATOM    332  HG3 LYS A  20     119.769  91.239  65.317  1.00  0.73           H  
ATOM    333  HD2 LYS A  20     119.090  93.345  64.069  1.00  0.73           H  
ATOM    334  HD3 LYS A  20     120.564  93.223  63.119  1.00  0.73           H  
ATOM    335  HE2 LYS A  20     121.917  93.399  65.284  1.00  0.73           H  
ATOM    336  HE3 LYS A  20     120.385  93.677  66.158  1.00  0.73           H  
ATOM    337  HZ1 LYS A  20     121.409  95.352  63.926  1.00  0.73           H  
ATOM    338  HZ2 LYS A  20     120.020  95.628  64.806  1.00  0.73           H  
ATOM    339  HZ3 LYS A  20     121.462  95.706  65.581  1.00  0.73           H  
ATOM    340  N   THR A  21     121.089  88.422  61.698  1.00  0.83           N  
ATOM    341  CA  THR A  21     122.381  87.870  61.273  1.00  0.83           C  
ATOM    342  C   THR A  21     122.914  88.507  59.978  1.00  0.83           C  
ATOM    343  O   THR A  21     123.745  87.930  59.279  1.00  0.83           O  
ATOM    344  CB  THR A  21     122.375  86.329  61.179  1.00  0.83           C  
ATOM    345  OG1 THR A  21     123.709  85.836  61.008  1.00  0.83           O  
ATOM    346  CG2 THR A  21     121.486  85.772  60.072  1.00  0.83           C  
ATOM    347  H   THR A  21     120.387  88.598  60.982  1.00  0.83           H  
ATOM    348  HA  THR A  21     123.123  88.152  62.032  1.00  0.83           H  
ATOM    349  HB  THR A  21     122.020  85.923  62.133  1.00  0.83           H  
ATOM    350 HG21 THR A  21     120.448  86.099  60.188  1.00  0.83           H  
ATOM    351 HG22 THR A  21     121.839  86.067  59.079  1.00  0.83           H  
ATOM    352 HG23 THR A  21     121.506  84.677  60.092  1.00  0.83           H  
ATOM    353  HG1 THR A  21     124.089  86.292  60.224  1.00  0.83           H  
ATOM    354  N   ASN A  22     122.553  89.828  59.799  1.00  0.80           N  
ATOM    355  CA  ASN A  22     123.126  90.689  58.746  1.00  0.80           C  
ATOM    356  C   ASN A  22     124.289  91.530  59.321  1.00  0.80           C  
ATOM    357  O   ASN A  22     124.900  92.382  58.678  1.00  0.80           O  
ATOM    358  CB  ASN A  22     122.057  91.578  58.115  1.00  0.80           C  
ATOM    359  CG  ASN A  22     121.320  92.407  59.143  1.00  0.80           C  
ATOM    360  OD1 ASN A  22     121.469  92.284  60.357  1.00  0.80           O  
ATOM    361  ND2 ASN A  22     120.435  93.300  58.618  1.00  0.80           N  
ATOM    362  H   ASN A  22     121.888  90.261  60.445  1.00  0.80           H  
ATOM    363  HA  ASN A  22     123.565  90.047  57.973  1.00  0.80           H  
ATOM    364  HB2 ASN A  22     121.314  90.954  57.603  1.00  0.80           H  
ATOM    365  HB3 ASN A  22     122.497  92.252  57.376  1.00  0.80           H  
ATOM    366 HD21 ASN A  22     119.911  93.905  59.240  1.00  0.80           H  
ATOM    367 HD22 ASN A  22     120.277  93.381  57.620  1.00  0.80           H  
ATOM    368  N   CYS A  23     124.568  91.209  60.638  1.00  0.80           N  
ATOM    369  CA  CYS A  23     125.552  91.869  61.474  1.00  0.80           C  
ATOM    370  C   CYS A  23     126.575  90.821  61.944  1.00  0.80           C  
ATOM    371  O   CYS A  23     126.323  89.617  61.991  1.00  0.80           O  
ATOM    372  CB  CYS A  23     124.905  92.489  62.719  1.00  0.80           C  
ATOM    373  SG  CYS A  23     123.664  93.763  62.329  1.00  0.80           S  
ATOM    374  H   CYS A  23     124.058  90.425  61.033  1.00  0.80           H  
ATOM    375  HA  CYS A  23     126.065  92.612  60.863  1.00  0.80           H  
ATOM    376  HB2 CYS A  23     125.658  92.945  63.370  1.00  0.80           H  
ATOM    377  HB3 CYS A  23     124.401  91.715  63.310  1.00  0.80           H  
ATOM    378  HG  CYS A  23     122.872  92.978  61.567  1.00  0.80           H  
ATOM    379  N   CYS A  24     127.752  91.395  62.398  1.00  0.87           N  
ATOM    380  CA  CYS A  24     128.879  90.637  62.967  1.00  0.87           C  
ATOM    381  C   CYS A  24     129.562  91.623  63.930  1.00  0.87           C  
ATOM    382  O   CYS A  24     129.504  92.845  63.753  1.00  0.87           O  
ATOM    383  CB  CYS A  24     129.813  90.165  61.850  1.00  0.87           C  
ATOM    384  SG  CYS A  24     130.960  88.851  62.365  1.00  0.87           S  
ATOM    385  H   CYS A  24     127.867  92.417  62.335  1.00  0.87           H  
ATOM    386  HA  CYS A  24     128.461  89.794  63.528  1.00  0.87           H  
ATOM    387  HB2 CYS A  24     130.402  90.998  61.451  1.00  0.87           H  
ATOM    388  HB3 CYS A  24     129.226  89.758  61.019  1.00  0.87           H  
ATOM    389  HG  CYS A  24     131.825  89.629  63.038  1.00  0.87           H  
ATOM    390  N   ARG A  25     130.209  91.066  65.013  1.00  0.78           N  
ATOM    391  CA  ARG A  25     130.741  91.916  66.078  1.00  0.78           C  
ATOM    392  C   ARG A  25     132.173  91.498  66.404  1.00  0.78           C  
ATOM    393  O   ARG A  25     132.502  90.313  66.439  1.00  0.78           O  
ATOM    394  CB  ARG A  25     129.894  91.783  67.354  1.00  0.78           C  
ATOM    395  CG  ARG A  25     128.517  92.442  67.234  1.00  0.78           C  
ATOM    396  CD  ARG A  25     127.707  92.316  68.519  1.00  0.78           C  
ATOM    397  NE  ARG A  25     128.260  93.140  69.610  1.00  0.78           N  
ATOM    398  CZ  ARG A  25     127.755  94.321  70.069  1.00  0.78           C  
ATOM    399  NH1 ARG A  25     126.661  94.905  69.529  1.00  0.78           N  
ATOM    400  NH2 ARG A  25     128.359  94.959  71.088  1.00  0.78           N1+
ATOM    401  H   ARG A  25     130.335  90.056  65.092  1.00  0.78           H  
ATOM    402  HA  ARG A  25     130.745  92.960  65.749  1.00  0.78           H  
ATOM    403  HB2 ARG A  25     130.432  92.237  68.190  1.00  0.78           H  
ATOM    404  HB3 ARG A  25     129.769  90.723  67.609  1.00  0.78           H  
ATOM    405  HG2 ARG A  25     127.954  91.970  66.421  1.00  0.78           H  
ATOM    406  HG3 ARG A  25     128.641  93.499  66.979  1.00  0.78           H  
ATOM    407  HD2 ARG A  25     127.698  91.279  68.872  1.00  0.78           H  
ATOM    408  HD3 ARG A  25     126.662  92.589  68.346  1.00  0.78           H  
ATOM    409  HE  ARG A  25     129.084  92.798  70.100  1.00  0.78           H  
ATOM    410 HH11 ARG A  25     126.305  95.762  69.949  1.00  0.78           H  
ATOM    411 HH12 ARG A  25     126.150  94.517  68.746  1.00  0.78           H  
ATOM    412 HH21 ARG A  25     128.022  95.867  71.465  1.00  0.78           H  
ATOM    413 HH22 ARG A  25     129.186  94.592  71.542  1.00  0.78           H  
ATOM    414  N   PHE A  26     132.998  92.561  66.738  1.00  0.90           N  
ATOM    415  CA  PHE A  26     134.367  92.385  67.233  1.00  0.90           C  
ATOM    416  C   PHE A  26     134.552  93.328  68.444  1.00  0.90           C  
ATOM    417  O   PHE A  26     134.021  94.441  68.510  1.00  0.90           O  
ATOM    418  CB  PHE A  26     135.419  92.716  66.164  1.00  0.90           C  
ATOM    419  CG  PHE A  26     135.319  91.886  64.903  1.00  0.90           C  
ATOM    420  CD1 PHE A  26     135.463  90.492  64.939  1.00  0.90           C  
ATOM    421  CD2 PHE A  26     135.088  92.507  63.668  1.00  0.90           C  
ATOM    422  CE1 PHE A  26     135.367  89.736  63.767  1.00  0.90           C  
ATOM    423  CE2 PHE A  26     134.999  91.752  62.498  1.00  0.90           C  
ATOM    424  CZ  PHE A  26     135.138  90.366  62.547  1.00  0.90           C  
ATOM    425  H   PHE A  26     132.655  93.526  66.647  1.00  0.90           H  
ATOM    426  HA  PHE A  26     134.481  91.351  67.578  1.00  0.90           H  
ATOM    427  HB2 PHE A  26     136.426  92.585  66.581  1.00  0.90           H  
ATOM    428  HB3 PHE A  26     135.345  93.781  65.905  1.00  0.90           H  
ATOM    429  HD1 PHE A  26     135.640  89.975  65.879  1.00  0.90           H  
ATOM    430  HD2 PHE A  26     134.975  93.587  63.607  1.00  0.90           H  
ATOM    431  HE1 PHE A  26     135.476  88.655  63.810  1.00  0.90           H  
ATOM    432  HE2 PHE A  26     134.826  92.250  61.547  1.00  0.90           H  
ATOM    433  HZ  PHE A  26     135.072  89.777  61.636  1.00  0.90           H  
ATOM    434  N   GLN A  27     135.371  92.836  69.446  1.00  0.89           N  
ATOM    435  CA  GLN A  27     135.553  93.545  70.727  1.00  0.89           C  
ATOM    436  C   GLN A  27     136.834  94.373  70.619  1.00  0.89           C  
ATOM    437  O   GLN A  27     137.802  93.983  69.962  1.00  0.89           O  
ATOM    438  CB  GLN A  27     135.639  92.525  71.879  1.00  0.89           C  
ATOM    439  CG  GLN A  27     135.562  93.150  73.278  1.00  0.89           C  
ATOM    440  CD  GLN A  27     134.921  92.239  74.317  1.00  0.89           C  
ATOM    441  OE1 GLN A  27     134.341  91.182  74.062  1.00  0.89           O  
ATOM    442  NE2 GLN A  27     134.923  92.747  75.588  1.00  0.89           N  
ATOM    443  H   GLN A  27     135.905  91.983  69.303  1.00  0.89           H  
ATOM    444  HA  GLN A  27     134.702  94.216  70.879  1.00  0.89           H  
ATOM    445  HB2 GLN A  27     136.571  91.948  71.803  1.00  0.89           H  
ATOM    446  HB3 GLN A  27     134.833  91.795  71.743  1.00  0.89           H  
ATOM    447  HG2 GLN A  27     134.958  94.065  73.253  1.00  0.89           H  
ATOM    448  HG3 GLN A  27     136.563  93.430  73.621  1.00  0.89           H  
ATOM    449 HE21 GLN A  27     134.457  92.242  76.334  1.00  0.89           H  
ATOM    450 HE22 GLN A  27     135.386  93.623  75.822  1.00  0.89           H  
ATOM    451  N   GLU A  28     136.872  95.530  71.380  1.00  0.89           N  
ATOM    452  CA  GLU A  28     138.113  96.304  71.438  1.00  0.89           C  
ATOM    453  C   GLU A  28     139.124  95.577  72.347  1.00  0.89           C  
ATOM    454  O   GLU A  28     138.816  95.054  73.415  1.00  0.89           O  
ATOM    455  CB  GLU A  28     137.857  97.729  71.932  1.00  0.89           C  
ATOM    456  CG  GLU A  28     139.063  98.660  71.768  1.00  0.89           C  
ATOM    457  CD  GLU A  28     138.721 100.137  71.805  1.00  0.89           C  
ATOM    458  OE1 GLU A  28     137.492 100.480  71.808  1.00  0.89           O  
ATOM    459  OE2 GLU A  28     139.683 100.972  71.736  1.00  0.89           O1-
ATOM    460  H   GLU A  28     136.061  95.875  71.915  1.00  0.89           H  
ATOM    461  HA  GLU A  28     138.510  96.346  70.416  1.00  0.89           H  
ATOM    462  HB2 GLU A  28     137.559  97.709  72.988  1.00  0.89           H  
ATOM    463  HB3 GLU A  28     136.999  98.126  71.376  1.00  0.89           H  
ATOM    464  HG2 GLU A  28     139.546  98.476  70.801  1.00  0.89           H  
ATOM    465  HG3 GLU A  28     139.803  98.454  72.550  1.00  0.89           H  
ATOM    466  N   LYS A  29     140.413  95.587  71.844  1.00  0.90           N  
ATOM    467  CA  LYS A  29     141.565  95.024  72.546  1.00  0.90           C  
ATOM    468  C   LYS A  29     142.486  96.227  72.794  1.00  0.90           C  
ATOM    469  O   LYS A  29     143.128  96.761  71.889  1.00  0.90           O  
ATOM    470  CB  LYS A  29     142.239  93.948  71.681  1.00  0.90           C  
ATOM    471  CG  LYS A  29     143.490  93.350  72.337  1.00  0.90           C  
ATOM    472  CD  LYS A  29     144.223  92.352  71.430  1.00  0.90           C  
ATOM    473  CE  LYS A  29     143.572  90.980  71.291  1.00  0.90           C  
ATOM    474  NZ  LYS A  29     143.576  90.270  72.577  1.00  0.90           N1+
ATOM    475  H   LYS A  29     140.603  96.034  70.953  1.00  0.90           H  
ATOM    476  HA  LYS A  29     141.246  94.594  73.499  1.00  0.90           H  
ATOM    477  HB2 LYS A  29     142.513  94.374  70.706  1.00  0.90           H  
ATOM    478  HB3 LYS A  29     141.513  93.152  71.476  1.00  0.90           H  
ATOM    479  HG2 LYS A  29     143.231  92.890  73.295  1.00  0.90           H  
ATOM    480  HG3 LYS A  29     144.194  94.159  72.563  1.00  0.90           H  
ATOM    481  HD2 LYS A  29     145.242  92.224  71.816  1.00  0.90           H  
ATOM    482  HD3 LYS A  29     144.335  92.791  70.431  1.00  0.90           H  
ATOM    483  HE2 LYS A  29     144.140  90.359  70.592  1.00  0.90           H  
ATOM    484  HE3 LYS A  29     142.534  91.038  70.954  1.00  0.90           H  
ATOM    485  HZ1 LYS A  29     144.564  90.288  73.047  1.00  0.90           H  
ATOM    486  HZ2 LYS A  29     142.981  90.681  73.307  1.00  0.90           H  
ATOM    487  HZ3 LYS A  29     143.384  89.267  72.520  1.00  0.90           H  
ATOM    488  N   ASP A  30     142.433  96.693  74.086  1.00  0.89           N  
ATOM    489  CA  ASP A  30     143.336  97.702  74.646  1.00  0.89           C  
ATOM    490  C   ASP A  30     144.613  96.967  75.123  1.00  0.89           C  
ATOM    491  O   ASP A  30     144.899  95.813  74.789  1.00  0.89           O  
ATOM    492  CB  ASP A  30     142.612  98.504  75.725  1.00  0.89           C  
ATOM    493  CG  ASP A  30     142.067  97.558  76.781  1.00  0.89           C  
ATOM    494  OD1 ASP A  30     141.276  96.667  76.318  1.00  0.89           O  
ATOM    495  OD2 ASP A  30     142.414  97.766  77.979  1.00  0.89           O1-
ATOM    496  H   ASP A  30     141.758  96.304  74.771  1.00  0.89           H  
ATOM    497  HA  ASP A  30     143.646  98.376  73.838  1.00  0.89           H  
ATOM    498  HB2 ASP A  30     141.762  99.036  75.281  1.00  0.89           H  
ATOM    499  HB3 ASP A  30     143.245  99.262  76.186  1.00  0.89           H  
ATOM    500  N   GLU A  31     145.494  97.726  75.867  1.00  0.87           N  
ATOM    501  CA  GLU A  31     146.775  97.188  76.294  1.00  0.87           C  
ATOM    502  C   GLU A  31     146.659  95.979  77.268  1.00  0.87           C  
ATOM    503  O   GLU A  31     145.625  95.624  77.835  1.00  0.87           O  
ATOM    504  CB  GLU A  31     147.745  98.275  76.810  1.00  0.87           C  
ATOM    505  CG  GLU A  31     147.217  99.169  77.937  1.00  0.87           C  
ATOM    506  CD  GLU A  31     146.458 100.380  77.381  1.00  0.87           C  
ATOM    507  OE1 GLU A  31     146.843 101.507  77.800  1.00  0.87           O  
ATOM    508  OE2 GLU A  31     145.543 100.079  76.553  1.00  0.87           O1-
ATOM    509  H   GLU A  31     145.288  98.726  76.119  1.00  0.87           H  
ATOM    510  HA  GLU A  31     147.232  96.772  75.384  1.00  0.87           H  
ATOM    511  HB2 GLU A  31     148.039  98.906  75.961  1.00  0.87           H  
ATOM    512  HB3 GLU A  31     148.667  97.799  77.166  1.00  0.87           H  
ATOM    513  HG2 GLU A  31     148.069  99.536  78.524  1.00  0.87           H  
ATOM    514  HG3 GLU A  31     146.568  98.612  78.621  1.00  0.87           H  
ATOM    515  N   ASP A  32     147.854  95.272  77.364  1.00  0.76           N  
ATOM    516  CA  ASP A  32     148.078  94.096  78.209  1.00  0.76           C  
ATOM    517  C   ASP A  32     147.237  92.870  77.792  1.00  0.76           C  
ATOM    518  O   ASP A  32     147.095  91.886  78.514  1.00  0.76           O  
ATOM    519  CB  ASP A  32     147.941  94.405  79.691  1.00  0.76           C  
ATOM    520  CG  ASP A  32     149.012  95.348  80.219  1.00  0.76           C  
ATOM    521  OD1 ASP A  32     149.981  95.626  79.457  1.00  0.76           O  
ATOM    522  OD2 ASP A  32     148.823  95.725  81.413  1.00  0.76           O1-
ATOM    523  H   ASP A  32     148.676  95.612  76.876  1.00  0.76           H  
ATOM    524  HA  ASP A  32     149.111  93.789  77.994  1.00  0.76           H  
ATOM    525  HB2 ASP A  32     148.023  93.482  80.278  1.00  0.76           H  
ATOM    526  HB3 ASP A  32     146.955  94.829  79.914  1.00  0.76           H  
ATOM    527  N   ASP A  33     146.748  92.927  76.502  1.00  0.94           N  
ATOM    528  CA  ASP A  33     145.988  91.859  75.847  1.00  0.94           C  
ATOM    529  C   ASP A  33     144.630  91.589  76.537  1.00  0.94           C  
ATOM    530  O   ASP A  33     143.945  90.590  76.314  1.00  0.94           O  
ATOM    531  CB  ASP A  33     146.811  90.592  75.670  1.00  0.94           C  
ATOM    532  CG  ASP A  33     146.165  89.670  74.654  1.00  0.94           C  
ATOM    533  OD1 ASP A  33     145.543  90.227  73.693  1.00  0.94           O  
ATOM    534  OD2 ASP A  33     146.317  88.436  74.852  1.00  0.94           O1-
ATOM    535  H   ASP A  33     146.925  93.777  75.976  1.00  0.94           H  
ATOM    536  HA  ASP A  33     145.732  92.294  74.873  1.00  0.94           H  
ATOM    537  HB2 ASP A  33     146.921  90.061  76.623  1.00  0.94           H  
ATOM    538  HB3 ASP A  33     147.818  90.832  75.308  1.00  0.94           H  
ATOM    539  N   ASN A  34     144.188  92.646  77.311  1.00  0.94           N  
ATOM    540  CA  ASN A  34     142.911  92.625  78.012  1.00  0.94           C  
ATOM    541  C   ASN A  34     141.865  93.150  76.998  1.00  0.94           C  
ATOM    542  O   ASN A  34     142.080  93.155  75.783  1.00  0.94           O  
ATOM    543  CB  ASN A  34     143.053  93.290  79.385  1.00  0.94           C  
ATOM    544  CG  ASN A  34     142.415  94.647  79.471  1.00  0.94           C  
ATOM    545  OD1 ASN A  34     141.267  94.770  79.899  1.00  0.94           O  
ATOM    546  ND2 ASN A  34     143.163  95.654  78.950  1.00  0.94           N  
ATOM    547  H   ASN A  34     144.770  93.483  77.353  1.00  0.94           H  
ATOM    548  HA  ASN A  34     142.651  91.572  78.183  1.00  0.94           H  
ATOM    549  HB2 ASN A  34     144.102  93.359  79.700  1.00  0.94           H  
ATOM    550  HB3 ASN A  34     142.556  92.663  80.137  1.00  0.94           H  
ATOM    551 HD21 ASN A  34     142.764  96.611  78.789  1.00  0.94           H  
ATOM    552 HD22 ASN A  34     144.139  95.583  78.640  1.00  0.94           H  
ATOM    553  N   LEU A  35     140.627  93.467  77.514  1.00  0.91           N  
ATOM    554  CA  LEU A  35     139.502  93.820  76.658  1.00  0.91           C  
ATOM    555  C   LEU A  35     138.672  94.870  77.418  1.00  0.91           C  
ATOM    556  O   LEU A  35     137.848  94.562  78.284  1.00  0.91           O  
ATOM    557  CB  LEU A  35     138.607  92.592  76.387  1.00  0.91           C  
ATOM    558  CG  LEU A  35     139.236  91.433  75.589  1.00  0.91           C  
ATOM    559  CD1 LEU A  35     138.301  90.218  75.621  1.00  0.91           C  
ATOM    560  CD2 LEU A  35     139.521  91.806  74.135  1.00  0.91           C  
ATOM    561  H   LEU A  35     140.474  93.506  78.521  1.00  0.91           H  
ATOM    562  HA  LEU A  35     139.863  94.248  75.719  1.00  0.91           H  
ATOM    563  HB2 LEU A  35     137.705  92.932  75.865  1.00  0.91           H  
ATOM    564  HB3 LEU A  35     138.263  92.191  77.352  1.00  0.91           H  
ATOM    565  HG  LEU A  35     140.175  91.129  76.063  1.00  0.91           H  
ATOM    566 HD11 LEU A  35     138.115  89.897  76.651  1.00  0.91           H  
ATOM    567 HD12 LEU A  35     137.336  90.445  75.156  1.00  0.91           H  
ATOM    568 HD13 LEU A  35     138.744  89.372  75.084  1.00  0.91           H  
ATOM    569 HD21 LEU A  35     138.605  92.096  73.611  1.00  0.91           H  
ATOM    570 HD22 LEU A  35     140.226  92.635  74.066  1.00  0.91           H  
ATOM    571 HD23 LEU A  35     139.961  90.959  73.597  1.00  0.91           H  
ATOM    572  N   ILE A  36     138.964  96.177  77.094  1.00  0.90           N  
ATOM    573  CA  ILE A  36     138.105  97.280  77.496  1.00  0.90           C  
ATOM    574  C   ILE A  36     136.731  97.100  76.828  1.00  0.90           C  
ATOM    575  O   ILE A  36     136.533  96.635  75.703  1.00  0.90           O  
ATOM    576  CB  ILE A  36     138.725  98.668  77.197  1.00  0.90           C  
ATOM    577  CG1 ILE A  36     137.988  99.798  77.949  1.00  0.90           C  
ATOM    578  CG2 ILE A  36     138.800  98.962  75.694  1.00  0.90           C  
ATOM    579  CD1 ILE A  36     138.743 101.122  77.937  1.00  0.90           C  
ATOM    580  H   ILE A  36     139.873  96.377  76.604  1.00  0.90           H  
ATOM    581  HA  ILE A  36     137.975  97.174  78.582  1.00  0.90           H  
ATOM    582  HB  ILE A  36     139.749  98.652  77.585  1.00  0.90           H  
ATOM    583 HG12 ILE A  36     137.843  99.503  78.995  1.00  0.90           H  
ATOM    584 HG13 ILE A  36     136.994  99.962  77.519  1.00  0.90           H  
ATOM    585 HG21 ILE A  36     139.237  98.127  75.139  1.00  0.90           H  
ATOM    586 HG22 ILE A  36     137.808  99.158  75.281  1.00  0.90           H  
ATOM    587 HG23 ILE A  36     139.419  99.842  75.495  1.00  0.90           H  
ATOM    588 HD11 ILE A  36     139.757 101.000  78.331  1.00  0.90           H  
ATOM    589 HD12 ILE A  36     138.809 101.538  76.928  1.00  0.90           H  
ATOM    590 HD13 ILE A  36     138.223 101.854  78.563  1.00  0.90           H  
ATOM    591  N   ASP A  37     135.689  97.552  77.622  1.00  0.90           N  
ATOM    592  CA  ASP A  37     134.292  97.330  77.257  1.00  0.90           C  
ATOM    593  C   ASP A  37     133.850  98.350  76.191  1.00  0.90           C  
ATOM    594  O   ASP A  37     133.105  99.303  76.422  1.00  0.90           O  
ATOM    595  CB  ASP A  37     133.444  97.421  78.512  1.00  0.90           C  
ATOM    596  CG  ASP A  37     131.988  97.081  78.251  1.00  0.90           C  
ATOM    597  OD1 ASP A  37     131.733  96.341  77.262  1.00  0.90           O  
ATOM    598  OD2 ASP A  37     131.187  97.567  79.116  1.00  0.90           O1-
ATOM    599  H   ASP A  37     135.876  98.051  78.487  1.00  0.90           H  
ATOM    600  HA  ASP A  37     134.221  96.327  76.817  1.00  0.90           H  
ATOM    601  HB2 ASP A  37     133.505  98.426  78.948  1.00  0.90           H  
ATOM    602  HB3 ASP A  37     133.814  96.721  79.273  1.00  0.90           H  
ATOM    603  N   SER A  38     134.359  98.087  74.940  1.00  0.90           N  
ATOM    604  CA  SER A  38     133.871  98.756  73.751  1.00  0.90           C  
ATOM    605  C   SER A  38     133.871  97.728  72.628  1.00  0.90           C  
ATOM    606  O   SER A  38     134.738  96.861  72.485  1.00  0.90           O  
ATOM    607  CB  SER A  38     134.647 100.014  73.358  1.00  0.90           C  
ATOM    608  OG  SER A  38     136.038  99.834  73.547  1.00  0.90           O  
ATOM    609  H   SER A  38     135.138  97.420  74.861  1.00  0.90           H  
ATOM    610  HA  SER A  38     132.830  99.049  73.934  1.00  0.90           H  
ATOM    611  HB2 SER A  38     134.345 100.853  73.994  1.00  0.90           H  
ATOM    612  HB3 SER A  38     134.457 100.290  72.317  1.00  0.90           H  
ATOM    613  HG  SER A  38     136.546 100.183  72.749  1.00  0.90           H  
ATOM    614  N   TYR A  39     132.768  97.842  71.794  1.00  0.90           N  
ATOM    615  CA  TYR A  39     132.595  96.945  70.667  1.00  0.90           C  
ATOM    616  C   TYR A  39     132.545  97.728  69.359  1.00  0.90           C  
ATOM    617  O   TYR A  39     132.030  98.842  69.253  1.00  0.90           O  
ATOM    618  CB  TYR A  39     131.316  96.120  70.794  1.00  0.90           C  
ATOM    619  CG  TYR A  39     131.570  94.746  71.363  1.00  0.90           C  
ATOM    620  CD1 TYR A  39     131.745  94.558  72.738  1.00  0.90           C  
ATOM    621  CD2 TYR A  39     131.613  93.636  70.507  1.00  0.90           C  
ATOM    622  CE1 TYR A  39     131.944  93.277  73.247  1.00  0.90           C  
ATOM    623  CE2 TYR A  39     131.787  92.352  71.017  1.00  0.90           C  
ATOM    624  CZ  TYR A  39     131.959  92.187  72.383  1.00  0.90           C  
ATOM    625  OH  TYR A  39     132.199  90.929  72.853  1.00  0.90           O  
ATOM    626  H   TYR A  39     132.033  98.538  71.990  1.00  0.90           H  
ATOM    627  HA  TYR A  39     133.466  96.283  70.613  1.00  0.90           H  
ATOM    628  HB2 TYR A  39     130.827  96.001  69.819  1.00  0.90           H  
ATOM    629  HB3 TYR A  39     130.578  96.633  71.423  1.00  0.90           H  
ATOM    630  HD1 TYR A  39     131.743  95.408  73.419  1.00  0.90           H  
ATOM    631  HD2 TYR A  39     131.534  93.774  69.431  1.00  0.90           H  
ATOM    632  HE1 TYR A  39     132.110  93.146  74.314  1.00  0.90           H  
ATOM    633  HE2 TYR A  39     131.837  91.491  70.356  1.00  0.90           H  
ATOM    634  HH  TYR A  39     133.009  90.991  73.431  1.00  0.90           H  
ATOM    635  N   PHE A  40     133.063  96.979  68.312  1.00  0.90           N  
ATOM    636  CA  PHE A  40     133.036  97.414  66.920  1.00  0.90           C  
ATOM    637  C   PHE A  40     131.990  96.493  66.283  1.00  0.90           C  
ATOM    638  O   PHE A  40     132.075  95.260  66.329  1.00  0.90           O  
ATOM    639  CB  PHE A  40     134.396  97.240  66.233  1.00  0.90           C  
ATOM    640  CG  PHE A  40     135.406  98.301  66.617  1.00  0.90           C  
ATOM    641  CD1 PHE A  40     135.906  98.380  67.925  1.00  0.90           C  
ATOM    642  CD2 PHE A  40     135.880  99.208  65.658  1.00  0.90           C  
ATOM    643  CE1 PHE A  40     136.828  99.367  68.274  1.00  0.90           C  
ATOM    644  CE2 PHE A  40     136.825 100.177  66.004  1.00  0.90           C  
ATOM    645  CZ  PHE A  40     137.286 100.267  67.315  1.00  0.90           C  
ATOM    646  H   PHE A  40     133.471  96.045  68.495  1.00  0.90           H  
ATOM    647  HA  PHE A  40     132.705  98.457  66.870  1.00  0.90           H  
ATOM    648  HB2 PHE A  40     134.250  97.260  65.145  1.00  0.90           H  
ATOM    649  HB3 PHE A  40     134.827  96.255  66.455  1.00  0.90           H  
ATOM    650  HD1 PHE A  40     135.590  97.669  68.686  1.00  0.90           H  
ATOM    651  HD2 PHE A  40     135.534  99.158  64.628  1.00  0.90           H  
ATOM    652  HE1 PHE A  40     137.200  99.427  69.292  1.00  0.90           H  
ATOM    653  HE2 PHE A  40     137.204 100.860  65.248  1.00  0.90           H  
ATOM    654  HZ  PHE A  40     138.012 101.026  67.592  1.00  0.90           H  
ATOM    655  N   VAL A  41     130.906  97.159  65.726  1.00  0.87           N  
ATOM    656  CA  VAL A  41     129.704  96.431  65.308  1.00  0.87           C  
ATOM    657  C   VAL A  41     129.524  96.678  63.811  1.00  0.87           C  
ATOM    658  O   VAL A  41     129.419  97.820  63.350  1.00  0.87           O  
ATOM    659  CB  VAL A  41     128.471  96.904  66.107  1.00  0.87           C  
ATOM    660  CG1 VAL A  41     127.209  96.134  65.707  1.00  0.87           C  
ATOM    661  CG2 VAL A  41     128.706  96.760  67.614  1.00  0.87           C  
ATOM    662  H   VAL A  41     130.944  98.181  65.593  1.00  0.87           H  
ATOM    663  HA  VAL A  41     129.852  95.360  65.484  1.00  0.87           H  
ATOM    664  HB  VAL A  41     128.291  97.964  65.900  1.00  0.87           H  
ATOM    665 HG11 VAL A  41     126.968  96.283  64.650  1.00  0.87           H  
ATOM    666 HG12 VAL A  41     127.324  95.059  65.876  1.00  0.87           H  
ATOM    667 HG13 VAL A  41     126.346  96.476  66.289  1.00  0.87           H  
ATOM    668 HG21 VAL A  41     129.005  95.740  67.872  1.00  0.87           H  
ATOM    669 HG22 VAL A  41     129.493  97.439  67.959  1.00  0.87           H  
ATOM    670 HG23 VAL A  41     127.801  97.005  68.178  1.00  0.87           H  
ATOM    671  N   VAL A  42     129.510  95.521  63.042  1.00  0.87           N  
ATOM    672  CA  VAL A  42     129.456  95.555  61.577  1.00  0.87           C  
ATOM    673  C   VAL A  42     128.033  95.139  61.162  1.00  0.87           C  
ATOM    674  O   VAL A  42     127.413  94.250  61.748  1.00  0.87           O  
ATOM    675  CB  VAL A  42     130.520  94.614  60.963  1.00  0.87           C  
ATOM    676  CG1 VAL A  42     130.548  94.698  59.434  1.00  0.87           C  
ATOM    677  CG2 VAL A  42     131.923  94.929  61.501  1.00  0.87           C  
ATOM    678  H   VAL A  42     129.527  94.585  63.476  1.00  0.87           H  
ATOM    679  HA  VAL A  42     129.643  96.583  61.247  1.00  0.87           H  
ATOM    680  HB  VAL A  42     130.283  93.578  61.233  1.00  0.87           H  
ATOM    681 HG11 VAL A  42     129.613  94.338  58.996  1.00  0.87           H  
ATOM    682 HG12 VAL A  42     130.717  95.725  59.093  1.00  0.87           H  
ATOM    683 HG13 VAL A  42     131.352  94.073  59.030  1.00  0.87           H  
ATOM    684 HG21 VAL A  42     132.199  95.969  61.300  1.00  0.87           H  
ATOM    685 HG22 VAL A  42     131.984  94.762  62.582  1.00  0.87           H  
ATOM    686 HG23 VAL A  42     132.673  94.282  61.033  1.00  0.87           H  
ATOM    687  N   LYS A  43     127.563  95.826  60.054  1.00  0.83           N  
ATOM    688  CA  LYS A  43     126.263  95.627  59.387  1.00  0.83           C  
ATOM    689  C   LYS A  43     126.582  95.549  57.881  1.00  0.83           C  
ATOM    690  O   LYS A  43     127.112  96.492  57.285  1.00  0.83           O  
ATOM    691  CB  LYS A  43     125.357  96.823  59.756  1.00  0.83           C  
ATOM    692  CG  LYS A  43     124.193  97.184  58.811  1.00  0.83           C  
ATOM    693  CD  LYS A  43     123.396  98.370  59.400  1.00  0.83           C  
ATOM    694  CE  LYS A  43     122.481  99.104  58.423  1.00  0.83           C  
ATOM    695  NZ  LYS A  43     121.824 100.237  59.103  1.00  0.83           N1+
ATOM    696  H   LYS A  43     128.156  96.554  59.626  1.00  0.83           H  
ATOM    697  HA  LYS A  43     125.813  94.694  59.734  1.00  0.83           H  
ATOM    698  HB2 LYS A  43     125.986  97.718  59.861  1.00  0.83           H  
ATOM    699  HB3 LYS A  43     124.957  96.640  60.762  1.00  0.83           H  
ATOM    700  HG2 LYS A  43     123.531  96.321  58.676  1.00  0.83           H  
ATOM    701  HG3 LYS A  43     124.581  97.460  57.825  1.00  0.83           H  
ATOM    702  HD2 LYS A  43     124.098  99.094  59.825  1.00  0.83           H  
ATOM    703  HD3 LYS A  43     122.790  97.982  60.226  1.00  0.83           H  
ATOM    704  HE2 LYS A  43     121.686  98.442  58.068  1.00  0.83           H  
ATOM    705  HE3 LYS A  43     123.023  99.509  57.564  1.00  0.83           H  
ATOM    706  HZ1 LYS A  43     120.859 100.421  58.805  1.00  0.83           H  
ATOM    707  HZ2 LYS A  43     121.819 100.265  60.175  1.00  0.83           H  
ATOM    708  HZ3 LYS A  43     122.283 101.208  58.898  1.00  0.83           H  
ATOM    709  N   ARG A  44     126.224  94.370  57.251  1.00  0.77           N  
ATOM    710  CA  ARG A  44     126.368  94.199  55.807  1.00  0.77           C  
ATOM    711  C   ARG A  44     124.950  94.104  55.247  1.00  0.77           C  
ATOM    712  O   ARG A  44     124.070  93.433  55.787  1.00  0.77           O  
ATOM    713  CB  ARG A  44     127.263  93.030  55.400  1.00  0.77           C  
ATOM    714  CG  ARG A  44     126.916  91.664  56.003  1.00  0.77           C  
ATOM    715  CD  ARG A  44     127.806  90.559  55.435  1.00  0.77           C  
ATOM    716  NE  ARG A  44     129.225  90.777  55.763  1.00  0.77           N  
ATOM    717  CZ  ARG A  44     129.958  90.166  56.720  1.00  0.77           C  
ATOM    718  NH1 ARG A  44     129.437  89.259  57.571  1.00  0.77           N  
ATOM    719  NH2 ARG A  44     131.258  90.500  56.828  1.00  0.77           N1+
ATOM    720  H   ARG A  44     125.786  93.602  57.785  1.00  0.77           H  
ATOM    721  HA  ARG A  44     126.820  95.108  55.396  1.00  0.77           H  
ATOM    722  HB2 ARG A  44     128.283  93.282  55.702  1.00  0.77           H  
ATOM    723  HB3 ARG A  44     127.264  92.950  54.305  1.00  0.77           H  
ATOM    724  HG2 ARG A  44     125.870  91.414  55.794  1.00  0.77           H  
ATOM    725  HG3 ARG A  44     127.040  91.697  57.091  1.00  0.77           H  
ATOM    726  HD2 ARG A  44     127.729  90.530  54.343  1.00  0.77           H  
ATOM    727  HD3 ARG A  44     127.490  89.576  55.796  1.00  0.77           H  
ATOM    728  HE  ARG A  44     129.758  91.450  55.192  1.00  0.77           H  
ATOM    729 HH11 ARG A  44     130.000  88.799  58.275  1.00  0.77           H  
ATOM    730 HH12 ARG A  44     128.443  89.071  57.572  1.00  0.77           H  
ATOM    731 HH21 ARG A  44     131.635  91.205  56.191  1.00  0.77           H  
ATOM    732 HH22 ARG A  44     131.886  90.077  57.496  1.00  0.77           H  
ATOM    733  N   HIS A  45     124.729  94.852  54.111  1.00  0.74           N  
ATOM    734  CA  HIS A  45     123.370  94.993  53.563  1.00  0.74           C  
ATOM    735  C   HIS A  45     123.496  95.115  52.039  1.00  0.74           C  
ATOM    736  O   HIS A  45     124.506  94.718  51.457  1.00  0.74           O  
ATOM    737  CB  HIS A  45     122.669  96.190  54.227  1.00  0.74           C  
ATOM    738  CG  HIS A  45     121.191  96.009  54.309  1.00  0.74           C  
ATOM    739  ND1 HIS A  45     120.459  95.680  53.183  1.00  0.74           N  
ATOM    740  CD2 HIS A  45     120.365  96.123  55.405  1.00  0.74           C  
ATOM    741  CE1 HIS A  45     119.217  95.578  53.600  1.00  0.74           C  
ATOM    742  NE2 HIS A  45     119.110  95.850  54.935  1.00  0.74           N  
ATOM    743  H   HIS A  45     125.498  95.325  53.626  1.00  0.74           H  
ATOM    744  HA  HIS A  45     122.824  94.062  53.762  1.00  0.74           H  
ATOM    745  HB2 HIS A  45     122.889  97.120  53.688  1.00  0.74           H  
ATOM    746  HB3 HIS A  45     123.050  96.331  55.248  1.00  0.74           H  
ATOM    747  HD2 HIS A  45     120.547  96.378  56.440  1.00  0.74           H  
ATOM    748  HE2 HIS A  45     118.254  95.849  55.473  1.00  0.74           H  
ATOM    749  HE1 HIS A  45     118.362  95.314  52.993  1.00  0.74           H  
ATOM    750  N   THR A  46     122.397  95.620  51.372  1.00  0.80           N  
ATOM    751  CA  THR A  46     122.422  95.936  49.928  1.00  0.80           C  
ATOM    752  C   THR A  46     122.769  97.436  49.788  1.00  0.80           C  
ATOM    753  O   THR A  46     122.522  98.263  50.667  1.00  0.80           O  
ATOM    754  CB  THR A  46     121.075  95.571  49.280  1.00  0.80           C  
ATOM    755  OG1 THR A  46     120.845  94.169  49.472  1.00  0.80           O  
ATOM    756  CG2 THR A  46     121.007  95.800  47.777  1.00  0.80           C  
ATOM    757  H   THR A  46     121.535  95.818  51.905  1.00  0.80           H  
ATOM    758  HA  THR A  46     123.226  95.349  49.468  1.00  0.80           H  
ATOM    759  HB  THR A  46     120.252  96.113  49.762  1.00  0.80           H  
ATOM    760 HG21 THR A  46     121.029  96.861  47.520  1.00  0.80           H  
ATOM    761 HG22 THR A  46     121.832  95.293  47.265  1.00  0.80           H  
ATOM    762 HG23 THR A  46     120.082  95.378  47.369  1.00  0.80           H  
ATOM    763  HG1 THR A  46     120.759  94.028  50.433  1.00  0.80           H  
ATOM    764  N   PHE A  47     123.309  97.803  48.568  1.00  0.86           N  
ATOM    765  CA  PHE A  47     123.926  99.128  48.291  1.00  0.86           C  
ATOM    766  C   PHE A  47     122.969 100.319  48.526  1.00  0.86           C  
ATOM    767  O   PHE A  47     123.348 101.462  48.786  1.00  0.86           O  
ATOM    768  CB  PHE A  47     124.431  99.119  46.833  1.00  0.86           C  
ATOM    769  CG  PHE A  47     125.351 100.212  46.342  1.00  0.86           C  
ATOM    770  CD1 PHE A  47     126.074 101.059  47.190  1.00  0.86           C  
ATOM    771  CD2 PHE A  47     125.528 100.349  44.953  1.00  0.86           C  
ATOM    772  CE1 PHE A  47     126.921 102.040  46.664  1.00  0.86           C  
ATOM    773  CE2 PHE A  47     126.382 101.322  44.429  1.00  0.86           C  
ATOM    774  CZ  PHE A  47     127.075 102.171  45.286  1.00  0.86           C  
ATOM    775  H   PHE A  47     123.339  97.109  47.828  1.00  0.86           H  
ATOM    776  HA  PHE A  47     124.749  99.226  49.006  1.00  0.86           H  
ATOM    777  HB2 PHE A  47     123.552  99.095  46.173  1.00  0.86           H  
ATOM    778  HB3 PHE A  47     124.970  98.175  46.662  1.00  0.86           H  
ATOM    779  HD1 PHE A  47     125.996 100.985  48.269  1.00  0.86           H  
ATOM    780  HD2 PHE A  47     124.992  99.699  44.262  1.00  0.86           H  
ATOM    781  HE1 PHE A  47     127.457 102.706  47.338  1.00  0.86           H  
ATOM    782  HE2 PHE A  47     126.491 101.427  43.352  1.00  0.86           H  
ATOM    783  HZ  PHE A  47     127.728 102.940  44.881  1.00  0.86           H  
ATOM    784  N   SER A  48     121.640 100.004  48.392  1.00  0.90           N  
ATOM    785  CA  SER A  48     120.582 100.975  48.597  1.00  0.90           C  
ATOM    786  C   SER A  48     120.567 101.459  50.053  1.00  0.90           C  
ATOM    787  O   SER A  48     120.379 102.651  50.316  1.00  0.90           O  
ATOM    788  CB  SER A  48     119.229 100.386  48.181  1.00  0.90           C  
ATOM    789  OG  SER A  48     119.253  98.952  48.270  1.00  0.90           O  
ATOM    790  H   SER A  48     121.345  99.063  48.148  1.00  0.90           H  
ATOM    791  HA  SER A  48     120.805 101.858  47.985  1.00  0.90           H  
ATOM    792  HB2 SER A  48     119.033 100.631  47.131  1.00  0.90           H  
ATOM    793  HB3 SER A  48     118.403 100.768  48.788  1.00  0.90           H  
ATOM    794  HG  SER A  48     118.399  98.633  47.919  1.00  0.90           H  
ATOM    795  N   ASN A  49     120.716 100.514  51.059  1.00  0.86           N  
ATOM    796  CA  ASN A  49     120.593 100.956  52.458  1.00  0.86           C  
ATOM    797  C   ASN A  49     121.928 101.568  52.923  1.00  0.86           C  
ATOM    798  O   ASN A  49     121.996 102.341  53.881  1.00  0.86           O  
ATOM    799  CB  ASN A  49     120.103  99.869  53.403  1.00  0.86           C  
ATOM    800  CG  ASN A  49     119.660 100.442  54.743  1.00  0.86           C  
ATOM    801  ND2 ASN A  49     118.589 101.299  54.721  1.00  0.86           N  
ATOM    802  OD1 ASN A  49     120.221 100.146  55.797  1.00  0.86           O  
ATOM    803  H   ASN A  49     120.954  99.545  50.817  1.00  0.86           H  
ATOM    804  HA  ASN A  49     119.871 101.776  52.459  1.00  0.86           H  
ATOM    805  HB2 ASN A  49     120.890  99.128  53.584  1.00  0.86           H  
ATOM    806  HB3 ASN A  49     119.249  99.337  52.969  1.00  0.86           H  
ATOM    807 HD21 ASN A  49     118.096 101.582  53.882  1.00  0.86           H  
ATOM    808 HD22 ASN A  49     118.220 101.701  55.587  1.00  0.86           H  
ATOM    809  N   TYR A  50     123.033 101.188  52.184  1.00  0.87           N  
ATOM    810  CA  TYR A  50     124.342 101.806  52.405  1.00  0.87           C  
ATOM    811  C   TYR A  50     124.152 103.285  52.057  1.00  0.87           C  
ATOM    812  O   TYR A  50     124.431 104.170  52.869  1.00  0.87           O  
ATOM    813  CB  TYR A  50     125.390 101.105  51.542  1.00  0.87           C  
ATOM    814  CG  TYR A  50     126.784 101.672  51.489  1.00  0.87           C  
ATOM    815  CD1 TYR A  50     127.857 100.943  52.013  1.00  0.87           C  
ATOM    816  CD2 TYR A  50     127.060 102.858  50.792  1.00  0.87           C  
ATOM    817  CE1 TYR A  50     129.167 101.361  51.794  1.00  0.87           C  
ATOM    818  CE2 TYR A  50     128.371 103.304  50.616  1.00  0.87           C  
ATOM    819  CZ  TYR A  50     129.419 102.543  51.108  1.00  0.87           C  
ATOM    820  OH  TYR A  50     130.714 102.932  50.931  1.00  0.87           O  
ATOM    821  H   TYR A  50     122.903 100.468  51.472  1.00  0.87           H  
ATOM    822  HA  TYR A  50     124.590 101.729  53.470  1.00  0.87           H  
ATOM    823  HB2 TYR A  50     125.045 101.042  50.506  1.00  0.87           H  
ATOM    824  HB3 TYR A  50     125.437 100.059  51.874  1.00  0.87           H  
ATOM    825  HD1 TYR A  50     127.687 100.024  52.568  1.00  0.87           H  
ATOM    826  HD2 TYR A  50     126.264 103.436  50.331  1.00  0.87           H  
ATOM    827  HE1 TYR A  50     129.985 100.762  52.166  1.00  0.87           H  
ATOM    828  HE2 TYR A  50     128.553 104.217  50.054  1.00  0.87           H  
ATOM    829  HH  TYR A  50     130.737 103.895  50.770  1.00  0.87           H  
ATOM    830  N   GLN A  51     123.639 103.542  50.788  1.00  0.84           N  
ATOM    831  CA  GLN A  51     123.469 104.915  50.329  1.00  0.84           C  
ATOM    832  C   GLN A  51     122.423 105.685  51.139  1.00  0.84           C  
ATOM    833  O   GLN A  51     122.550 106.900  51.322  1.00  0.84           O  
ATOM    834  CB  GLN A  51     123.118 105.033  48.839  1.00  0.84           C  
ATOM    835  CG  GLN A  51     124.306 104.849  47.889  1.00  0.84           C  
ATOM    836  CD  GLN A  51     125.567 105.580  48.307  1.00  0.84           C  
ATOM    837  OE1 GLN A  51     126.661 105.022  48.283  1.00  0.84           O  
ATOM    838  NE2 GLN A  51     125.383 106.864  48.728  1.00  0.84           N  
ATOM    839  H   GLN A  51     123.410 102.760  50.161  1.00  0.84           H  
ATOM    840  HA  GLN A  51     124.414 105.411  50.553  1.00  0.84           H  
ATOM    841  HB2 GLN A  51     122.685 106.023  48.644  1.00  0.84           H  
ATOM    842  HB3 GLN A  51     122.336 104.310  48.575  1.00  0.84           H  
ATOM    843  HG2 GLN A  51     124.035 105.178  46.880  1.00  0.84           H  
ATOM    844  HG3 GLN A  51     124.549 103.783  47.829  1.00  0.84           H  
ATOM    845 HE21 GLN A  51     126.126 107.397  49.255  1.00  0.84           H  
ATOM    846 HE22 GLN A  51     124.536 107.404  48.617  1.00  0.84           H  
ATOM    847  N   HIS A  52     121.325 104.969  51.558  1.00  0.84           N  
ATOM    848  CA  HIS A  52     120.298 105.576  52.407  1.00  0.84           C  
ATOM    849  C   HIS A  52     120.981 106.081  53.687  1.00  0.84           C  
ATOM    850  O   HIS A  52     120.881 107.254  54.059  1.00  0.84           O  
ATOM    851  CB  HIS A  52     119.210 104.557  52.762  1.00  0.84           C  
ATOM    852  CG  HIS A  52     117.998 105.126  53.405  1.00  0.84           C  
ATOM    853  ND1 HIS A  52     116.836 105.240  52.679  1.00  0.84           N  
ATOM    854  CD2 HIS A  52     117.793 105.524  54.709  1.00  0.84           C  
ATOM    855  CE1 HIS A  52     115.951 105.731  53.516  1.00  0.84           C  
ATOM    856  NE2 HIS A  52     116.489 105.940  54.755  1.00  0.84           N  
ATOM    857  H   HIS A  52     121.202 104.003  51.239  1.00  0.84           H  
ATOM    858  HA  HIS A  52     119.885 106.437  51.868  1.00  0.84           H  
ATOM    859  HB2 HIS A  52     119.609 103.779  53.421  1.00  0.84           H  
ATOM    860  HB3 HIS A  52     118.889 104.044  51.848  1.00  0.84           H  
ATOM    861  HD2 HIS A  52     118.429 105.557  55.582  1.00  0.84           H  
ATOM    862  HE2 HIS A  52     115.996 106.339  55.554  1.00  0.84           H  
ATOM    863  HE1 HIS A  52     114.918 105.959  53.292  1.00  0.84           H  
ATOM    864  N   GLU A  53     121.677 105.124  54.417  1.00  0.83           N  
ATOM    865  CA  GLU A  53     122.191 105.495  55.724  1.00  0.83           C  
ATOM    866  C   GLU A  53     123.393 106.444  55.542  1.00  0.83           C  
ATOM    867  O   GLU A  53     123.630 107.317  56.377  1.00  0.83           O  
ATOM    868  CB  GLU A  53     122.467 104.282  56.617  1.00  0.83           C  
ATOM    869  CG  GLU A  53     122.596 104.693  58.085  1.00  0.83           C  
ATOM    870  CD  GLU A  53     122.448 103.601  59.135  1.00  0.83           C  
ATOM    871  OE1 GLU A  53     122.547 102.392  58.762  1.00  0.83           O  
ATOM    872  OE2 GLU A  53     122.232 104.026  60.312  1.00  0.83           O1-
ATOM    873  H   GLU A  53     121.836 104.177  54.046  1.00  0.83           H  
ATOM    874  HA  GLU A  53     121.402 106.097  56.195  1.00  0.83           H  
ATOM    875  HB2 GLU A  53     123.369 103.753  56.292  1.00  0.83           H  
ATOM    876  HB3 GLU A  53     121.638 103.569  56.519  1.00  0.83           H  
ATOM    877  HG2 GLU A  53     121.830 105.444  58.316  1.00  0.83           H  
ATOM    878  HG3 GLU A  53     123.567 105.173  58.249  1.00  0.83           H  
ATOM    879  N   GLU A  54     124.201 106.259  54.443  1.00  0.76           N  
ATOM    880  CA  GLU A  54     125.308 107.165  54.116  1.00  0.76           C  
ATOM    881  C   GLU A  54     124.751 108.571  53.866  1.00  0.76           C  
ATOM    882  O   GLU A  54     125.218 109.539  54.475  1.00  0.76           O  
ATOM    883  CB  GLU A  54     126.115 106.656  52.911  1.00  0.76           C  
ATOM    884  CG  GLU A  54     127.339 107.497  52.556  1.00  0.76           C  
ATOM    885  CD  GLU A  54     127.035 108.574  51.507  1.00  0.76           C  
ATOM    886  OE1 GLU A  54     126.686 108.142  50.366  1.00  0.76           O  
ATOM    887  OE2 GLU A  54     127.203 109.764  51.925  1.00  0.76           O1-
ATOM    888  H   GLU A  54     124.059 105.442  53.836  1.00  0.76           H  
ATOM    889  HA  GLU A  54     125.952 107.223  55.000  1.00  0.76           H  
ATOM    890  HB2 GLU A  54     125.458 106.566  52.043  1.00  0.76           H  
ATOM    891  HB3 GLU A  54     126.470 105.645  53.142  1.00  0.76           H  
ATOM    892  HG2 GLU A  54     128.102 106.844  52.112  1.00  0.76           H  
ATOM    893  HG3 GLU A  54     127.789 107.936  53.454  1.00  0.76           H  
ATOM    894  N   THR A  55     123.722 108.679  52.946  1.00  0.84           N  
ATOM    895  CA  THR A  55     123.221 109.999  52.551  1.00  0.84           C  
ATOM    896  C   THR A  55     122.662 110.703  53.795  1.00  0.84           C  
ATOM    897  O   THR A  55     122.798 111.918  53.952  1.00  0.84           O  
ATOM    898  CB  THR A  55     122.123 109.937  51.466  1.00  0.84           C  
ATOM    899  OG1 THR A  55     122.556 109.172  50.335  1.00  0.84           O  
ATOM    900  CG2 THR A  55     121.766 111.319  50.928  1.00  0.84           C  
ATOM    901  H   THR A  55     123.327 107.831  52.528  1.00  0.84           H  
ATOM    902  HA  THR A  55     124.091 110.562  52.190  1.00  0.84           H  
ATOM    903  HB  THR A  55     121.216 109.460  51.856  1.00  0.84           H  
ATOM    904 HG21 THR A  55     121.360 111.971  51.705  1.00  0.84           H  
ATOM    905 HG22 THR A  55     122.643 111.806  50.488  1.00  0.84           H  
ATOM    906 HG23 THR A  55     121.021 111.235  50.129  1.00  0.84           H  
ATOM    907  HG1 THR A  55     122.641 108.244  50.657  1.00  0.84           H  
ATOM    908  N   ILE A  56     121.921 109.910  54.659  1.00  0.86           N  
ATOM    909  CA  ILE A  56     121.328 110.472  55.875  1.00  0.86           C  
ATOM    910  C   ILE A  56     122.412 110.717  56.943  1.00  0.86           C  
ATOM    911  O   ILE A  56     122.446 111.788  57.559  1.00  0.86           O  
ATOM    912  CB  ILE A  56     120.154 109.618  56.421  1.00  0.86           C  
ATOM    913  CG1 ILE A  56     118.979 109.670  55.416  1.00  0.86           C  
ATOM    914  CG2 ILE A  56     119.701 110.095  57.812  1.00  0.86           C  
ATOM    915  CD1 ILE A  56     117.699 109.014  55.904  1.00  0.86           C  
ATOM    916  H   ILE A  56     121.771 108.919  54.434  1.00  0.86           H  
ATOM    917  HA  ILE A  56     120.946 111.468  55.610  1.00  0.86           H  
ATOM    918  HB  ILE A  56     120.482 108.575  56.523  1.00  0.86           H  
ATOM    919 HG12 ILE A  56     119.277 109.189  54.479  1.00  0.86           H  
ATOM    920 HG13 ILE A  56     118.755 110.711  55.165  1.00  0.86           H  
ATOM    921 HG21 ILE A  56     120.515 110.053  58.542  1.00  0.86           H  
ATOM    922 HG22 ILE A  56     119.328 111.123  57.769  1.00  0.86           H  
ATOM    923 HG23 ILE A  56     118.907 109.459  58.215  1.00  0.86           H  
ATOM    924 HD11 ILE A  56     117.897 108.022  56.317  1.00  0.86           H  
ATOM    925 HD12 ILE A  56     117.211 109.619  56.675  1.00  0.86           H  
ATOM    926 HD13 ILE A  56     116.991 108.916  55.075  1.00  0.86           H  
ATOM    927  N   TYR A  57     123.284 109.685  57.248  1.00  0.86           N  
ATOM    928  CA  TYR A  57     124.285 109.834  58.319  1.00  0.86           C  
ATOM    929  C   TYR A  57     125.170 111.041  58.014  1.00  0.86           C  
ATOM    930  O   TYR A  57     125.650 111.727  58.923  1.00  0.86           O  
ATOM    931  CB  TYR A  57     125.165 108.577  58.488  1.00  0.86           C  
ATOM    932  CG  TYR A  57     126.296 108.704  59.489  1.00  0.86           C  
ATOM    933  CD1 TYR A  57     126.124 108.357  60.834  1.00  0.86           C  
ATOM    934  CD2 TYR A  57     127.539 109.212  59.076  1.00  0.86           C  
ATOM    935  CE1 TYR A  57     127.162 108.543  61.749  1.00  0.86           C  
ATOM    936  CE2 TYR A  57     128.579 109.395  59.984  1.00  0.86           C  
ATOM    937  CZ  TYR A  57     128.377 109.063  61.317  1.00  0.86           C  
ATOM    938  OH  TYR A  57     129.381 109.208  62.231  1.00  0.86           O  
ATOM    939  H   TYR A  57     123.231 108.784  56.746  1.00  0.86           H  
ATOM    940  HA  TYR A  57     123.739 110.053  59.245  1.00  0.86           H  
ATOM    941  HB2 TYR A  57     125.610 108.306  57.521  1.00  0.86           H  
ATOM    942  HB3 TYR A  57     124.534 107.726  58.776  1.00  0.86           H  
ATOM    943  HD1 TYR A  57     125.183 107.945  61.184  1.00  0.86           H  
ATOM    944  HD2 TYR A  57     127.700 109.488  58.036  1.00  0.86           H  
ATOM    945  HE1 TYR A  57     127.022 108.287  62.796  1.00  0.86           H  
ATOM    946  HE2 TYR A  57     129.524 109.800  59.637  1.00  0.86           H  
ATOM    947  HH  TYR A  57     130.072 109.758  61.822  1.00  0.86           H  
ATOM    948  N   ASN A  58     125.445 111.256  56.668  1.00  0.82           N  
ATOM    949  CA  ASN A  58     126.334 112.343  56.285  1.00  0.82           C  
ATOM    950  C   ASN A  58     125.897 113.715  56.853  1.00  0.82           C  
ATOM    951  O   ASN A  58     126.725 114.628  56.974  1.00  0.82           O  
ATOM    952  CB  ASN A  58     126.493 112.473  54.762  1.00  0.82           C  
ATOM    953  CG  ASN A  58     127.956 112.355  54.416  1.00  0.82           C  
ATOM    954  OD1 ASN A  58     128.811 113.028  55.006  1.00  0.82           O  
ATOM    955  ND2 ASN A  58     128.278 111.469  53.433  1.00  0.82           N  
ATOM    956  H   ASN A  58     125.065 110.612  55.957  1.00  0.82           H  
ATOM    957  HA  ASN A  58     127.287 112.108  56.776  1.00  0.82           H  
ATOM    958  HB2 ASN A  58     126.164 113.455  54.399  1.00  0.82           H  
ATOM    959  HB3 ASN A  58     125.916 111.734  54.206  1.00  0.82           H  
ATOM    960 HD21 ASN A  58     129.244 111.344  53.164  1.00  0.82           H  
ATOM    961 HD22 ASN A  58     127.626 110.848  52.879  1.00  0.82           H  
ATOM    962  N   LEU A  59     124.547 113.850  57.109  1.00  0.79           N  
ATOM    963  CA  LEU A  59     123.928 115.098  57.536  1.00  0.79           C  
ATOM    964  C   LEU A  59     123.477 115.098  59.014  1.00  0.79           C  
ATOM    965  O   LEU A  59     122.748 115.993  59.447  1.00  0.79           O  
ATOM    966  CB  LEU A  59     122.729 115.435  56.632  1.00  0.79           C  
ATOM    967  CG  LEU A  59     123.051 115.526  55.127  1.00  0.79           C  
ATOM    968  CD1 LEU A  59     121.758 115.756  54.341  1.00  0.79           C  
ATOM    969  CD2 LEU A  59     124.054 116.635  54.810  1.00  0.79           C  
ATOM    970  H   LEU A  59     123.946 113.026  57.001  1.00  0.79           H  
ATOM    971  HA  LEU A  59     124.675 115.898  57.469  1.00  0.79           H  
ATOM    972  HB2 LEU A  59     122.280 116.382  56.958  1.00  0.79           H  
ATOM    973  HB3 LEU A  59     121.954 114.669  56.781  1.00  0.79           H  
ATOM    974  HG  LEU A  59     123.475 114.573  54.788  1.00  0.79           H  
ATOM    975 HD11 LEU A  59     121.038 114.957  54.546  1.00  0.79           H  
ATOM    976 HD12 LEU A  59     121.292 116.710  54.610  1.00  0.79           H  
ATOM    977 HD13 LEU A  59     121.953 115.764  53.264  1.00  0.79           H  
ATOM    978 HD21 LEU A  59     123.704 117.605  55.181  1.00  0.79           H  
ATOM    979 HD22 LEU A  59     125.031 116.431  55.259  1.00  0.79           H  
ATOM    980 HD23 LEU A  59     124.208 116.722  53.729  1.00  0.79           H  
ATOM    981  N   LEU A  60     124.012 114.123  59.835  1.00  0.81           N  
ATOM    982  CA  LEU A  60     123.719 114.064  61.284  1.00  0.81           C  
ATOM    983  C   LEU A  60     125.054 113.817  62.025  1.00  0.81           C  
ATOM    984  O   LEU A  60     125.256 112.899  62.816  1.00  0.81           O  
ATOM    985  CB  LEU A  60     122.647 113.000  61.569  1.00  0.81           C  
ATOM    986  CG  LEU A  60     121.548 113.479  62.543  1.00  0.81           C  
ATOM    987  CD1 LEU A  60     120.496 112.380  62.713  1.00  0.81           C  
ATOM    988  CD2 LEU A  60     122.089 113.890  63.911  1.00  0.81           C  
ATOM    989  H   LEU A  60     124.624 113.413  59.421  1.00  0.81           H  
ATOM    990  HA  LEU A  60     123.360 115.053  61.590  1.00  0.81           H  
ATOM    991  HB2 LEU A  60     123.100 112.079  61.952  1.00  0.81           H  
ATOM    992  HB3 LEU A  60     122.152 112.719  60.629  1.00  0.81           H  
ATOM    993  HG  LEU A  60     121.055 114.354  62.101  1.00  0.81           H  
ATOM    994 HD11 LEU A  60     120.074 112.081  61.749  1.00  0.81           H  
ATOM    995 HD12 LEU A  60     120.930 111.487  63.171  1.00  0.81           H  
ATOM    996 HD13 LEU A  60     119.672 112.724  63.347  1.00  0.81           H  
ATOM    997 HD21 LEU A  60     122.610 113.059  64.391  1.00  0.81           H  
ATOM    998 HD22 LEU A  60     122.783 114.732  63.838  1.00  0.81           H  
ATOM    999 HD23 LEU A  60     121.272 114.200  64.573  1.00  0.81           H  
ATOM   1000  N   LYS A  61     125.995 114.790  61.733  1.00  0.81           N  
ATOM   1001  CA  LYS A  61     127.427 114.631  61.986  1.00  0.81           C  
ATOM   1002  C   LYS A  61     127.869 115.349  63.276  1.00  0.81           C  
ATOM   1003  O   LYS A  61     128.755 114.909  64.009  1.00  0.81           O  
ATOM   1004  CB  LYS A  61     128.131 115.174  60.734  1.00  0.81           C  
ATOM   1005  CG  LYS A  61     129.610 114.813  60.611  1.00  0.81           C  
ATOM   1006  CD  LYS A  61     130.116 115.119  59.191  1.00  0.81           C  
ATOM   1007  CE  LYS A  61     129.739 114.027  58.189  1.00  0.81           C  
ATOM   1008  NZ  LYS A  61     129.218 114.612  56.936  1.00  0.81           N1+
ATOM   1009  H   LYS A  61     125.666 115.647  61.291  1.00  0.81           H  
ATOM   1010  HA  LYS A  61     127.635 113.562  62.109  1.00  0.81           H  
ATOM   1011  HB2 LYS A  61     128.027 116.267  60.689  1.00  0.81           H  
ATOM   1012  HB3 LYS A  61     127.602 114.789  59.852  1.00  0.81           H  
ATOM   1013  HG2 LYS A  61     129.777 113.757  60.851  1.00  0.81           H  
ATOM   1014  HG3 LYS A  61     130.183 115.405  61.333  1.00  0.81           H  
ATOM   1015  HD2 LYS A  61     131.211 115.185  59.225  1.00  0.81           H  
ATOM   1016  HD3 LYS A  61     129.755 116.105  58.875  1.00  0.81           H  
ATOM   1017  HE2 LYS A  61     128.969 113.340  58.554  1.00  0.81           H  
ATOM   1018  HE3 LYS A  61     130.622 113.444  57.910  1.00  0.81           H  
ATOM   1019  HZ1 LYS A  61     128.193 114.847  57.017  1.00  0.81           H  
ATOM   1020  HZ2 LYS A  61     129.715 115.457  56.632  1.00  0.81           H  
ATOM   1021  HZ3 LYS A  61     129.221 113.923  56.131  1.00  0.81           H  
ATOM   1022  N   ASP A  62     127.309 116.583  63.466  1.00  0.87           N  
ATOM   1023  CA  ASP A  62     127.625 117.552  64.506  1.00  0.87           C  
ATOM   1024  C   ASP A  62     126.660 117.303  65.676  1.00  0.87           C  
ATOM   1025  O   ASP A  62     125.770 118.081  66.016  1.00  0.87           O  
ATOM   1026  CB  ASP A  62     127.564 118.982  63.956  1.00  0.87           C  
ATOM   1027  CG  ASP A  62     126.433 119.271  62.956  1.00  0.87           C  
ATOM   1028  OD1 ASP A  62     125.819 118.236  62.537  1.00  0.87           O  
ATOM   1029  OD2 ASP A  62     126.306 120.484  62.622  1.00  0.87           O1-
ATOM   1030  H   ASP A  62     126.547 116.930  62.845  1.00  0.87           H  
ATOM   1031  HA  ASP A  62     128.640 117.357  64.875  1.00  0.87           H  
ATOM   1032  HB2 ASP A  62     128.496 119.180  63.410  1.00  0.87           H  
ATOM   1033  HB3 ASP A  62     127.512 119.707  64.777  1.00  0.87           H  
ATOM   1034  N   CYS A  63     126.909 116.114  66.348  1.00  0.91           N  
ATOM   1035  CA  CYS A  63     126.179 115.747  67.553  1.00  0.91           C  
ATOM   1036  C   CYS A  63     127.020 114.758  68.392  1.00  0.91           C  
ATOM   1037  O   CYS A  63     127.324 113.636  67.974  1.00  0.91           O  
ATOM   1038  CB  CYS A  63     124.848 115.089  67.177  1.00  0.91           C  
ATOM   1039  SG  CYS A  63     123.857 114.670  68.650  1.00  0.91           S  
ATOM   1040  H   CYS A  63     127.607 115.476  65.963  1.00  0.91           H  
ATOM   1041  HA  CYS A  63     125.980 116.670  68.101  1.00  0.91           H  
ATOM   1042  HB2 CYS A  63     125.028 114.174  66.608  1.00  0.91           H  
ATOM   1043  HB3 CYS A  63     124.250 115.748  66.539  1.00  0.91           H  
ATOM   1044  HG  CYS A  63     123.328 115.890  68.831  1.00  0.91           H  
ATOM   1045  N   PRO A  64     127.378 115.142  69.676  1.00  0.87           N  
ATOM   1046  CA  PRO A  64     128.157 114.259  70.563  1.00  0.87           C  
ATOM   1047  C   PRO A  64     127.347 113.114  71.213  1.00  0.87           C  
ATOM   1048  O   PRO A  64     127.830 112.341  72.048  1.00  0.87           O  
ATOM   1049  CB  PRO A  64     128.693 115.209  71.634  1.00  0.87           C  
ATOM   1050  CG  PRO A  64     127.585 116.250  71.755  1.00  0.87           C  
ATOM   1051  CD  PRO A  64     127.106 116.424  70.321  1.00  0.87           C  
ATOM   1052  HA  PRO A  64     128.967 113.791  69.992  1.00  0.87           H  
ATOM   1053  HB2 PRO A  64     129.609 115.694  71.277  1.00  0.87           H  
ATOM   1054  HB3 PRO A  64     128.911 114.728  72.592  1.00  0.87           H  
ATOM   1055  HG2 PRO A  64     127.927 117.188  72.200  1.00  0.87           H  
ATOM   1056  HG3 PRO A  64     126.771 115.856  72.376  1.00  0.87           H  
ATOM   1057  HD2 PRO A  64     126.042 116.668  70.275  1.00  0.87           H  
ATOM   1058  HD3 PRO A  64     127.679 117.195  69.794  1.00  0.87           H  
ATOM   1059  N   ALA A  65     126.041 113.021  70.775  1.00  0.88           N  
ATOM   1060  CA  ALA A  65     125.147 111.921  71.115  1.00  0.88           C  
ATOM   1061  C   ALA A  65     124.911 110.923  69.971  1.00  0.88           C  
ATOM   1062  O   ALA A  65     124.120 109.982  70.079  1.00  0.88           O  
ATOM   1063  CB  ALA A  65     123.825 112.430  71.666  1.00  0.88           C  
ATOM   1064  H   ALA A  65     125.677 113.752  70.172  1.00  0.88           H  
ATOM   1065  HA  ALA A  65     125.643 111.325  71.882  1.00  0.88           H  
ATOM   1066  HB1 ALA A  65     123.986 113.104  72.514  1.00  0.88           H  
ATOM   1067  HB2 ALA A  65     123.256 112.977  70.912  1.00  0.88           H  
ATOM   1068  HB3 ALA A  65     123.194 111.600  71.996  1.00  0.88           H  
ATOM   1069  N   VAL A  66     125.723 111.109  68.873  1.00  0.88           N  
ATOM   1070  CA  VAL A  66     125.767 110.151  67.769  1.00  0.88           C  
ATOM   1071  C   VAL A  66     126.985 109.250  68.006  1.00  0.88           C  
ATOM   1072  O   VAL A  66     128.077 109.678  68.378  1.00  0.88           O  
ATOM   1073  CB  VAL A  66     125.821 110.876  66.409  1.00  0.88           C  
ATOM   1074  CG1 VAL A  66     126.245 109.983  65.242  1.00  0.88           C  
ATOM   1075  CG2 VAL A  66     124.445 111.458  66.098  1.00  0.88           C  
ATOM   1076  H   VAL A  66     126.344 111.922  68.840  1.00  0.88           H  
ATOM   1077  HA  VAL A  66     124.867 109.526  67.813  1.00  0.88           H  
ATOM   1078  HB  VAL A  66     126.540 111.702  66.462  1.00  0.88           H  
ATOM   1079 HG11 VAL A  66     127.297 109.698  65.332  1.00  0.88           H  
ATOM   1080 HG12 VAL A  66     125.635 109.075  65.189  1.00  0.88           H  
ATOM   1081 HG13 VAL A  66     126.142 110.512  64.288  1.00  0.88           H  
ATOM   1082 HG21 VAL A  66     123.708 110.662  65.973  1.00  0.88           H  
ATOM   1083 HG22 VAL A  66     124.096 112.107  66.903  1.00  0.88           H  
ATOM   1084 HG23 VAL A  66     124.475 112.047  65.179  1.00  0.88           H  
ATOM   1085  N   ALA A  67     126.766 107.922  67.685  1.00  0.89           N  
ATOM   1086  CA  ALA A  67     127.878 106.995  67.588  1.00  0.89           C  
ATOM   1087  C   ALA A  67     128.431 107.080  66.156  1.00  0.89           C  
ATOM   1088  O   ALA A  67     127.728 107.053  65.146  1.00  0.89           O  
ATOM   1089  CB  ALA A  67     127.460 105.562  67.859  1.00  0.89           C  
ATOM   1090  H   ALA A  67     125.823 107.580  67.454  1.00  0.89           H  
ATOM   1091  HA  ALA A  67     128.650 107.289  68.307  1.00  0.89           H  
ATOM   1092  HB1 ALA A  67     127.024 105.458  68.856  1.00  0.89           H  
ATOM   1093  HB2 ALA A  67     126.720 105.215  67.132  1.00  0.89           H  
ATOM   1094  HB3 ALA A  67     128.325 104.893  67.790  1.00  0.89           H  
ATOM   1095  N   LYS A  68     129.806 107.130  66.096  1.00  0.84           N  
ATOM   1096  CA  LYS A  68     130.533 107.316  64.849  1.00  0.84           C  
ATOM   1097  C   LYS A  68     130.496 106.032  63.994  1.00  0.84           C  
ATOM   1098  O   LYS A  68     130.693 104.901  64.442  1.00  0.84           O  
ATOM   1099  CB  LYS A  68     131.963 107.767  65.166  1.00  0.84           C  
ATOM   1100  CG  LYS A  68     132.792 108.202  63.952  1.00  0.84           C  
ATOM   1101  CD  LYS A  68     133.743 107.100  63.488  1.00  0.84           C  
ATOM   1102  CE  LYS A  68     134.728 107.609  62.447  1.00  0.84           C  
ATOM   1103  NZ  LYS A  68     135.692 106.549  62.108  1.00  0.84           N1+
ATOM   1104  H   LYS A  68     130.331 107.047  66.961  1.00  0.84           H  
ATOM   1105  HA  LYS A  68     130.015 108.121  64.322  1.00  0.84           H  
ATOM   1106  HB2 LYS A  68     132.487 106.990  65.737  1.00  0.84           H  
ATOM   1107  HB3 LYS A  68     131.895 108.632  65.841  1.00  0.84           H  
ATOM   1108  HG2 LYS A  68     133.395 109.069  64.251  1.00  0.84           H  
ATOM   1109  HG3 LYS A  68     132.153 108.536  63.128  1.00  0.84           H  
ATOM   1110  HD2 LYS A  68     133.176 106.254  63.088  1.00  0.84           H  
ATOM   1111  HD3 LYS A  68     134.301 106.734  64.358  1.00  0.84           H  
ATOM   1112  HE2 LYS A  68     135.316 108.444  62.841  1.00  0.84           H  
ATOM   1113  HE3 LYS A  68     134.240 107.920  61.519  1.00  0.84           H  
ATOM   1114  HZ1 LYS A  68     135.899 105.883  62.891  1.00  0.84           H  
ATOM   1115  HZ2 LYS A  68     135.273 105.873  61.364  1.00  0.84           H  
ATOM   1116  HZ3 LYS A  68     136.567 106.871  61.689  1.00  0.84           H  
ATOM   1117  N   HIS A  69     130.235 106.290  62.654  1.00  0.82           N  
ATOM   1118  CA  HIS A  69     130.198 105.259  61.620  1.00  0.82           C  
ATOM   1119  C   HIS A  69     131.393 105.406  60.652  1.00  0.82           C  
ATOM   1120  O   HIS A  69     132.007 106.461  60.499  1.00  0.82           O  
ATOM   1121  CB  HIS A  69     128.946 105.344  60.745  1.00  0.82           C  
ATOM   1122  CG  HIS A  69     127.672 104.942  61.369  1.00  0.82           C  
ATOM   1123  ND1 HIS A  69     126.606 104.541  60.572  1.00  0.82           N1+
ATOM   1124  CD2 HIS A  69     127.193 104.884  62.655  1.00  0.82           C  
ATOM   1125  CE1 HIS A  69     125.515 104.328  61.304  1.00  0.82           C  
ATOM   1126  NE2 HIS A  69     125.887 104.461  62.577  1.00  0.82           N  
ATOM   1127  H   HIS A  69     130.066 107.260  62.376  1.00  0.82           H  
ATOM   1128  HA  HIS A  69     130.272 104.289  62.115  1.00  0.82           H  
ATOM   1129  HB2 HIS A  69     129.060 104.703  59.861  1.00  0.82           H  
ATOM   1130  HB3 HIS A  69     128.825 106.361  60.360  1.00  0.82           H  
ATOM   1131  HD1 HIS A  69     126.632 104.471  59.557  1.00  0.82           H  
ATOM   1132  HD2 HIS A  69     127.603 105.083  63.627  1.00  0.82           H  
ATOM   1133  HE2 HIS A  69     125.229 104.268  63.357  1.00  0.82           H  
ATOM   1134  HE1 HIS A  69     124.533 104.059  60.946  1.00  0.82           H  
ATOM   1135  N   ASP A  70     131.576 104.262  59.885  1.00  0.85           N  
ATOM   1136  CA  ASP A  70     132.419 104.196  58.689  1.00  0.85           C  
ATOM   1137  C   ASP A  70     131.697 103.270  57.687  1.00  0.85           C  
ATOM   1138  O   ASP A  70     131.112 102.238  58.035  1.00  0.85           O  
ATOM   1139  CB  ASP A  70     133.791 103.627  59.006  1.00  0.85           C  
ATOM   1140  CG  ASP A  70     134.663 104.807  59.358  1.00  0.85           C  
ATOM   1141  OD1 ASP A  70     135.105 105.466  58.382  1.00  0.85           O  
ATOM   1142  OD2 ASP A  70     134.877 105.003  60.602  1.00  0.85           O1-
ATOM   1143  H   ASP A  70     131.085 103.401  60.154  1.00  0.85           H  
ATOM   1144  HA  ASP A  70     132.467 105.204  58.260  1.00  0.85           H  
ATOM   1145  HB2 ASP A  70     134.229 103.118  58.139  1.00  0.85           H  
ATOM   1146  HB3 ASP A  70     133.767 102.909  59.829  1.00  0.85           H  
ATOM   1147  N   PHE A  71     131.766 103.692  56.375  1.00  0.85           N  
ATOM   1148  CA  PHE A  71     131.032 103.050  55.276  1.00  0.85           C  
ATOM   1149  C   PHE A  71     132.088 102.617  54.265  1.00  0.85           C  
ATOM   1150  O   PHE A  71     132.965 103.396  53.882  1.00  0.85           O  
ATOM   1151  CB  PHE A  71     130.088 104.046  54.590  1.00  0.85           C  
ATOM   1152  CG  PHE A  71     128.901 104.443  55.432  1.00  0.85           C  
ATOM   1153  CD1 PHE A  71     129.012 105.458  56.390  1.00  0.85           C  
ATOM   1154  CD2 PHE A  71     127.664 103.818  55.251  1.00  0.85           C  
ATOM   1155  CE1 PHE A  71     127.909 105.834  57.153  1.00  0.85           C  
ATOM   1156  CE2 PHE A  71     126.562 104.196  56.016  1.00  0.85           C  
ATOM   1157  CZ  PHE A  71     126.682 105.208  56.964  1.00  0.85           C  
ATOM   1158  H   PHE A  71     132.362 104.484  56.127  1.00  0.85           H  
ATOM   1159  HA  PHE A  71     130.482 102.182  55.651  1.00  0.85           H  
ATOM   1160  HB2 PHE A  71     129.722 103.621  53.651  1.00  0.85           H  
ATOM   1161  HB3 PHE A  71     130.631 104.956  54.297  1.00  0.85           H  
ATOM   1162  HD1 PHE A  71     129.957 105.977  56.525  1.00  0.85           H  
ATOM   1163  HD2 PHE A  71     127.546 103.051  54.490  1.00  0.85           H  
ATOM   1164  HE1 PHE A  71     128.002 106.647  57.866  1.00  0.85           H  
ATOM   1165  HE2 PHE A  71     125.599 103.727  55.843  1.00  0.85           H  
ATOM   1166  HZ  PHE A  71     125.807 105.545  57.510  1.00  0.85           H  
ATOM   1167  N   PHE A  72     131.997 101.309  53.815  1.00  0.87           N  
ATOM   1168  CA  PHE A  72     132.949 100.811  52.821  1.00  0.87           C  
ATOM   1169  C   PHE A  72     132.401  99.656  51.946  1.00  0.87           C  
ATOM   1170  O   PHE A  72     131.679  98.756  52.377  1.00  0.87           O  
ATOM   1171  CB  PHE A  72     134.306 100.431  53.446  1.00  0.87           C  
ATOM   1172  CG  PHE A  72     134.263  99.385  54.539  1.00  0.87           C  
ATOM   1173  CD1 PHE A  72     134.546  98.045  54.250  1.00  0.87           C  
ATOM   1174  CD2 PHE A  72     133.982  99.744  55.866  1.00  0.87           C  
ATOM   1175  CE1 PHE A  72     134.567  97.085  55.264  1.00  0.87           C  
ATOM   1176  CE2 PHE A  72     133.995  98.784  56.879  1.00  0.87           C  
ATOM   1177  CZ  PHE A  72     134.291  97.456  56.579  1.00  0.87           C  
ATOM   1178  H   PHE A  72     131.279 100.662  54.177  1.00  0.87           H  
ATOM   1179  HA  PHE A  72     133.139 101.647  52.134  1.00  0.87           H  
ATOM   1180  HB2 PHE A  72     134.783 101.329  53.861  1.00  0.87           H  
ATOM   1181  HB3 PHE A  72     134.987 100.086  52.656  1.00  0.87           H  
ATOM   1182  HD1 PHE A  72     134.764  97.748  53.228  1.00  0.87           H  
ATOM   1183  HD2 PHE A  72     133.769 100.779  56.122  1.00  0.87           H  
ATOM   1184  HE1 PHE A  72     134.803  96.050  55.028  1.00  0.87           H  
ATOM   1185  HE2 PHE A  72     133.791  99.077  57.905  1.00  0.87           H  
ATOM   1186  HZ  PHE A  72     134.316  96.716  57.374  1.00  0.87           H  
ATOM   1187  N   LYS A  73     132.846  99.684  50.635  1.00  0.85           N  
ATOM   1188  CA  LYS A  73     132.565  98.610  49.686  1.00  0.85           C  
ATOM   1189  C   LYS A  73     133.805  97.694  49.702  1.00  0.85           C  
ATOM   1190  O   LYS A  73     134.926  98.108  49.405  1.00  0.85           O  
ATOM   1191  CB  LYS A  73     132.303  99.170  48.279  1.00  0.85           C  
ATOM   1192  CG  LYS A  73     130.817  99.092  47.904  1.00  0.85           C  
ATOM   1193  CD  LYS A  73     130.584  99.381  46.413  1.00  0.85           C  
ATOM   1194  CE  LYS A  73     129.147  99.114  45.972  1.00  0.85           C  
ATOM   1195  NZ  LYS A  73     128.891  97.673  45.854  1.00  0.85           N1+
ATOM   1196  H   LYS A  73     133.425 100.454  50.313  1.00  0.85           H  
ATOM   1197  HA  LYS A  73     131.704  98.039  50.042  1.00  0.85           H  
ATOM   1198  HB2 LYS A  73     132.886  98.610  47.544  1.00  0.85           H  
ATOM   1199  HB3 LYS A  73     132.636 100.212  48.197  1.00  0.85           H  
ATOM   1200  HG2 LYS A  73     130.250  99.810  48.510  1.00  0.85           H  
ATOM   1201  HG3 LYS A  73     130.432  98.103  48.160  1.00  0.85           H  
ATOM   1202  HD2 LYS A  73     131.271  98.792  45.795  1.00  0.85           H  
ATOM   1203  HD3 LYS A  73     130.817 100.437  46.228  1.00  0.85           H  
ATOM   1204  HE2 LYS A  73     128.942  99.549  44.991  1.00  0.85           H  
ATOM   1205  HE3 LYS A  73     128.438  99.498  46.707  1.00  0.85           H  
ATOM   1206  HZ1 LYS A  73     129.278  97.210  44.945  1.00  0.85           H  
ATOM   1207  HZ2 LYS A  73     129.381  97.051  46.544  1.00  0.85           H  
ATOM   1208  HZ3 LYS A  73     127.909  97.388  45.811  1.00  0.85           H  
ATOM   1209  N   PHE A  74     133.562  96.399  50.135  1.00  0.87           N  
ATOM   1210  CA  PHE A  74     134.631  95.397  50.305  1.00  0.87           C  
ATOM   1211  C   PHE A  74     134.373  94.184  49.397  1.00  0.87           C  
ATOM   1212  O   PHE A  74     133.268  93.643  49.312  1.00  0.87           O  
ATOM   1213  CB  PHE A  74     134.679  94.900  51.756  1.00  0.87           C  
ATOM   1214  CG  PHE A  74     136.075  94.496  52.160  1.00  0.87           C  
ATOM   1215  CD1 PHE A  74     137.027  95.481  52.459  1.00  0.87           C  
ATOM   1216  CD2 PHE A  74     136.452  93.148  52.200  1.00  0.87           C  
ATOM   1217  CE1 PHE A  74     138.332  95.125  52.791  1.00  0.87           C  
ATOM   1218  CE2 PHE A  74     137.762  92.795  52.526  1.00  0.87           C  
ATOM   1219  CZ  PHE A  74     138.700  93.782  52.825  1.00  0.87           C  
ATOM   1220  H   PHE A  74     132.602  96.092  50.332  1.00  0.87           H  
ATOM   1221  HA  PHE A  74     135.579  95.861  50.010  1.00  0.87           H  
ATOM   1222  HB2 PHE A  74     133.988  94.062  51.915  1.00  0.87           H  
ATOM   1223  HB3 PHE A  74     134.337  95.682  52.441  1.00  0.87           H  
ATOM   1224  HD1 PHE A  74     136.759  96.535  52.422  1.00  0.87           H  
ATOM   1225  HD2 PHE A  74     135.742  92.360  51.959  1.00  0.87           H  
ATOM   1226  HE1 PHE A  74     139.063  95.896  53.022  1.00  0.87           H  
ATOM   1227  HE2 PHE A  74     138.056  91.749  52.538  1.00  0.87           H  
ATOM   1228  HZ  PHE A  74     139.719  93.506  53.081  1.00  0.87           H  
ATOM   1229  N   ARG A  75     135.463  93.708  48.692  1.00  0.73           N  
ATOM   1230  CA  ARG A  75     135.302  92.621  47.731  1.00  0.73           C  
ATOM   1231  C   ARG A  75     135.202  91.271  48.453  1.00  0.73           C  
ATOM   1232  O   ARG A  75     136.088  90.858  49.197  1.00  0.73           O  
ATOM   1233  CB  ARG A  75     136.429  92.546  46.680  1.00  0.73           C  
ATOM   1234  CG  ARG A  75     136.144  91.405  45.693  1.00  0.73           C  
ATOM   1235  CD  ARG A  75     136.903  91.471  44.371  1.00  0.73           C  
ATOM   1236  NE  ARG A  75     136.528  90.327  43.509  1.00  0.73           N  
ATOM   1237  CZ  ARG A  75     135.246  90.105  43.083  1.00  0.73           C  
ATOM   1238  NH1 ARG A  75     134.304  91.060  43.140  1.00  0.73           N  
ATOM   1239  NH2 ARG A  75     134.899  88.889  42.606  1.00  0.73           N1+
ATOM   1240  H   ARG A  75     136.389  94.100  48.842  1.00  0.73           H  
ATOM   1241  HA  ARG A  75     134.364  92.808  47.202  1.00  0.73           H  
ATOM   1242  HB2 ARG A  75     137.401  92.381  47.163  1.00  0.73           H  
ATOM   1243  HB3 ARG A  75     136.501  93.500  46.148  1.00  0.73           H  
ATOM   1244  HG2 ARG A  75     135.070  91.381  45.491  1.00  0.73           H  
ATOM   1245  HG3 ARG A  75     136.379  90.445  46.170  1.00  0.73           H  
ATOM   1246  HD2 ARG A  75     137.981  91.403  44.551  1.00  0.73           H  
ATOM   1247  HD3 ARG A  75     136.715  92.399  43.822  1.00  0.73           H  
ATOM   1248  HE  ARG A  75     137.224  89.626  43.281  1.00  0.73           H  
ATOM   1249 HH11 ARG A  75     133.368  90.922  42.714  1.00  0.73           H  
ATOM   1250 HH12 ARG A  75     134.400  91.996  43.530  1.00  0.73           H  
ATOM   1251 HH21 ARG A  75     133.880  88.674  42.575  1.00  0.73           H  
ATOM   1252 HH22 ARG A  75     135.532  88.104  42.564  1.00  0.73           H  
ATOM   1253  N   ILE A  76     134.067  90.556  48.103  1.00  0.67           N  
ATOM   1254  CA  ILE A  76     133.880  89.148  48.429  1.00  0.67           C  
ATOM   1255  C   ILE A  76     133.690  88.420  47.071  1.00  0.67           C  
ATOM   1256  O   ILE A  76     134.641  87.915  46.473  1.00  0.67           O  
ATOM   1257  CB  ILE A  76     132.741  88.922  49.454  1.00  0.67           C  
ATOM   1258  CG1 ILE A  76     132.895  89.756  50.748  1.00  0.67           C  
ATOM   1259  CG2 ILE A  76     132.582  87.431  49.781  1.00  0.67           C  
ATOM   1260  CD1 ILE A  76     134.064  89.369  51.643  1.00  0.67           C  
ATOM   1261  H   ILE A  76     133.326  91.014  47.584  1.00  0.67           H  
ATOM   1262  HA  ILE A  76     134.814  88.756  48.850  1.00  0.67           H  
ATOM   1263  HB  ILE A  76     131.798  89.250  49.006  1.00  0.67           H  
ATOM   1264 HG12 ILE A  76     131.973  89.660  51.336  1.00  0.67           H  
ATOM   1265 HG13 ILE A  76     132.975  90.820  50.497  1.00  0.67           H  
ATOM   1266 HG21 ILE A  76     132.265  86.862  48.902  1.00  0.67           H  
ATOM   1267 HG22 ILE A  76     133.520  86.994  50.137  1.00  0.67           H  
ATOM   1268 HG23 ILE A  76     131.820  87.282  50.555  1.00  0.67           H  
ATOM   1269 HD11 ILE A  76     133.943  88.359  52.044  1.00  0.67           H  
ATOM   1270 HD12 ILE A  76     135.018  89.417  51.114  1.00  0.67           H  
ATOM   1271 HD13 ILE A  76     134.121  90.054  52.496  1.00  0.67           H  
ATOM   1272  N   ASP A  77     132.418  88.435  46.550  1.00  0.61           N  
ATOM   1273  CA  ASP A  77     131.957  87.630  45.418  1.00  0.61           C  
ATOM   1274  C   ASP A  77     131.768  88.490  44.140  1.00  0.61           C  
ATOM   1275  O   ASP A  77     132.492  88.361  43.148  1.00  0.61           O  
ATOM   1276  CB  ASP A  77     130.666  86.895  45.819  1.00  0.61           C  
ATOM   1277  CG  ASP A  77     129.582  87.801  46.430  1.00  0.61           C  
ATOM   1278  OD1 ASP A  77     129.918  89.028  46.523  1.00  0.61           O  
ATOM   1279  OD2 ASP A  77     128.505  87.234  46.744  1.00  0.61           O1-
ATOM   1280  H   ASP A  77     131.673  89.025  46.940  1.00  0.61           H  
ATOM   1281  HA  ASP A  77     132.724  86.882  45.183  1.00  0.61           H  
ATOM   1282  HB2 ASP A  77     130.905  86.133  46.571  1.00  0.61           H  
ATOM   1283  HB3 ASP A  77     130.239  86.384  44.948  1.00  0.61           H  
ATOM   1284  N   GLY A  78     130.725  89.391  44.228  1.00  0.68           N  
ATOM   1285  CA  GLY A  78     130.128  90.119  43.126  1.00  0.68           C  
ATOM   1286  C   GLY A  78     130.959  91.324  42.730  1.00  0.68           C  
ATOM   1287  O   GLY A  78     132.090  91.186  42.257  1.00  0.68           O  
ATOM   1288  H   GLY A  78     130.314  89.522  45.181  1.00  0.68           H  
ATOM   1289  HA2 GLY A  78     129.122  90.418  43.432  1.00  0.68           H  
ATOM   1290  HA3 GLY A  78     130.052  89.454  42.260  1.00  0.68           H  
ATOM   1291  N   ASP A  79     130.402  92.559  42.991  1.00  0.82           N  
ATOM   1292  CA  ASP A  79     131.132  93.799  42.723  1.00  0.82           C  
ATOM   1293  C   ASP A  79     132.124  94.029  43.896  1.00  0.82           C  
ATOM   1294  O   ASP A  79     133.158  93.358  44.011  1.00  0.82           O  
ATOM   1295  CB  ASP A  79     130.193  94.937  42.335  1.00  0.82           C  
ATOM   1296  CG  ASP A  79     129.254  95.309  43.464  1.00  0.82           C  
ATOM   1297  OD1 ASP A  79     129.616  96.342  44.129  1.00  0.82           O  
ATOM   1298  OD2 ASP A  79     128.296  94.536  43.711  1.00  0.82           O1-
ATOM   1299  H   ASP A  79     129.461  92.647  43.384  1.00  0.82           H  
ATOM   1300  HA  ASP A  79     131.772  93.619  41.849  1.00  0.82           H  
ATOM   1301  HB2 ASP A  79     129.591  94.654  41.464  1.00  0.82           H  
ATOM   1302  HB3 ASP A  79     130.780  95.819  42.049  1.00  0.82           H  
ATOM   1303  N   MET A  80     131.716  94.901  44.882  1.00  0.86           N  
ATOM   1304  CA  MET A  80     132.314  94.934  46.204  1.00  0.86           C  
ATOM   1305  C   MET A  80     131.131  95.130  47.164  1.00  0.86           C  
ATOM   1306  O   MET A  80     130.256  95.980  46.971  1.00  0.86           O  
ATOM   1307  CB  MET A  80     133.317  96.074  46.330  1.00  0.86           C  
ATOM   1308  CG  MET A  80     134.511  95.926  45.391  1.00  0.86           C  
ATOM   1309  SD  MET A  80     135.798  97.125  45.850  1.00  0.86           S  
ATOM   1310  CE  MET A  80     136.961  96.807  44.501  1.00  0.86           C  
ATOM   1311  H   MET A  80     130.945  95.568  44.732  1.00  0.86           H  
ATOM   1312  HA  MET A  80     132.786  93.970  46.402  1.00  0.86           H  
ATOM   1313  HB2 MET A  80     133.655  96.119  47.368  1.00  0.86           H  
ATOM   1314  HB3 MET A  80     132.814  97.021  46.108  1.00  0.86           H  
ATOM   1315  HG2 MET A  80     134.207  96.112  44.356  1.00  0.86           H  
ATOM   1316  HG3 MET A  80     134.930  94.921  45.458  1.00  0.86           H  
ATOM   1317  HE1 MET A  80     137.292  95.765  44.523  1.00  0.86           H  
ATOM   1318  HE2 MET A  80     136.494  97.024  43.537  1.00  0.86           H  
ATOM   1319  HE3 MET A  80     137.835  97.453  44.617  1.00  0.86           H  
ATOM   1320  N   VAL A  81     131.105  94.277  48.242  1.00  0.85           N  
ATOM   1321  CA  VAL A  81     129.915  94.077  49.061  1.00  0.85           C  
ATOM   1322  C   VAL A  81     129.896  95.251  50.051  1.00  0.85           C  
ATOM   1323  O   VAL A  81     130.871  95.514  50.768  1.00  0.85           O  
ATOM   1324  CB  VAL A  81     129.940  92.717  49.788  1.00  0.85           C  
ATOM   1325  CG1 VAL A  81     128.726  92.532  50.705  1.00  0.85           C  
ATOM   1326  CG2 VAL A  81     129.974  91.564  48.780  1.00  0.85           C  
ATOM   1327  H   VAL A  81     131.967  93.794  48.532  1.00  0.85           H  
ATOM   1328  HA  VAL A  81     129.065  94.103  48.377  1.00  0.85           H  
ATOM   1329  HB  VAL A  81     130.845  92.653  50.404  1.00  0.85           H  
ATOM   1330 HG11 VAL A  81     128.669  93.316  51.467  1.00  0.85           H  
ATOM   1331 HG12 VAL A  81     127.792  92.543  50.135  1.00  0.85           H  
ATOM   1332 HG13 VAL A  81     128.784  91.573  51.231  1.00  0.85           H  
ATOM   1333 HG21 VAL A  81     129.126  91.616  48.089  1.00  0.85           H  
ATOM   1334 HG22 VAL A  81     130.895  91.578  48.188  1.00  0.85           H  
ATOM   1335 HG23 VAL A  81     129.925  90.599  49.295  1.00  0.85           H  
ATOM   1336  N   PRO A  82     128.737  96.007  50.072  1.00  0.86           N  
ATOM   1337  CA  PRO A  82     128.615  97.219  50.876  1.00  0.86           C  
ATOM   1338  C   PRO A  82     128.442  96.876  52.367  1.00  0.86           C  
ATOM   1339  O   PRO A  82     127.471  96.280  52.839  1.00  0.86           O  
ATOM   1340  CB  PRO A  82     127.394  97.924  50.292  1.00  0.86           C  
ATOM   1341  CG  PRO A  82     126.535  96.795  49.755  1.00  0.86           C  
ATOM   1342  CD  PRO A  82     127.533  95.762  49.287  1.00  0.86           C  
ATOM   1343  HA  PRO A  82     129.508  97.835  50.737  1.00  0.86           H  
ATOM   1344  HB2 PRO A  82     127.698  98.579  49.466  1.00  0.86           H  
ATOM   1345  HB3 PRO A  82     126.844  98.515  51.022  1.00  0.86           H  
ATOM   1346  HG2 PRO A  82     125.876  97.107  48.946  1.00  0.86           H  
ATOM   1347  HG3 PRO A  82     125.920  96.399  50.563  1.00  0.86           H  
ATOM   1348  HD2 PRO A  82     127.170  94.742  49.432  1.00  0.86           H  
ATOM   1349  HD3 PRO A  82     127.778  95.911  48.231  1.00  0.86           H  
ATOM   1350  N   HIS A  83     129.542  97.264  53.122  1.00  0.82           N  
ATOM   1351  CA  HIS A  83     129.634  97.040  54.557  1.00  0.82           C  
ATOM   1352  C   HIS A  83     129.573  98.433  55.192  1.00  0.82           C  
ATOM   1353  O   HIS A  83     130.199  99.402  54.748  1.00  0.82           O  
ATOM   1354  CB  HIS A  83     130.947  96.350  54.954  1.00  0.82           C  
ATOM   1355  CG  HIS A  83     130.964  94.875  54.686  1.00  0.82           C  
ATOM   1356  ND1 HIS A  83     131.009  94.328  53.427  1.00  0.82           N  
ATOM   1357  CD2 HIS A  83     130.987  93.788  55.535  1.00  0.82           C  
ATOM   1358  CE1 HIS A  83     131.036  92.964  53.576  1.00  0.82           C  
ATOM   1359  NE2 HIS A  83     130.984  92.594  54.842  1.00  0.82           N  
ATOM   1360  H   HIS A  83     130.326  97.780  52.683  1.00  0.82           H  
ATOM   1361  HA  HIS A  83     128.776  96.449  54.893  1.00  0.82           H  
ATOM   1362  HB2 HIS A  83     131.134  96.506  56.024  1.00  0.82           H  
ATOM   1363  HB3 HIS A  83     131.786  96.812  54.422  1.00  0.82           H  
ATOM   1364  HD1 HIS A  83     131.019  94.838  52.543  1.00  0.82           H  
ATOM   1365  HD2 HIS A  83     130.991  93.806  56.616  1.00  0.82           H  
ATOM   1366  HE1 HIS A  83     131.083  92.298  52.724  1.00  0.82           H  
ATOM   1367  N   ILE A  84     128.814  98.489  56.349  1.00  0.86           N  
ATOM   1368  CA  ILE A  84     128.817  99.674  57.185  1.00  0.86           C  
ATOM   1369  C   ILE A  84     129.203  99.182  58.575  1.00  0.86           C  
ATOM   1370  O   ILE A  84     128.913  98.069  59.026  1.00  0.86           O  
ATOM   1371  CB  ILE A  84     127.536 100.541  57.138  1.00  0.86           C  
ATOM   1372  CG1 ILE A  84     126.537 100.269  58.275  1.00  0.86           C  
ATOM   1373  CG2 ILE A  84     126.845 100.452  55.771  1.00  0.86           C  
ATOM   1374  CD1 ILE A  84     125.494 101.368  58.414  1.00  0.86           C  
ATOM   1375  H   ILE A  84     128.247  97.682  56.662  1.00  0.86           H  
ATOM   1376  HA  ILE A  84     129.639 100.308  56.835  1.00  0.86           H  
ATOM   1377  HB  ILE A  84     127.877 101.577  57.271  1.00  0.86           H  
ATOM   1378 HG12 ILE A  84     127.048 100.210  59.240  1.00  0.86           H  
ATOM   1379 HG13 ILE A  84     126.044  99.309  58.109  1.00  0.86           H  
ATOM   1380 HG21 ILE A  84     127.558 100.657  54.968  1.00  0.86           H  
ATOM   1381 HG22 ILE A  84     126.412  99.460  55.603  1.00  0.86           H  
ATOM   1382 HG23 ILE A  84     126.035 101.180  55.679  1.00  0.86           H  
ATOM   1383 HD11 ILE A  84     125.965 102.351  58.502  1.00  0.86           H  
ATOM   1384 HD12 ILE A  84     124.810 101.385  57.561  1.00  0.86           H  
ATOM   1385 HD13 ILE A  84     124.904 101.208  59.321  1.00  0.86           H  
ATOM   1386  N   SER A  85     129.890 100.135  59.292  1.00  0.88           N  
ATOM   1387  CA  SER A  85     130.440  99.844  60.599  1.00  0.88           C  
ATOM   1388  C   SER A  85     130.078 100.986  61.535  1.00  0.88           C  
ATOM   1389  O   SER A  85     130.026 102.159  61.164  1.00  0.88           O  
ATOM   1390  CB  SER A  85     131.954  99.653  60.515  1.00  0.88           C  
ATOM   1391  OG  SER A  85     132.572 100.700  59.768  1.00  0.88           O  
ATOM   1392  H   SER A  85     130.035 101.076  58.899  1.00  0.88           H  
ATOM   1393  HA  SER A  85     129.993  98.923  60.983  1.00  0.88           H  
ATOM   1394  HB2 SER A  85     132.187  98.711  60.006  1.00  0.88           H  
ATOM   1395  HB3 SER A  85     132.412  99.626  61.509  1.00  0.88           H  
ATOM   1396  HG  SER A  85     132.036 100.864  58.962  1.00  0.88           H  
ATOM   1397  N   ARG A  86     129.841 100.547  62.826  1.00  0.84           N  
ATOM   1398  CA  ARG A  86     129.578 101.425  63.961  1.00  0.84           C  
ATOM   1399  C   ARG A  86     130.753 101.202  64.935  1.00  0.84           C  
ATOM   1400  O   ARG A  86     131.083 100.062  65.279  1.00  0.84           O  
ATOM   1401  CB  ARG A  86     128.298 101.010  64.700  1.00  0.84           C  
ATOM   1402  CG  ARG A  86     126.955 101.438  64.104  1.00  0.84           C  
ATOM   1403  CD  ARG A  86     126.645 100.949  62.693  1.00  0.84           C  
ATOM   1404  NE  ARG A  86     125.206 100.633  62.533  1.00  0.84           N  
ATOM   1405  CZ  ARG A  86     124.686  99.395  62.745  1.00  0.84           C  
ATOM   1406  NH1 ARG A  86     125.428  98.396  63.275  1.00  0.84           N  
ATOM   1407  NH2 ARG A  86     123.408  99.109  62.438  1.00  0.84           N1+
ATOM   1408  H   ARG A  86     129.869  99.538  63.031  1.00  0.84           H  
ATOM   1409  HA  ARG A  86     129.531 102.468  63.637  1.00  0.84           H  
ATOM   1410  HB2 ARG A  86     128.340 101.432  65.712  1.00  0.84           H  
ATOM   1411  HB3 ARG A  86     128.282  99.922  64.830  1.00  0.84           H  
ATOM   1412  HG2 ARG A  86     126.882 102.528  64.141  1.00  0.84           H  
ATOM   1413  HG3 ARG A  86     126.177 101.071  64.783  1.00  0.84           H  
ATOM   1414  HD2 ARG A  86     127.221 100.062  62.414  1.00  0.84           H  
ATOM   1415  HD3 ARG A  86     126.893 101.719  61.956  1.00  0.84           H  
ATOM   1416  HE  ARG A  86     124.560 101.339  62.183  1.00  0.84           H  
ATOM   1417 HH11 ARG A  86     125.070  97.455  63.342  1.00  0.84           H  
ATOM   1418 HH12 ARG A  86     126.351  98.579  63.645  1.00  0.84           H  
ATOM   1419 HH21 ARG A  86     122.747  99.830  62.005  1.00  0.84           H  
ATOM   1420 HH22 ARG A  86     123.002  98.205  62.619  1.00  0.84           H  
ATOM   1421  N   GLN A  87     131.374 102.357  65.380  1.00  0.84           N  
ATOM   1422  CA  GLN A  87     132.532 102.350  66.280  1.00  0.84           C  
ATOM   1423  C   GLN A  87     132.150 102.710  67.732  1.00  0.84           C  
ATOM   1424  O   GLN A  87     131.551 103.747  68.013  1.00  0.84           O  
ATOM   1425  CB  GLN A  87     133.581 103.381  65.807  1.00  0.84           C  
ATOM   1426  CG  GLN A  87     134.575 102.789  64.812  1.00  0.84           C  
ATOM   1427  CD  GLN A  87     134.912 103.758  63.706  1.00  0.84           C  
ATOM   1428  NE2 GLN A  87     134.212 103.547  62.554  1.00  0.84           N  
ATOM   1429  OE1 GLN A  87     135.731 104.674  63.807  1.00  0.84           O  
ATOM   1430  H   GLN A  87     131.006 103.277  65.090  1.00  0.84           H  
ATOM   1431  HA  GLN A  87     132.970 101.345  66.276  1.00  0.84           H  
ATOM   1432  HB2 GLN A  87     134.158 103.752  66.664  1.00  0.84           H  
ATOM   1433  HB3 GLN A  87     133.084 104.263  65.387  1.00  0.84           H  
ATOM   1434  HG2 GLN A  87     134.198 101.860  64.369  1.00  0.84           H  
ATOM   1435  HG3 GLN A  87     135.508 102.544  65.327  1.00  0.84           H  
ATOM   1436 HE21 GLN A  87     134.419 104.130  61.716  1.00  0.84           H  
ATOM   1437 HE22 GLN A  87     133.497 102.843  62.418  1.00  0.84           H  
ATOM   1438  N   ARG A  88     132.663 101.822  68.667  1.00  0.82           N  
ATOM   1439  CA  ARG A  88     132.767 102.108  70.099  1.00  0.82           C  
ATOM   1440  C   ARG A  88     131.382 102.133  70.775  1.00  0.82           C  
ATOM   1441  O   ARG A  88     131.020 103.024  71.543  1.00  0.82           O  
ATOM   1442  CB  ARG A  88     133.658 103.322  70.425  1.00  0.82           C  
ATOM   1443  CG  ARG A  88     135.111 103.177  69.922  1.00  0.82           C  
ATOM   1444  CD  ARG A  88     135.995 104.317  70.434  1.00  0.82           C  
ATOM   1445  NE  ARG A  88     137.327 104.375  69.793  1.00  0.82           N  
ATOM   1446  CZ  ARG A  88     138.429 103.759  70.313  1.00  0.82           C  
ATOM   1447  NH1 ARG A  88     138.340 102.796  71.225  1.00  0.82           N  
ATOM   1448  NH2 ARG A  88     139.671 104.150  69.930  1.00  0.82           N1+
ATOM   1449  H   ARG A  88     133.001 100.913  68.360  1.00  0.82           H  
ATOM   1450  HA  ARG A  88     133.267 101.225  70.517  1.00  0.82           H  
ATOM   1451  HB2 ARG A  88     133.676 103.459  71.514  1.00  0.82           H  
ATOM   1452  HB3 ARG A  88     133.221 104.238  70.009  1.00  0.82           H  
ATOM   1453  HG2 ARG A  88     135.128 103.170  68.827  1.00  0.82           H  
ATOM   1454  HG3 ARG A  88     135.528 102.218  70.249  1.00  0.82           H  
ATOM   1455  HD2 ARG A  88     136.123 104.268  71.521  1.00  0.82           H  
ATOM   1456  HD3 ARG A  88     135.516 105.280  70.222  1.00  0.82           H  
ATOM   1457  HE  ARG A  88     137.486 105.065  69.068  1.00  0.82           H  
ATOM   1458 HH11 ARG A  88     139.171 102.187  71.500  1.00  0.82           H  
ATOM   1459 HH12 ARG A  88     137.504 102.237  71.440  1.00  0.82           H  
ATOM   1460 HH21 ARG A  88     140.476 103.702  70.359  1.00  0.82           H  
ATOM   1461 HH22 ARG A  88     139.831 104.896  69.269  1.00  0.82           H  
ATOM   1462  N   LEU A  89     130.637 100.980  70.553  1.00  0.90           N  
ATOM   1463  CA  LEU A  89     129.309 100.779  71.150  1.00  0.90           C  
ATOM   1464  C   LEU A  89     129.413  99.844  72.364  1.00  0.90           C  
ATOM   1465  O   LEU A  89     130.399  99.123  72.548  1.00  0.90           O  
ATOM   1466  CB  LEU A  89     128.331 100.136  70.153  1.00  0.90           C  
ATOM   1467  CG  LEU A  89     127.965 100.990  68.929  1.00  0.90           C  
ATOM   1468  CD1 LEU A  89     126.924 100.242  68.092  1.00  0.90           C  
ATOM   1469  CD2 LEU A  89     127.408 102.358  69.314  1.00  0.90           C  
ATOM   1470  H   LEU A  89     131.047 100.241  69.969  1.00  0.90           H  
ATOM   1471  HA  LEU A  89     128.928 101.739  71.508  1.00  0.90           H  
ATOM   1472  HB2 LEU A  89     127.401  99.874  70.677  1.00  0.90           H  
ATOM   1473  HB3 LEU A  89     128.752  99.183  69.805  1.00  0.90           H  
ATOM   1474  HG  LEU A  89     128.860 101.140  68.313  1.00  0.90           H  
ATOM   1475 HD11 LEU A  89     127.322  99.289  67.739  1.00  0.90           H  
ATOM   1476 HD12 LEU A  89     126.017 100.038  68.670  1.00  0.90           H  
ATOM   1477 HD13 LEU A  89     126.635 100.823  67.214  1.00  0.90           H  
ATOM   1478 HD21 LEU A  89     126.563 102.266  70.002  1.00  0.90           H  
ATOM   1479 HD22 LEU A  89     128.171 102.985  69.784  1.00  0.90           H  
ATOM   1480 HD23 LEU A  89     127.056 102.884  68.423  1.00  0.90           H  
ATOM   1481  N   THR A  90     128.269  99.787  73.161  1.00  0.91           N  
ATOM   1482  CA  THR A  90     128.150  98.761  74.202  1.00  0.91           C  
ATOM   1483  C   THR A  90     127.829  97.353  73.623  1.00  0.91           C  
ATOM   1484  O   THR A  90     127.666  97.069  72.430  1.00  0.91           O  
ATOM   1485  CB  THR A  90     127.150  99.143  75.328  1.00  0.91           C  
ATOM   1486  OG1 THR A  90     125.908  99.649  74.828  1.00  0.91           O  
ATOM   1487  CG2 THR A  90     127.746 100.197  76.254  1.00  0.91           C  
ATOM   1488  H   THR A  90     127.506 100.479  73.058  1.00  0.91           H  
ATOM   1489  HA  THR A  90     129.144  98.646  74.656  1.00  0.91           H  
ATOM   1490  HB  THR A  90     126.905  98.286  75.961  1.00  0.91           H  
ATOM   1491 HG21 THR A  90     128.707  99.875  76.665  1.00  0.91           H  
ATOM   1492 HG22 THR A  90     127.883 101.146  75.733  1.00  0.91           H  
ATOM   1493 HG23 THR A  90     127.068 100.389  77.091  1.00  0.91           H  
ATOM   1494  HG1 THR A  90     125.269  98.916  74.633  1.00  0.91           H  
ATOM   1495  N   LYS A  91     127.765  96.375  74.615  1.00  0.84           N  
ATOM   1496  CA  LYS A  91     127.272  95.038  74.335  1.00  0.84           C  
ATOM   1497  C   LYS A  91     125.765  95.148  74.050  1.00  0.84           C  
ATOM   1498  O   LYS A  91     125.230  94.487  73.152  1.00  0.84           O  
ATOM   1499  CB  LYS A  91     127.537  94.047  75.482  1.00  0.84           C  
ATOM   1500  CG  LYS A  91     129.028  93.921  75.823  1.00  0.84           C  
ATOM   1501  CD  LYS A  91     129.344  92.729  76.737  1.00  0.84           C  
ATOM   1502  CE  LYS A  91     129.576  91.444  75.948  1.00  0.84           C  
ATOM   1503  NZ  LYS A  91     129.856  90.331  76.867  1.00  0.84           N1+
ATOM   1504  H   LYS A  91     128.091  96.583  75.555  1.00  0.84           H  
ATOM   1505  HA  LYS A  91     127.761  94.674  73.430  1.00  0.84           H  
ATOM   1506  HB2 LYS A  91     127.132  93.068  75.198  1.00  0.84           H  
ATOM   1507  HB3 LYS A  91     126.997  94.357  76.384  1.00  0.84           H  
ATOM   1508  HG2 LYS A  91     129.344  94.836  76.338  1.00  0.84           H  
ATOM   1509  HG3 LYS A  91     129.620  93.854  74.905  1.00  0.84           H  
ATOM   1510  HD2 LYS A  91     128.545  92.596  77.476  1.00  0.84           H  
ATOM   1511  HD3 LYS A  91     130.258  92.959  77.298  1.00  0.84           H  
ATOM   1512  HE2 LYS A  91     130.446  91.532  75.292  1.00  0.84           H  
ATOM   1513  HE3 LYS A  91     128.703  91.158  75.354  1.00  0.84           H  
ATOM   1514  HZ1 LYS A  91     130.526  90.544  77.612  1.00  0.84           H  
ATOM   1515  HZ2 LYS A  91     128.960  90.019  77.403  1.00  0.84           H  
ATOM   1516  HZ3 LYS A  91     130.148  89.466  76.406  1.00  0.84           H  
ATOM   1517  N   TYR A  92     125.074  95.917  74.968  1.00  0.87           N  
ATOM   1518  CA  TYR A  92     123.626  95.980  74.996  1.00  0.87           C  
ATOM   1519  C   TYR A  92     123.060  97.299  74.443  1.00  0.87           C  
ATOM   1520  O   TYR A  92     123.702  98.341  74.340  1.00  0.87           O  
ATOM   1521  CB  TYR A  92     123.083  95.731  76.411  1.00  0.87           C  
ATOM   1522  CG  TYR A  92     123.240  94.283  76.786  1.00  0.87           C  
ATOM   1523  CD1 TYR A  92     124.241  93.896  77.682  1.00  0.87           C  
ATOM   1524  CD2 TYR A  92     122.421  93.310  76.193  1.00  0.87           C  
ATOM   1525  CE1 TYR A  92     124.434  92.548  77.958  1.00  0.87           C  
ATOM   1526  CE2 TYR A  92     122.611  91.965  76.482  1.00  0.87           C  
ATOM   1527  CZ  TYR A  92     123.630  91.593  77.346  1.00  0.87           C  
ATOM   1528  OH  TYR A  92     123.813  90.259  77.555  1.00  0.87           O  
ATOM   1529  H   TYR A  92     125.602  96.459  75.641  1.00  0.87           H  
ATOM   1530  HA  TYR A  92     123.258  95.194  74.324  1.00  0.87           H  
ATOM   1531  HB2 TYR A  92     122.020  95.987  76.495  1.00  0.87           H  
ATOM   1532  HB3 TYR A  92     123.604  96.370  77.135  1.00  0.87           H  
ATOM   1533  HD1 TYR A  92     124.893  94.629  78.152  1.00  0.87           H  
ATOM   1534  HD2 TYR A  92     121.638  93.591  75.493  1.00  0.87           H  
ATOM   1535  HE1 TYR A  92     125.218  92.257  78.646  1.00  0.87           H  
ATOM   1536  HE2 TYR A  92     121.980  91.209  76.026  1.00  0.87           H  
ATOM   1537  HH  TYR A  92     124.722  90.097  78.001  1.00  0.87           H  
ATOM   1538  N   THR A  93     121.741  97.113  74.124  1.00  0.91           N  
ATOM   1539  CA  THR A  93     120.682  98.007  73.668  1.00  0.91           C  
ATOM   1540  C   THR A  93     119.914  98.392  74.932  1.00  0.91           C  
ATOM   1541  O   THR A  93     119.826  97.657  75.923  1.00  0.91           O  
ATOM   1542  CB  THR A  93     119.727  97.135  72.813  1.00  0.91           C  
ATOM   1543  OG1 THR A  93     119.875  95.799  73.345  1.00  0.91           O  
ATOM   1544  CG2 THR A  93     120.134  97.113  71.349  1.00  0.91           C  
ATOM   1545  H   THR A  93     121.332  96.179  74.225  1.00  0.91           H  
ATOM   1546  HA  THR A  93     121.084  98.889  73.166  1.00  0.91           H  
ATOM   1547  HB  THR A  93     118.683  97.445  72.912  1.00  0.91           H  
ATOM   1548 HG21 THR A  93     120.104  98.117  70.915  1.00  0.91           H  
ATOM   1549 HG22 THR A  93     121.143  96.706  71.223  1.00  0.91           H  
ATOM   1550 HG23 THR A  93     119.460  96.467  70.778  1.00  0.91           H  
ATOM   1551  HG1 THR A  93     119.087  95.205  73.189  1.00  0.91           H  
ATOM   1552  N   MET A  94     119.209  99.583  74.861  1.00  0.90           N  
ATOM   1553  CA  MET A  94     118.409  99.976  76.027  1.00  0.90           C  
ATOM   1554  C   MET A  94     117.220  99.021  76.154  1.00  0.90           C  
ATOM   1555  O   MET A  94     116.704  98.717  77.229  1.00  0.90           O  
ATOM   1556  CB  MET A  94     117.851 101.388  75.954  1.00  0.90           C  
ATOM   1557  CG  MET A  94     118.937 102.440  76.072  1.00  0.90           C  
ATOM   1558  SD  MET A  94     118.168 103.999  76.603  1.00  0.90           S  
ATOM   1559  CE  MET A  94     118.311 103.802  78.391  1.00  0.90           C  
ATOM   1560  H   MET A  94     119.216 100.172  74.023  1.00  0.90           H  
ATOM   1561  HA  MET A  94     119.024  99.847  76.926  1.00  0.90           H  
ATOM   1562  HB2 MET A  94     117.119 101.497  76.766  1.00  0.90           H  
ATOM   1563  HB3 MET A  94     117.299 101.537  75.018  1.00  0.90           H  
ATOM   1564  HG2 MET A  94     119.414 102.589  75.098  1.00  0.90           H  
ATOM   1565  HG3 MET A  94     119.717 102.161  76.783  1.00  0.90           H  
ATOM   1566  HE1 MET A  94     117.754 102.926  78.731  1.00  0.90           H  
ATOM   1567  HE2 MET A  94     119.359 103.709  78.684  1.00  0.90           H  
ATOM   1568  HE3 MET A  94     117.898 104.688  78.879  1.00  0.90           H  
ATOM   1569  N   ALA A  95     116.733  98.607  74.931  1.00  0.93           N  
ATOM   1570  CA  ALA A  95     115.633  97.682  74.826  1.00  0.93           C  
ATOM   1571  C   ALA A  95     115.885  96.426  75.668  1.00  0.93           C  
ATOM   1572  O   ALA A  95     114.941  95.916  76.276  1.00  0.93           O  
ATOM   1573  CB  ALA A  95     115.391  97.293  73.381  1.00  0.93           C  
ATOM   1574  H   ALA A  95     117.142  98.999  74.078  1.00  0.93           H  
ATOM   1575  HA  ALA A  95     114.749  98.186  75.232  1.00  0.93           H  
ATOM   1576  HB1 ALA A  95     115.120  98.162  72.776  1.00  0.93           H  
ATOM   1577  HB2 ALA A  95     116.293  96.855  72.942  1.00  0.93           H  
ATOM   1578  HB3 ALA A  95     114.582  96.561  73.305  1.00  0.93           H  
ATOM   1579  N   ASP A  96     117.148  95.869  75.675  1.00  0.92           N  
ATOM   1580  CA  ASP A  96     117.387  94.615  76.401  1.00  0.92           C  
ATOM   1581  C   ASP A  96     117.350  94.843  77.930  1.00  0.92           C  
ATOM   1582  O   ASP A  96     116.999  93.958  78.716  1.00  0.92           O  
ATOM   1583  CB  ASP A  96     118.691  93.951  75.983  1.00  0.92           C  
ATOM   1584  CG  ASP A  96     118.374  93.143  74.736  1.00  0.92           C  
ATOM   1585  OD1 ASP A  96     118.052  91.922  74.921  1.00  0.92           O  
ATOM   1586  OD2 ASP A  96     118.413  93.769  73.628  1.00  0.92           O1-
ATOM   1587  H   ASP A  96     117.912  96.325  75.174  1.00  0.92           H  
ATOM   1588  HA  ASP A  96     116.537  93.957  76.185  1.00  0.92           H  
ATOM   1589  HB2 ASP A  96     119.062  93.272  76.760  1.00  0.92           H  
ATOM   1590  HB3 ASP A  96     119.479  94.684  75.785  1.00  0.92           H  
ATOM   1591  N   LEU A  97     117.773  96.084  78.367  1.00  0.90           N  
ATOM   1592  CA  LEU A  97     117.697  96.436  79.785  1.00  0.90           C  
ATOM   1593  C   LEU A  97     116.213  96.642  80.137  1.00  0.90           C  
ATOM   1594  O   LEU A  97     115.718  96.190  81.170  1.00  0.90           O  
ATOM   1595  CB  LEU A  97     118.538  97.678  80.095  1.00  0.90           C  
ATOM   1596  CG  LEU A  97     118.456  98.186  81.549  1.00  0.90           C  
ATOM   1597  CD1 LEU A  97     118.895  97.135  82.568  1.00  0.90           C  
ATOM   1598  CD2 LEU A  97     119.313  99.445  81.705  1.00  0.90           C  
ATOM   1599  H   LEU A  97     118.102  96.762  77.681  1.00  0.90           H  
ATOM   1600  HA  LEU A  97     118.060  95.574  80.356  1.00  0.90           H  
ATOM   1601  HB2 LEU A  97     118.245  98.496  79.425  1.00  0.90           H  
ATOM   1602  HB3 LEU A  97     119.584  97.448  79.855  1.00  0.90           H  
ATOM   1603  HG  LEU A  97     117.420  98.467  81.771  1.00  0.90           H  
ATOM   1604 HD11 LEU A  97     118.232  96.265  82.558  1.00  0.90           H  
ATOM   1605 HD12 LEU A  97     119.915  96.791  82.369  1.00  0.90           H  
ATOM   1606 HD13 LEU A  97     118.871  97.546  83.584  1.00  0.90           H  
ATOM   1607 HD21 LEU A  97     120.370  99.236  81.503  1.00  0.90           H  
ATOM   1608 HD22 LEU A  97     118.983 100.227  81.014  1.00  0.90           H  
ATOM   1609 HD23 LEU A  97     119.236  99.845  82.722  1.00  0.90           H  
ATOM   1610  N   VAL A  98     115.475  97.397  79.248  1.00  0.91           N  
ATOM   1611  CA  VAL A  98     114.045  97.601  79.485  1.00  0.91           C  
ATOM   1612  C   VAL A  98     113.316  96.229  79.419  1.00  0.91           C  
ATOM   1613  O   VAL A  98     112.381  95.952  80.176  1.00  0.91           O  
ATOM   1614  CB  VAL A  98     113.446  98.641  78.518  1.00  0.91           C  
ATOM   1615  CG1 VAL A  98     111.923  98.727  78.641  1.00  0.91           C  
ATOM   1616  CG2 VAL A  98     114.028 100.038  78.784  1.00  0.91           C  
ATOM   1617  H   VAL A  98     115.944  97.822  78.432  1.00  0.91           H  
ATOM   1618  HA  VAL A  98     113.942  97.951  80.520  1.00  0.91           H  
ATOM   1619  HB  VAL A  98     113.688  98.359  77.487  1.00  0.91           H  
ATOM   1620 HG11 VAL A  98     111.438  97.785  78.371  1.00  0.91           H  
ATOM   1621 HG12 VAL A  98     111.619  98.983  79.661  1.00  0.91           H  
ATOM   1622 HG13 VAL A  98     111.533  99.493  77.966  1.00  0.91           H  
ATOM   1623 HG21 VAL A  98     113.761 100.394  79.784  1.00  0.91           H  
ATOM   1624 HG22 VAL A  98     115.118 100.052  78.707  1.00  0.91           H  
ATOM   1625 HG23 VAL A  98     113.639 100.767  78.066  1.00  0.91           H  
ATOM   1626  N   TYR A  99     113.742  95.353  78.443  1.00  0.89           N  
ATOM   1627  CA  TYR A  99     113.195  94.003  78.343  1.00  0.89           C  
ATOM   1628  C   TYR A  99     113.404  93.232  79.656  1.00  0.89           C  
ATOM   1629  O   TYR A  99     112.502  92.531  80.119  1.00  0.89           O  
ATOM   1630  CB  TYR A  99     113.836  93.210  77.197  1.00  0.89           C  
ATOM   1631  CG  TYR A  99     112.989  92.072  76.694  1.00  0.89           C  
ATOM   1632  CD1 TYR A  99     111.952  92.345  75.789  1.00  0.89           C  
ATOM   1633  CD2 TYR A  99     113.225  90.752  77.099  1.00  0.89           C  
ATOM   1634  CE1 TYR A  99     111.172  91.313  75.285  1.00  0.89           C  
ATOM   1635  CE2 TYR A  99     112.438  89.716  76.592  1.00  0.89           C  
ATOM   1636  CZ  TYR A  99     111.424  90.007  75.682  1.00  0.89           C  
ATOM   1637  OH  TYR A  99     110.647  89.029  75.136  1.00  0.89           O  
ATOM   1638  H   TYR A  99     114.419  95.677  77.735  1.00  0.89           H  
ATOM   1639  HA  TYR A  99     112.116  94.124  78.194  1.00  0.89           H  
ATOM   1640  HB2 TYR A  99     114.827  92.833  77.474  1.00  0.89           H  
ATOM   1641  HB3 TYR A  99     114.000  93.859  76.335  1.00  0.89           H  
ATOM   1642  HD1 TYR A  99     111.759  93.364  75.462  1.00  0.89           H  
ATOM   1643  HD2 TYR A  99     114.018  90.528  77.810  1.00  0.89           H  
ATOM   1644  HE1 TYR A  99     110.360  91.535  74.602  1.00  0.89           H  
ATOM   1645  HE2 TYR A  99     112.627  88.696  76.912  1.00  0.89           H  
ATOM   1646  HH  TYR A  99     110.698  88.234  75.694  1.00  0.89           H  
ATOM   1647  N   ALA A 100     114.671  93.289  80.206  1.00  0.88           N  
ATOM   1648  CA  ALA A 100     115.030  92.522  81.400  1.00  0.88           C  
ATOM   1649  C   ALA A 100     114.299  93.005  82.664  1.00  0.88           C  
ATOM   1650  O   ALA A 100     114.188  92.304  83.668  1.00  0.88           O  
ATOM   1651  CB  ALA A 100     116.532  92.567  81.646  1.00  0.88           C  
ATOM   1652  H   ALA A 100     115.394  93.852  79.744  1.00  0.88           H  
ATOM   1653  HA  ALA A 100     114.712  91.487  81.225  1.00  0.88           H  
ATOM   1654  HB1 ALA A 100     117.080  92.153  80.793  1.00  0.88           H  
ATOM   1655  HB2 ALA A 100     116.880  93.594  81.801  1.00  0.88           H  
ATOM   1656  HB3 ALA A 100     116.804  91.988  82.536  1.00  0.88           H  
ATOM   1657  N   LEU A 101     113.889  94.318  82.629  1.00  0.84           N  
ATOM   1658  CA  LEU A 101     113.107  94.907  83.706  1.00  0.84           C  
ATOM   1659  C   LEU A 101     111.592  94.731  83.501  1.00  0.84           C  
ATOM   1660  O   LEU A 101     110.842  94.654  84.478  1.00  0.84           O  
ATOM   1661  CB  LEU A 101     113.479  96.382  83.911  1.00  0.84           C  
ATOM   1662  CG  LEU A 101     114.901  96.571  84.493  1.00  0.84           C  
ATOM   1663  CD1 LEU A 101     115.327  98.036  84.399  1.00  0.84           C  
ATOM   1664  CD2 LEU A 101     114.999  96.108  85.950  1.00  0.84           C  
ATOM   1665  H   LEU A 101     114.153  94.882  81.819  1.00  0.84           H  
ATOM   1666  HA  LEU A 101     113.324  94.345  84.621  1.00  0.84           H  
ATOM   1667  HB2 LEU A 101     112.750  96.862  84.576  1.00  0.84           H  
ATOM   1668  HB3 LEU A 101     113.405  96.905  82.949  1.00  0.84           H  
ATOM   1669  HG  LEU A 101     115.615  95.985  83.903  1.00  0.84           H  
ATOM   1670 HD11 LEU A 101     115.283  98.389  83.364  1.00  0.84           H  
ATOM   1671 HD12 LEU A 101     114.685  98.676  85.012  1.00  0.84           H  
ATOM   1672 HD13 LEU A 101     116.358  98.163  84.747  1.00  0.84           H  
ATOM   1673 HD21 LEU A 101     114.265  96.622  86.580  1.00  0.84           H  
ATOM   1674 HD22 LEU A 101     114.834  95.031  86.044  1.00  0.84           H  
ATOM   1675 HD23 LEU A 101     115.995  96.317  86.357  1.00  0.84           H  
ATOM   1676  N   ARG A 102     111.103  94.819  82.209  1.00  0.83           N  
ATOM   1677  CA  ARG A 102     109.668  94.623  81.945  1.00  0.83           C  
ATOM   1678  C   ARG A 102     109.297  93.122  81.974  1.00  0.83           C  
ATOM   1679  O   ARG A 102     108.197  92.720  82.375  1.00  0.83           O  
ATOM   1680  CB  ARG A 102     109.271  95.242  80.600  1.00  0.83           C  
ATOM   1681  CG  ARG A 102     107.755  95.425  80.465  1.00  0.83           C  
ATOM   1682  CD  ARG A 102     107.381  95.912  79.075  1.00  0.83           C  
ATOM   1683  NE  ARG A 102     105.950  96.205  78.960  1.00  0.83           N  
ATOM   1684  CZ  ARG A 102     105.440  97.445  78.921  1.00  0.83           C  
ATOM   1685  NH1 ARG A 102     106.161  98.516  79.290  1.00  0.83           N  
ATOM   1686  NH2 ARG A 102     104.212  97.694  78.459  1.00  0.83           N1+
ATOM   1687  H   ARG A 102     111.736  95.047  81.431  1.00  0.83           H  
ATOM   1688  HA  ARG A 102     109.118  95.112  82.758  1.00  0.83           H  
ATOM   1689  HB2 ARG A 102     109.650  94.627  79.775  1.00  0.83           H  
ATOM   1690  HB3 ARG A 102     109.742  96.228  80.497  1.00  0.83           H  
ATOM   1691  HG2 ARG A 102     107.409  96.150  81.211  1.00  0.83           H  
ATOM   1692  HG3 ARG A 102     107.227  94.486  80.662  1.00  0.83           H  
ATOM   1693  HD2 ARG A 102     107.602  95.139  78.333  1.00  0.83           H  
ATOM   1694  HD3 ARG A 102     107.965  96.792  78.785  1.00  0.83           H  
ATOM   1695  HE  ARG A 102     105.269  95.421  79.021  1.00  0.83           H  
ATOM   1696 HH11 ARG A 102     107.029  98.467  79.805  1.00  0.83           H  
ATOM   1697 HH12 ARG A 102     105.659  99.425  79.144  1.00  0.83           H  
ATOM   1698 HH21 ARG A 102     103.646  96.999  78.002  1.00  0.83           H  
ATOM   1699 HH22 ARG A 102     103.950  98.712  78.480  1.00  0.83           H  
ATOM   1700  N   HIS A 103     110.255  92.279  81.433  1.00  0.88           N  
ATOM   1701  CA  HIS A 103     110.102  90.818  81.368  1.00  0.88           C  
ATOM   1702  C   HIS A 103     111.185  90.197  82.267  1.00  0.88           C  
ATOM   1703  O   HIS A 103     112.083  89.461  81.859  1.00  0.88           O  
ATOM   1704  CB  HIS A 103     110.193  90.267  79.941  1.00  0.88           C  
ATOM   1705  CG  HIS A 103     109.272  90.980  79.020  1.00  0.88           C  
ATOM   1706  ND1 HIS A 103     109.692  92.031  78.252  1.00  0.88           N  
ATOM   1707  CD2 HIS A 103     107.928  90.860  78.740  1.00  0.88           C  
ATOM   1708  CE1 HIS A 103     108.619  92.491  77.554  1.00  0.88           C  
ATOM   1709  NE2 HIS A 103     107.529  91.827  77.853  1.00  0.88           N  
ATOM   1710  H   HIS A 103     111.149  92.651  81.074  1.00  0.88           H  
ATOM   1711  HA  HIS A 103     109.125  90.543  81.782  1.00  0.88           H  
ATOM   1712  HB2 HIS A 103     109.952  89.196  79.945  1.00  0.88           H  
ATOM   1713  HB3 HIS A 103     111.219  90.340  79.561  1.00  0.88           H  
ATOM   1714  HD1 HIS A 103     110.636  92.389  78.218  1.00  0.88           H  
ATOM   1715  HD2 HIS A 103     107.220  90.142  79.132  1.00  0.88           H  
ATOM   1716  HE1 HIS A 103     108.693  93.298  76.842  1.00  0.88           H  
ATOM   1717  N   PHE A 104     110.999  90.468  83.610  1.00  0.91           N  
ATOM   1718  CA  PHE A 104     111.887  89.979  84.659  1.00  0.91           C  
ATOM   1719  C   PHE A 104     111.592  88.479  84.865  1.00  0.91           C  
ATOM   1720  O   PHE A 104     110.711  88.055  85.612  1.00  0.91           O  
ATOM   1721  CB  PHE A 104     111.666  90.770  85.956  1.00  0.91           C  
ATOM   1722  CG  PHE A 104     112.575  90.372  87.095  1.00  0.91           C  
ATOM   1723  CD1 PHE A 104     113.882  90.867  87.167  1.00  0.91           C  
ATOM   1724  CD2 PHE A 104     112.114  89.517  88.106  1.00  0.91           C  
ATOM   1725  CE1 PHE A 104     114.708  90.528  88.239  1.00  0.91           C  
ATOM   1726  CE2 PHE A 104     112.941  89.184  89.180  1.00  0.91           C  
ATOM   1727  CZ  PHE A 104     114.237  89.690  89.247  1.00  0.91           C  
ATOM   1728  H   PHE A 104     110.172  91.016  83.897  1.00  0.91           H  
ATOM   1729  HA  PHE A 104     112.922  90.092  84.316  1.00  0.91           H  
ATOM   1730  HB2 PHE A 104     110.624  90.678  86.287  1.00  0.91           H  
ATOM   1731  HB3 PHE A 104     111.804  91.842  85.759  1.00  0.91           H  
ATOM   1732  HD1 PHE A 104     114.256  91.534  86.394  1.00  0.91           H  
ATOM   1733  HD2 PHE A 104     111.107  89.106  88.063  1.00  0.91           H  
ATOM   1734  HE1 PHE A 104     115.714  90.935  88.295  1.00  0.91           H  
ATOM   1735  HE2 PHE A 104     112.564  88.528  89.959  1.00  0.91           H  
ATOM   1736  HZ  PHE A 104     114.877  89.440  90.087  1.00  0.91           H  
ATOM   1737  N   ASP A 105     112.389  87.666  84.079  1.00  0.88           N  
ATOM   1738  CA  ASP A 105     112.579  86.248  84.371  1.00  0.88           C  
ATOM   1739  C   ASP A 105     113.923  86.226  85.126  1.00  0.88           C  
ATOM   1740  O   ASP A 105     114.939  86.788  84.714  1.00  0.88           O  
ATOM   1741  CB  ASP A 105     112.604  85.404  83.109  1.00  0.88           C  
ATOM   1742  CG  ASP A 105     112.607  83.931  83.516  1.00  0.88           C  
ATOM   1743  OD1 ASP A 105     111.543  83.292  83.275  1.00  0.88           O  
ATOM   1744  OD2 ASP A 105     113.702  83.518  84.015  1.00  0.88           O1-
ATOM   1745  H   ASP A 105     112.895  88.090  83.296  1.00  0.88           H  
ATOM   1746  HA  ASP A 105     111.772  85.915  85.033  1.00  0.88           H  
ATOM   1747  HB2 ASP A 105     113.493  85.614  82.503  1.00  0.88           H  
ATOM   1748  HB3 ASP A 105     111.728  85.618  82.485  1.00  0.88           H  
ATOM   1749  N   GLU A 106     113.851  85.562  86.330  1.00  0.82           N  
ATOM   1750  CA  GLU A 106     114.948  85.458  87.276  1.00  0.82           C  
ATOM   1751  C   GLU A 106     115.842  84.230  87.039  1.00  0.82           C  
ATOM   1752  O   GLU A 106     116.895  84.068  87.660  1.00  0.82           O  
ATOM   1753  CB  GLU A 106     114.434  85.488  88.726  1.00  0.82           C  
ATOM   1754  CG  GLU A 106     113.680  84.246  89.200  1.00  0.82           C  
ATOM   1755  CD  GLU A 106     112.303  84.012  88.612  1.00  0.82           C  
ATOM   1756  OE1 GLU A 106     112.024  84.527  87.491  1.00  0.82           O  
ATOM   1757  OE2 GLU A 106     111.514  83.306  89.322  1.00  0.82           O1-
ATOM   1758  H   GLU A 106     112.952  85.102  86.624  1.00  0.82           H  
ATOM   1759  HA  GLU A 106     115.583  86.338  87.129  1.00  0.82           H  
ATOM   1760  HB2 GLU A 106     113.791  86.365  88.860  1.00  0.82           H  
ATOM   1761  HB3 GLU A 106     115.290  85.622  89.396  1.00  0.82           H  
ATOM   1762  HG2 GLU A 106     113.554  84.334  90.288  1.00  0.82           H  
ATOM   1763  HG3 GLU A 106     114.276  83.342  89.034  1.00  0.82           H  
ATOM   1764  N   GLY A 107     115.342  83.317  86.136  1.00  0.75           N  
ATOM   1765  CA  GLY A 107     116.024  82.088  85.793  1.00  0.75           C  
ATOM   1766  C   GLY A 107     116.776  82.301  84.486  1.00  0.75           C  
ATOM   1767  O   GLY A 107     117.897  81.835  84.299  1.00  0.75           O  
ATOM   1768  H   GLY A 107     114.468  83.530  85.625  1.00  0.75           H  
ATOM   1769  HA2 GLY A 107     115.275  81.304  85.657  1.00  0.75           H  
ATOM   1770  HA3 GLY A 107     116.728  81.805  86.581  1.00  0.75           H  
ATOM   1771  N   ASN A 108     116.050  82.949  83.515  1.00  0.75           N  
ATOM   1772  CA  ASN A 108     116.585  83.356  82.219  1.00  0.75           C  
ATOM   1773  C   ASN A 108     116.931  84.855  82.342  1.00  0.75           C  
ATOM   1774  O   ASN A 108     116.440  85.699  81.593  1.00  0.75           O  
ATOM   1775  CB  ASN A 108     115.525  83.112  81.146  1.00  0.75           C  
ATOM   1776  CG  ASN A 108     116.035  83.330  79.739  1.00  0.75           C  
ATOM   1777  OD1 ASN A 108     117.215  83.305  79.413  1.00  0.75           O  
ATOM   1778  ND2 ASN A 108     115.034  83.531  78.822  1.00  0.75           N  
ATOM   1779  H   ASN A 108     115.048  83.195  83.734  1.00  0.75           H  
ATOM   1780  HA  ASN A 108     117.508  82.806  82.007  1.00  0.75           H  
ATOM   1781  HB2 ASN A 108     114.654  83.758  81.308  1.00  0.75           H  
ATOM   1782  HB3 ASN A 108     115.169  82.076  81.201  1.00  0.75           H  
ATOM   1783 HD21 ASN A 108     114.058  83.581  79.096  1.00  0.75           H  
ATOM   1784 HD22 ASN A 108     115.273  83.638  77.843  1.00  0.75           H  
ATOM   1785  N   CYS A 109     117.870  85.163  83.318  1.00  0.84           N  
ATOM   1786  CA  CYS A 109     118.179  86.553  83.676  1.00  0.84           C  
ATOM   1787  C   CYS A 109     119.496  87.080  83.098  1.00  0.84           C  
ATOM   1788  O   CYS A 109     119.803  88.277  83.119  1.00  0.84           O  
ATOM   1789  CB  CYS A 109     118.174  86.786  85.196  1.00  0.84           C  
ATOM   1790  SG  CYS A 109     119.604  86.094  86.099  1.00  0.84           S  
ATOM   1791  H   CYS A 109     118.344  84.391  83.791  1.00  0.84           H  
ATOM   1792  HA  CYS A 109     117.392  87.185  83.245  1.00  0.84           H  
ATOM   1793  HB2 CYS A 109     117.276  86.358  85.639  1.00  0.84           H  
ATOM   1794  HB3 CYS A 109     118.167  87.863  85.402  1.00  0.84           H  
ATOM   1795  HG  CYS A 109     119.284  84.801  85.929  1.00  0.84           H  
ATOM   1796  N   ASP A 110     120.382  86.113  82.680  1.00  0.81           N  
ATOM   1797  CA  ASP A 110     121.827  86.275  82.469  1.00  0.81           C  
ATOM   1798  C   ASP A 110     122.297  87.259  81.354  1.00  0.81           C  
ATOM   1799  O   ASP A 110     123.437  87.235  80.890  1.00  0.81           O  
ATOM   1800  CB  ASP A 110     122.495  84.904  82.291  1.00  0.81           C  
ATOM   1801  CG  ASP A 110     122.038  83.930  83.379  1.00  0.81           C  
ATOM   1802  OD1 ASP A 110     122.941  83.558  84.199  1.00  0.81           O  
ATOM   1803  OD2 ASP A 110     120.804  83.645  83.343  1.00  0.81           O1-
ATOM   1804  H   ASP A 110     120.029  85.143  82.633  1.00  0.81           H  
ATOM   1805  HA  ASP A 110     122.194  86.726  83.401  1.00  0.81           H  
ATOM   1806  HB2 ASP A 110     123.587  85.002  82.308  1.00  0.81           H  
ATOM   1807  HB3 ASP A 110     122.229  84.476  81.317  1.00  0.81           H  
ATOM   1808  N   THR A 111     121.426  88.299  81.114  1.00  0.89           N  
ATOM   1809  CA  THR A 111     121.776  89.541  80.440  1.00  0.89           C  
ATOM   1810  C   THR A 111     122.237  90.533  81.532  1.00  0.89           C  
ATOM   1811  O   THR A 111     123.110  91.379  81.347  1.00  0.89           O  
ATOM   1812  CB  THR A 111     120.570  90.128  79.667  1.00  0.89           C  
ATOM   1813  OG1 THR A 111     119.354  90.097  80.437  1.00  0.89           O  
ATOM   1814  CG2 THR A 111     120.294  89.345  78.388  1.00  0.89           C  
ATOM   1815  H   THR A 111     120.477  88.224  81.474  1.00  0.89           H  
ATOM   1816  HA  THR A 111     122.632  89.367  79.780  1.00  0.89           H  
ATOM   1817  HB  THR A 111     120.765  91.175  79.407  1.00  0.89           H  
ATOM   1818 HG21 THR A 111     121.170  89.316  77.736  1.00  0.89           H  
ATOM   1819 HG22 THR A 111     119.990  88.317  78.612  1.00  0.89           H  
ATOM   1820 HG23 THR A 111     119.465  89.801  77.835  1.00  0.89           H  
ATOM   1821  HG1 THR A 111     119.548  90.512  81.295  1.00  0.89           H  
ATOM   1822  N   LEU A 112     121.491  90.505  82.704  1.00  0.88           N  
ATOM   1823  CA  LEU A 112     121.538  91.611  83.676  1.00  0.88           C  
ATOM   1824  C   LEU A 112     122.839  91.604  84.507  1.00  0.88           C  
ATOM   1825  O   LEU A 112     123.351  92.631  84.962  1.00  0.88           O  
ATOM   1826  CB  LEU A 112     120.293  91.521  84.568  1.00  0.88           C  
ATOM   1827  CG  LEU A 112     119.946  92.806  85.340  1.00  0.88           C  
ATOM   1828  CD1 LEU A 112     119.621  93.983  84.420  1.00  0.88           C  
ATOM   1829  CD2 LEU A 112     118.756  92.536  86.265  1.00  0.88           C  
ATOM   1830  H   LEU A 112     120.892  89.688  82.894  1.00  0.88           H  
ATOM   1831  HA  LEU A 112     121.541  92.532  83.084  1.00  0.88           H  
ATOM   1832  HB2 LEU A 112     120.425  90.697  85.283  1.00  0.88           H  
ATOM   1833  HB3 LEU A 112     119.426  91.249  83.951  1.00  0.88           H  
ATOM   1834  HG  LEU A 112     120.799  93.087  85.961  1.00  0.88           H  
ATOM   1835 HD11 LEU A 112     120.500  94.303  83.854  1.00  0.88           H  
ATOM   1836 HD12 LEU A 112     118.829  93.726  83.710  1.00  0.88           H  
ATOM   1837 HD13 LEU A 112     119.284  94.849  85.002  1.00  0.88           H  
ATOM   1838 HD21 LEU A 112     117.872  92.227  85.698  1.00  0.88           H  
ATOM   1839 HD22 LEU A 112     118.993  91.745  86.985  1.00  0.88           H  
ATOM   1840 HD23 LEU A 112     118.495  93.434  86.831  1.00  0.88           H  
ATOM   1841  N   LYS A 113     123.381  90.355  84.744  1.00  0.82           N  
ATOM   1842  CA  LYS A 113     124.618  90.199  85.514  1.00  0.82           C  
ATOM   1843  C   LYS A 113     125.774  90.877  84.759  1.00  0.82           C  
ATOM   1844  O   LYS A 113     126.747  91.356  85.338  1.00  0.82           O  
ATOM   1845  CB  LYS A 113     124.976  88.722  85.705  1.00  0.82           C  
ATOM   1846  CG  LYS A 113     124.109  88.055  86.774  1.00  0.82           C  
ATOM   1847  CD  LYS A 113     124.429  86.567  86.954  1.00  0.82           C  
ATOM   1848  CE  LYS A 113     123.900  85.759  85.787  1.00  0.82           C  
ATOM   1849  NZ  LYS A 113     124.168  84.324  85.972  1.00  0.82           N1+
ATOM   1850  H   LYS A 113     122.889  89.543  84.380  1.00  0.82           H  
ATOM   1851  HA  LYS A 113     124.495  90.718  86.471  1.00  0.82           H  
ATOM   1852  HB2 LYS A 113     126.028  88.632  86.006  1.00  0.82           H  
ATOM   1853  HB3 LYS A 113     124.881  88.197  84.748  1.00  0.82           H  
ATOM   1854  HG2 LYS A 113     123.045  88.181  86.542  1.00  0.82           H  
ATOM   1855  HG3 LYS A 113     124.287  88.567  87.721  1.00  0.82           H  
ATOM   1856  HD2 LYS A 113     123.955  86.215  87.878  1.00  0.82           H  
ATOM   1857  HD3 LYS A 113     125.509  86.421  87.073  1.00  0.82           H  
ATOM   1858  HE2 LYS A 113     124.367  86.038  84.839  1.00  0.82           H  
ATOM   1859  HE3 LYS A 113     122.815  85.869  85.700  1.00  0.82           H  
ATOM   1860  HZ1 LYS A 113     125.154  84.060  85.874  1.00  0.82           H  
ATOM   1861  HZ2 LYS A 113     123.772  83.927  86.828  1.00  0.82           H  
ATOM   1862  HZ3 LYS A 113     123.633  83.827  85.150  1.00  0.82           H  
ATOM   1863  N   GLU A 114     125.631  90.838  83.390  1.00  0.84           N  
ATOM   1864  CA  GLU A 114     126.663  91.252  82.443  1.00  0.84           C  
ATOM   1865  C   GLU A 114     126.785  92.793  82.403  1.00  0.84           C  
ATOM   1866  O   GLU A 114     127.683  93.373  81.789  1.00  0.84           O  
ATOM   1867  CB  GLU A 114     126.273  90.690  81.077  1.00  0.84           C  
ATOM   1868  CG  GLU A 114     127.442  90.549  80.126  1.00  0.84           C  
ATOM   1869  CD  GLU A 114     127.054  89.953  78.783  1.00  0.84           C  
ATOM   1870  OE1 GLU A 114     125.830  89.834  78.494  1.00  0.84           O  
ATOM   1871  OE2 GLU A 114     128.052  89.697  78.040  1.00  0.84           O1-
ATOM   1872  H   GLU A 114     124.744  90.502  83.016  1.00  0.84           H  
ATOM   1873  HA  GLU A 114     127.617  90.848  82.799  1.00  0.84           H  
ATOM   1874  HB2 GLU A 114     125.508  91.330  80.629  1.00  0.84           H  
ATOM   1875  HB3 GLU A 114     125.813  89.699  81.198  1.00  0.84           H  
ATOM   1876  HG2 GLU A 114     128.210  89.909  80.577  1.00  0.84           H  
ATOM   1877  HG3 GLU A 114     127.900  91.526  79.933  1.00  0.84           H  
ATOM   1878  N   ILE A 115     125.781  93.452  83.081  1.00  0.89           N  
ATOM   1879  CA  ILE A 115     125.732  94.888  83.310  1.00  0.89           C  
ATOM   1880  C   ILE A 115     126.137  95.124  84.789  1.00  0.89           C  
ATOM   1881  O   ILE A 115     126.948  96.001  85.100  1.00  0.89           O  
ATOM   1882  CB  ILE A 115     124.324  95.445  82.972  1.00  0.89           C  
ATOM   1883  CG1 ILE A 115     123.945  95.121  81.505  1.00  0.89           C  
ATOM   1884  CG2 ILE A 115     124.255  96.955  83.222  1.00  0.89           C  
ATOM   1885  CD1 ILE A 115     122.535  95.549  81.119  1.00  0.89           C  
ATOM   1886  H   ILE A 115     125.042  92.874  83.472  1.00  0.89           H  
ATOM   1887  HA  ILE A 115     126.491  95.372  82.684  1.00  0.89           H  
ATOM   1888  HB  ILE A 115     123.586  94.967  83.628  1.00  0.89           H  
ATOM   1889 HG12 ILE A 115     124.015  94.041  81.334  1.00  0.89           H  
ATOM   1890 HG13 ILE A 115     124.662  95.594  80.822  1.00  0.89           H  
ATOM   1891 HG21 ILE A 115     124.610  97.208  84.223  1.00  0.89           H  
ATOM   1892 HG22 ILE A 115     124.862  97.505  82.496  1.00  0.89           H  
ATOM   1893 HG23 ILE A 115     123.227  97.321  83.150  1.00  0.89           H  
ATOM   1894 HD11 ILE A 115     121.797  95.124  81.806  1.00  0.89           H  
ATOM   1895 HD12 ILE A 115     122.428  96.637  81.118  1.00  0.89           H  
ATOM   1896 HD13 ILE A 115     122.299  95.196  80.110  1.00  0.89           H  
ATOM   1897  N   LEU A 116     125.442  94.400  85.742  1.00  0.88           N  
ATOM   1898  CA  LEU A 116     125.557  94.701  87.169  1.00  0.88           C  
ATOM   1899  C   LEU A 116     126.923  94.332  87.772  1.00  0.88           C  
ATOM   1900  O   LEU A 116     127.355  94.911  88.776  1.00  0.88           O  
ATOM   1901  CB  LEU A 116     124.453  93.993  87.968  1.00  0.88           C  
ATOM   1902  CG  LEU A 116     123.023  94.478  87.653  1.00  0.88           C  
ATOM   1903  CD1 LEU A 116     122.012  93.621  88.416  1.00  0.88           C  
ATOM   1904  CD2 LEU A 116     122.826  95.958  87.965  1.00  0.88           C  
ATOM   1905  H   LEU A 116     124.800  93.656  85.448  1.00  0.88           H  
ATOM   1906  HA  LEU A 116     125.474  95.788  87.270  1.00  0.88           H  
ATOM   1907  HB2 LEU A 116     124.643  94.121  89.042  1.00  0.88           H  
ATOM   1908  HB3 LEU A 116     124.514  92.912  87.781  1.00  0.88           H  
ATOM   1909  HG  LEU A 116     122.816  94.352  86.586  1.00  0.88           H  
ATOM   1910 HD11 LEU A 116     122.049  92.583  88.067  1.00  0.88           H  
ATOM   1911 HD12 LEU A 116     122.219  93.614  89.488  1.00  0.88           H  
ATOM   1912 HD13 LEU A 116     120.990  93.986  88.269  1.00  0.88           H  
ATOM   1913 HD21 LEU A 116     123.211  96.213  88.953  1.00  0.88           H  
ATOM   1914 HD22 LEU A 116     123.353  96.578  87.236  1.00  0.88           H  
ATOM   1915 HD23 LEU A 116     121.768  96.237  87.924  1.00  0.88           H  
ATOM   1916  N   VAL A 117     127.557  93.243  87.201  1.00  0.88           N  
ATOM   1917  CA  VAL A 117     128.869  92.809  87.698  1.00  0.88           C  
ATOM   1918  C   VAL A 117     129.890  93.794  87.102  1.00  0.88           C  
ATOM   1919  O   VAL A 117     130.721  94.379  87.797  1.00  0.88           O  
ATOM   1920  CB  VAL A 117     129.195  91.349  87.319  1.00  0.88           C  
ATOM   1921  CG1 VAL A 117     130.632  90.970  87.695  1.00  0.88           C  
ATOM   1922  CG2 VAL A 117     128.227  90.366  87.989  1.00  0.88           C  
ATOM   1923  H   VAL A 117     127.132  92.733  86.414  1.00  0.88           H  
ATOM   1924  HA  VAL A 117     128.897  92.940  88.784  1.00  0.88           H  
ATOM   1925  HB  VAL A 117     129.103  91.228  86.233  1.00  0.88           H  
ATOM   1926 HG11 VAL A 117     131.362  91.570  87.142  1.00  0.88           H  
ATOM   1927 HG12 VAL A 117     130.814  91.114  88.764  1.00  0.88           H  
ATOM   1928 HG13 VAL A 117     130.832  89.922  87.453  1.00  0.88           H  
ATOM   1929 HG21 VAL A 117     128.415  90.291  89.064  1.00  0.88           H  
ATOM   1930 HG22 VAL A 117     127.182  90.657  87.850  1.00  0.88           H  
ATOM   1931 HG23 VAL A 117     128.345  89.366  87.561  1.00  0.88           H  
ATOM   1932  N   THR A 118     129.832  93.937  85.733  1.00  0.89           N  
ATOM   1933  CA  THR A 118     130.845  94.648  84.948  1.00  0.89           C  
ATOM   1934  C   THR A 118     131.052  96.048  85.528  1.00  0.89           C  
ATOM   1935  O   THR A 118     132.171  96.499  85.778  1.00  0.89           O  
ATOM   1936  CB  THR A 118     130.382  94.720  83.483  1.00  0.89           C  
ATOM   1937  OG1 THR A 118     129.892  93.423  83.117  1.00  0.89           O  
ATOM   1938  CG2 THR A 118     131.501  95.104  82.528  1.00  0.89           C  
ATOM   1939  H   THR A 118     129.094  93.468  85.213  1.00  0.89           H  
ATOM   1940  HA  THR A 118     131.773  94.074  85.050  1.00  0.89           H  
ATOM   1941  HB  THR A 118     129.547  95.423  83.374  1.00  0.89           H  
ATOM   1942 HG21 THR A 118     131.902  96.096  82.754  1.00  0.89           H  
ATOM   1943 HG22 THR A 118     132.318  94.377  82.569  1.00  0.89           H  
ATOM   1944 HG23 THR A 118     131.135  95.106  81.495  1.00  0.89           H  
ATOM   1945  HG1 THR A 118     129.220  93.539  82.402  1.00  0.89           H  
ATOM   1946  N   TYR A 119     129.888  96.766  85.728  1.00  0.88           N  
ATOM   1947  CA  TYR A 119     129.924  98.144  86.203  1.00  0.88           C  
ATOM   1948  C   TYR A 119     129.830  98.232  87.740  1.00  0.88           C  
ATOM   1949  O   TYR A 119     129.545  99.275  88.329  1.00  0.88           O  
ATOM   1950  CB  TYR A 119     128.887  99.016  85.483  1.00  0.88           C  
ATOM   1951  CG  TYR A 119     128.984  98.910  83.970  1.00  0.88           C  
ATOM   1952  CD1 TYR A 119     130.207  99.102  83.302  1.00  0.88           C  
ATOM   1953  CD2 TYR A 119     127.850  98.568  83.219  1.00  0.88           C  
ATOM   1954  CE1 TYR A 119     130.302  98.913  81.921  1.00  0.88           C  
ATOM   1955  CE2 TYR A 119     127.939  98.396  81.837  1.00  0.88           C  
ATOM   1956  CZ  TYR A 119     129.166  98.563  81.203  1.00  0.88           C  
ATOM   1957  OH  TYR A 119     129.214  98.416  79.848  1.00  0.88           O  
ATOM   1958  H   TYR A 119     128.981  96.324  85.548  1.00  0.88           H  
ATOM   1959  HA  TYR A 119     130.923  98.544  85.981  1.00  0.88           H  
ATOM   1960  HB2 TYR A 119     129.008 100.069  85.766  1.00  0.88           H  
ATOM   1961  HB3 TYR A 119     127.881  98.724  85.813  1.00  0.88           H  
ATOM   1962  HD1 TYR A 119     131.107  99.376  83.848  1.00  0.88           H  
ATOM   1963  HD2 TYR A 119     126.892  98.410  83.709  1.00  0.88           H  
ATOM   1964  HE1 TYR A 119     131.257  99.046  81.416  1.00  0.88           H  
ATOM   1965  HE2 TYR A 119     127.062  98.129  81.253  1.00  0.88           H  
ATOM   1966  HH  TYR A 119     130.136  98.045  79.573  1.00  0.88           H  
ATOM   1967  N   ASN A 120     130.277  97.094  88.394  1.00  0.88           N  
ATOM   1968  CA  ASN A 120     130.709  97.062  89.788  1.00  0.88           C  
ATOM   1969  C   ASN A 120     129.580  97.418  90.751  1.00  0.88           C  
ATOM   1970  O   ASN A 120     129.786  97.905  91.862  1.00  0.88           O  
ATOM   1971  CB  ASN A 120     131.986  97.877  90.015  1.00  0.88           C  
ATOM   1972  CG  ASN A 120     133.205  97.003  89.842  1.00  0.88           C  
ATOM   1973  ND2 ASN A 120     133.438  96.572  88.566  1.00  0.88           N  
ATOM   1974  OD1 ASN A 120     133.943  96.690  90.771  1.00  0.88           O  
ATOM   1975  H   ASN A 120     130.363  96.206  87.887  1.00  0.88           H  
ATOM   1976  HA  ASN A 120     130.915  96.003  89.997  1.00  0.88           H  
ATOM   1977  HB2 ASN A 120     132.036  98.288  91.029  1.00  0.88           H  
ATOM   1978  HB3 ASN A 120     132.066  98.726  89.326  1.00  0.88           H  
ATOM   1979 HD21 ASN A 120     132.858  96.792  87.755  1.00  0.88           H  
ATOM   1980 HD22 ASN A 120     134.239  95.978  88.398  1.00  0.88           H  
ATOM   1981  N   CYS A 121     128.328  96.983  90.354  1.00  0.95           N  
ATOM   1982  CA  CYS A 121     127.166  97.231  91.196  1.00  0.95           C  
ATOM   1983  C   CYS A 121     127.127  96.130  92.276  1.00  0.95           C  
ATOM   1984  O   CYS A 121     126.722  96.361  93.421  1.00  0.95           O  
ATOM   1985  CB  CYS A 121     125.866  97.287  90.393  1.00  0.95           C  
ATOM   1986  SG  CYS A 121     125.959  98.426  88.963  1.00  0.95           S  
ATOM   1987  H   CYS A 121     128.233  96.453  89.479  1.00  0.95           H  
ATOM   1988  HA  CYS A 121     127.315  98.186  91.717  1.00  0.95           H  
ATOM   1989  HB2 CYS A 121     125.047  97.617  91.036  1.00  0.95           H  
ATOM   1990  HB3 CYS A 121     125.588  96.299  90.017  1.00  0.95           H  
ATOM   1991  HG  CYS A 121     127.236  98.812  89.147  1.00  0.95           H  
ATOM   1992  N   CYS A 122     127.478  94.870  91.808  1.00  0.95           N  
ATOM   1993  CA  CYS A 122     127.709  93.710  92.666  1.00  0.95           C  
ATOM   1994  C   CYS A 122     128.279  92.499  91.882  1.00  0.95           C  
ATOM   1995  O   CYS A 122     127.801  92.113  90.816  1.00  0.95           O  
ATOM   1996  CB  CYS A 122     126.467  93.243  93.430  1.00  0.95           C  
ATOM   1997  SG  CYS A 122     124.998  93.044  92.372  1.00  0.95           S  
ATOM   1998  H   CYS A 122     127.608  94.749  90.799  1.00  0.95           H  
ATOM   1999  HA  CYS A 122     128.455  94.030  93.404  1.00  0.95           H  
ATOM   2000  HB2 CYS A 122     126.206  93.958  94.214  1.00  0.95           H  
ATOM   2001  HB3 CYS A 122     126.669  92.286  93.916  1.00  0.95           H  
ATOM   2002  HG  CYS A 122     125.604  92.257  91.468  1.00  0.95           H  
ATOM   2003  N   ASP A 123     129.323  91.881  92.537  1.00  0.84           N  
ATOM   2004  CA  ASP A 123     130.014  90.656  92.150  1.00  0.84           C  
ATOM   2005  C   ASP A 123     129.095  89.397  92.183  1.00  0.84           C  
ATOM   2006  O   ASP A 123     127.930  89.377  92.580  1.00  0.84           O  
ATOM   2007  CB  ASP A 123     131.289  90.414  92.995  1.00  0.84           C  
ATOM   2008  CG  ASP A 123     131.873  91.533  93.870  1.00  0.84           C  
ATOM   2009  OD1 ASP A 123     131.099  92.524  94.060  1.00  0.84           O  
ATOM   2010  OD2 ASP A 123     133.048  91.343  94.294  1.00  0.84           O1-
ATOM   2011  H   ASP A 123     129.767  92.350  93.358  1.00  0.84           H  
ATOM   2012  HA  ASP A 123     130.304  90.795  91.101  1.00  0.84           H  
ATOM   2013  HB2 ASP A 123     132.085  90.076  92.317  1.00  0.84           H  
ATOM   2014  HB3 ASP A 123     131.121  89.578  93.685  1.00  0.84           H  
ATOM   2015  N   ASP A 124     129.714  88.260  91.668  1.00  0.84           N  
ATOM   2016  CA  ASP A 124     128.983  87.054  91.243  1.00  0.84           C  
ATOM   2017  C   ASP A 124     128.477  86.153  92.391  1.00  0.84           C  
ATOM   2018  O   ASP A 124     127.698  85.211  92.205  1.00  0.84           O  
ATOM   2019  CB  ASP A 124     129.844  86.209  90.304  1.00  0.84           C  
ATOM   2020  CG  ASP A 124     129.428  86.557  88.881  1.00  0.84           C  
ATOM   2021  OD1 ASP A 124     128.417  85.923  88.450  1.00  0.84           O  
ATOM   2022  OD2 ASP A 124     130.157  87.412  88.300  1.00  0.84           O1-
ATOM   2023  H   ASP A 124     130.723  88.265  91.555  1.00  0.84           H  
ATOM   2024  HA  ASP A 124     128.076  87.415  90.745  1.00  0.84           H  
ATOM   2025  HB2 ASP A 124     129.684  85.133  90.447  1.00  0.84           H  
ATOM   2026  HB3 ASP A 124     130.917  86.389  90.442  1.00  0.84           H  
ATOM   2027  N   ASP A 125     128.946  86.454  93.644  1.00  0.88           N  
ATOM   2028  CA  ASP A 125     128.553  85.699  94.832  1.00  0.88           C  
ATOM   2029  C   ASP A 125     127.108  86.092  95.195  1.00  0.88           C  
ATOM   2030  O   ASP A 125     126.333  85.338  95.782  1.00  0.88           O  
ATOM   2031  CB  ASP A 125     129.500  85.948  95.996  1.00  0.88           C  
ATOM   2032  CG  ASP A 125     129.507  87.422  96.393  1.00  0.88           C  
ATOM   2033  OD1 ASP A 125     129.625  88.236  95.429  1.00  0.88           O  
ATOM   2034  OD2 ASP A 125     129.376  87.637  97.630  1.00  0.88           O1-
ATOM   2035  H   ASP A 125     129.555  87.269  93.803  1.00  0.88           H  
ATOM   2036  HA  ASP A 125     128.550  84.634  94.570  1.00  0.88           H  
ATOM   2037  HB2 ASP A 125     130.525  85.666  95.725  1.00  0.88           H  
ATOM   2038  HB3 ASP A 125     129.203  85.336  96.856  1.00  0.88           H  
ATOM   2039  N   TYR A 126     126.781  87.381  94.835  1.00  0.85           N  
ATOM   2040  CA  TYR A 126     125.510  88.038  95.131  1.00  0.85           C  
ATOM   2041  C   TYR A 126     124.348  87.284  94.469  1.00  0.85           C  
ATOM   2042  O   TYR A 126     123.195  87.355  94.894  1.00  0.85           O  
ATOM   2043  CB  TYR A 126     125.564  89.481  94.606  1.00  0.85           C  
ATOM   2044  CG  TYR A 126     124.639  90.465  95.278  1.00  0.85           C  
ATOM   2045  CD1 TYR A 126     125.154  91.374  96.217  1.00  0.85           C  
ATOM   2046  CD2 TYR A 126     123.290  90.550  94.911  1.00  0.85           C  
ATOM   2047  CE1 TYR A 126     124.344  92.373  96.752  1.00  0.85           C  
ATOM   2048  CE2 TYR A 126     122.470  91.526  95.471  1.00  0.85           C  
ATOM   2049  CZ  TYR A 126     123.007  92.435  96.374  1.00  0.85           C  
ATOM   2050  OH  TYR A 126     122.162  93.347  96.925  1.00  0.85           O  
ATOM   2051  H   TYR A 126     127.524  87.929  94.383  1.00  0.85           H  
ATOM   2052  HA  TYR A 126     125.373  87.999  96.217  1.00  0.85           H  
ATOM   2053  HB2 TYR A 126     125.371  89.507  93.525  1.00  0.85           H  
ATOM   2054  HB3 TYR A 126     126.584  89.869  94.724  1.00  0.85           H  
ATOM   2055  HD1 TYR A 126     126.205  91.336  96.502  1.00  0.85           H  
ATOM   2056  HD2 TYR A 126     122.870  89.880  94.165  1.00  0.85           H  
ATOM   2057  HE1 TYR A 126     124.766  93.092  97.449  1.00  0.85           H  
ATOM   2058  HE2 TYR A 126     121.423  91.589  95.188  1.00  0.85           H  
ATOM   2059  HH  TYR A 126     122.705  94.113  97.317  1.00  0.85           H  
ATOM   2060  N   PHE A 127     124.675  86.605  93.312  1.00  0.81           N  
ATOM   2061  CA  PHE A 127     123.686  85.880  92.506  1.00  0.81           C  
ATOM   2062  C   PHE A 127     123.668  84.371  92.821  1.00  0.81           C  
ATOM   2063  O   PHE A 127     122.963  83.582  92.193  1.00  0.81           O  
ATOM   2064  CB  PHE A 127     123.911  86.117  91.008  1.00  0.81           C  
ATOM   2065  CG  PHE A 127     123.767  87.580  90.655  1.00  0.81           C  
ATOM   2066  CD1 PHE A 127     122.497  88.158  90.519  1.00  0.81           C  
ATOM   2067  CD2 PHE A 127     124.903  88.391  90.530  1.00  0.81           C  
ATOM   2068  CE1 PHE A 127     122.369  89.525  90.277  1.00  0.81           C  
ATOM   2069  CE2 PHE A 127     124.775  89.755  90.276  1.00  0.81           C  
ATOM   2070  CZ  PHE A 127     123.507  90.322  90.157  1.00  0.81           C  
ATOM   2071  H   PHE A 127     125.650  86.615  93.014  1.00  0.81           H  
ATOM   2072  HA  PHE A 127     122.690  86.245  92.788  1.00  0.81           H  
ATOM   2073  HB2 PHE A 127     123.194  85.538  90.411  1.00  0.81           H  
ATOM   2074  HB3 PHE A 127     124.904  85.758  90.710  1.00  0.81           H  
ATOM   2075  HD1 PHE A 127     121.603  87.546  90.619  1.00  0.81           H  
ATOM   2076  HD2 PHE A 127     125.900  87.973  90.648  1.00  0.81           H  
ATOM   2077  HE1 PHE A 127     121.380  89.969  90.197  1.00  0.81           H  
ATOM   2078  HE2 PHE A 127     125.668  90.370  90.188  1.00  0.81           H  
ATOM   2079  HZ  PHE A 127     123.410  91.391  89.993  1.00  0.81           H  
ATOM   2080  N   ASN A 128     124.431  84.011  93.916  1.00  0.82           N  
ATOM   2081  CA  ASN A 128     124.491  82.665  94.508  1.00  0.82           C  
ATOM   2082  C   ASN A 128     124.003  82.743  95.979  1.00  0.82           C  
ATOM   2083  O   ASN A 128     124.126  81.828  96.787  1.00  0.82           O  
ATOM   2084  CB  ASN A 128     125.915  82.110  94.454  1.00  0.82           C  
ATOM   2085  CG  ASN A 128     126.261  81.580  93.082  1.00  0.82           C  
ATOM   2086  OD1 ASN A 128     125.968  80.444  92.715  1.00  0.82           O  
ATOM   2087  ND2 ASN A 128     126.927  82.452  92.265  1.00  0.82           N  
ATOM   2088  H   ASN A 128     125.009  84.729  94.361  1.00  0.82           H  
ATOM   2089  HA  ASN A 128     123.792  82.012  93.974  1.00  0.82           H  
ATOM   2090  HB2 ASN A 128     126.038  81.272  95.151  1.00  0.82           H  
ATOM   2091  HB3 ASN A 128     126.649  82.867  94.751  1.00  0.82           H  
ATOM   2092 HD21 ASN A 128     127.207  82.139  91.345  1.00  0.82           H  
ATOM   2093 HD22 ASN A 128     127.157  83.423  92.492  1.00  0.82           H  
ATOM   2094  N   LYS A 129     123.334  83.911  96.267  1.00  0.79           N  
ATOM   2095  CA  LYS A 129     122.818  84.325  97.568  1.00  0.79           C  
ATOM   2096  C   LYS A 129     121.306  84.063  97.574  1.00  0.79           C  
ATOM   2097  O   LYS A 129     120.639  83.942  96.546  1.00  0.79           O  
ATOM   2098  CB  LYS A 129     123.081  85.830  97.722  1.00  0.79           C  
ATOM   2099  CG  LYS A 129     122.972  86.386  99.143  1.00  0.79           C  
ATOM   2100  CD  LYS A 129     123.217  87.898  99.173  1.00  0.79           C  
ATOM   2101  CE  LYS A 129     122.071  88.699  98.559  1.00  0.79           C  
ATOM   2102  NZ  LYS A 129     122.489  90.116  98.477  1.00  0.79           N1+
ATOM   2103  H   LYS A 129     123.161  84.535  95.484  1.00  0.79           H  
ATOM   2104  HA  LYS A 129     123.306  83.741  98.355  1.00  0.79           H  
ATOM   2105  HB2 LYS A 129     122.384  86.366  97.069  1.00  0.79           H  
ATOM   2106  HB3 LYS A 129     124.090  86.055  97.354  1.00  0.79           H  
ATOM   2107  HG2 LYS A 129     123.719  85.891  99.776  1.00  0.79           H  
ATOM   2108  HG3 LYS A 129     121.994  86.183  99.584  1.00  0.79           H  
ATOM   2109  HD2 LYS A 129     124.161  88.124  98.660  1.00  0.79           H  
ATOM   2110  HD3 LYS A 129     123.348  88.210 100.217  1.00  0.79           H  
ATOM   2111  HE2 LYS A 129     121.171  88.665  99.179  1.00  0.79           H  
ATOM   2112  HE3 LYS A 129     121.828  88.396  97.539  1.00  0.79           H  
ATOM   2113  HZ1 LYS A 129     122.738  90.520  99.389  1.00  0.79           H  
ATOM   2114  HZ2 LYS A 129     123.317  90.205  97.866  1.00  0.79           H  
ATOM   2115  HZ3 LYS A 129     121.761  90.723  98.064  1.00  0.79           H  
ATOM   2116  N   LYS A 130     120.722  84.080  98.828  1.00  0.73           N  
ATOM   2117  CA  LYS A 130     119.275  84.084  98.953  1.00  0.73           C  
ATOM   2118  C   LYS A 130     118.777  85.510  98.644  1.00  0.73           C  
ATOM   2119  O   LYS A 130     119.321  86.525  99.079  1.00  0.73           O  
ATOM   2120  CB  LYS A 130     118.793  83.602 100.332  1.00  0.73           C  
ATOM   2121  CG  LYS A 130     118.997  84.609 101.473  1.00  0.73           C  
ATOM   2122  CD  LYS A 130     118.643  84.059 102.858  1.00  0.73           C  
ATOM   2123  CE  LYS A 130     117.204  83.600 103.059  1.00  0.73           C  
ATOM   2124  NZ  LYS A 130     116.240  84.686 102.838  1.00  0.73           N1+
ATOM   2125  H   LYS A 130     121.292  84.112  99.664  1.00  0.73           H  
ATOM   2126  HA  LYS A 130     118.880  83.392  98.198  1.00  0.73           H  
ATOM   2127  HB2 LYS A 130     119.303  82.664 100.582  1.00  0.73           H  
ATOM   2128  HB3 LYS A 130     117.726  83.368 100.255  1.00  0.73           H  
ATOM   2129  HG2 LYS A 130     118.404  85.512 101.295  1.00  0.73           H  
ATOM   2130  HG3 LYS A 130     120.047  84.925 101.495  1.00  0.73           H  
ATOM   2131  HD2 LYS A 130     118.875  84.833 103.602  1.00  0.73           H  
ATOM   2132  HD3 LYS A 130     119.308  83.215 103.081  1.00  0.73           H  
ATOM   2133  HE2 LYS A 130     117.062  83.270 104.093  1.00  0.73           H  
ATOM   2134  HE3 LYS A 130     116.928  82.777 102.394  1.00  0.73           H  
ATOM   2135  HZ1 LYS A 130     116.500  85.614 103.185  1.00  0.73           H  
ATOM   2136  HZ2 LYS A 130     116.032  84.836 101.773  1.00  0.73           H  
ATOM   2137  HZ3 LYS A 130     115.303  84.464 103.190  1.00  0.73           H  
ATOM   2138  N   ASP A 131     117.617  85.528  97.898  1.00  0.75           N  
ATOM   2139  CA  ASP A 131     116.726  86.681  97.891  1.00  0.75           C  
ATOM   2140  C   ASP A 131     117.423  87.972  97.412  1.00  0.75           C  
ATOM   2141  O   ASP A 131     117.325  89.062  97.967  1.00  0.75           O  
ATOM   2142  CB  ASP A 131     115.969  86.827  99.202  1.00  0.75           C  
ATOM   2143  CG  ASP A 131     115.335  85.482  99.536  1.00  0.75           C  
ATOM   2144  OD1 ASP A 131     114.618  84.934  98.643  1.00  0.75           O  
ATOM   2145  OD2 ASP A 131     115.658  85.011 100.676  1.00  0.75           O1-
ATOM   2146  H   ASP A 131     117.329  84.696  97.387  1.00  0.75           H  
ATOM   2147  HA  ASP A 131     116.004  86.468  97.102  1.00  0.75           H  
ATOM   2148  HB2 ASP A 131     115.184  87.586  99.118  1.00  0.75           H  
ATOM   2149  HB3 ASP A 131     116.641  87.143 100.009  1.00  0.75           H  
ATOM   2150  N   TRP A 132     118.027  87.807  96.181  1.00  0.73           N  
ATOM   2151  CA  TRP A 132     118.618  88.902  95.410  1.00  0.73           C  
ATOM   2152  C   TRP A 132     117.587  89.616  94.527  1.00  0.73           C  
ATOM   2153  O   TRP A 132     117.848  90.667  93.944  1.00  0.73           O  
ATOM   2154  CB  TRP A 132     119.801  88.424  94.546  1.00  0.73           C  
ATOM   2155  CG  TRP A 132     119.458  87.298  93.612  1.00  0.73           C  
ATOM   2156  CD1 TRP A 132     119.558  85.951  93.901  1.00  0.73           C  
ATOM   2157  CD2 TRP A 132     118.956  87.395  92.274  1.00  0.73           C  
ATOM   2158  NE1 TRP A 132     119.099  85.239  92.829  1.00  0.73           N  
ATOM   2159  CE2 TRP A 132     118.735  86.094  91.817  1.00  0.73           C  
ATOM   2160  CE3 TRP A 132     118.656  88.468  91.410  1.00  0.73           C  
ATOM   2161  CZ2 TRP A 132     118.228  85.813  90.544  1.00  0.73           C  
ATOM   2162  CZ3 TRP A 132     118.141  88.204  90.136  1.00  0.73           C  
ATOM   2163  CH2 TRP A 132     117.935  86.895  89.711  1.00  0.73           C  
ATOM   2164  H   TRP A 132     118.068  86.868  95.796  1.00  0.73           H  
ATOM   2165  HA  TRP A 132     118.982  89.653  96.123  1.00  0.73           H  
ATOM   2166  HB2 TRP A 132     120.605  88.088  95.213  1.00  0.73           H  
ATOM   2167  HB3 TRP A 132     120.209  89.261  93.967  1.00  0.73           H  
ATOM   2168  HD1 TRP A 132     119.906  85.443  94.790  1.00  0.73           H  
ATOM   2169  HE1 TRP A 132     119.035  84.231  92.783  1.00  0.73           H  
ATOM   2170  HE3 TRP A 132     118.812  89.496  91.726  1.00  0.73           H  
ATOM   2171  HZ2 TRP A 132     118.047  84.795  90.213  1.00  0.73           H  
ATOM   2172  HZ3 TRP A 132     117.887  89.026  89.472  1.00  0.73           H  
ATOM   2173  HH2 TRP A 132     117.529  86.707  88.720  1.00  0.73           H  
ATOM   2174  N   TYR A 133     116.420  88.906  94.347  1.00  0.82           N  
ATOM   2175  CA  TYR A 133     115.402  89.316  93.396  1.00  0.82           C  
ATOM   2176  C   TYR A 133     114.574  90.480  93.940  1.00  0.82           C  
ATOM   2177  O   TYR A 133     114.236  91.413  93.205  1.00  0.82           O  
ATOM   2178  CB  TYR A 133     114.511  88.155  92.893  1.00  0.82           C  
ATOM   2179  CG  TYR A 133     114.389  86.965  93.820  1.00  0.82           C  
ATOM   2180  CD1 TYR A 133     113.608  87.040  94.979  1.00  0.82           C  
ATOM   2181  CD2 TYR A 133     115.118  85.789  93.565  1.00  0.82           C  
ATOM   2182  CE1 TYR A 133     113.603  85.994  95.898  1.00  0.82           C  
ATOM   2183  CE2 TYR A 133     115.113  84.736  94.484  1.00  0.82           C  
ATOM   2184  CZ  TYR A 133     114.380  84.864  95.657  1.00  0.82           C  
ATOM   2185  OH  TYR A 133     114.497  83.892  96.614  1.00  0.82           O  
ATOM   2186  H   TYR A 133     116.297  88.057  94.888  1.00  0.82           H  
ATOM   2187  HA  TYR A 133     115.926  89.731  92.524  1.00  0.82           H  
ATOM   2188  HB2 TYR A 133     114.932  87.795  91.945  1.00  0.82           H  
ATOM   2189  HB3 TYR A 133     113.508  88.520  92.640  1.00  0.82           H  
ATOM   2190  HD1 TYR A 133     113.008  87.920  95.183  1.00  0.82           H  
ATOM   2191  HD2 TYR A 133     115.716  85.702  92.660  1.00  0.82           H  
ATOM   2192  HE1 TYR A 133     113.021  86.082  96.812  1.00  0.82           H  
ATOM   2193  HE2 TYR A 133     115.705  83.843  94.303  1.00  0.82           H  
ATOM   2194  HH  TYR A 133     114.445  84.352  97.532  1.00  0.82           H  
ATOM   2195  N   ASP A 134     114.127  90.376  95.238  1.00  0.87           N  
ATOM   2196  CA  ASP A 134     113.103  91.276  95.770  1.00  0.87           C  
ATOM   2197  C   ASP A 134     113.700  92.662  96.114  1.00  0.87           C  
ATOM   2198  O   ASP A 134     114.855  92.834  96.495  1.00  0.87           O  
ATOM   2199  CB  ASP A 134     112.435  90.680  97.010  1.00  0.87           C  
ATOM   2200  CG  ASP A 134     111.180  91.504  97.240  1.00  0.87           C  
ATOM   2201  OD1 ASP A 134     110.266  91.354  96.374  1.00  0.87           O  
ATOM   2202  OD2 ASP A 134     111.222  92.335  98.196  1.00  0.87           O1-
ATOM   2203  H   ASP A 134     114.543  89.687  95.857  1.00  0.87           H  
ATOM   2204  HA  ASP A 134     112.374  91.419  94.962  1.00  0.87           H  
ATOM   2205  HB2 ASP A 134     113.096  90.720  97.884  1.00  0.87           H  
ATOM   2206  HB3 ASP A 134     112.154  89.633  96.851  1.00  0.87           H  
ATOM   2207  N   PHE A 135     112.771  93.688  96.003  1.00  0.87           N  
ATOM   2208  CA  PHE A 135     113.064  95.076  96.332  1.00  0.87           C  
ATOM   2209  C   PHE A 135     112.980  95.374  97.833  1.00  0.87           C  
ATOM   2210  O   PHE A 135     113.692  96.248  98.333  1.00  0.87           O  
ATOM   2211  CB  PHE A 135     112.028  96.014  95.695  1.00  0.87           C  
ATOM   2212  CG  PHE A 135     112.237  96.314  94.238  1.00  0.87           C  
ATOM   2213  CD1 PHE A 135     113.030  97.403  93.866  1.00  0.87           C  
ATOM   2214  CD2 PHE A 135     111.580  95.582  93.246  1.00  0.87           C  
ATOM   2215  CE1 PHE A 135     113.129  97.779  92.528  1.00  0.87           C  
ATOM   2216  CE2 PHE A 135     111.669  95.970  91.909  1.00  0.87           C  
ATOM   2217  CZ  PHE A 135     112.450  97.062  91.548  1.00  0.87           C  
ATOM   2218  H   PHE A 135     111.830  93.462  95.690  1.00  0.87           H  
ATOM   2219  HA  PHE A 135     114.077  95.309  96.002  1.00  0.87           H  
ATOM   2220  HB2 PHE A 135     111.994  96.975  96.228  1.00  0.87           H  
ATOM   2221  HB3 PHE A 135     111.032  95.586  95.830  1.00  0.87           H  
ATOM   2222  HD1 PHE A 135     113.539  97.980  94.631  1.00  0.87           H  
ATOM   2223  HD2 PHE A 135     110.957  94.733  93.512  1.00  0.87           H  
ATOM   2224  HE1 PHE A 135     113.728  98.637  92.246  1.00  0.87           H  
ATOM   2225  HE2 PHE A 135     111.111  95.427  91.150  1.00  0.87           H  
ATOM   2226  HZ  PHE A 135     112.537  97.354  90.506  1.00  0.87           H  
ATOM   2227  N   VAL A 136     111.901  94.807  98.492  1.00  0.86           N  
ATOM   2228  CA  VAL A 136     111.405  95.369  99.743  1.00  0.86           C  
ATOM   2229  C   VAL A 136     111.959  94.588 100.936  1.00  0.86           C  
ATOM   2230  O   VAL A 136     112.152  95.121 102.033  1.00  0.86           O  
ATOM   2231  CB  VAL A 136     109.874  95.535  99.785  1.00  0.86           C  
ATOM   2232  CG1 VAL A 136     109.380  96.425  98.646  1.00  0.86           C  
ATOM   2233  CG2 VAL A 136     109.079  94.231  99.826  1.00  0.86           C  
ATOM   2234  H   VAL A 136     111.465  93.933  98.123  1.00  0.86           H  
ATOM   2235  HA  VAL A 136     111.838  96.375  99.841  1.00  0.86           H  
ATOM   2236  HB  VAL A 136     109.642  96.069 100.706  1.00  0.86           H  
ATOM   2237 HG11 VAL A 136     109.878  97.400  98.665  1.00  0.86           H  
ATOM   2238 HG12 VAL A 136     109.575  95.962  97.679  1.00  0.86           H  
ATOM   2239 HG13 VAL A 136     108.302  96.598  98.724  1.00  0.86           H  
ATOM   2240 HG21 VAL A 136     109.209  93.648  98.913  1.00  0.86           H  
ATOM   2241 HG22 VAL A 136     109.365  93.612 100.680  1.00  0.86           H  
ATOM   2242 HG23 VAL A 136     108.008  94.441  99.929  1.00  0.86           H  
ATOM   2243  N   GLU A 137     112.137  93.235 100.713  1.00  0.81           N  
ATOM   2244  CA  GLU A 137     112.691  92.370 101.746  1.00  0.81           C  
ATOM   2245  C   GLU A 137     114.223  92.530 101.664  1.00  0.81           C  
ATOM   2246  O   GLU A 137     114.939  91.692 101.124  1.00  0.81           O  
ATOM   2247  CB  GLU A 137     112.290  90.903 101.575  1.00  0.81           C  
ATOM   2248  CG  GLU A 137     110.794  90.628 101.544  1.00  0.81           C  
ATOM   2249  CD  GLU A 137     109.961  90.748 102.812  1.00  0.81           C  
ATOM   2250  OE1 GLU A 137     110.270  91.619 103.680  1.00  0.81           O  
ATOM   2251  OE2 GLU A 137     108.930  89.986 102.820  1.00  0.81           O1-
ATOM   2252  H   GLU A 137     111.882  92.841  99.784  1.00  0.81           H  
ATOM   2253  HA  GLU A 137     112.367  92.732 102.728  1.00  0.81           H  
ATOM   2254  HB2 GLU A 137     112.748  90.313 102.379  1.00  0.81           H  
ATOM   2255  HB3 GLU A 137     112.713  90.521 100.636  1.00  0.81           H  
ATOM   2256  HG2 GLU A 137     110.672  89.594 101.191  1.00  0.81           H  
ATOM   2257  HG3 GLU A 137     110.311  91.255 100.786  1.00  0.81           H  
ATOM   2258  N   ASN A 138     114.694  93.705 102.225  1.00  0.79           N  
ATOM   2259  CA  ASN A 138     116.102  94.108 102.313  1.00  0.79           C  
ATOM   2260  C   ASN A 138     116.584  94.825 101.023  1.00  0.79           C  
ATOM   2261  O   ASN A 138     117.061  94.201 100.069  1.00  0.79           O  
ATOM   2262  CB  ASN A 138     117.111  93.097 102.882  1.00  0.79           C  
ATOM   2263  CG  ASN A 138     117.467  91.807 102.165  1.00  0.79           C  
ATOM   2264  ND2 ASN A 138     117.738  91.879 100.835  1.00  0.79           N  
ATOM   2265  OD1 ASN A 138     117.622  90.747 102.774  1.00  0.79           O  
ATOM   2266  H   ASN A 138     113.982  94.361 102.565  1.00  0.79           H  
ATOM   2267  HA  ASN A 138     116.066  94.868 103.101  1.00  0.79           H  
ATOM   2268  HB2 ASN A 138     116.755  92.799 103.878  1.00  0.79           H  
ATOM   2269  HB3 ASN A 138     118.067  93.617 103.034  1.00  0.79           H  
ATOM   2270 HD21 ASN A 138     117.639  92.741 100.290  1.00  0.79           H  
ATOM   2271 HD22 ASN A 138     117.983  91.034 100.335  1.00  0.79           H  
ATOM   2272  N   PRO A 139     116.438  96.202 100.963  1.00  0.88           N  
ATOM   2273  CA  PRO A 139     116.543  96.967  99.709  1.00  0.88           C  
ATOM   2274  C   PRO A 139     117.953  97.361  99.202  1.00  0.88           C  
ATOM   2275  O   PRO A 139     118.155  98.397  98.560  1.00  0.88           O  
ATOM   2276  CB  PRO A 139     115.735  98.232 100.025  1.00  0.88           C  
ATOM   2277  CG  PRO A 139     116.072  98.482 101.489  1.00  0.88           C  
ATOM   2278  CD  PRO A 139     116.083  97.080 102.073  1.00  0.88           C  
ATOM   2279  HA  PRO A 139     116.093  96.384  98.899  1.00  0.88           H  
ATOM   2280  HB2 PRO A 139     114.661  98.034  99.932  1.00  0.88           H  
ATOM   2281  HB3 PRO A 139     115.976  99.094  99.402  1.00  0.88           H  
ATOM   2282  HG2 PRO A 139     115.353  99.138 101.987  1.00  0.88           H  
ATOM   2283  HG3 PRO A 139     117.066  98.936 101.575  1.00  0.88           H  
ATOM   2284  HD2 PRO A 139     116.802  96.973 102.890  1.00  0.88           H  
ATOM   2285  HD3 PRO A 139     115.085  96.798 102.428  1.00  0.88           H  
ATOM   2286  N   ASP A 140     118.934  96.389  99.275  1.00  0.82           N  
ATOM   2287  CA  ASP A 140     120.263  96.649  98.706  1.00  0.82           C  
ATOM   2288  C   ASP A 140     120.201  96.522  97.170  1.00  0.82           C  
ATOM   2289  O   ASP A 140     121.049  97.032  96.433  1.00  0.82           O  
ATOM   2290  CB  ASP A 140     121.320  95.738  99.306  1.00  0.82           C  
ATOM   2291  CG  ASP A 140     122.645  96.076  98.662  1.00  0.82           C  
ATOM   2292  OD1 ASP A 140     123.175  97.207  98.862  1.00  0.82           O  
ATOM   2293  OD2 ASP A 140     123.152  95.192  97.890  1.00  0.82           O1-
ATOM   2294  H   ASP A 140     118.717  95.494  99.712  1.00  0.82           H  
ATOM   2295  HA  ASP A 140     120.510  97.698  98.918  1.00  0.82           H  
ATOM   2296  HB2 ASP A 140     121.070  94.683  99.139  1.00  0.82           H  
ATOM   2297  HB3 ASP A 140     121.394  95.886 100.389  1.00  0.82           H  
ATOM   2298  N   ILE A 141     119.146  95.792  96.653  1.00  0.85           N  
ATOM   2299  CA  ILE A 141     119.009  95.687  95.204  1.00  0.85           C  
ATOM   2300  C   ILE A 141     118.698  97.083  94.603  1.00  0.85           C  
ATOM   2301  O   ILE A 141     118.935  97.359  93.425  1.00  0.85           O  
ATOM   2302  CB  ILE A 141     118.001  94.601  94.782  1.00  0.85           C  
ATOM   2303  CG1 ILE A 141     118.262  94.074  93.355  1.00  0.85           C  
ATOM   2304  CG2 ILE A 141     116.557  95.092  94.888  1.00  0.85           C  
ATOM   2305  CD1 ILE A 141     119.543  93.261  93.227  1.00  0.85           C  
ATOM   2306  H   ILE A 141     118.493  95.331  97.282  1.00  0.85           H  
ATOM   2307  HA  ILE A 141     120.006  95.414  94.850  1.00  0.85           H  
ATOM   2308  HB  ILE A 141     118.103  93.748  95.467  1.00  0.85           H  
ATOM   2309 HG12 ILE A 141     118.299  94.904  92.645  1.00  0.85           H  
ATOM   2310 HG13 ILE A 141     117.427  93.430  93.051  1.00  0.85           H  
ATOM   2311 HG21 ILE A 141     116.338  95.421  95.909  1.00  0.85           H  
ATOM   2312 HG22 ILE A 141     116.349  95.923  94.207  1.00  0.85           H  
ATOM   2313 HG23 ILE A 141     115.861  94.288  94.628  1.00  0.85           H  
ATOM   2314 HD11 ILE A 141     120.432  93.877  93.359  1.00  0.85           H  
ATOM   2315 HD12 ILE A 141     119.580  92.464  93.972  1.00  0.85           H  
ATOM   2316 HD13 ILE A 141     119.601  92.806  92.233  1.00  0.85           H  
ATOM   2317  N   LEU A 142     118.112  98.007  95.462  1.00  0.87           N  
ATOM   2318  CA  LEU A 142     117.825  99.351  94.975  1.00  0.87           C  
ATOM   2319  C   LEU A 142     119.143 100.069  94.680  1.00  0.87           C  
ATOM   2320  O   LEU A 142     119.236 100.888  93.766  1.00  0.87           O  
ATOM   2321  CB  LEU A 142     117.021 100.215  95.950  1.00  0.87           C  
ATOM   2322  CG  LEU A 142     115.500 100.008  95.869  1.00  0.87           C  
ATOM   2323  CD1 LEU A 142     114.809 100.836  96.954  1.00  0.87           C  
ATOM   2324  CD2 LEU A 142     114.960 100.416  94.496  1.00  0.87           C  
ATOM   2325  H   LEU A 142     117.905  97.743  96.425  1.00  0.87           H  
ATOM   2326  HA  LEU A 142     117.321  99.246  94.009  1.00  0.87           H  
ATOM   2327  HB2 LEU A 142     117.227 101.277  95.754  1.00  0.87           H  
ATOM   2328  HB3 LEU A 142     117.361 100.040  96.975  1.00  0.87           H  
ATOM   2329  HG  LEU A 142     115.269  98.951  96.046  1.00  0.87           H  
ATOM   2330 HD11 LEU A 142     115.157 100.549  97.949  1.00  0.87           H  
ATOM   2331 HD12 LEU A 142     115.012 101.904  96.831  1.00  0.87           H  
ATOM   2332 HD13 LEU A 142     113.726 100.689  96.927  1.00  0.87           H  
ATOM   2333 HD21 LEU A 142     115.344 101.394  94.194  1.00  0.87           H  
ATOM   2334 HD22 LEU A 142     115.256  99.700  93.725  1.00  0.87           H  
ATOM   2335 HD23 LEU A 142     113.866 100.462  94.497  1.00  0.87           H  
ATOM   2336  N   ARG A 143     120.181  99.788  95.539  1.00  0.80           N  
ATOM   2337  CA  ARG A 143     121.511 100.367  95.333  1.00  0.80           C  
ATOM   2338  C   ARG A 143     122.023  99.808  93.995  1.00  0.80           C  
ATOM   2339  O   ARG A 143     122.515 100.531  93.130  1.00  0.80           O  
ATOM   2340  CB  ARG A 143     122.433 100.016  96.498  1.00  0.80           C  
ATOM   2341  CG  ARG A 143     123.904 100.382  96.281  1.00  0.80           C  
ATOM   2342  CD  ARG A 143     124.793  99.705  97.320  1.00  0.80           C  
ATOM   2343  NE  ARG A 143     124.636  98.242  97.293  1.00  0.80           N  
ATOM   2344  CZ  ARG A 143     125.204  97.381  96.409  1.00  0.80           C  
ATOM   2345  NH1 ARG A 143     125.973  97.815  95.378  1.00  0.80           N  
ATOM   2346  NH2 ARG A 143     124.993  96.051  96.500  1.00  0.80           N1+
ATOM   2347  H   ARG A 143     120.012  99.139  96.306  1.00  0.80           H  
ATOM   2348  HA  ARG A 143     121.403 101.453  95.232  1.00  0.80           H  
ATOM   2349  HB2 ARG A 143     122.363  98.945  96.691  1.00  0.80           H  
ATOM   2350  HB3 ARG A 143     122.067 100.504  97.411  1.00  0.80           H  
ATOM   2351  HG2 ARG A 143     124.029 101.469  96.333  1.00  0.80           H  
ATOM   2352  HG3 ARG A 143     124.235 100.066  95.287  1.00  0.80           H  
ATOM   2353  HD2 ARG A 143     124.525 100.041  98.327  1.00  0.80           H  
ATOM   2354  HD3 ARG A 143     125.850  99.952  97.173  1.00  0.80           H  
ATOM   2355  HE  ARG A 143     124.028  97.802  98.061  1.00  0.80           H  
ATOM   2356 HH11 ARG A 143     126.342  97.167  94.654  1.00  0.80           H  
ATOM   2357 HH12 ARG A 143     126.121  98.805  95.216  1.00  0.80           H  
ATOM   2358 HH21 ARG A 143     125.428  95.404  95.857  1.00  0.80           H  
ATOM   2359 HH22 ARG A 143     124.251  95.672  97.149  1.00  0.80           H  
ATOM   2360  N   VAL A 144     121.909  98.446  93.845  1.00  0.88           N  
ATOM   2361  CA  VAL A 144     122.399  97.745  92.658  1.00  0.88           C  
ATOM   2362  C   VAL A 144     121.730  98.307  91.384  1.00  0.88           C  
ATOM   2363  O   VAL A 144     122.351  98.395  90.323  1.00  0.88           O  
ATOM   2364  CB  VAL A 144     122.144  96.234  92.809  1.00  0.88           C  
ATOM   2365  CG1 VAL A 144     122.391  95.446  91.531  1.00  0.88           C  
ATOM   2366  CG2 VAL A 144     122.996  95.645  93.934  1.00  0.88           C  
ATOM   2367  H   VAL A 144     121.485  97.924  94.617  1.00  0.88           H  
ATOM   2368  HA  VAL A 144     123.471  97.961  92.588  1.00  0.88           H  
ATOM   2369  HB  VAL A 144     121.094  96.083  93.066  1.00  0.88           H  
ATOM   2370 HG11 VAL A 144     121.688  95.739  90.746  1.00  0.88           H  
ATOM   2371 HG12 VAL A 144     123.411  95.592  91.166  1.00  0.88           H  
ATOM   2372 HG13 VAL A 144     122.239  94.377  91.703  1.00  0.88           H  
ATOM   2373 HG21 VAL A 144     124.062  95.761  93.719  1.00  0.88           H  
ATOM   2374 HG22 VAL A 144     122.794  96.130  94.890  1.00  0.88           H  
ATOM   2375 HG23 VAL A 144     122.784  94.579  94.066  1.00  0.88           H  
ATOM   2376  N   TYR A 145     120.381  98.590  91.483  1.00  0.85           N  
ATOM   2377  CA  TYR A 145     119.656  99.168  90.357  1.00  0.85           C  
ATOM   2378  C   TYR A 145     119.961 100.673  90.197  1.00  0.85           C  
ATOM   2379  O   TYR A 145     120.124 101.187  89.085  1.00  0.85           O  
ATOM   2380  CB  TYR A 145     118.134  98.966  90.473  1.00  0.85           C  
ATOM   2381  CG  TYR A 145     117.628  97.539  90.388  1.00  0.85           C  
ATOM   2382  CD1 TYR A 145     118.207  96.578  89.546  1.00  0.85           C  
ATOM   2383  CD2 TYR A 145     116.490  97.172  91.128  1.00  0.85           C  
ATOM   2384  CE1 TYR A 145     117.675  95.287  89.464  1.00  0.85           C  
ATOM   2385  CE2 TYR A 145     115.952  95.882  91.039  1.00  0.85           C  
ATOM   2386  CZ  TYR A 145     116.548  94.950  90.201  1.00  0.85           C  
ATOM   2387  OH  TYR A 145     116.057  93.684  90.074  1.00  0.85           O  
ATOM   2388  H   TYR A 145     119.883  98.341  92.350  1.00  0.85           H  
ATOM   2389  HA  TYR A 145     120.037  98.699  89.442  1.00  0.85           H  
ATOM   2390  HB2 TYR A 145     117.636  99.527  89.671  1.00  0.85           H  
ATOM   2391  HB3 TYR A 145     117.793  99.410  91.417  1.00  0.85           H  
ATOM   2392  HD1 TYR A 145     119.077  96.813  88.938  1.00  0.85           H  
ATOM   2393  HD2 TYR A 145     116.020  97.892  91.791  1.00  0.85           H  
ATOM   2394  HE1 TYR A 145     118.142  94.546  88.825  1.00  0.85           H  
ATOM   2395  HE2 TYR A 145     115.083  95.615  91.634  1.00  0.85           H  
ATOM   2396  HH  TYR A 145     115.268  93.577  90.661  1.00  0.85           H  
ATOM   2397  N   ALA A 146     119.923 101.445  91.346  1.00  0.89           N  
ATOM   2398  CA  ALA A 146     120.097 102.897  91.290  1.00  0.89           C  
ATOM   2399  C   ALA A 146     121.464 103.265  90.712  1.00  0.89           C  
ATOM   2400  O   ALA A 146     121.678 104.329  90.132  1.00  0.89           O  
ATOM   2401  CB  ALA A 146     119.954 103.554  92.656  1.00  0.89           C  
ATOM   2402  H   ALA A 146     119.741 101.014  92.263  1.00  0.89           H  
ATOM   2403  HA  ALA A 146     119.333 103.280  90.615  1.00  0.89           H  
ATOM   2404  HB1 ALA A 146     118.957 103.379  93.072  1.00  0.89           H  
ATOM   2405  HB2 ALA A 146     120.693 103.166  93.365  1.00  0.89           H  
ATOM   2406  HB3 ALA A 146     120.104 104.637  92.587  1.00  0.89           H  
ATOM   2407  N   ASN A 147     122.458 102.332  90.939  1.00  0.86           N  
ATOM   2408  CA  ASN A 147     123.809 102.468  90.399  1.00  0.86           C  
ATOM   2409  C   ASN A 147     123.893 102.337  88.854  1.00  0.86           C  
ATOM   2410  O   ASN A 147     124.963 102.484  88.258  1.00  0.86           O  
ATOM   2411  CB  ASN A 147     124.778 101.491  91.071  1.00  0.86           C  
ATOM   2412  CG  ASN A 147     125.130 101.742  92.533  1.00  0.86           C  
ATOM   2413  ND2 ASN A 147     124.586 102.834  93.145  1.00  0.86           N  
ATOM   2414  OD1 ASN A 147     125.879 100.978  93.148  1.00  0.86           O  
ATOM   2415  H   ASN A 147     122.250 101.523  91.541  1.00  0.86           H  
ATOM   2416  HA  ASN A 147     124.123 103.502  90.596  1.00  0.86           H  
ATOM   2417  HB2 ASN A 147     125.735 101.491  90.534  1.00  0.86           H  
ATOM   2418  HB3 ASN A 147     124.376 100.473  91.008  1.00  0.86           H  
ATOM   2419 HD21 ASN A 147     124.852 103.025  94.103  1.00  0.86           H  
ATOM   2420 HD22 ASN A 147     123.918 103.462  92.714  1.00  0.86           H  
ATOM   2421  N   LEU A 148     122.691 102.135  88.196  1.00  0.90           N  
ATOM   2422  CA  LEU A 148     122.573 102.283  86.747  1.00  0.90           C  
ATOM   2423  C   LEU A 148     122.056 103.687  86.360  1.00  0.90           C  
ATOM   2424  O   LEU A 148     121.934 104.038  85.179  1.00  0.90           O  
ATOM   2425  CB  LEU A 148     121.657 101.221  86.126  1.00  0.90           C  
ATOM   2426  CG  LEU A 148     122.101  99.766  86.368  1.00  0.90           C  
ATOM   2427  CD1 LEU A 148     121.100  98.809  85.713  1.00  0.90           C  
ATOM   2428  CD2 LEU A 148     123.506  99.498  85.831  1.00  0.90           C  
ATOM   2429  H   LEU A 148     121.848 101.883  88.723  1.00  0.90           H  
ATOM   2430  HA  LEU A 148     123.572 102.220  86.301  1.00  0.90           H  
ATOM   2431  HB2 LEU A 148     121.589 101.396  85.044  1.00  0.90           H  
ATOM   2432  HB3 LEU A 148     120.637 101.353  86.510  1.00  0.90           H  
ATOM   2433  HG  LEU A 148     122.100  99.562  87.446  1.00  0.90           H  
ATOM   2434 HD11 LEU A 148     120.095  98.957  86.124  1.00  0.90           H  
ATOM   2435 HD12 LEU A 148     121.051  98.966  84.630  1.00  0.90           H  
ATOM   2436 HD13 LEU A 148     121.382  97.766  85.888  1.00  0.90           H  
ATOM   2437 HD21 LEU A 148     123.576  99.735  84.764  1.00  0.90           H  
ATOM   2438 HD22 LEU A 148     124.260 100.086  86.362  1.00  0.90           H  
ATOM   2439 HD23 LEU A 148     123.774  98.447  85.964  1.00  0.90           H  
ATOM   2440  N   GLY A 149     121.750 104.521  87.420  1.00  0.86           N  
ATOM   2441  CA  GLY A 149     121.095 105.796  87.243  1.00  0.86           C  
ATOM   2442  C   GLY A 149     121.891 106.631  86.267  1.00  0.86           C  
ATOM   2443  O   GLY A 149     121.368 107.092  85.255  1.00  0.86           O  
ATOM   2444  H   GLY A 149     121.925 104.215  88.385  1.00  0.86           H  
ATOM   2445  HA2 GLY A 149     121.034 106.306  88.208  1.00  0.86           H  
ATOM   2446  HA3 GLY A 149     120.092 105.616  86.847  1.00  0.86           H  
ATOM   2447  N   GLU A 150     123.235 106.779  86.544  1.00  0.80           N  
ATOM   2448  CA  GLU A 150     124.074 107.656  85.721  1.00  0.80           C  
ATOM   2449  C   GLU A 150     124.609 106.973  84.438  1.00  0.80           C  
ATOM   2450  O   GLU A 150     125.484 107.484  83.741  1.00  0.80           O  
ATOM   2451  CB  GLU A 150     125.172 108.292  86.586  1.00  0.80           C  
ATOM   2452  CG  GLU A 150     125.553 109.717  86.183  1.00  0.80           C  
ATOM   2453  CD  GLU A 150     124.513 110.786  86.458  1.00  0.80           C  
ATOM   2454  OE1 GLU A 150     123.280 110.495  86.368  1.00  0.80           O  
ATOM   2455  OE2 GLU A 150     124.925 111.968  86.690  1.00  0.80           O1-
ATOM   2456  H   GLU A 150     123.638 106.259  87.320  1.00  0.80           H  
ATOM   2457  HA  GLU A 150     123.409 108.428  85.328  1.00  0.80           H  
ATOM   2458  HB2 GLU A 150     126.070 107.663  86.554  1.00  0.80           H  
ATOM   2459  HB3 GLU A 150     124.850 108.320  87.635  1.00  0.80           H  
ATOM   2460  HG2 GLU A 150     125.802 109.760  85.117  1.00  0.80           H  
ATOM   2461  HG3 GLU A 150     126.463 109.993  86.731  1.00  0.80           H  
ATOM   2462  N   ARG A 151     123.909 105.852  84.035  1.00  0.81           N  
ATOM   2463  CA  ARG A 151     124.044 105.246  82.706  1.00  0.81           C  
ATOM   2464  C   ARG A 151     122.741 105.512  81.939  1.00  0.81           C  
ATOM   2465  O   ARG A 151     122.713 106.017  80.816  1.00  0.81           O  
ATOM   2466  CB  ARG A 151     124.324 103.755  82.843  1.00  0.81           C  
ATOM   2467  CG  ARG A 151     124.363 103.043  81.491  1.00  0.81           C  
ATOM   2468  CD  ARG A 151     124.861 101.620  81.664  1.00  0.81           C  
ATOM   2469  NE  ARG A 151     126.236 101.627  82.171  1.00  0.81           N  
ATOM   2470  CZ  ARG A 151     127.336 101.736  81.380  1.00  0.81           C  
ATOM   2471  NH1 ARG A 151     127.267 101.927  80.045  1.00  0.81           N  
ATOM   2472  NH2 ARG A 151     128.564 101.686  81.937  1.00  0.81           N1+
ATOM   2473  H   ARG A 151     123.245 105.442  84.691  1.00  0.81           H  
ATOM   2474  HA  ARG A 151     124.858 105.736  82.162  1.00  0.81           H  
ATOM   2475  HB2 ARG A 151     123.574 103.263  83.471  1.00  0.81           H  
ATOM   2476  HB3 ARG A 151     125.279 103.640  83.370  1.00  0.81           H  
ATOM   2477  HG2 ARG A 151     125.020 103.594  80.810  1.00  0.81           H  
ATOM   2478  HG3 ARG A 151     123.365 103.020  81.042  1.00  0.81           H  
ATOM   2479  HD2 ARG A 151     124.822 101.051  80.731  1.00  0.81           H  
ATOM   2480  HD3 ARG A 151     124.245 101.075  82.388  1.00  0.81           H  
ATOM   2481  HE  ARG A 151     126.381 101.477  83.163  1.00  0.81           H  
ATOM   2482 HH11 ARG A 151     128.104 101.949  79.476  1.00  0.81           H  
ATOM   2483 HH12 ARG A 151     126.387 102.152  79.540  1.00  0.81           H  
ATOM   2484 HH21 ARG A 151     129.378 101.553  81.346  1.00  0.81           H  
ATOM   2485 HH22 ARG A 151     128.700 101.551  82.929  1.00  0.81           H  
ATOM   2486  N   VAL A 152     121.602 105.122  82.612  1.00  0.90           N  
ATOM   2487  CA  VAL A 152     120.273 105.337  82.050  1.00  0.90           C  
ATOM   2488  C   VAL A 152     120.012 106.853  81.936  1.00  0.90           C  
ATOM   2489  O   VAL A 152     119.235 107.302  81.089  1.00  0.90           O  
ATOM   2490  CB  VAL A 152     119.202 104.612  82.896  1.00  0.90           C  
ATOM   2491  CG1 VAL A 152     117.775 104.947  82.457  1.00  0.90           C  
ATOM   2492  CG2 VAL A 152     119.392 103.091  82.816  1.00  0.90           C  
ATOM   2493  H   VAL A 152     121.684 104.672  83.532  1.00  0.90           H  
ATOM   2494  HA  VAL A 152     120.285 104.941  81.026  1.00  0.90           H  
ATOM   2495  HB  VAL A 152     119.308 104.912  83.947  1.00  0.90           H  
ATOM   2496 HG11 VAL A 152     117.540 106.000  82.641  1.00  0.90           H  
ATOM   2497 HG12 VAL A 152     117.631 104.743  81.391  1.00  0.90           H  
ATOM   2498 HG13 VAL A 152     117.043 104.354  83.015  1.00  0.90           H  
ATOM   2499 HG21 VAL A 152     119.297 102.738  81.783  1.00  0.90           H  
ATOM   2500 HG22 VAL A 152     120.375 102.785  83.187  1.00  0.90           H  
ATOM   2501 HG23 VAL A 152     118.640 102.573  83.419  1.00  0.90           H  
ATOM   2502  N   ARG A 153     120.610 107.665  82.873  1.00  0.82           N  
ATOM   2503  CA  ARG A 153     120.507 109.118  82.779  1.00  0.82           C  
ATOM   2504  C   ARG A 153     121.492 109.705  81.752  1.00  0.82           C  
ATOM   2505  O   ARG A 153     121.296 110.815  81.248  1.00  0.82           O  
ATOM   2506  CB  ARG A 153     120.715 109.785  84.135  1.00  0.82           C  
ATOM   2507  CG  ARG A 153     120.115 111.192  84.221  1.00  0.82           C  
ATOM   2508  CD  ARG A 153     120.351 111.774  85.606  1.00  0.82           C  
ATOM   2509  NE  ARG A 153     121.754 112.151  85.775  1.00  0.82           N  
ATOM   2510  CZ  ARG A 153     122.264 113.397  85.617  1.00  0.82           C  
ATOM   2511  NH1 ARG A 153     121.529 114.404  85.096  1.00  0.82           N  
ATOM   2512  NH2 ARG A 153     123.522 113.685  86.004  1.00  0.82           N1+
ATOM   2513  H   ARG A 153     121.098 107.263  83.687  1.00  0.82           H  
ATOM   2514  HA  ARG A 153     119.497 109.341  82.417  1.00  0.82           H  
ATOM   2515  HB2 ARG A 153     121.785 109.819  84.360  1.00  0.82           H  
ATOM   2516  HB3 ARG A 153     120.238 109.182  84.915  1.00  0.82           H  
ATOM   2517  HG2 ARG A 153     119.038 111.142  84.026  1.00  0.82           H  
ATOM   2518  HG3 ARG A 153     120.554 111.850  83.466  1.00  0.82           H  
ATOM   2519  HD2 ARG A 153     120.122 111.045  86.391  1.00  0.82           H  
ATOM   2520  HD3 ARG A 153     119.711 112.636  85.808  1.00  0.82           H  
ATOM   2521  HE  ARG A 153     122.427 111.395  86.123  1.00  0.82           H  
ATOM   2522 HH11 ARG A 153     121.961 115.306  84.928  1.00  0.82           H  
ATOM   2523 HH12 ARG A 153     120.600 114.238  84.704  1.00  0.82           H  
ATOM   2524 HH21 ARG A 153     123.941 114.632  85.999  1.00  0.82           H  
ATOM   2525 HH22 ARG A 153     124.179 112.937  86.386  1.00  0.82           H  
ATOM   2526  N   GLN A 154     122.630 108.971  81.477  1.00  0.85           N  
ATOM   2527  CA  GLN A 154     123.569 109.440  80.451  1.00  0.85           C  
ATOM   2528  C   GLN A 154     122.850 109.295  79.094  1.00  0.85           C  
ATOM   2529  O   GLN A 154     122.991 110.108  78.183  1.00  0.85           O  
ATOM   2530  CB  GLN A 154     124.893 108.679  80.508  1.00  0.85           C  
ATOM   2531  CG  GLN A 154     125.976 109.209  79.566  1.00  0.85           C  
ATOM   2532  CD  GLN A 154     126.333 110.676  79.719  1.00  0.85           C  
ATOM   2533  OE1 GLN A 154     126.443 111.415  78.741  1.00  0.85           O  
ATOM   2534  NE2 GLN A 154     126.567 111.110  80.994  1.00  0.85           N  
ATOM   2535  H   GLN A 154     122.789 108.107  81.986  1.00  0.85           H  
ATOM   2536  HA  GLN A 154     123.732 110.507  80.630  1.00  0.85           H  
ATOM   2537  HB2 GLN A 154     124.729 107.621  80.272  1.00  0.85           H  
ATOM   2538  HB3 GLN A 154     125.270 108.707  81.535  1.00  0.85           H  
ATOM   2539  HG2 GLN A 154     125.664 109.051  78.527  1.00  0.85           H  
ATOM   2540  HG3 GLN A 154     126.896 108.632  79.714  1.00  0.85           H  
ATOM   2541 HE21 GLN A 154     126.798 112.088  81.125  1.00  0.85           H  
ATOM   2542 HE22 GLN A 154     126.527 110.523  81.821  1.00  0.85           H  
ATOM   2543  N   ALA A 155     122.044 108.173  78.993  1.00  0.90           N  
ATOM   2544  CA  ALA A 155     121.158 107.991  77.856  1.00  0.90           C  
ATOM   2545  C   ALA A 155     120.164 109.156  77.721  1.00  0.90           C  
ATOM   2546  O   ALA A 155     119.957 109.704  76.632  1.00  0.90           O  
ATOM   2547  CB  ALA A 155     120.405 106.680  77.944  1.00  0.90           C  
ATOM   2548  H   ALA A 155     122.100 107.478  79.745  1.00  0.90           H  
ATOM   2549  HA  ALA A 155     121.773 108.010  76.952  1.00  0.90           H  
ATOM   2550  HB1 ALA A 155     121.080 105.830  77.801  1.00  0.90           H  
ATOM   2551  HB2 ALA A 155     119.922 106.548  78.912  1.00  0.90           H  
ATOM   2552  HB3 ALA A 155     119.617 106.648  77.189  1.00  0.90           H  
ATOM   2553  N   LEU A 156     119.498 109.528  78.873  1.00  0.89           N  
ATOM   2554  CA  LEU A 156     118.591 110.665  78.829  1.00  0.89           C  
ATOM   2555  C   LEU A 156     119.356 111.950  78.457  1.00  0.89           C  
ATOM   2556  O   LEU A 156     118.892 112.759  77.649  1.00  0.89           O  
ATOM   2557  CB  LEU A 156     117.876 110.935  80.155  1.00  0.89           C  
ATOM   2558  CG  LEU A 156     116.761 109.952  80.540  1.00  0.89           C  
ATOM   2559  CD1 LEU A 156     116.225 110.345  81.920  1.00  0.89           C  
ATOM   2560  CD2 LEU A 156     115.613 109.945  79.528  1.00  0.89           C  
ATOM   2561  H   LEU A 156     119.613 108.987  79.732  1.00  0.89           H  
ATOM   2562  HA  LEU A 156     117.873 110.480  78.025  1.00  0.89           H  
ATOM   2563  HB2 LEU A 156     117.433 111.937  80.106  1.00  0.89           H  
ATOM   2564  HB3 LEU A 156     118.613 110.976  80.966  1.00  0.89           H  
ATOM   2565  HG  LEU A 156     117.170 108.938  80.605  1.00  0.89           H  
ATOM   2566 HD11 LEU A 156     117.008 110.270  82.681  1.00  0.89           H  
ATOM   2567 HD12 LEU A 156     115.845 111.372  81.924  1.00  0.89           H  
ATOM   2568 HD13 LEU A 156     115.404 109.694  82.221  1.00  0.89           H  
ATOM   2569 HD21 LEU A 156     115.217 110.955  79.369  1.00  0.89           H  
ATOM   2570 HD22 LEU A 156     115.934 109.548  78.561  1.00  0.89           H  
ATOM   2571 HD23 LEU A 156     114.789 109.314  79.879  1.00  0.89           H  
ATOM   2572  N   LEU A 157     120.527 112.193  79.150  1.00  0.89           N  
ATOM   2573  CA  LEU A 157     121.287 113.421  78.909  1.00  0.89           C  
ATOM   2574  C   LEU A 157     121.705 113.540  77.428  1.00  0.89           C  
ATOM   2575  O   LEU A 157     121.854 114.639  76.890  1.00  0.89           O  
ATOM   2576  CB  LEU A 157     122.558 113.506  79.766  1.00  0.89           C  
ATOM   2577  CG  LEU A 157     122.320 113.935  81.226  1.00  0.89           C  
ATOM   2578  CD1 LEU A 157     123.593 113.687  82.040  1.00  0.89           C  
ATOM   2579  CD2 LEU A 157     121.923 115.409  81.333  1.00  0.89           C  
ATOM   2580  H   LEU A 157     120.848 111.530  79.873  1.00  0.89           H  
ATOM   2581  HA  LEU A 157     120.609 114.259  79.104  1.00  0.89           H  
ATOM   2582  HB2 LEU A 157     123.264 114.214  79.312  1.00  0.89           H  
ATOM   2583  HB3 LEU A 157     123.064 112.534  79.747  1.00  0.89           H  
ATOM   2584  HG  LEU A 157     121.514 113.335  81.663  1.00  0.89           H  
ATOM   2585 HD11 LEU A 157     123.835 112.620  82.068  1.00  0.89           H  
ATOM   2586 HD12 LEU A 157     124.449 114.219  81.611  1.00  0.89           H  
ATOM   2587 HD13 LEU A 157     123.473 114.027  83.072  1.00  0.89           H  
ATOM   2588 HD21 LEU A 157     122.683 116.059  80.887  1.00  0.89           H  
ATOM   2589 HD22 LEU A 157     120.971 115.607  80.833  1.00  0.89           H  
ATOM   2590 HD23 LEU A 157     121.806 115.701  82.382  1.00  0.89           H  
ATOM   2591  N   LYS A 158     122.009 112.342  76.816  1.00  0.86           N  
ATOM   2592  CA  LYS A 158     122.394 112.238  75.417  1.00  0.86           C  
ATOM   2593  C   LYS A 158     121.185 112.403  74.474  1.00  0.86           C  
ATOM   2594  O   LYS A 158     121.251 113.111  73.461  1.00  0.86           O  
ATOM   2595  CB  LYS A 158     123.053 110.881  75.144  1.00  0.86           C  
ATOM   2596  CG  LYS A 158     124.496 110.763  75.664  1.00  0.86           C  
ATOM   2597  CD  LYS A 158     125.501 110.902  74.526  1.00  0.86           C  
ATOM   2598  CE  LYS A 158     126.935 110.620  74.944  1.00  0.86           C  
ATOM   2599  NZ  LYS A 158     127.757 110.492  73.716  1.00  0.86           N1+
ATOM   2600  H   LYS A 158     121.987 111.477  77.368  1.00  0.86           H  
ATOM   2601  HA  LYS A 158     123.089 113.057  75.193  1.00  0.86           H  
ATOM   2602  HB2 LYS A 158     123.022 110.665  74.071  1.00  0.86           H  
ATOM   2603  HB3 LYS A 158     122.452 110.094  75.615  1.00  0.86           H  
ATOM   2604  HG2 LYS A 158     124.624 109.769  76.109  1.00  0.86           H  
ATOM   2605  HG3 LYS A 158     124.703 111.498  76.449  1.00  0.86           H  
ATOM   2606  HD2 LYS A 158     125.438 111.915  74.114  1.00  0.86           H  
ATOM   2607  HD3 LYS A 158     125.215 110.198  73.735  1.00  0.86           H  
ATOM   2608  HE2 LYS A 158     127.031 109.673  75.484  1.00  0.86           H  
ATOM   2609  HE3 LYS A 158     127.359 111.433  75.539  1.00  0.86           H  
ATOM   2610  HZ1 LYS A 158     127.430 109.685  73.114  1.00  0.86           H  
ATOM   2611  HZ2 LYS A 158     127.751 111.327  73.068  1.00  0.86           H  
ATOM   2612  HZ3 LYS A 158     128.744 110.312  73.922  1.00  0.86           H  
ATOM   2613  N   THR A 159     120.071 111.632  74.739  1.00  0.89           N  
ATOM   2614  CA  THR A 159     118.954 111.570  73.788  1.00  0.89           C  
ATOM   2615  C   THR A 159     118.269 112.932  73.596  1.00  0.89           C  
ATOM   2616  O   THR A 159     117.655 113.220  72.566  1.00  0.89           O  
ATOM   2617  CB  THR A 159     117.926 110.478  74.139  1.00  0.89           C  
ATOM   2618  OG1 THR A 159     117.294 110.007  72.936  1.00  0.89           O  
ATOM   2619  CG2 THR A 159     116.849 110.914  75.128  1.00  0.89           C  
ATOM   2620  H   THR A 159     120.043 111.047  75.586  1.00  0.89           H  
ATOM   2621  HA  THR A 159     119.409 111.327  72.819  1.00  0.89           H  
ATOM   2622  HB  THR A 159     118.459 109.614  74.550  1.00  0.89           H  
ATOM   2623 HG21 THR A 159     117.280 111.397  76.007  1.00  0.89           H  
ATOM   2624 HG22 THR A 159     116.129 111.596  74.663  1.00  0.89           H  
ATOM   2625 HG23 THR A 159     116.271 110.051  75.471  1.00  0.89           H  
ATOM   2626  HG1 THR A 159     116.676 109.299  73.228  1.00  0.89           H  
ATOM   2627  N   VAL A 160     118.358 113.789  74.678  1.00  0.87           N  
ATOM   2628  CA  VAL A 160     117.794 115.133  74.610  1.00  0.87           C  
ATOM   2629  C   VAL A 160     118.536 115.908  73.504  1.00  0.87           C  
ATOM   2630  O   VAL A 160     117.940 116.706  72.776  1.00  0.87           O  
ATOM   2631  CB  VAL A 160     117.878 115.840  75.978  1.00  0.87           C  
ATOM   2632  CG1 VAL A 160     117.644 117.352  75.889  1.00  0.87           C  
ATOM   2633  CG2 VAL A 160     116.848 115.245  76.945  1.00  0.87           C  
ATOM   2634  H   VAL A 160     118.811 113.452  75.531  1.00  0.87           H  
ATOM   2635  HA  VAL A 160     116.749 115.037  74.286  1.00  0.87           H  
ATOM   2636  HB  VAL A 160     118.878 115.682  76.404  1.00  0.87           H  
ATOM   2637 HG11 VAL A 160     118.434 117.848  75.317  1.00  0.87           H  
ATOM   2638 HG12 VAL A 160     116.682 117.578  75.416  1.00  0.87           H  
ATOM   2639 HG13 VAL A 160     117.644 117.804  76.887  1.00  0.87           H  
ATOM   2640 HG21 VAL A 160     115.827 115.515  76.652  1.00  0.87           H  
ATOM   2641 HG22 VAL A 160     116.900 114.154  76.982  1.00  0.87           H  
ATOM   2642 HG23 VAL A 160     117.023 115.620  77.957  1.00  0.87           H  
ATOM   2643  N   GLN A 161     119.906 115.716  73.439  1.00  0.84           N  
ATOM   2644  CA  GLN A 161     120.710 116.462  72.483  1.00  0.84           C  
ATOM   2645  C   GLN A 161     120.500 115.860  71.089  1.00  0.84           C  
ATOM   2646  O   GLN A 161     120.517 116.567  70.078  1.00  0.84           O  
ATOM   2647  CB  GLN A 161     122.197 116.496  72.844  1.00  0.84           C  
ATOM   2648  CG  GLN A 161     122.442 117.221  74.169  1.00  0.84           C  
ATOM   2649  CD  GLN A 161     123.879 117.669  74.346  1.00  0.84           C  
ATOM   2650  OE1 GLN A 161     124.640 117.931  73.420  1.00  0.84           O  
ATOM   2651  NE2 GLN A 161     124.257 117.824  75.656  1.00  0.84           N  
ATOM   2652  H   GLN A 161     120.341 115.016  74.037  1.00  0.84           H  
ATOM   2653  HA  GLN A 161     120.319 117.487  72.444  1.00  0.84           H  
ATOM   2654  HB2 GLN A 161     122.743 116.993  72.032  1.00  0.84           H  
ATOM   2655  HB3 GLN A 161     122.608 115.481  72.904  1.00  0.84           H  
ATOM   2656  HG2 GLN A 161     122.153 116.574  75.004  1.00  0.84           H  
ATOM   2657  HG3 GLN A 161     121.826 118.127  74.227  1.00  0.84           H  
ATOM   2658 HE21 GLN A 161     123.652 117.625  76.449  1.00  0.84           H  
ATOM   2659 HE22 GLN A 161     125.193 118.162  75.855  1.00  0.84           H  
ATOM   2660  N   PHE A 162     120.370 114.484  71.028  1.00  0.89           N  
ATOM   2661  CA  PHE A 162     120.093 113.854  69.745  1.00  0.89           C  
ATOM   2662  C   PHE A 162     118.746 114.342  69.205  1.00  0.89           C  
ATOM   2663  O   PHE A 162     118.619 114.658  68.016  1.00  0.89           O  
ATOM   2664  CB  PHE A 162     120.086 112.331  69.828  1.00  0.89           C  
ATOM   2665  CG  PHE A 162     119.862 111.697  68.476  1.00  0.89           C  
ATOM   2666  CD1 PHE A 162     120.884 111.679  67.522  1.00  0.89           C  
ATOM   2667  CD2 PHE A 162     118.613 111.150  68.149  1.00  0.89           C  
ATOM   2668  CE1 PHE A 162     120.663 111.111  66.269  1.00  0.89           C  
ATOM   2669  CE2 PHE A 162     118.406 110.559  66.904  1.00  0.89           C  
ATOM   2670  CZ  PHE A 162     119.428 110.549  65.962  1.00  0.89           C  
ATOM   2671  H   PHE A 162     120.487 113.938  71.888  1.00  0.89           H  
ATOM   2672  HA  PHE A 162     120.862 114.199  69.046  1.00  0.89           H  
ATOM   2673  HB2 PHE A 162     119.315 111.987  70.528  1.00  0.89           H  
ATOM   2674  HB3 PHE A 162     121.038 111.970  70.237  1.00  0.89           H  
ATOM   2675  HD1 PHE A 162     121.854 112.115  67.745  1.00  0.89           H  
ATOM   2676  HD2 PHE A 162     117.796 111.165  68.868  1.00  0.89           H  
ATOM   2677  HE1 PHE A 162     121.458 111.109  65.529  1.00  0.89           H  
ATOM   2678  HE2 PHE A 162     117.442 110.113  66.675  1.00  0.89           H  
ATOM   2679  HZ  PHE A 162     119.268 110.103  64.985  1.00  0.89           H  
ATOM   2680  N   CYS A 163     117.672 114.340  70.081  1.00  0.90           N  
ATOM   2681  CA  CYS A 163     116.343 114.678  69.576  1.00  0.90           C  
ATOM   2682  C   CYS A 163     116.367 116.105  68.990  1.00  0.90           C  
ATOM   2683  O   CYS A 163     115.702 116.403  67.998  1.00  0.90           O  
ATOM   2684  CB  CYS A 163     115.245 114.589  70.632  1.00  0.90           C  
ATOM   2685  SG  CYS A 163     114.908 112.885  71.189  1.00  0.90           S  
ATOM   2686  H   CYS A 163     117.800 114.058  71.064  1.00  0.90           H  
ATOM   2687  HA  CYS A 163     116.131 113.999  68.740  1.00  0.90           H  
ATOM   2688  HB2 CYS A 163     114.312 114.973  70.215  1.00  0.90           H  
ATOM   2689  HB3 CYS A 163     115.497 115.191  71.511  1.00  0.90           H  
ATOM   2690  HG  CYS A 163     116.042 112.736  71.906  1.00  0.90           H  
ATOM   2691  N   ASP A 164     117.134 117.033  69.672  1.00  0.87           N  
ATOM   2692  CA  ASP A 164     117.270 118.410  69.189  1.00  0.87           C  
ATOM   2693  C   ASP A 164     118.110 118.491  67.907  1.00  0.87           C  
ATOM   2694  O   ASP A 164     117.786 119.215  66.961  1.00  0.87           O  
ATOM   2695  CB  ASP A 164     117.901 119.321  70.230  1.00  0.87           C  
ATOM   2696  CG  ASP A 164     116.879 119.940  71.146  1.00  0.87           C  
ATOM   2697  OD1 ASP A 164     115.670 119.981  70.779  1.00  0.87           O  
ATOM   2698  OD2 ASP A 164     117.322 120.404  72.243  1.00  0.87           O1-
ATOM   2699  H   ASP A 164     117.594 116.754  70.540  1.00  0.87           H  
ATOM   2700  HA  ASP A 164     116.270 118.737  68.893  1.00  0.87           H  
ATOM   2701  HB2 ASP A 164     118.419 120.161  69.749  1.00  0.87           H  
ATOM   2702  HB3 ASP A 164     118.651 118.785  70.825  1.00  0.87           H  
ATOM   2703  N   ALA A 165     119.293 117.782  67.916  1.00  0.87           N  
ATOM   2704  CA  ALA A 165     120.164 117.826  66.749  1.00  0.87           C  
ATOM   2705  C   ALA A 165     119.425 117.262  65.527  1.00  0.87           C  
ATOM   2706  O   ALA A 165     119.571 117.747  64.404  1.00  0.87           O  
ATOM   2707  CB  ALA A 165     121.447 117.049  66.973  1.00  0.87           C  
ATOM   2708  H   ALA A 165     119.571 117.242  68.746  1.00  0.87           H  
ATOM   2709  HA  ALA A 165     120.391 118.879  66.546  1.00  0.87           H  
ATOM   2710  HB1 ALA A 165     122.013 117.474  67.808  1.00  0.87           H  
ATOM   2711  HB2 ALA A 165     121.242 115.998  67.200  1.00  0.87           H  
ATOM   2712  HB3 ALA A 165     122.082 117.077  66.081  1.00  0.87           H  
ATOM   2713  N   MET A 166     118.647 116.149  65.761  1.00  0.87           N  
ATOM   2714  CA  MET A 166     117.840 115.550  64.701  1.00  0.87           C  
ATOM   2715  C   MET A 166     116.742 116.536  64.245  1.00  0.87           C  
ATOM   2716  O   MET A 166     116.421 116.631  63.055  1.00  0.87           O  
ATOM   2717  CB  MET A 166     117.223 114.247  65.206  1.00  0.87           C  
ATOM   2718  CG  MET A 166     116.416 113.527  64.134  1.00  0.87           C  
ATOM   2719  SD  MET A 166     115.798 111.980  64.843  1.00  0.87           S  
ATOM   2720  CE  MET A 166     114.479 111.630  63.665  1.00  0.87           C  
ATOM   2721  H   MET A 166     118.653 115.709  66.693  1.00  0.87           H  
ATOM   2722  HA  MET A 166     118.502 115.361  63.848  1.00  0.87           H  
ATOM   2723  HB2 MET A 166     116.582 114.454  66.073  1.00  0.87           H  
ATOM   2724  HB3 MET A 166     118.033 113.595  65.559  1.00  0.87           H  
ATOM   2725  HG2 MET A 166     117.045 113.292  63.273  1.00  0.87           H  
ATOM   2726  HG3 MET A 166     115.569 114.137  63.810  1.00  0.87           H  
ATOM   2727  HE1 MET A 166     113.731 112.425  63.682  1.00  0.87           H  
ATOM   2728  HE2 MET A 166     114.883 111.520  62.657  1.00  0.87           H  
ATOM   2729  HE3 MET A 166     113.993 110.695  63.953  1.00  0.87           H  
ATOM   2730  N   ARG A 167     116.086 117.216  65.258  1.00  0.83           N  
ATOM   2731  CA  ARG A 167     115.024 118.171  64.952  1.00  0.83           C  
ATOM   2732  C   ARG A 167     115.581 119.328  64.100  1.00  0.83           C  
ATOM   2733  O   ARG A 167     114.922 119.826  63.184  1.00  0.83           O  
ATOM   2734  CB  ARG A 167     114.388 118.703  66.246  1.00  0.83           C  
ATOM   2735  CG  ARG A 167     113.319 119.781  66.067  1.00  0.83           C  
ATOM   2736  CD  ARG A 167     112.149 119.311  65.218  1.00  0.83           C  
ATOM   2737  NE  ARG A 167     111.162 120.385  65.055  1.00  0.83           N  
ATOM   2738  CZ  ARG A 167     110.359 120.489  63.963  1.00  0.83           C  
ATOM   2739  NH1 ARG A 167     110.308 119.509  63.043  1.00  0.83           N  
ATOM   2740  NH2 ARG A 167     109.625 121.609  63.781  1.00  0.83           N1+
ATOM   2741  H   ARG A 167     116.314 117.018  66.238  1.00  0.83           H  
ATOM   2742  HA  ARG A 167     114.287 117.633  64.345  1.00  0.83           H  
ATOM   2743  HB2 ARG A 167     115.165 119.119  66.895  1.00  0.83           H  
ATOM   2744  HB3 ARG A 167     113.946 117.861  66.794  1.00  0.83           H  
ATOM   2745  HG2 ARG A 167     113.759 120.683  65.624  1.00  0.83           H  
ATOM   2746  HG3 ARG A 167     112.948 120.088  67.051  1.00  0.83           H  
ATOM   2747  HD2 ARG A 167     111.653 118.453  65.681  1.00  0.83           H  
ATOM   2748  HD3 ARG A 167     112.528 119.041  64.233  1.00  0.83           H  
ATOM   2749  HE  ARG A 167     111.171 121.165  65.699  1.00  0.83           H  
ATOM   2750 HH11 ARG A 167     110.900 118.658  63.059  1.00  0.83           H  
ATOM   2751 HH12 ARG A 167     109.690 119.546  62.223  1.00  0.83           H  
ATOM   2752 HH21 ARG A 167     109.639 122.363  64.451  1.00  0.83           H  
ATOM   2753 HH22 ARG A 167     109.405 121.823  62.801  1.00  0.83           H  
ATOM   2754  N   ASN A 168     116.807 119.821  64.500  1.00  0.83           N  
ATOM   2755  CA  ASN A 168     117.442 120.926  63.789  1.00  0.83           C  
ATOM   2756  C   ASN A 168     118.051 120.487  62.446  1.00  0.83           C  
ATOM   2757  O   ASN A 168     118.146 121.279  61.506  1.00  0.83           O  
ATOM   2758  CB  ASN A 168     118.474 121.631  64.661  1.00  0.83           C  
ATOM   2759  CG  ASN A 168     117.779 122.617  65.575  1.00  0.83           C  
ATOM   2760  OD1 ASN A 168     116.893 123.380  65.197  1.00  0.83           O  
ATOM   2761  ND2 ASN A 168     118.234 122.631  66.867  1.00  0.83           N  
ATOM   2762  H   ASN A 168     117.270 119.406  65.324  1.00  0.83           H  
ATOM   2763  HA  ASN A 168     116.636 121.618  63.511  1.00  0.83           H  
ATOM   2764  HB2 ASN A 168     119.174 122.213  64.049  1.00  0.83           H  
ATOM   2765  HB3 ASN A 168     119.071 120.914  65.235  1.00  0.83           H  
ATOM   2766 HD21 ASN A 168     117.819 123.282  67.523  1.00  0.83           H  
ATOM   2767 HD22 ASN A 168     118.971 122.023  67.210  1.00  0.83           H  
ATOM   2768  N   ALA A 169     118.576 119.210  62.390  1.00  0.87           N  
ATOM   2769  CA  ALA A 169     119.064 118.653  61.122  1.00  0.87           C  
ATOM   2770  C   ALA A 169     117.914 118.403  60.120  1.00  0.87           C  
ATOM   2771  O   ALA A 169     118.118 118.213  58.921  1.00  0.87           O  
ATOM   2772  CB  ALA A 169     119.819 117.348  61.335  1.00  0.87           C  
ATOM   2773  H   ALA A 169     118.684 118.646  63.243  1.00  0.87           H  
ATOM   2774  HA  ALA A 169     119.728 119.398  60.669  1.00  0.87           H  
ATOM   2775  HB1 ALA A 169     120.689 117.499  61.982  1.00  0.87           H  
ATOM   2776  HB2 ALA A 169     119.179 116.590  61.797  1.00  0.87           H  
ATOM   2777  HB3 ALA A 169     120.174 116.941  60.382  1.00  0.87           H  
ATOM   2778  N   GLY A 170     116.658 118.315  60.701  1.00  0.88           N  
ATOM   2779  CA  GLY A 170     115.429 118.338  59.930  1.00  0.88           C  
ATOM   2780  C   GLY A 170     114.803 116.996  59.582  1.00  0.88           C  
ATOM   2781  O   GLY A 170     113.864 116.895  58.787  1.00  0.88           O  
ATOM   2782  H   GLY A 170     116.609 118.236  61.716  1.00  0.88           H  
ATOM   2783  HA2 GLY A 170     115.654 118.827  58.982  1.00  0.88           H  
ATOM   2784  HA3 GLY A 170     114.697 118.923  60.492  1.00  0.88           H  
ATOM   2785  N   ILE A 171     115.326 115.929  60.264  1.00  0.87           N  
ATOM   2786  CA  ILE A 171     115.126 114.544  59.833  1.00  0.87           C  
ATOM   2787  C   ILE A 171     113.889 113.999  60.560  1.00  0.87           C  
ATOM   2788  O   ILE A 171     113.647 114.264  61.739  1.00  0.87           O  
ATOM   2789  CB  ILE A 171     116.430 113.747  60.090  1.00  0.87           C  
ATOM   2790  CG1 ILE A 171     117.582 114.327  59.227  1.00  0.87           C  
ATOM   2791  CG2 ILE A 171     116.281 112.247  59.829  1.00  0.87           C  
ATOM   2792  CD1 ILE A 171     118.961 113.850  59.648  1.00  0.87           C  
ATOM   2793  H   ILE A 171     115.868 116.132  61.110  1.00  0.87           H  
ATOM   2794  HA  ILE A 171     114.911 114.551  58.759  1.00  0.87           H  
ATOM   2795  HB  ILE A 171     116.698 113.873  61.145  1.00  0.87           H  
ATOM   2796 HG12 ILE A 171     117.591 115.420  59.290  1.00  0.87           H  
ATOM   2797 HG13 ILE A 171     117.423 114.080  58.172  1.00  0.87           H  
ATOM   2798 HG21 ILE A 171     115.455 111.813  60.396  1.00  0.87           H  
ATOM   2799 HG22 ILE A 171     116.117 112.041  58.768  1.00  0.87           H  
ATOM   2800 HG23 ILE A 171     117.184 111.707  60.130  1.00  0.87           H  
ATOM   2801 HD11 ILE A 171     119.146 114.108  60.694  1.00  0.87           H  
ATOM   2802 HD12 ILE A 171     119.076 112.770  59.528  1.00  0.87           H  
ATOM   2803 HD13 ILE A 171     119.732 114.335  59.040  1.00  0.87           H  
ATOM   2804  N   VAL A 172     113.090 113.158  59.795  1.00  0.90           N  
ATOM   2805  CA  VAL A 172     111.908 112.507  60.349  1.00  0.90           C  
ATOM   2806  C   VAL A 172     112.259 111.026  60.492  1.00  0.90           C  
ATOM   2807  O   VAL A 172     112.816 110.369  59.610  1.00  0.90           O  
ATOM   2808  CB  VAL A 172     110.609 112.790  59.565  1.00  0.90           C  
ATOM   2809  CG1 VAL A 172     110.606 112.273  58.131  1.00  0.90           C  
ATOM   2810  CG2 VAL A 172     109.376 112.240  60.293  1.00  0.90           C  
ATOM   2811  H   VAL A 172     113.351 112.928  58.824  1.00  0.90           H  
ATOM   2812  HA  VAL A 172     111.768 112.910  61.354  1.00  0.90           H  
ATOM   2813  HB  VAL A 172     110.488 113.877  59.505  1.00  0.90           H  
ATOM   2814 HG11 VAL A 172     111.435 112.685  57.551  1.00  0.90           H  
ATOM   2815 HG12 VAL A 172     110.658 111.182  58.114  1.00  0.90           H  
ATOM   2816 HG13 VAL A 172     109.683 112.565  57.618  1.00  0.90           H  
ATOM   2817 HG21 VAL A 172     109.391 111.146  60.342  1.00  0.90           H  
ATOM   2818 HG22 VAL A 172     109.311 112.625  61.313  1.00  0.90           H  
ATOM   2819 HG23 VAL A 172     108.458 112.536  59.773  1.00  0.90           H  
ATOM   2820  N   GLY A 173     111.918 110.486  61.714  1.00  0.90           N  
ATOM   2821  CA  GLY A 173     112.246 109.115  62.016  1.00  0.90           C  
ATOM   2822  C   GLY A 173     111.403 108.605  63.167  1.00  0.90           C  
ATOM   2823  O   GLY A 173     110.884 109.334  64.013  1.00  0.90           O  
ATOM   2824  H   GLY A 173     111.444 111.050  62.428  1.00  0.90           H  
ATOM   2825  HA2 GLY A 173     113.299 109.070  62.302  1.00  0.90           H  
ATOM   2826  HA3 GLY A 173     112.090 108.495  61.127  1.00  0.90           H  
ATOM   2827  N   VAL A 174     111.329 107.228  63.188  1.00  0.89           N  
ATOM   2828  CA  VAL A 174     110.622 106.500  64.234  1.00  0.89           C  
ATOM   2829  C   VAL A 174     111.732 106.059  65.178  1.00  0.89           C  
ATOM   2830  O   VAL A 174     112.662 105.342  64.815  1.00  0.89           O  
ATOM   2831  CB  VAL A 174     109.842 105.292  63.682  1.00  0.89           C  
ATOM   2832  CG1 VAL A 174     109.160 104.512  64.812  1.00  0.89           C  
ATOM   2833  CG2 VAL A 174     108.784 105.735  62.666  1.00  0.89           C  
ATOM   2834  H   VAL A 174     111.826 106.668  62.495  1.00  0.89           H  
ATOM   2835  HA  VAL A 174     109.944 107.181  64.753  1.00  0.89           H  
ATOM   2836  HB  VAL A 174     110.535 104.610  63.172  1.00  0.89           H  
ATOM   2837 HG11 VAL A 174     109.891 104.115  65.523  1.00  0.89           H  
ATOM   2838 HG12 VAL A 174     108.458 105.146  65.365  1.00  0.89           H  
ATOM   2839 HG13 VAL A 174     108.603 103.659  64.411  1.00  0.89           H  
ATOM   2840 HG21 VAL A 174     108.074 106.439  63.114  1.00  0.89           H  
ATOM   2841 HG22 VAL A 174     109.244 106.221  61.799  1.00  0.89           H  
ATOM   2842 HG23 VAL A 174     108.217 104.874  62.296  1.00  0.89           H  
ATOM   2843  N   LEU A 175     111.627 106.560  66.459  1.00  0.87           N  
ATOM   2844  CA  LEU A 175     112.638 106.257  67.453  1.00  0.87           C  
ATOM   2845  C   LEU A 175     112.190 105.012  68.219  1.00  0.87           C  
ATOM   2846  O   LEU A 175     111.037 104.827  68.609  1.00  0.87           O  
ATOM   2847  CB  LEU A 175     112.909 107.394  68.445  1.00  0.87           C  
ATOM   2848  CG  LEU A 175     113.408 108.727  67.846  1.00  0.87           C  
ATOM   2849  CD1 LEU A 175     114.168 109.532  68.909  1.00  0.87           C  
ATOM   2850  CD2 LEU A 175     114.306 108.579  66.624  1.00  0.87           C  
ATOM   2851  H   LEU A 175     110.823 107.126  66.777  1.00  0.87           H  
ATOM   2852  HA  LEU A 175     113.573 106.016  66.934  1.00  0.87           H  
ATOM   2853  HB2 LEU A 175     113.634 107.039  69.187  1.00  0.87           H  
ATOM   2854  HB3 LEU A 175     112.003 107.590  69.031  1.00  0.87           H  
ATOM   2855  HG  LEU A 175     112.527 109.302  67.537  1.00  0.87           H  
ATOM   2856 HD11 LEU A 175     113.609 109.611  69.844  1.00  0.87           H  
ATOM   2857 HD12 LEU A 175     115.128 109.070  69.141  1.00  0.87           H  
ATOM   2858 HD13 LEU A 175     114.387 110.543  68.555  1.00  0.87           H  
ATOM   2859 HD21 LEU A 175     115.159 107.932  66.842  1.00  0.87           H  
ATOM   2860 HD22 LEU A 175     113.762 108.167  65.770  1.00  0.87           H  
ATOM   2861 HD23 LEU A 175     114.695 109.551  66.313  1.00  0.87           H  
ATOM   2862  N   THR A 176     113.220 104.121  68.438  1.00  0.88           N  
ATOM   2863  CA  THR A 176     113.045 102.834  69.087  1.00  0.88           C  
ATOM   2864  C   THR A 176     114.230 102.717  70.062  1.00  0.88           C  
ATOM   2865  O   THR A 176     115.282 103.353  69.943  1.00  0.88           O  
ATOM   2866  CB  THR A 176     113.071 101.712  68.049  1.00  0.88           C  
ATOM   2867  OG1 THR A 176     114.319 101.769  67.344  1.00  0.88           O  
ATOM   2868  CG2 THR A 176     111.947 101.798  67.026  1.00  0.88           C  
ATOM   2869  H   THR A 176     114.167 104.312  68.121  1.00  0.88           H  
ATOM   2870  HA  THR A 176     112.110 102.826  69.656  1.00  0.88           H  
ATOM   2871  HB  THR A 176     113.007 100.752  68.562  1.00  0.88           H  
ATOM   2872 HG21 THR A 176     110.966 101.790  67.510  1.00  0.88           H  
ATOM   2873 HG22 THR A 176     112.031 102.697  66.407  1.00  0.88           H  
ATOM   2874 HG23 THR A 176     112.003 100.951  66.334  1.00  0.88           H  
ATOM   2875  HG1 THR A 176     114.686 100.820  67.363  1.00  0.88           H  
ATOM   2876  N   LEU A 177     114.064 101.796  71.081  1.00  0.87           N  
ATOM   2877  CA  LEU A 177     115.060 101.666  72.160  1.00  0.87           C  
ATOM   2878  C   LEU A 177     116.251 100.780  71.740  1.00  0.87           C  
ATOM   2879  O   LEU A 177     117.153 100.468  72.521  1.00  0.87           O  
ATOM   2880  CB  LEU A 177     114.408 101.081  73.421  1.00  0.87           C  
ATOM   2881  CG  LEU A 177     113.604 102.113  74.226  1.00  0.87           C  
ATOM   2882  CD1 LEU A 177     112.632 101.395  75.157  1.00  0.87           C  
ATOM   2883  CD2 LEU A 177     114.518 103.021  75.051  1.00  0.87           C  
ATOM   2884  H   LEU A 177     113.255 101.178  71.084  1.00  0.87           H  
ATOM   2885  HA  LEU A 177     115.484 102.656  72.356  1.00  0.87           H  
ATOM   2886  HB2 LEU A 177     115.166 100.651  74.083  1.00  0.87           H  
ATOM   2887  HB3 LEU A 177     113.755 100.247  73.129  1.00  0.87           H  
ATOM   2888  HG  LEU A 177     113.025 102.734  73.536  1.00  0.87           H  
ATOM   2889 HD11 LEU A 177     111.870 100.861  74.579  1.00  0.87           H  
ATOM   2890 HD12 LEU A 177     113.149 100.661  75.782  1.00  0.87           H  
ATOM   2891 HD13 LEU A 177     112.127 102.108  75.815  1.00  0.87           H  
ATOM   2892 HD21 LEU A 177     114.993 102.466  75.867  1.00  0.87           H  
ATOM   2893 HD22 LEU A 177     115.309 103.466  74.443  1.00  0.87           H  
ATOM   2894 HD23 LEU A 177     113.944 103.839  75.497  1.00  0.87           H  
ATOM   2895  N   ASP A 178     116.190 100.356  70.439  1.00  0.88           N  
ATOM   2896  CA  ASP A 178     117.056  99.376  69.813  1.00  0.88           C  
ATOM   2897  C   ASP A 178     117.947  99.947  68.693  1.00  0.88           C  
ATOM   2898  O   ASP A 178     118.802  99.226  68.165  1.00  0.88           O  
ATOM   2899  CB  ASP A 178     116.249  98.188  69.316  1.00  0.88           C  
ATOM   2900  CG  ASP A 178     114.977  98.704  68.658  1.00  0.88           C  
ATOM   2901  OD1 ASP A 178     115.132  99.617  67.793  1.00  0.88           O  
ATOM   2902  OD2 ASP A 178     113.909  98.223  69.144  1.00  0.88           O1-
ATOM   2903  H   ASP A 178     115.456 100.747  69.851  1.00  0.88           H  
ATOM   2904  HA  ASP A 178     117.759  99.019  70.576  1.00  0.88           H  
ATOM   2905  HB2 ASP A 178     115.983  97.550  70.166  1.00  0.88           H  
ATOM   2906  HB3 ASP A 178     116.809  97.580  68.600  1.00  0.88           H  
ATOM   2907  N   ASN A 179     117.780 101.281  68.386  1.00  0.85           N  
ATOM   2908  CA  ASN A 179     118.674 102.025  67.484  1.00  0.85           C  
ATOM   2909  C   ASN A 179     119.613 102.975  68.305  1.00  0.85           C  
ATOM   2910  O   ASN A 179     120.408 103.757  67.772  1.00  0.85           O  
ATOM   2911  CB  ASN A 179     117.880 102.745  66.391  1.00  0.85           C  
ATOM   2912  CG  ASN A 179     117.630 101.880  65.162  1.00  0.85           C  
ATOM   2913  OD1 ASN A 179     118.023 100.722  65.047  1.00  0.85           O  
ATOM   2914  ND2 ASN A 179     116.921 102.517  64.169  1.00  0.85           N  
ATOM   2915  H   ASN A 179     116.988 101.759  68.815  1.00  0.85           H  
ATOM   2916  HA  ASN A 179     119.363 101.308  67.025  1.00  0.85           H  
ATOM   2917  HB2 ASN A 179     118.421 103.635  66.054  1.00  0.85           H  
ATOM   2918  HB3 ASN A 179     116.907 103.075  66.774  1.00  0.85           H  
ATOM   2919 HD21 ASN A 179     116.706 102.055  63.288  1.00  0.85           H  
ATOM   2920 HD22 ASN A 179     116.581 103.470  64.257  1.00  0.85           H  
ATOM   2921  N   GLN A 180     119.533 102.754  69.677  1.00  0.88           N  
ATOM   2922  CA  GLN A 180     120.300 103.439  70.713  1.00  0.88           C  
ATOM   2923  C   GLN A 180     120.964 102.386  71.630  1.00  0.88           C  
ATOM   2924  O   GLN A 180     120.424 101.323  71.944  1.00  0.88           O  
ATOM   2925  CB  GLN A 180     119.390 104.334  71.568  1.00  0.88           C  
ATOM   2926  CG  GLN A 180     120.175 105.443  72.265  1.00  0.88           C  
ATOM   2927  CD  GLN A 180     119.589 105.804  73.600  1.00  0.88           C  
ATOM   2928  OE1 GLN A 180     118.579 106.496  73.734  1.00  0.88           O  
ATOM   2929  NE2 GLN A 180     120.281 105.261  74.649  1.00  0.88           N  
ATOM   2930  H   GLN A 180     118.867 102.047  69.973  1.00  0.88           H  
ATOM   2931  HA  GLN A 180     121.064 104.030  70.206  1.00  0.88           H  
ATOM   2932  HB2 GLN A 180     118.846 103.724  72.301  1.00  0.88           H  
ATOM   2933  HB3 GLN A 180     118.621 104.797  70.938  1.00  0.88           H  
ATOM   2934  HG2 GLN A 180     120.221 106.338  71.646  1.00  0.88           H  
ATOM   2935  HG3 GLN A 180     121.206 105.147  72.446  1.00  0.88           H  
ATOM   2936 HE21 GLN A 180     121.108 104.656  74.570  1.00  0.88           H  
ATOM   2937 HE22 GLN A 180     119.945 105.434  75.586  1.00  0.88           H  
ATOM   2938  N   ASP A 181     122.219 102.766  72.081  1.00  0.90           N  
ATOM   2939  CA  ASP A 181     123.026 101.931  72.980  1.00  0.90           C  
ATOM   2940  C   ASP A 181     122.953 102.408  74.467  1.00  0.90           C  
ATOM   2941  O   ASP A 181     122.210 103.319  74.844  1.00  0.90           O  
ATOM   2942  CB  ASP A 181     124.447 101.784  72.426  1.00  0.90           C  
ATOM   2943  CG  ASP A 181     125.487 102.744  72.978  1.00  0.90           C  
ATOM   2944  OD1 ASP A 181     125.054 103.798  73.542  1.00  0.90           O  
ATOM   2945  OD2 ASP A 181     126.692 102.336  72.923  1.00  0.90           O1-
ATOM   2946  H   ASP A 181     122.617 103.671  71.788  1.00  0.90           H  
ATOM   2947  HA  ASP A 181     122.574 100.931  72.979  1.00  0.90           H  
ATOM   2948  HB2 ASP A 181     124.449 101.871  71.333  1.00  0.90           H  
ATOM   2949  HB3 ASP A 181     124.798 100.768  72.649  1.00  0.90           H  
ATOM   2950  N   LEU A 182     123.772 101.683  75.334  1.00  0.89           N  
ATOM   2951  CA  LEU A 182     123.868 101.919  76.776  1.00  0.89           C  
ATOM   2952  C   LEU A 182     125.207 102.532  77.234  1.00  0.89           C  
ATOM   2953  O   LEU A 182     125.511 102.577  78.431  1.00  0.89           O  
ATOM   2954  CB  LEU A 182     123.579 100.621  77.552  1.00  0.89           C  
ATOM   2955  CG  LEU A 182     122.078 100.381  77.796  1.00  0.89           C  
ATOM   2956  CD1 LEU A 182     121.849  98.937  78.236  1.00  0.89           C  
ATOM   2957  CD2 LEU A 182     121.516 101.322  78.865  1.00  0.89           C  
ATOM   2958  H   LEU A 182     124.359 100.926  74.968  1.00  0.89           H  
ATOM   2959  HA  LEU A 182     123.128 102.685  77.031  1.00  0.89           H  
ATOM   2960  HB2 LEU A 182     124.087 100.614  78.523  1.00  0.89           H  
ATOM   2961  HB3 LEU A 182     124.000  99.772  76.997  1.00  0.89           H  
ATOM   2962  HG  LEU A 182     121.534 100.540  76.859  1.00  0.89           H  
ATOM   2963 HD11 LEU A 182     122.203  98.245  77.468  1.00  0.89           H  
ATOM   2964 HD12 LEU A 182     122.374  98.710  79.169  1.00  0.89           H  
ATOM   2965 HD13 LEU A 182     120.784  98.746  78.387  1.00  0.89           H  
ATOM   2966 HD21 LEU A 182     122.026 101.183  79.824  1.00  0.89           H  
ATOM   2967 HD22 LEU A 182     121.618 102.372  78.579  1.00  0.89           H  
ATOM   2968 HD23 LEU A 182     120.449 101.130  79.025  1.00  0.89           H  
ATOM   2969  N   ASN A 183     125.912 103.196  76.247  1.00  0.87           N  
ATOM   2970  CA  ASN A 183     126.773 104.348  76.542  1.00  0.87           C  
ATOM   2971  C   ASN A 183     125.822 105.550  76.714  1.00  0.87           C  
ATOM   2972  O   ASN A 183     126.126 106.558  77.344  1.00  0.87           O  
ATOM   2973  CB  ASN A 183     127.678 104.763  75.390  1.00  0.87           C  
ATOM   2974  CG  ASN A 183     128.902 103.918  75.232  1.00  0.87           C  
ATOM   2975  OD1 ASN A 183     129.874 103.998  75.975  1.00  0.87           O  
ATOM   2976  ND2 ASN A 183     128.863 103.064  74.168  1.00  0.87           N  
ATOM   2977  H   ASN A 183     125.776 102.922  75.274  1.00  0.87           H  
ATOM   2978  HA  ASN A 183     127.312 104.175  77.479  1.00  0.87           H  
ATOM   2979  HB2 ASN A 183     128.047 105.786  75.546  1.00  0.87           H  
ATOM   2980  HB3 ASN A 183     127.129 104.796  74.447  1.00  0.87           H  
ATOM   2981 HD21 ASN A 183     129.709 102.572  73.902  1.00  0.87           H  
ATOM   2982 HD22 ASN A 183     128.007 102.852  73.606  1.00  0.87           H  
ATOM   2983  N   GLY A 184     124.703 105.449  75.909  1.00  0.91           N  
ATOM   2984  CA  GLY A 184     123.695 106.462  75.726  1.00  0.91           C  
ATOM   2985  C   GLY A 184     123.640 107.029  74.306  1.00  0.91           C  
ATOM   2986  O   GLY A 184     123.006 108.055  74.057  1.00  0.91           O  
ATOM   2987  H   GLY A 184     124.609 104.593  75.355  1.00  0.91           H  
ATOM   2988  HA2 GLY A 184     123.882 107.287  76.418  1.00  0.91           H  
ATOM   2989  HA3 GLY A 184     122.731 106.001  75.948  1.00  0.91           H  
ATOM   2990  N   ASN A 185     124.288 106.302  73.325  1.00  0.88           N  
ATOM   2991  CA  ASN A 185     124.522 106.870  71.999  1.00  0.88           C  
ATOM   2992  C   ASN A 185     123.508 106.299  71.004  1.00  0.88           C  
ATOM   2993  O   ASN A 185     123.088 105.141  71.066  1.00  0.88           O  
ATOM   2994  CB  ASN A 185     125.920 106.545  71.479  1.00  0.88           C  
ATOM   2995  CG  ASN A 185     127.005 107.308  72.203  1.00  0.88           C  
ATOM   2996  OD1 ASN A 185     126.972 108.520  72.427  1.00  0.88           O  
ATOM   2997  ND2 ASN A 185     128.087 106.547  72.561  1.00  0.88           N  
ATOM   2998  H   ASN A 185     124.601 105.318  73.486  1.00  0.88           H  
ATOM   2999  HA  ASN A 185     124.387 107.956  72.055  1.00  0.88           H  
ATOM   3000  HB2 ASN A 185     126.004 106.830  70.424  1.00  0.88           H  
ATOM   3001  HB3 ASN A 185     126.111 105.466  71.527  1.00  0.88           H  
ATOM   3002 HD21 ASN A 185     128.888 106.979  73.007  1.00  0.88           H  
ATOM   3003 HD22 ASN A 185     128.130 105.540  72.408  1.00  0.88           H  
ATOM   3004  N   TRP A 186     123.183 107.175  69.981  1.00  0.83           N  
ATOM   3005  CA  TRP A 186     122.324 106.773  68.862  1.00  0.83           C  
ATOM   3006  C   TRP A 186     123.226 106.211  67.750  1.00  0.83           C  
ATOM   3007  O   TRP A 186     124.245 106.804  67.373  1.00  0.83           O  
ATOM   3008  CB  TRP A 186     121.488 107.953  68.362  1.00  0.83           C  
ATOM   3009  CG  TRP A 186     120.233 108.095  69.165  1.00  0.83           C  
ATOM   3010  CD1 TRP A 186     120.051 108.818  70.327  1.00  0.83           C  
ATOM   3011  CD2 TRP A 186     118.996 107.439  68.888  1.00  0.83           C  
ATOM   3012  NE1 TRP A 186     118.755 108.657  70.744  1.00  0.83           N  
ATOM   3013  CE2 TRP A 186     118.118 107.762  69.920  1.00  0.83           C  
ATOM   3014  CE3 TRP A 186     118.552 106.583  67.862  1.00  0.83           C  
ATOM   3015  CZ2 TRP A 186     116.845 107.209  70.011  1.00  0.83           C  
ATOM   3016  CZ3 TRP A 186     117.276 106.028  67.938  1.00  0.83           C  
ATOM   3017  CH2 TRP A 186     116.455 106.309  69.019  1.00  0.83           C  
ATOM   3018  H   TRP A 186     123.544 108.138  69.985  1.00  0.83           H  
ATOM   3019  HA  TRP A 186     121.671 105.967  69.210  1.00  0.83           H  
ATOM   3020  HB2 TRP A 186     121.216 107.799  67.314  1.00  0.83           H  
ATOM   3021  HB3 TRP A 186     122.063 108.886  68.395  1.00  0.83           H  
ATOM   3022  HD1 TRP A 186     120.728 109.452  70.881  1.00  0.83           H  
ATOM   3023  HE1 TRP A 186     118.318 109.115  71.542  1.00  0.83           H  
ATOM   3024  HE3 TRP A 186     119.196 106.335  67.025  1.00  0.83           H  
ATOM   3025  HZ2 TRP A 186     116.167 107.465  70.814  1.00  0.83           H  
ATOM   3026  HZ3 TRP A 186     116.928 105.367  67.150  1.00  0.83           H  
ATOM   3027  HH2 TRP A 186     115.486 105.833  69.101  1.00  0.83           H  
ATOM   3028  N   TYR A 187     122.805 104.966  67.256  1.00  0.83           N  
ATOM   3029  CA  TYR A 187     123.698 104.161  66.419  1.00  0.83           C  
ATOM   3030  C   TYR A 187     123.287 103.843  64.969  1.00  0.83           C  
ATOM   3031  O   TYR A 187     124.163 103.550  64.139  1.00  0.83           O  
ATOM   3032  CB  TYR A 187     124.227 102.905  67.155  1.00  0.83           C  
ATOM   3033  CG  TYR A 187     123.351 101.672  67.192  1.00  0.83           C  
ATOM   3034  CD1 TYR A 187     122.610 101.350  68.334  1.00  0.83           C  
ATOM   3035  CD2 TYR A 187     123.295 100.798  66.096  1.00  0.83           C  
ATOM   3036  CE1 TYR A 187     121.792 100.216  68.359  1.00  0.83           C  
ATOM   3037  CE2 TYR A 187     122.478  99.666  66.114  1.00  0.83           C  
ATOM   3038  CZ  TYR A 187     121.711  99.398  67.236  1.00  0.83           C  
ATOM   3039  OH  TYR A 187     120.831  98.350  67.182  1.00  0.83           O  
ATOM   3040  H   TYR A 187     121.869 104.594  67.493  1.00  0.83           H  
ATOM   3041  HA  TYR A 187     124.589 104.786  66.271  1.00  0.83           H  
ATOM   3042  HB2 TYR A 187     124.502 103.179  68.183  1.00  0.83           H  
ATOM   3043  HB3 TYR A 187     125.171 102.609  66.677  1.00  0.83           H  
ATOM   3044  HD1 TYR A 187     122.652 101.993  69.209  1.00  0.83           H  
ATOM   3045  HD2 TYR A 187     123.867 101.016  65.201  1.00  0.83           H  
ATOM   3046  HE1 TYR A 187     121.198 100.005  69.243  1.00  0.83           H  
ATOM   3047  HE2 TYR A 187     122.398  99.030  65.241  1.00  0.83           H  
ATOM   3048  HH  TYR A 187     119.975  98.703  67.566  1.00  0.83           H  
ATOM   3049  N   ASP A 188     121.942 103.774  64.683  1.00  0.78           N  
ATOM   3050  CA  ASP A 188     121.441 103.374  63.350  1.00  0.78           C  
ATOM   3051  C   ASP A 188     120.215 104.232  62.991  1.00  0.78           C  
ATOM   3052  O   ASP A 188     119.341 104.492  63.820  1.00  0.78           O  
ATOM   3053  CB  ASP A 188     121.115 101.888  63.299  1.00  0.78           C  
ATOM   3054  CG  ASP A 188     120.977 101.396  61.871  1.00  0.78           C  
ATOM   3055  OD1 ASP A 188     121.869 100.546  61.486  1.00  0.78           O  
ATOM   3056  OD2 ASP A 188     120.006 101.822  61.189  1.00  0.78           O1-
ATOM   3057  H   ASP A 188     121.263 104.016  65.401  1.00  0.78           H  
ATOM   3058  HA  ASP A 188     122.248 103.590  62.647  1.00  0.78           H  
ATOM   3059  HB2 ASP A 188     120.191 101.667  63.841  1.00  0.78           H  
ATOM   3060  HB3 ASP A 188     121.910 101.315  63.780  1.00  0.78           H  
ATOM   3061  N   PHE A 189     120.217 104.691  61.690  1.00  0.84           N  
ATOM   3062  CA  PHE A 189     119.176 105.570  61.152  1.00  0.84           C  
ATOM   3063  C   PHE A 189     118.518 104.967  59.895  1.00  0.84           C  
ATOM   3064  O   PHE A 189     117.841 105.642  59.112  1.00  0.84           O  
ATOM   3065  CB  PHE A 189     119.762 106.946  60.760  1.00  0.84           C  
ATOM   3066  CG  PHE A 189     120.669 107.611  61.772  1.00  0.84           C  
ATOM   3067  CD1 PHE A 189     120.417 107.551  63.149  1.00  0.84           C  
ATOM   3068  CD2 PHE A 189     121.791 108.320  61.324  1.00  0.84           C  
ATOM   3069  CE1 PHE A 189     121.322 108.091  64.059  1.00  0.84           C  
ATOM   3070  CE2 PHE A 189     122.669 108.903  62.238  1.00  0.84           C  
ATOM   3071  CZ  PHE A 189     122.453 108.760  63.605  1.00  0.84           C  
ATOM   3072  H   PHE A 189     121.015 104.412  61.068  1.00  0.84           H  
ATOM   3073  HA  PHE A 189     118.386 105.691  61.900  1.00  0.84           H  
ATOM   3074  HB2 PHE A 189     118.951 107.643  60.522  1.00  0.84           H  
ATOM   3075  HB3 PHE A 189     120.329 106.818  59.827  1.00  0.84           H  
ATOM   3076  HD1 PHE A 189     119.527 107.049  63.524  1.00  0.84           H  
ATOM   3077  HD2 PHE A 189     121.989 108.406  60.258  1.00  0.84           H  
ATOM   3078  HE1 PHE A 189     121.138 107.997  65.123  1.00  0.84           H  
ATOM   3079  HE2 PHE A 189     123.527 109.469  61.889  1.00  0.84           H  
ATOM   3080  HZ  PHE A 189     123.159 109.178  64.313  1.00  0.84           H  
ATOM   3081  N   GLY A 190     118.697 103.608  59.735  1.00  0.84           N  
ATOM   3082  CA  GLY A 190     118.396 102.943  58.489  1.00  0.84           C  
ATOM   3083  C   GLY A 190     116.967 102.997  57.961  1.00  0.84           C  
ATOM   3084  O   GLY A 190     116.737 102.692  56.787  1.00  0.84           O  
ATOM   3085  H   GLY A 190     119.147 103.030  60.482  1.00  0.84           H  
ATOM   3086  HA2 GLY A 190     118.666 101.889  58.609  1.00  0.84           H  
ATOM   3087  HA3 GLY A 190     119.047 103.383  57.725  1.00  0.84           H  
ATOM   3088  N   ASP A 191     116.003 103.294  58.889  1.00  0.83           N  
ATOM   3089  CA  ASP A 191     114.586 103.467  58.600  1.00  0.83           C  
ATOM   3090  C   ASP A 191     114.099 104.931  58.665  1.00  0.83           C  
ATOM   3091  O   ASP A 191     112.905 105.216  58.557  1.00  0.83           O  
ATOM   3092  CB  ASP A 191     113.761 102.589  59.537  1.00  0.83           C  
ATOM   3093  CG  ASP A 191     113.960 103.010  60.995  1.00  0.83           C  
ATOM   3094  OD1 ASP A 191     115.150 103.322  61.314  1.00  0.83           O  
ATOM   3095  OD2 ASP A 191     112.906 102.999  61.693  1.00  0.83           O1-
ATOM   3096  H   ASP A 191     116.225 103.399  59.896  1.00  0.83           H  
ATOM   3097  HA  ASP A 191     114.409 103.142  57.567  1.00  0.83           H  
ATOM   3098  HB2 ASP A 191     114.064 101.539  59.447  1.00  0.83           H  
ATOM   3099  HB3 ASP A 191     112.697 102.648  59.278  1.00  0.83           H  
ATOM   3100  N   PHE A 192     115.058 105.911  58.809  1.00  0.88           N  
ATOM   3101  CA  PHE A 192     114.703 107.327  58.918  1.00  0.88           C  
ATOM   3102  C   PHE A 192     114.543 107.905  57.507  1.00  0.88           C  
ATOM   3103  O   PHE A 192     114.931 107.333  56.484  1.00  0.88           O  
ATOM   3104  CB  PHE A 192     115.744 108.142  59.706  1.00  0.88           C  
ATOM   3105  CG  PHE A 192     115.861 107.882  61.195  1.00  0.88           C  
ATOM   3106  CD1 PHE A 192     115.324 106.757  61.835  1.00  0.88           C  
ATOM   3107  CD2 PHE A 192     116.590 108.797  61.973  1.00  0.88           C  
ATOM   3108  CE1 PHE A 192     115.506 106.549  63.203  1.00  0.88           C  
ATOM   3109  CE2 PHE A 192     116.776 108.586  63.340  1.00  0.88           C  
ATOM   3110  CZ  PHE A 192     116.246 107.455  63.950  1.00  0.88           C  
ATOM   3111  H   PHE A 192     116.049 105.640  58.841  1.00  0.88           H  
ATOM   3112  HA  PHE A 192     113.725 107.401  59.412  1.00  0.88           H  
ATOM   3113  HB2 PHE A 192     115.515 109.209  59.590  1.00  0.88           H  
ATOM   3114  HB3 PHE A 192     116.735 107.996  59.257  1.00  0.88           H  
ATOM   3115  HD1 PHE A 192     114.777 105.991  61.294  1.00  0.88           H  
ATOM   3116  HD2 PHE A 192     117.028 109.679  61.511  1.00  0.88           H  
ATOM   3117  HE1 PHE A 192     115.076 105.665  63.672  1.00  0.88           H  
ATOM   3118  HE2 PHE A 192     117.338 109.298  63.936  1.00  0.88           H  
ATOM   3119  HZ  PHE A 192     116.413 107.273  65.007  1.00  0.88           H  
ATOM   3120  N   ILE A 193     113.925 109.147  57.482  1.00  0.86           N  
ATOM   3121  CA  ILE A 193     113.738 109.881  56.238  1.00  0.86           C  
ATOM   3122  C   ILE A 193     114.223 111.315  56.520  1.00  0.86           C  
ATOM   3123  O   ILE A 193     113.872 111.988  57.492  1.00  0.86           O  
ATOM   3124  CB  ILE A 193     112.276 109.820  55.733  1.00  0.86           C  
ATOM   3125  CG1 ILE A 193     111.869 108.365  55.401  1.00  0.86           C  
ATOM   3126  CG2 ILE A 193     112.067 110.740  54.523  1.00  0.86           C  
ATOM   3127  CD1 ILE A 193     110.413 108.204  54.983  1.00  0.86           C  
ATOM   3128  H   ILE A 193     113.575 109.597  58.347  1.00  0.86           H  
ATOM   3129  HA  ILE A 193     114.388 109.440  55.472  1.00  0.86           H  
ATOM   3130  HB  ILE A 193     111.618 110.170  56.532  1.00  0.86           H  
ATOM   3131 HG12 ILE A 193     112.021 107.732  56.283  1.00  0.86           H  
ATOM   3132 HG13 ILE A 193     112.516 107.966  54.609  1.00  0.86           H  
ATOM   3133 HG21 ILE A 193     112.288 111.782  54.775  1.00  0.86           H  
ATOM   3134 HG22 ILE A 193     112.709 110.445  53.686  1.00  0.86           H  
ATOM   3135 HG23 ILE A 193     111.029 110.726  54.180  1.00  0.86           H  
ATOM   3136 HD11 ILE A 193     109.741 108.661  55.716  1.00  0.86           H  
ATOM   3137 HD12 ILE A 193     110.222 108.652  54.004  1.00  0.86           H  
ATOM   3138 HD13 ILE A 193     110.162 107.141  54.909  1.00  0.86           H  
ATOM   3139  N   GLN A 194     115.100 111.789  55.555  1.00  0.84           N  
ATOM   3140  CA  GLN A 194     115.602 113.150  55.634  1.00  0.84           C  
ATOM   3141  C   GLN A 194     114.543 114.136  55.114  1.00  0.84           C  
ATOM   3142  O   GLN A 194     113.892 113.940  54.089  1.00  0.84           O  
ATOM   3143  CB  GLN A 194     116.935 113.330  54.898  1.00  0.84           C  
ATOM   3144  CG  GLN A 194     116.882 113.059  53.390  1.00  0.84           C  
ATOM   3145  CD  GLN A 194     118.274 112.882  52.829  1.00  0.84           C  
ATOM   3146  OE1 GLN A 194     118.734 111.795  52.497  1.00  0.84           O  
ATOM   3147  NE2 GLN A 194     119.002 114.036  52.746  1.00  0.84           N  
ATOM   3148  H   GLN A 194     115.379 111.197  54.777  1.00  0.84           H  
ATOM   3149  HA  GLN A 194     115.775 113.368  56.693  1.00  0.84           H  
ATOM   3150  HB2 GLN A 194     117.679 112.673  55.363  1.00  0.84           H  
ATOM   3151  HB3 GLN A 194     117.296 114.355  55.058  1.00  0.84           H  
ATOM   3152  HG2 GLN A 194     116.392 113.888  52.866  1.00  0.84           H  
ATOM   3153  HG3 GLN A 194     116.320 112.150  53.156  1.00  0.84           H  
ATOM   3154 HE21 GLN A 194     119.959 113.963  52.418  1.00  0.84           H  
ATOM   3155 HE22 GLN A 194     118.637 114.948  52.996  1.00  0.84           H  
ATOM   3156  N   THR A 195     114.462 115.299  55.845  1.00  0.88           N  
ATOM   3157  CA  THR A 195     113.657 116.446  55.425  1.00  0.88           C  
ATOM   3158  C   THR A 195     114.482 117.700  55.805  1.00  0.88           C  
ATOM   3159  O   THR A 195     115.663 117.622  56.151  1.00  0.88           O  
ATOM   3160  CB  THR A 195     112.215 116.392  55.975  1.00  0.88           C  
ATOM   3161  OG1 THR A 195     112.153 115.891  57.311  1.00  0.88           O  
ATOM   3162  CG2 THR A 195     111.302 115.501  55.139  1.00  0.88           C  
ATOM   3163  H   THR A 195     114.997 115.421  56.700  1.00  0.88           H  
ATOM   3164  HA  THR A 195     113.619 116.462  54.328  1.00  0.88           H  
ATOM   3165  HB  THR A 195     111.766 117.388  55.990  1.00  0.88           H  
ATOM   3166 HG21 THR A 195     111.309 115.793  54.084  1.00  0.88           H  
ATOM   3167 HG22 THR A 195     111.583 114.446  55.224  1.00  0.88           H  
ATOM   3168 HG23 THR A 195     110.272 115.569  55.507  1.00  0.88           H  
ATOM   3169  HG1 THR A 195     112.866 116.327  57.842  1.00  0.88           H  
ATOM   3170  N   THR A 196     113.861 118.911  55.620  1.00  0.89           N  
ATOM   3171  CA  THR A 196     114.541 120.204  55.762  1.00  0.89           C  
ATOM   3172  C   THR A 196     114.641 120.641  57.238  1.00  0.89           C  
ATOM   3173  O   THR A 196     113.881 120.201  58.110  1.00  0.89           O  
ATOM   3174  CB  THR A 196     113.777 121.260  54.933  1.00  0.89           C  
ATOM   3175  OG1 THR A 196     112.364 120.980  54.992  1.00  0.89           O  
ATOM   3176  CG2 THR A 196     114.208 121.232  53.469  1.00  0.89           C  
ATOM   3177  H   THR A 196     112.886 118.989  55.350  1.00  0.89           H  
ATOM   3178  HA  THR A 196     115.567 120.086  55.393  1.00  0.89           H  
ATOM   3179  HB  THR A 196     113.916 122.270  55.332  1.00  0.89           H  
ATOM   3180 HG21 THR A 196     115.277 121.444  53.365  1.00  0.89           H  
ATOM   3181 HG22 THR A 196     113.995 120.259  53.013  1.00  0.89           H  
ATOM   3182 HG23 THR A 196     113.651 121.977  52.891  1.00  0.89           H  
ATOM   3183  HG1 THR A 196     111.940 121.617  54.380  1.00  0.89           H  
ATOM   3184  N   PRO A 197     115.601 121.595  57.546  1.00  0.92           N  
ATOM   3185  CA  PRO A 197     115.828 121.999  58.938  1.00  0.92           C  
ATOM   3186  C   PRO A 197     114.579 122.681  59.515  1.00  0.92           C  
ATOM   3187  O   PRO A 197     114.012 123.622  58.963  1.00  0.92           O  
ATOM   3188  CB  PRO A 197     117.023 122.951  58.879  1.00  0.92           C  
ATOM   3189  CG  PRO A 197     117.008 123.471  57.446  1.00  0.92           C  
ATOM   3190  CD  PRO A 197     116.533 122.268  56.651  1.00  0.92           C  
ATOM   3191  HA  PRO A 197     116.074 121.111  59.527  1.00  0.92           H  
ATOM   3192  HB2 PRO A 197     117.951 122.390  59.042  1.00  0.92           H  
ATOM   3193  HB3 PRO A 197     116.980 123.758  59.617  1.00  0.92           H  
ATOM   3194  HG2 PRO A 197     117.985 123.835  57.116  1.00  0.92           H  
ATOM   3195  HG3 PRO A 197     116.288 124.293  57.356  1.00  0.92           H  
ATOM   3196  HD2 PRO A 197     116.073 122.548  55.703  1.00  0.92           H  
ATOM   3197  HD3 PRO A 197     117.356 121.573  56.451  1.00  0.92           H  
ATOM   3198  N   GLY A 198     114.125 122.090  60.685  1.00  0.93           N  
ATOM   3199  CA  GLY A 198     112.887 122.495  61.317  1.00  0.93           C  
ATOM   3200  C   GLY A 198     111.635 121.744  60.853  1.00  0.93           C  
ATOM   3201  O   GLY A 198     110.544 121.946  61.398  1.00  0.93           O  
ATOM   3202  H   GLY A 198     114.663 121.355  61.137  1.00  0.93           H  
ATOM   3203  HA2 GLY A 198     112.722 123.564  61.147  1.00  0.93           H  
ATOM   3204  HA3 GLY A 198     113.004 122.320  62.391  1.00  0.93           H  
ATOM   3205  N   SER A 199     111.782 120.876  59.792  1.00  0.92           N  
ATOM   3206  CA  SER A 199     110.632 120.178  59.214  1.00  0.92           C  
ATOM   3207  C   SER A 199     110.308 118.922  60.019  1.00  0.92           C  
ATOM   3208  O   SER A 199     109.360 118.909  60.811  1.00  0.92           O  
ATOM   3209  CB  SER A 199     110.803 119.852  57.736  1.00  0.92           C  
ATOM   3210  OG  SER A 199     110.837 121.063  56.994  1.00  0.92           O  
ATOM   3211  H   SER A 199     112.706 120.730  59.366  1.00  0.92           H  
ATOM   3212  HA  SER A 199     109.768 120.849  59.309  1.00  0.92           H  
ATOM   3213  HB2 SER A 199     109.961 119.257  57.366  1.00  0.92           H  
ATOM   3214  HB3 SER A 199     111.715 119.283  57.545  1.00  0.92           H  
ATOM   3215  HG  SER A 199     111.453 120.923  56.235  1.00  0.92           H  
ATOM   3216  N   GLY A 200     111.190 117.869  59.892  1.00  0.87           N  
ATOM   3217  CA  GLY A 200     110.912 116.554  60.447  1.00  0.87           C  
ATOM   3218  C   GLY A 200     111.066 116.487  61.962  1.00  0.87           C  
ATOM   3219  O   GLY A 200     111.551 117.401  62.629  1.00  0.87           O  
ATOM   3220  H   GLY A 200     112.077 117.989  59.404  1.00  0.87           H  
ATOM   3221  HA2 GLY A 200     111.612 115.849  59.997  1.00  0.87           H  
ATOM   3222  HA3 GLY A 200     109.888 116.275  60.177  1.00  0.87           H  
ATOM   3223  N   VAL A 201     110.566 115.332  62.528  1.00  0.86           N  
ATOM   3224  CA  VAL A 201     110.500 115.114  63.968  1.00  0.86           C  
ATOM   3225  C   VAL A 201     110.914 113.663  64.305  1.00  0.86           C  
ATOM   3226  O   VAL A 201     110.687 112.724  63.534  1.00  0.86           O  
ATOM   3227  CB  VAL A 201     109.084 115.387  64.544  1.00  0.86           C  
ATOM   3228  CG1 VAL A 201     108.733 116.875  64.510  1.00  0.86           C  
ATOM   3229  CG2 VAL A 201     107.979 114.583  63.846  1.00  0.86           C  
ATOM   3230  H   VAL A 201     110.232 114.581  61.939  1.00  0.86           H  
ATOM   3231  HA  VAL A 201     111.216 115.800  64.430  1.00  0.86           H  
ATOM   3232  HB  VAL A 201     109.078 115.083  65.599  1.00  0.86           H  
ATOM   3233 HG11 VAL A 201     109.497 117.466  65.022  1.00  0.86           H  
ATOM   3234 HG12 VAL A 201     108.636 117.243  63.484  1.00  0.86           H  
ATOM   3235 HG13 VAL A 201     107.780 117.058  65.018  1.00  0.86           H  
ATOM   3236 HG21 VAL A 201     107.895 114.845  62.786  1.00  0.86           H  
ATOM   3237 HG22 VAL A 201     108.159 113.507  63.921  1.00  0.86           H  
ATOM   3238 HG23 VAL A 201     107.008 114.782  64.313  1.00  0.86           H  
ATOM   3239  N   PRO A 202     111.451 113.471  65.564  1.00  0.90           N  
ATOM   3240  CA  PRO A 202     111.561 112.140  66.144  1.00  0.90           C  
ATOM   3241  C   PRO A 202     110.168 111.735  66.646  1.00  0.90           C  
ATOM   3242  O   PRO A 202     109.498 112.436  67.408  1.00  0.90           O  
ATOM   3243  CB  PRO A 202     112.531 112.331  67.306  1.00  0.90           C  
ATOM   3244  CG  PRO A 202     112.317 113.773  67.749  1.00  0.90           C  
ATOM   3245  CD  PRO A 202     111.983 114.495  66.458  1.00  0.90           C  
ATOM   3246  HA  PRO A 202     111.934 111.423  65.408  1.00  0.90           H  
ATOM   3247  HB2 PRO A 202     113.561 112.215  66.955  1.00  0.90           H  
ATOM   3248  HB3 PRO A 202     112.367 111.634  68.127  1.00  0.90           H  
ATOM   3249  HG2 PRO A 202     113.193 114.197  68.245  1.00  0.90           H  
ATOM   3250  HG3 PRO A 202     111.476 113.833  68.449  1.00  0.90           H  
ATOM   3251  HD2 PRO A 202     111.260 115.300  66.618  1.00  0.90           H  
ATOM   3252  HD3 PRO A 202     112.880 114.914  65.989  1.00  0.90           H  
ATOM   3253  N   VAL A 203     109.715 110.518  66.163  1.00  0.87           N  
ATOM   3254  CA  VAL A 203     108.498 109.904  66.716  1.00  0.87           C  
ATOM   3255  C   VAL A 203     108.980 108.926  67.819  1.00  0.87           C  
ATOM   3256  O   VAL A 203     109.821 108.057  67.590  1.00  0.87           O  
ATOM   3257  CB  VAL A 203     107.661 109.189  65.638  1.00  0.87           C  
ATOM   3258  CG1 VAL A 203     106.399 108.558  66.239  1.00  0.87           C  
ATOM   3259  CG2 VAL A 203     107.260 110.153  64.516  1.00  0.87           C  
ATOM   3260  H   VAL A 203     110.229 110.017  65.414  1.00  0.87           H  
ATOM   3261  HA  VAL A 203     107.888 110.689  67.180  1.00  0.87           H  
ATOM   3262  HB  VAL A 203     108.250 108.384  65.190  1.00  0.87           H  
ATOM   3263 HG11 VAL A 203     106.651 107.788  66.975  1.00  0.87           H  
ATOM   3264 HG12 VAL A 203     105.776 109.311  66.733  1.00  0.87           H  
ATOM   3265 HG13 VAL A 203     105.797 108.079  65.460  1.00  0.87           H  
ATOM   3266 HG21 VAL A 203     106.683 110.998  64.907  1.00  0.87           H  
ATOM   3267 HG22 VAL A 203     108.138 110.552  63.999  1.00  0.87           H  
ATOM   3268 HG23 VAL A 203     106.646 109.642  63.766  1.00  0.87           H  
ATOM   3269  N   VAL A 204     108.424 109.166  69.076  1.00  0.87           N  
ATOM   3270  CA  VAL A 204     109.013 108.666  70.328  1.00  0.87           C  
ATOM   3271  C   VAL A 204     108.076 108.036  71.387  1.00  0.87           C  
ATOM   3272  O   VAL A 204     108.479 107.812  72.538  1.00  0.87           O  
ATOM   3273  CB  VAL A 204     109.774 109.822  71.051  1.00  0.87           C  
ATOM   3274  CG1 VAL A 204     110.855 110.449  70.184  1.00  0.87           C  
ATOM   3275  CG2 VAL A 204     108.839 110.933  71.546  1.00  0.87           C  
ATOM   3276  H   VAL A 204     107.616 109.779  69.152  1.00  0.87           H  
ATOM   3277  HA  VAL A 204     109.732 107.881  70.066  1.00  0.87           H  
ATOM   3278  HB  VAL A 204     110.282 109.397  71.927  1.00  0.87           H  
ATOM   3279 HG11 VAL A 204     111.443 109.675  69.699  1.00  0.87           H  
ATOM   3280 HG12 VAL A 204     110.425 111.090  69.413  1.00  0.87           H  
ATOM   3281 HG13 VAL A 204     111.529 111.067  70.787  1.00  0.87           H  
ATOM   3282 HG21 VAL A 204     108.310 111.417  70.718  1.00  0.87           H  
ATOM   3283 HG22 VAL A 204     108.092 110.556  72.252  1.00  0.87           H  
ATOM   3284 HG23 VAL A 204     109.418 111.703  72.065  1.00  0.87           H  
ATOM   3285  N   ASP A 205     106.797 107.698  70.994  1.00  0.85           N  
ATOM   3286  CA  ASP A 205     105.796 107.341  72.022  1.00  0.85           C  
ATOM   3287  C   ASP A 205     106.260 106.059  72.735  1.00  0.85           C  
ATOM   3288  O   ASP A 205     106.271 105.965  73.964  1.00  0.85           O  
ATOM   3289  CB  ASP A 205     104.425 107.143  71.406  1.00  0.85           C  
ATOM   3290  CG  ASP A 205     103.224 107.594  72.218  1.00  0.85           C  
ATOM   3291  OD1 ASP A 205     103.293 107.815  73.465  1.00  0.85           O  
ATOM   3292  OD2 ASP A 205     102.175 107.789  71.511  1.00  0.85           O1-
ATOM   3293  H   ASP A 205     106.531 107.736  70.014  1.00  0.85           H  
ATOM   3294  HA  ASP A 205     105.796 108.156  72.752  1.00  0.85           H  
ATOM   3295  HB2 ASP A 205     104.255 106.090  71.156  1.00  0.85           H  
ATOM   3296  HB3 ASP A 205     104.368 107.696  70.458  1.00  0.85           H  
ATOM   3297  N   SER A 206     106.665 105.034  71.901  1.00  0.87           N  
ATOM   3298  CA  SER A 206     107.088 103.748  72.444  1.00  0.87           C  
ATOM   3299  C   SER A 206     108.362 103.980  73.265  1.00  0.87           C  
ATOM   3300  O   SER A 206     108.429 103.662  74.455  1.00  0.87           O  
ATOM   3301  CB  SER A 206     107.309 102.724  71.336  1.00  0.87           C  
ATOM   3302  OG  SER A 206     108.225 103.233  70.361  1.00  0.87           O  
ATOM   3303  H   SER A 206     106.685 105.171  70.892  1.00  0.87           H  
ATOM   3304  HA  SER A 206     106.311 103.395  73.132  1.00  0.87           H  
ATOM   3305  HB2 SER A 206     106.372 102.510  70.814  1.00  0.87           H  
ATOM   3306  HB3 SER A 206     107.688 101.788  71.756  1.00  0.87           H  
ATOM   3307  HG  SER A 206     108.956 102.533  70.293  1.00  0.87           H  
ATOM   3308  N   TYR A 207     109.372 104.621  72.573  1.00  0.85           N  
ATOM   3309  CA  TYR A 207     110.689 104.910  73.128  1.00  0.85           C  
ATOM   3310  C   TYR A 207     110.573 105.457  74.553  1.00  0.85           C  
ATOM   3311  O   TYR A 207     111.264 105.004  75.467  1.00  0.85           O  
ATOM   3312  CB  TYR A 207     111.457 105.893  72.223  1.00  0.85           C  
ATOM   3313  CG  TYR A 207     112.799 106.360  72.745  1.00  0.85           C  
ATOM   3314  CD1 TYR A 207     112.891 107.519  73.532  1.00  0.85           C  
ATOM   3315  CD2 TYR A 207     113.971 105.649  72.462  1.00  0.85           C  
ATOM   3316  CE1 TYR A 207     114.122 107.949  74.025  1.00  0.85           C  
ATOM   3317  CE2 TYR A 207     115.209 106.072  72.961  1.00  0.85           C  
ATOM   3318  CZ  TYR A 207     115.272 107.222  73.736  1.00  0.85           C  
ATOM   3319  OH  TYR A 207     116.458 107.716  74.197  1.00  0.85           O  
ATOM   3320  H   TYR A 207     109.178 104.805  71.588  1.00  0.85           H  
ATOM   3321  HA  TYR A 207     111.214 103.951  73.183  1.00  0.85           H  
ATOM   3322  HB2 TYR A 207     110.844 106.779  72.023  1.00  0.85           H  
ATOM   3323  HB3 TYR A 207     111.605 105.431  71.238  1.00  0.85           H  
ATOM   3324  HD1 TYR A 207     112.003 108.095  73.778  1.00  0.85           H  
ATOM   3325  HD2 TYR A 207     113.935 104.761  71.842  1.00  0.85           H  
ATOM   3326  HE1 TYR A 207     114.184 108.848  74.633  1.00  0.85           H  
ATOM   3327  HE2 TYR A 207     116.110 105.514  72.716  1.00  0.85           H  
ATOM   3328  HH  TYR A 207     117.208 107.088  74.010  1.00  0.85           H  
ATOM   3329  N   TYR A 208     109.729 106.534  74.728  1.00  0.86           N  
ATOM   3330  CA  TYR A 208     109.608 107.156  76.039  1.00  0.86           C  
ATOM   3331  C   TYR A 208     108.669 106.354  76.972  1.00  0.86           C  
ATOM   3332  O   TYR A 208     108.940 106.262  78.175  1.00  0.86           O  
ATOM   3333  CB  TYR A 208     109.183 108.627  75.952  1.00  0.86           C  
ATOM   3334  CG  TYR A 208     110.321 109.629  76.054  1.00  0.86           C  
ATOM   3335  CD1 TYR A 208     111.085 109.741  77.226  1.00  0.86           C  
ATOM   3336  CD2 TYR A 208     110.599 110.507  74.996  1.00  0.86           C  
ATOM   3337  CE1 TYR A 208     112.079 110.724  77.352  1.00  0.86           C  
ATOM   3338  CE2 TYR A 208     111.610 111.471  75.108  1.00  0.86           C  
ATOM   3339  CZ  TYR A 208     112.332 111.588  76.294  1.00  0.86           C  
ATOM   3340  OH  TYR A 208     113.296 112.554  76.371  1.00  0.86           O  
ATOM   3341  H   TYR A 208     109.193 106.888  73.926  1.00  0.86           H  
ATOM   3342  HA  TYR A 208     110.596 107.088  76.511  1.00  0.86           H  
ATOM   3343  HB2 TYR A 208     108.479 108.865  76.754  1.00  0.86           H  
ATOM   3344  HB3 TYR A 208     108.641 108.803  75.017  1.00  0.86           H  
ATOM   3345  HD1 TYR A 208     110.908 109.070  78.063  1.00  0.86           H  
ATOM   3346  HD2 TYR A 208     110.023 110.445  74.077  1.00  0.86           H  
ATOM   3347  HE1 TYR A 208     112.640 110.795  78.279  1.00  0.86           H  
ATOM   3348  HE2 TYR A 208     111.827 112.133  74.273  1.00  0.86           H  
ATOM   3349  HH  TYR A 208     113.343 112.941  77.286  1.00  0.86           H  
ATOM   3350  N   SER A 209     107.505 105.813  76.453  1.00  0.89           N  
ATOM   3351  CA  SER A 209     106.529 105.131  77.327  1.00  0.89           C  
ATOM   3352  C   SER A 209     107.182 103.901  77.958  1.00  0.89           C  
ATOM   3353  O   SER A 209     106.884 103.530  79.093  1.00  0.89           O  
ATOM   3354  CB  SER A 209     105.251 104.675  76.601  1.00  0.89           C  
ATOM   3355  OG  SER A 209     104.153 104.397  77.486  1.00  0.89           O  
ATOM   3356  H   SER A 209     107.292 105.899  75.449  1.00  0.89           H  
ATOM   3357  HA  SER A 209     106.283 105.820  78.141  1.00  0.89           H  
ATOM   3358  HB2 SER A 209     105.432 103.799  75.972  1.00  0.89           H  
ATOM   3359  HB3 SER A 209     104.896 105.481  75.952  1.00  0.89           H  
ATOM   3360  HG  SER A 209     104.218 103.451  77.859  1.00  0.89           H  
ATOM   3361  N   LEU A 210     108.035 103.204  77.121  1.00  0.89           N  
ATOM   3362  CA  LEU A 210     108.706 101.990  77.566  1.00  0.89           C  
ATOM   3363  C   LEU A 210     109.851 102.312  78.544  1.00  0.89           C  
ATOM   3364  O   LEU A 210     110.249 101.480  79.361  1.00  0.89           O  
ATOM   3365  CB  LEU A 210     109.252 101.210  76.364  1.00  0.89           C  
ATOM   3366  CG  LEU A 210     108.172 100.568  75.468  1.00  0.89           C  
ATOM   3367  CD1 LEU A 210     108.807 100.089  74.161  1.00  0.89           C  
ATOM   3368  CD2 LEU A 210     107.481  99.398  76.168  1.00  0.89           C  
ATOM   3369  H   LEU A 210     108.180 103.548  76.154  1.00  0.89           H  
ATOM   3370  HA  LEU A 210     107.982 101.392  78.130  1.00  0.89           H  
ATOM   3371  HB2 LEU A 210     109.936 100.426  76.709  1.00  0.89           H  
ATOM   3372  HB3 LEU A 210     109.856 101.892  75.755  1.00  0.89           H  
ATOM   3373  HG  LEU A 210     107.408 101.311  75.213  1.00  0.89           H  
ATOM   3374 HD11 LEU A 210     109.249 100.927  73.613  1.00  0.89           H  
ATOM   3375 HD12 LEU A 210     109.601  99.363  74.355  1.00  0.89           H  
ATOM   3376 HD13 LEU A 210     108.062  99.620  73.510  1.00  0.89           H  
ATOM   3377 HD21 LEU A 210     108.208  98.677  76.555  1.00  0.89           H  
ATOM   3378 HD22 LEU A 210     106.875  99.754  77.004  1.00  0.89           H  
ATOM   3379 HD23 LEU A 210     106.813  98.868  75.481  1.00  0.89           H  
ATOM   3380  N   LEU A 211     110.498 103.517  78.353  1.00  0.87           N  
ATOM   3381  CA  LEU A 211     111.631 103.934  79.181  1.00  0.87           C  
ATOM   3382  C   LEU A 211     111.153 104.516  80.524  1.00  0.87           C  
ATOM   3383  O   LEU A 211     111.847 104.448  81.541  1.00  0.87           O  
ATOM   3384  CB  LEU A 211     112.498 104.944  78.419  1.00  0.87           C  
ATOM   3385  CG  LEU A 211     113.789 105.392  79.129  1.00  0.87           C  
ATOM   3386  CD1 LEU A 211     114.704 104.221  79.484  1.00  0.87           C  
ATOM   3387  CD2 LEU A 211     114.546 106.388  78.243  1.00  0.87           C  
ATOM   3388  H   LEU A 211     110.158 104.121  77.608  1.00  0.87           H  
ATOM   3389  HA  LEU A 211     112.207 103.030  79.408  1.00  0.87           H  
ATOM   3390  HB2 LEU A 211     111.898 105.835  78.192  1.00  0.87           H  
ATOM   3391  HB3 LEU A 211     112.771 104.501  77.454  1.00  0.87           H  
ATOM   3392  HG  LEU A 211     113.522 105.915  80.054  1.00  0.87           H  
ATOM   3393 HD11 LEU A 211     114.240 103.554  80.216  1.00  0.87           H  
ATOM   3394 HD12 LEU A 211     114.958 103.630  78.597  1.00  0.87           H  
ATOM   3395 HD13 LEU A 211     115.636 104.583  79.929  1.00  0.87           H  
ATOM   3396 HD21 LEU A 211     114.849 105.927  77.296  1.00  0.87           H  
ATOM   3397 HD22 LEU A 211     113.920 107.257  78.012  1.00  0.87           H  
ATOM   3398 HD23 LEU A 211     115.448 106.750  78.747  1.00  0.87           H  
ATOM   3399  N   MET A 212     109.958 105.207  80.491  1.00  0.87           N  
ATOM   3400  CA  MET A 212     109.454 105.965  81.638  1.00  0.87           C  
ATOM   3401  C   MET A 212     109.487 105.237  83.006  1.00  0.87           C  
ATOM   3402  O   MET A 212     110.113 105.741  83.951  1.00  0.87           O  
ATOM   3403  CB  MET A 212     108.052 106.528  81.347  1.00  0.87           C  
ATOM   3404  CG  MET A 212     108.127 107.930  80.747  1.00  0.87           C  
ATOM   3405  SD  MET A 212     106.516 108.375  80.028  1.00  0.87           S  
ATOM   3406  CE  MET A 212     106.982 109.945  79.287  1.00  0.87           C  
ATOM   3407  H   MET A 212     109.458 105.279  79.594  1.00  0.87           H  
ATOM   3408  HA  MET A 212     110.158 106.801  81.752  1.00  0.87           H  
ATOM   3409  HB2 MET A 212     107.454 106.566  82.264  1.00  0.87           H  
ATOM   3410  HB3 MET A 212     107.524 105.862  80.654  1.00  0.87           H  
ATOM   3411  HG2 MET A 212     108.888 107.982  79.964  1.00  0.87           H  
ATOM   3412  HG3 MET A 212     108.389 108.656  81.524  1.00  0.87           H  
ATOM   3413  HE1 MET A 212     107.339 110.620  80.062  1.00  0.87           H  
ATOM   3414  HE2 MET A 212     107.763 109.811  78.540  1.00  0.87           H  
ATOM   3415  HE3 MET A 212     106.108 110.387  78.811  1.00  0.87           H  
ATOM   3416  N   PRO A 213     108.832 104.040  83.189  1.00  0.91           N  
ATOM   3417  CA  PRO A 213     108.849 103.370  84.503  1.00  0.91           C  
ATOM   3418  C   PRO A 213     110.263 102.992  84.942  1.00  0.91           C  
ATOM   3419  O   PRO A 213     110.584 102.852  86.124  1.00  0.91           O  
ATOM   3420  CB  PRO A 213     108.020 102.102  84.299  1.00  0.91           C  
ATOM   3421  CG  PRO A 213     107.142 102.433  83.105  1.00  0.91           C  
ATOM   3422  CD  PRO A 213     108.030 103.301  82.231  1.00  0.91           C  
ATOM   3423  HA  PRO A 213     108.407 104.050  85.239  1.00  0.91           H  
ATOM   3424  HB2 PRO A 213     107.435 101.846  85.188  1.00  0.91           H  
ATOM   3425  HB3 PRO A 213     108.647 101.236  84.065  1.00  0.91           H  
ATOM   3426  HG2 PRO A 213     106.284 103.018  83.449  1.00  0.91           H  
ATOM   3427  HG3 PRO A 213     106.776 101.543  82.588  1.00  0.91           H  
ATOM   3428  HD2 PRO A 213     108.707 102.694  81.620  1.00  0.91           H  
ATOM   3429  HD3 PRO A 213     107.447 103.955  81.589  1.00  0.91           H  
ATOM   3430  N   ILE A 214     111.158 102.769  83.913  1.00  0.88           N  
ATOM   3431  CA  ILE A 214     112.498 102.228  84.147  1.00  0.88           C  
ATOM   3432  C   ILE A 214     113.387 103.340  84.740  1.00  0.88           C  
ATOM   3433  O   ILE A 214     114.463 103.090  85.295  1.00  0.88           O  
ATOM   3434  CB  ILE A 214     113.051 101.539  82.874  1.00  0.88           C  
ATOM   3435  CG1 ILE A 214     112.574 100.070  82.773  1.00  0.88           C  
ATOM   3436  CG2 ILE A 214     114.582 101.551  82.779  1.00  0.88           C  
ATOM   3437  CD1 ILE A 214     111.068  99.882  82.690  1.00  0.88           C  
ATOM   3438  H   ILE A 214     110.896 103.015  82.955  1.00  0.88           H  
ATOM   3439  HA  ILE A 214     112.408 101.486  84.952  1.00  0.88           H  
ATOM   3440  HB  ILE A 214     112.682 102.065  81.985  1.00  0.88           H  
ATOM   3441 HG12 ILE A 214     112.945  99.502  83.632  1.00  0.88           H  
ATOM   3442 HG13 ILE A 214     113.017  99.613  81.883  1.00  0.88           H  
ATOM   3443 HG21 ILE A 214     114.968 102.573  82.706  1.00  0.88           H  
ATOM   3444 HG22 ILE A 214     115.039 101.063  83.646  1.00  0.88           H  
ATOM   3445 HG23 ILE A 214     114.924 101.020  81.884  1.00  0.88           H  
ATOM   3446 HD11 ILE A 214     110.596 100.082  83.655  1.00  0.88           H  
ATOM   3447 HD12 ILE A 214     110.624 100.533  81.932  1.00  0.88           H  
ATOM   3448 HD13 ILE A 214     110.835  98.845  82.426  1.00  0.88           H  
ATOM   3449  N   LEU A 215     112.892 104.625  84.662  1.00  0.89           N  
ATOM   3450  CA  LEU A 215     113.594 105.741  85.265  1.00  0.89           C  
ATOM   3451  C   LEU A 215     113.397 105.682  86.785  1.00  0.89           C  
ATOM   3452  O   LEU A 215     114.239 106.149  87.551  1.00  0.89           O  
ATOM   3453  CB  LEU A 215     113.112 107.092  84.739  1.00  0.89           C  
ATOM   3454  CG  LEU A 215     113.226 107.252  83.213  1.00  0.89           C  
ATOM   3455  CD1 LEU A 215     112.705 108.626  82.806  1.00  0.89           C  
ATOM   3456  CD2 LEU A 215     114.646 107.032  82.701  1.00  0.89           C  
ATOM   3457  H   LEU A 215     112.023 104.786  84.151  1.00  0.89           H  
ATOM   3458  HA  LEU A 215     114.666 105.609  85.081  1.00  0.89           H  
ATOM   3459  HB2 LEU A 215     113.686 107.888  85.234  1.00  0.89           H  
ATOM   3460  HB3 LEU A 215     112.068 107.251  85.039  1.00  0.89           H  
ATOM   3461  HG  LEU A 215     112.580 106.515  82.728  1.00  0.89           H  
ATOM   3462 HD11 LEU A 215     111.660 108.728  83.112  1.00  0.89           H  
ATOM   3463 HD12 LEU A 215     113.277 109.431  83.278  1.00  0.89           H  
ATOM   3464 HD13 LEU A 215     112.752 108.759  81.720  1.00  0.89           H  
ATOM   3465 HD21 LEU A 215     115.367 107.637  83.258  1.00  0.89           H  
ATOM   3466 HD22 LEU A 215     114.937 105.982  82.796  1.00  0.89           H  
ATOM   3467 HD23 LEU A 215     114.730 107.295  81.642  1.00  0.89           H  
ATOM   3468  N   THR A 216     112.196 105.147  87.211  1.00  0.88           N  
ATOM   3469  CA  THR A 216     111.786 105.106  88.619  1.00  0.88           C  
ATOM   3470  C   THR A 216     112.500 103.924  89.288  1.00  0.88           C  
ATOM   3471  O   THR A 216     112.900 103.975  90.457  1.00  0.88           O  
ATOM   3472  CB  THR A 216     110.261 104.933  88.777  1.00  0.88           C  
ATOM   3473  OG1 THR A 216     109.555 105.885  87.981  1.00  0.88           O  
ATOM   3474  CG2 THR A 216     109.804 105.135  90.218  1.00  0.88           C  
ATOM   3475  H   THR A 216     111.599 104.735  86.492  1.00  0.88           H  
ATOM   3476  HA  THR A 216     112.130 106.038  89.084  1.00  0.88           H  
ATOM   3477  HB  THR A 216     109.941 103.939  88.443  1.00  0.88           H  
ATOM   3478 HG21 THR A 216     110.207 104.369  90.886  1.00  0.88           H  
ATOM   3479 HG22 THR A 216     110.106 106.121  90.589  1.00  0.88           H  
ATOM   3480 HG23 THR A 216     108.711 105.103  90.280  1.00  0.88           H  
ATOM   3481  HG1 THR A 216     109.967 105.902  87.097  1.00  0.88           H  
ATOM   3482  N   LEU A 217     112.529 102.763  88.529  1.00  0.87           N  
ATOM   3483  CA  LEU A 217     113.124 101.520  89.011  1.00  0.87           C  
ATOM   3484  C   LEU A 217     114.653 101.644  89.051  1.00  0.87           C  
ATOM   3485  O   LEU A 217     115.309 101.079  89.929  1.00  0.87           O  
ATOM   3486  CB  LEU A 217     112.750 100.309  88.144  1.00  0.87           C  
ATOM   3487  CG  LEU A 217     111.242 100.016  88.015  1.00  0.87           C  
ATOM   3488  CD1 LEU A 217     111.033  98.750  87.179  1.00  0.87           C  
ATOM   3489  CD2 LEU A 217     110.533  99.879  89.360  1.00  0.87           C  
ATOM   3490  H   LEU A 217     112.074 102.772  87.610  1.00  0.87           H  
ATOM   3491  HA  LEU A 217     112.793 101.375  90.046  1.00  0.87           H  
ATOM   3492  HB2 LEU A 217     113.253  99.421  88.551  1.00  0.87           H  
ATOM   3493  HB3 LEU A 217     113.163 100.447  87.135  1.00  0.87           H  
ATOM   3494  HG  LEU A 217     110.765 100.839  87.477  1.00  0.87           H  
ATOM   3495 HD11 LEU A 217     111.504  98.850  86.195  1.00  0.87           H  
ATOM   3496 HD12 LEU A 217     111.460  97.870  87.673  1.00  0.87           H  
ATOM   3497 HD13 LEU A 217     109.966  98.566  87.020  1.00  0.87           H  
ATOM   3498 HD21 LEU A 217     111.007  99.118  89.984  1.00  0.87           H  
ATOM   3499 HD22 LEU A 217     110.540 100.825  89.910  1.00  0.87           H  
ATOM   3500 HD23 LEU A 217     109.484  99.595  89.221  1.00  0.87           H  
ATOM   3501  N   THR A 218     115.246 102.324  87.995  1.00  0.88           N  
ATOM   3502  CA  THR A 218     116.703 102.531  87.997  1.00  0.88           C  
ATOM   3503  C   THR A 218     117.101 103.866  88.651  1.00  0.88           C  
ATOM   3504  O   THR A 218     118.273 104.229  88.742  1.00  0.88           O  
ATOM   3505  CB  THR A 218     117.367 102.391  86.620  1.00  0.88           C  
ATOM   3506  OG1 THR A 218     116.884 103.373  85.706  1.00  0.88           O  
ATOM   3507  CG2 THR A 218     117.175 101.002  86.023  1.00  0.88           C  
ATOM   3508  H   THR A 218     114.686 102.688  87.219  1.00  0.88           H  
ATOM   3509  HA  THR A 218     117.147 101.767  88.648  1.00  0.88           H  
ATOM   3510  HB  THR A 218     118.443 102.573  86.716  1.00  0.88           H  
ATOM   3511 HG21 THR A 218     117.594 100.230  86.676  1.00  0.88           H  
ATOM   3512 HG22 THR A 218     116.116 100.781  85.857  1.00  0.88           H  
ATOM   3513 HG23 THR A 218     117.665 100.934  85.046  1.00  0.88           H  
ATOM   3514  HG1 THR A 218     115.941 103.163  85.492  1.00  0.88           H  
ATOM   3515  N   ARG A 219     116.057 104.605  89.167  1.00  0.79           N  
ATOM   3516  CA  ARG A 219     116.244 105.755  90.037  1.00  0.79           C  
ATOM   3517  C   ARG A 219     116.929 106.922  89.319  1.00  0.79           C  
ATOM   3518  O   ARG A 219     117.477 107.844  89.927  1.00  0.79           O  
ATOM   3519  CB  ARG A 219     117.013 105.374  91.309  1.00  0.79           C  
ATOM   3520  CG  ARG A 219     116.476 106.098  92.544  1.00  0.79           C  
ATOM   3521  CD  ARG A 219     115.706 105.156  93.460  1.00  0.79           C  
ATOM   3522  NE  ARG A 219     114.548 104.530  92.813  1.00  0.79           N  
ATOM   3523  CZ  ARG A 219     113.667 103.753  93.497  1.00  0.79           C  
ATOM   3524  NH1 ARG A 219     112.604 103.234  92.847  1.00  0.79           N  
ATOM   3525  NH2 ARG A 219     113.826 103.454  94.807  1.00  0.79           N1+
ATOM   3526  H   ARG A 219     115.115 104.320  88.929  1.00  0.79           H  
ATOM   3527  HA  ARG A 219     115.228 106.090  90.278  1.00  0.79           H  
ATOM   3528  HB2 ARG A 219     118.075 105.627  91.191  1.00  0.79           H  
ATOM   3529  HB3 ARG A 219     116.982 104.289  91.473  1.00  0.79           H  
ATOM   3530  HG2 ARG A 219     115.846 106.951  92.268  1.00  0.79           H  
ATOM   3531  HG3 ARG A 219     117.322 106.504  93.112  1.00  0.79           H  
ATOM   3532  HD2 ARG A 219     115.347 105.730  94.322  1.00  0.79           H  
ATOM   3533  HD3 ARG A 219     116.371 104.359  93.811  1.00  0.79           H  
ATOM   3534  HE  ARG A 219     114.340 104.629  91.816  1.00  0.79           H  
ATOM   3535 HH11 ARG A 219     111.923 102.620  93.280  1.00  0.79           H  
ATOM   3536 HH12 ARG A 219     112.518 103.418  91.834  1.00  0.79           H  
ATOM   3537 HH21 ARG A 219     114.671 103.720  95.297  1.00  0.79           H  
ATOM   3538 HH22 ARG A 219     113.136 102.902  95.305  1.00  0.79           H  
ATOM   3539  N   ALA A 220     116.736 106.967  87.958  1.00  0.89           N  
ATOM   3540  CA  ALA A 220     117.612 107.690  87.046  1.00  0.89           C  
ATOM   3541  C   ALA A 220     117.336 109.192  86.922  1.00  0.89           C  
ATOM   3542  O   ALA A 220     117.839 109.871  86.029  1.00  0.89           O  
ATOM   3543  CB  ALA A 220     117.590 107.034  85.672  1.00  0.89           C  
ATOM   3544  H   ALA A 220     115.929 106.443  87.596  1.00  0.89           H  
ATOM   3545  HA  ALA A 220     118.626 107.613  87.459  1.00  0.89           H  
ATOM   3546  HB1 ALA A 220     117.835 105.970  85.744  1.00  0.89           H  
ATOM   3547  HB2 ALA A 220     116.598 107.117  85.218  1.00  0.89           H  
ATOM   3548  HB3 ALA A 220     118.307 107.501  84.990  1.00  0.89           H  
ATOM   3549  N   LEU A 221     116.600 109.733  87.955  1.00  0.87           N  
ATOM   3550  CA  LEU A 221     116.372 111.160  88.084  1.00  0.87           C  
ATOM   3551  C   LEU A 221     117.062 111.773  89.307  1.00  0.87           C  
ATOM   3552  O   LEU A 221     117.086 113.000  89.456  1.00  0.87           O  
ATOM   3553  CB  LEU A 221     114.869 111.494  88.107  1.00  0.87           C  
ATOM   3554  CG  LEU A 221     114.440 112.324  86.879  1.00  0.87           C  
ATOM   3555  CD1 LEU A 221     114.409 111.475  85.606  1.00  0.87           C  
ATOM   3556  CD2 LEU A 221     113.070 112.956  87.116  1.00  0.87           C  
ATOM   3557  H   LEU A 221     116.211 109.097  88.644  1.00  0.87           H  
ATOM   3558  HA  LEU A 221     116.852 111.658  87.233  1.00  0.87           H  
ATOM   3559  HB2 LEU A 221     114.626 112.064  89.014  1.00  0.87           H  
ATOM   3560  HB3 LEU A 221     114.264 110.579  88.157  1.00  0.87           H  
ATOM   3561  HG  LEU A 221     115.153 113.145  86.736  1.00  0.87           H  
ATOM   3562 HD11 LEU A 221     115.404 111.102  85.351  1.00  0.87           H  
ATOM   3563 HD12 LEU A 221     113.743 110.613  85.721  1.00  0.87           H  
ATOM   3564 HD13 LEU A 221     114.051 112.062  84.754  1.00  0.87           H  
ATOM   3565 HD21 LEU A 221     112.311 112.191  87.289  1.00  0.87           H  
ATOM   3566 HD22 LEU A 221     113.090 113.618  87.989  1.00  0.87           H  
ATOM   3567 HD23 LEU A 221     112.765 113.554  86.252  1.00  0.87           H  
ATOM   3568  N   THR A 222     117.638 110.928  90.228  1.00  0.86           N  
ATOM   3569  CA  THR A 222     118.160 111.419  91.516  1.00  0.86           C  
ATOM   3570  C   THR A 222     119.352 112.423  91.511  1.00  0.86           C  
ATOM   3571  O   THR A 222     120.090 112.496  92.503  1.00  0.86           O  
ATOM   3572  CB  THR A 222     118.521 110.215  92.440  1.00  0.86           C  
ATOM   3573  OG1 THR A 222     118.782 110.652  93.781  1.00  0.86           O  
ATOM   3574  CG2 THR A 222     119.723 109.401  91.964  1.00  0.86           C  
ATOM   3575  H   THR A 222     117.667 109.922  90.024  1.00  0.86           H  
ATOM   3576  HA  THR A 222     117.336 111.977  91.984  1.00  0.86           H  
ATOM   3577  HB  THR A 222     117.654 109.545  92.496  1.00  0.86           H  
ATOM   3578 HG21 THR A 222     119.608 109.057  90.934  1.00  0.86           H  
ATOM   3579 HG22 THR A 222     120.655 109.972  92.037  1.00  0.86           H  
ATOM   3580 HG23 THR A 222     119.855 108.523  92.607  1.00  0.86           H  
ATOM   3581  HG1 THR A 222     119.401 111.417  93.715  1.00  0.86           H  
ATOM   3582  N   ALA A 223     119.433 113.333  90.476  1.00  0.86           N  
ATOM   3583  CA  ALA A 223     120.559 114.262  90.340  1.00  0.86           C  
ATOM   3584  C   ALA A 223     120.221 115.621  89.703  1.00  0.86           C  
ATOM   3585  O   ALA A 223     121.088 116.405  89.313  1.00  0.86           O  
ATOM   3586  CB  ALA A 223     121.688 113.593  89.562  1.00  0.86           C  
ATOM   3587  H   ALA A 223     118.666 113.326  89.793  1.00  0.86           H  
ATOM   3588  HA  ALA A 223     120.917 114.493  91.350  1.00  0.86           H  
ATOM   3589  HB1 ALA A 223     121.986 112.650  90.031  1.00  0.86           H  
ATOM   3590  HB2 ALA A 223     121.373 113.368  88.537  1.00  0.86           H  
ATOM   3591  HB3 ALA A 223     122.572 114.237  89.505  1.00  0.86           H  
ATOM   3592  N   GLU A 224     118.894 115.994  89.776  1.00  0.81           N  
ATOM   3593  CA  GLU A 224     118.418 117.289  89.280  1.00  0.81           C  
ATOM   3594  C   GLU A 224     118.381 118.343  90.420  1.00  0.81           C  
ATOM   3595  O   GLU A 224     117.672 119.348  90.367  1.00  0.81           O  
ATOM   3596  CB  GLU A 224     117.052 117.173  88.592  1.00  0.81           C  
ATOM   3597  CG  GLU A 224     117.029 116.251  87.383  1.00  0.81           C  
ATOM   3598  CD  GLU A 224     117.751 116.796  86.178  1.00  0.81           C  
ATOM   3599  OE1 GLU A 224     118.772 116.131  85.774  1.00  0.81           O  
ATOM   3600  OE2 GLU A 224     117.274 117.773  85.533  1.00  0.81           O1-
ATOM   3601  H   GLU A 224     118.222 115.357  90.196  1.00  0.81           H  
ATOM   3602  HA  GLU A 224     119.145 117.666  88.556  1.00  0.81           H  
ATOM   3603  HB2 GLU A 224     116.706 118.170  88.295  1.00  0.81           H  
ATOM   3604  HB3 GLU A 224     116.325 116.785  89.311  1.00  0.81           H  
ATOM   3605  HG2 GLU A 224     115.989 116.078  87.082  1.00  0.81           H  
ATOM   3606  HG3 GLU A 224     117.431 115.264  87.641  1.00  0.81           H  
ATOM   3607  N   SER A 225     119.306 118.128  91.430  1.00  0.84           N  
ATOM   3608  CA  SER A 225     119.521 119.074  92.524  1.00  0.84           C  
ATOM   3609  C   SER A 225     121.011 119.307  92.783  1.00  0.84           C  
ATOM   3610  O   SER A 225     121.409 119.873  93.803  1.00  0.84           O  
ATOM   3611  CB  SER A 225     118.859 118.603  93.824  1.00  0.84           C  
ATOM   3612  OG  SER A 225     118.398 119.693  94.618  1.00  0.84           O  
ATOM   3613  H   SER A 225     119.839 117.264  91.392  1.00  0.84           H  
ATOM   3614  HA  SER A 225     119.108 120.046  92.228  1.00  0.84           H  
ATOM   3615  HB2 SER A 225     119.529 117.987  94.433  1.00  0.84           H  
ATOM   3616  HB3 SER A 225     117.976 117.994  93.603  1.00  0.84           H  
ATOM   3617  HG  SER A 225     119.150 120.264  94.911  1.00  0.84           H  
ATOM   3618  N   HIS A 226     121.859 118.983  91.747  1.00  0.83           N  
ATOM   3619  CA  HIS A 226     123.306 119.262  91.780  1.00  0.83           C  
ATOM   3620  C   HIS A 226     123.506 120.399  90.782  1.00  0.83           C  
ATOM   3621  O   HIS A 226     122.869 120.434  89.723  1.00  0.83           O  
ATOM   3622  CB  HIS A 226     124.165 118.066  91.363  1.00  0.83           C  
ATOM   3623  CG  HIS A 226     124.140 116.932  92.329  1.00  0.83           C  
ATOM   3624  CD2 HIS A 226     125.069 116.598  93.292  1.00  0.83           C  
ATOM   3625  ND1 HIS A 226     123.125 115.998  92.305  1.00  0.83           N  
ATOM   3626  NE2 HIS A 226     124.599 115.451  93.866  1.00  0.83           N  
ATOM   3627  CE1 HIS A 226     123.432 115.123  93.235  1.00  0.83           C  
ATOM   3628  H   HIS A 226     121.484 118.566  90.895  1.00  0.83           H  
ATOM   3629  HA  HIS A 226     123.589 119.604  92.774  1.00  0.83           H  
ATOM   3630  HB2 HIS A 226     125.204 118.392  91.222  1.00  0.83           H  
ATOM   3631  HB3 HIS A 226     123.835 117.687  90.392  1.00  0.83           H  
ATOM   3632  HD2 HIS A 226     126.001 117.057  93.593  1.00  0.83           H  
ATOM   3633  HE2 HIS A 226     125.030 114.936  94.622  1.00  0.83           H  
ATOM   3634  HE1 HIS A 226     122.861 114.241  93.492  1.00  0.83           H  
ATOM   3635  N   VAL A 227     124.451 121.360  91.070  1.00  0.91           N  
ATOM   3636  CA  VAL A 227     124.602 122.479  90.137  1.00  0.91           C  
ATOM   3637  C   VAL A 227     125.212 121.925  88.819  1.00  0.91           C  
ATOM   3638  O   VAL A 227     126.317 121.395  88.777  1.00  0.91           O  
ATOM   3639  CB  VAL A 227     125.327 123.690  90.750  1.00  0.91           C  
ATOM   3640  CG1 VAL A 227     126.813 123.475  91.000  1.00  0.91           C  
ATOM   3641  CG2 VAL A 227     125.129 124.936  89.880  1.00  0.91           C  
ATOM   3642  H   VAL A 227     125.036 121.295  91.922  1.00  0.91           H  
ATOM   3643  HA  VAL A 227     123.583 122.813  89.917  1.00  0.91           H  
ATOM   3644  HB  VAL A 227     124.861 123.896  91.724  1.00  0.91           H  
ATOM   3645 HG11 VAL A 227     126.994 122.557  91.562  1.00  0.91           H  
ATOM   3646 HG12 VAL A 227     127.367 123.421  90.061  1.00  0.91           H  
ATOM   3647 HG13 VAL A 227     127.231 124.306  91.578  1.00  0.91           H  
ATOM   3648 HG21 VAL A 227     125.583 124.811  88.891  1.00  0.91           H  
ATOM   3649 HG22 VAL A 227     124.064 125.149  89.741  1.00  0.91           H  
ATOM   3650 HG23 VAL A 227     125.584 125.814  90.351  1.00  0.91           H  
ATOM   3651  N   ASP A 228     124.336 121.973  87.746  1.00  0.89           N  
ATOM   3652  CA  ASP A 228     124.557 121.516  86.358  1.00  0.89           C  
ATOM   3653  C   ASP A 228     124.137 120.052  86.139  1.00  0.89           C  
ATOM   3654  O   ASP A 228     124.027 119.533  85.023  1.00  0.89           O  
ATOM   3655  CB  ASP A 228     125.959 121.712  85.806  1.00  0.89           C  
ATOM   3656  CG  ASP A 228     126.276 123.189  85.718  1.00  0.89           C  
ATOM   3657  OD1 ASP A 228     125.429 123.902  85.119  1.00  0.89           O  
ATOM   3658  OD2 ASP A 228     127.391 123.518  86.237  1.00  0.89           O1-
ATOM   3659  H   ASP A 228     123.411 122.353  87.919  1.00  0.89           H  
ATOM   3660  HA  ASP A 228     123.834 122.095  85.768  1.00  0.89           H  
ATOM   3661  HB2 ASP A 228     126.030 121.309  84.787  1.00  0.89           H  
ATOM   3662  HB3 ASP A 228     126.707 121.171  86.392  1.00  0.89           H  
ATOM   3663  N   THR A 229     123.891 119.334  87.286  1.00  0.86           N  
ATOM   3664  CA  THR A 229     123.504 117.922  87.280  1.00  0.86           C  
ATOM   3665  C   THR A 229     124.676 116.997  86.881  1.00  0.86           C  
ATOM   3666  O   THR A 229     124.516 115.933  86.281  1.00  0.86           O  
ATOM   3667  CB  THR A 229     122.185 117.657  86.522  1.00  0.86           C  
ATOM   3668  OG1 THR A 229     122.339 117.649  85.082  1.00  0.86           O  
ATOM   3669  CG2 THR A 229     121.128 118.703  86.887  1.00  0.86           C  
ATOM   3670  H   THR A 229     123.922 119.833  88.179  1.00  0.86           H  
ATOM   3671  HA  THR A 229     123.310 117.695  88.332  1.00  0.86           H  
ATOM   3672  HB  THR A 229     121.817 116.662  86.790  1.00  0.86           H  
ATOM   3673 HG21 THR A 229     121.069 118.855  87.969  1.00  0.86           H  
ATOM   3674 HG22 THR A 229     121.329 119.666  86.406  1.00  0.86           H  
ATOM   3675 HG23 THR A 229     120.140 118.400  86.537  1.00  0.86           H  
ATOM   3676  HG1 THR A 229     123.034 118.338  84.894  1.00  0.86           H  
ATOM   3677  N   ASP A 230     125.885 117.395  87.423  1.00  0.81           N  
ATOM   3678  CA  ASP A 230     127.111 116.598  87.385  1.00  0.81           C  
ATOM   3679  C   ASP A 230     127.465 116.314  88.856  1.00  0.81           C  
ATOM   3680  O   ASP A 230     127.517 117.196  89.716  1.00  0.81           O  
ATOM   3681  CB  ASP A 230     128.218 117.372  86.685  1.00  0.81           C  
ATOM   3682  CG  ASP A 230     129.500 116.552  86.689  1.00  0.81           C  
ATOM   3683  OD1 ASP A 230     130.062 116.442  87.829  1.00  0.81           O  
ATOM   3684  OD2 ASP A 230     129.897 116.119  85.575  1.00  0.81           O1-
ATOM   3685  H   ASP A 230     125.922 118.292  87.901  1.00  0.81           H  
ATOM   3686  HA  ASP A 230     126.914 115.656  86.861  1.00  0.81           H  
ATOM   3687  HB2 ASP A 230     128.414 118.327  87.189  1.00  0.81           H  
ATOM   3688  HB3 ASP A 230     127.924 117.612  85.656  1.00  0.81           H  
ATOM   3689  N   LEU A 231     127.784 114.990  89.106  1.00  0.86           N  
ATOM   3690  CA  LEU A 231     128.039 114.496  90.456  1.00  0.86           C  
ATOM   3691  C   LEU A 231     129.418 114.884  91.049  1.00  0.86           C  
ATOM   3692  O   LEU A 231     129.756 114.509  92.175  1.00  0.86           O  
ATOM   3693  CB  LEU A 231     127.884 112.965  90.515  1.00  0.86           C  
ATOM   3694  CG  LEU A 231     126.512 112.425  90.060  1.00  0.86           C  
ATOM   3695  CD1 LEU A 231     126.518 110.894  90.093  1.00  0.86           C  
ATOM   3696  CD2 LEU A 231     125.365 112.957  90.917  1.00  0.86           C  
ATOM   3697  H   LEU A 231     127.833 114.332  88.334  1.00  0.86           H  
ATOM   3698  HA  LEU A 231     127.304 114.973  91.116  1.00  0.86           H  
ATOM   3699  HB2 LEU A 231     128.080 112.618  91.538  1.00  0.86           H  
ATOM   3700  HB3 LEU A 231     128.665 112.511  89.889  1.00  0.86           H  
ATOM   3701  HG  LEU A 231     126.331 112.728  89.022  1.00  0.86           H  
ATOM   3702 HD11 LEU A 231     127.310 110.495  89.451  1.00  0.86           H  
ATOM   3703 HD12 LEU A 231     126.682 110.519  91.109  1.00  0.86           H  
ATOM   3704 HD13 LEU A 231     125.565 110.493  89.733  1.00  0.86           H  
ATOM   3705 HD21 LEU A 231     125.542 112.766  91.981  1.00  0.86           H  
ATOM   3706 HD22 LEU A 231     125.236 114.035  90.778  1.00  0.86           H  
ATOM   3707 HD23 LEU A 231     124.420 112.479  90.642  1.00  0.86           H  
ATOM   3708  N   THR A 232     130.206 115.710  90.279  1.00  0.91           N  
ATOM   3709  CA  THR A 232     131.403 116.352  90.814  1.00  0.91           C  
ATOM   3710  C   THR A 232     131.076 117.702  91.486  1.00  0.91           C  
ATOM   3711  O   THR A 232     131.885 118.255  92.235  1.00  0.91           O  
ATOM   3712  CB  THR A 232     132.489 116.587  89.742  1.00  0.91           C  
ATOM   3713  OG1 THR A 232     132.025 117.446  88.698  1.00  0.91           O  
ATOM   3714  CG2 THR A 232     132.996 115.287  89.127  1.00  0.91           C  
ATOM   3715  H   THR A 232     129.950 115.911  89.289  1.00  0.91           H  
ATOM   3716  HA  THR A 232     131.813 115.708  91.602  1.00  0.91           H  
ATOM   3717  HB  THR A 232     133.341 117.100  90.203  1.00  0.91           H  
ATOM   3718 HG21 THR A 232     133.399 114.617  89.893  1.00  0.91           H  
ATOM   3719 HG22 THR A 232     132.205 114.761  88.583  1.00  0.91           H  
ATOM   3720 HG23 THR A 232     133.786 115.497  88.397  1.00  0.91           H  
ATOM   3721  HG1 THR A 232     131.223 116.999  88.278  1.00  0.91           H  
ATOM   3722  N   LYS A 233     129.907 118.313  91.090  1.00  0.90           N  
ATOM   3723  CA  LYS A 233     129.582 119.697  91.423  1.00  0.90           C  
ATOM   3724  C   LYS A 233     128.568 119.729  92.589  1.00  0.90           C  
ATOM   3725  O   LYS A 233     127.745 118.825  92.760  1.00  0.90           O  
ATOM   3726  CB  LYS A 233     129.064 120.430  90.180  1.00  0.90           C  
ATOM   3727  CG  LYS A 233     130.113 120.463  89.059  1.00  0.90           C  
ATOM   3728  CD  LYS A 233     129.716 121.328  87.862  1.00  0.90           C  
ATOM   3729  CE  LYS A 233     129.874 122.817  88.131  1.00  0.90           C  
ATOM   3730  NZ  LYS A 233     129.549 123.573  86.913  1.00  0.90           N1+
ATOM   3731  H   LYS A 233     129.219 117.776  90.554  1.00  0.90           H  
ATOM   3732  HA  LYS A 233     130.505 120.183  91.760  1.00  0.90           H  
ATOM   3733  HB2 LYS A 233     128.778 121.449  90.446  1.00  0.90           H  
ATOM   3734  HB3 LYS A 233     128.158 119.935  89.812  1.00  0.90           H  
ATOM   3735  HG2 LYS A 233     130.262 119.442  88.692  1.00  0.90           H  
ATOM   3736  HG3 LYS A 233     131.079 120.802  89.453  1.00  0.90           H  
ATOM   3737  HD2 LYS A 233     128.691 121.095  87.560  1.00  0.90           H  
ATOM   3738  HD3 LYS A 233     130.359 121.052  87.016  1.00  0.90           H  
ATOM   3739  HE2 LYS A 233     130.909 123.066  88.385  1.00  0.90           H  
ATOM   3740  HE3 LYS A 233     129.215 123.181  88.919  1.00  0.90           H  
ATOM   3741  HZ1 LYS A 233     129.985 123.197  86.067  1.00  0.90           H  
ATOM   3742  HZ2 LYS A 233     128.481 123.512  86.666  1.00  0.90           H  
ATOM   3743  HZ3 LYS A 233     129.720 124.581  86.963  1.00  0.90           H  
ATOM   3744  N   PRO A 234     128.621 120.820  93.449  1.00  0.91           N  
ATOM   3745  CA  PRO A 234     127.824 120.864  94.681  1.00  0.91           C  
ATOM   3746  C   PRO A 234     126.308 121.012  94.446  1.00  0.91           C  
ATOM   3747  O   PRO A 234     125.789 121.108  93.333  1.00  0.91           O  
ATOM   3748  CB  PRO A 234     128.404 122.050  95.459  1.00  0.91           C  
ATOM   3749  CG  PRO A 234     128.926 122.968  94.360  1.00  0.91           C  
ATOM   3750  CD  PRO A 234     129.480 121.992  93.337  1.00  0.91           C  
ATOM   3751  HA  PRO A 234     127.974 119.925  95.229  1.00  0.91           H  
ATOM   3752  HB2 PRO A 234     129.245 121.710  96.077  1.00  0.91           H  
ATOM   3753  HB3 PRO A 234     127.691 122.562  96.110  1.00  0.91           H  
ATOM   3754  HG2 PRO A 234     129.680 123.675  94.717  1.00  0.91           H  
ATOM   3755  HG3 PRO A 234     128.095 123.539  93.930  1.00  0.91           H  
ATOM   3756  HD2 PRO A 234     129.481 122.399  92.324  1.00  0.91           H  
ATOM   3757  HD3 PRO A 234     130.498 121.684  93.597  1.00  0.91           H  
ATOM   3758  N   TYR A 235     125.557 120.973  95.610  1.00  0.81           N  
ATOM   3759  CA  TYR A 235     124.101 120.859  95.569  1.00  0.81           C  
ATOM   3760  C   TYR A 235     123.431 122.222  95.318  1.00  0.81           C  
ATOM   3761  O   TYR A 235     123.838 123.272  95.808  1.00  0.81           O  
ATOM   3762  CB  TYR A 235     123.520 120.275  96.870  1.00  0.81           C  
ATOM   3763  CG  TYR A 235     123.463 118.764  96.876  1.00  0.81           C  
ATOM   3764  CD1 TYR A 235     124.575 118.000  97.247  1.00  0.81           C  
ATOM   3765  CD2 TYR A 235     122.278 118.105  96.509  1.00  0.81           C  
ATOM   3766  CE1 TYR A 235     124.496 116.606  97.275  1.00  0.81           C  
ATOM   3767  CE2 TYR A 235     122.199 116.710  96.530  1.00  0.81           C  
ATOM   3768  CZ  TYR A 235     123.309 115.971  96.922  1.00  0.81           C  
ATOM   3769  OH  TYR A 235     123.279 114.606  96.950  1.00  0.81           O  
ATOM   3770  H   TYR A 235     126.009 121.028  96.515  1.00  0.81           H  
ATOM   3771  HA  TYR A 235     123.859 120.200  94.734  1.00  0.81           H  
ATOM   3772  HB2 TYR A 235     122.503 120.650  97.044  1.00  0.81           H  
ATOM   3773  HB3 TYR A 235     124.098 120.615  97.740  1.00  0.81           H  
ATOM   3774  HD1 TYR A 235     125.507 118.482  97.528  1.00  0.81           H  
ATOM   3775  HD2 TYR A 235     121.402 118.677  96.210  1.00  0.81           H  
ATOM   3776  HE1 TYR A 235     125.360 116.017  97.569  1.00  0.81           H  
ATOM   3777  HE2 TYR A 235     121.272 116.226  96.238  1.00  0.81           H  
ATOM   3778  HH  TYR A 235     122.380 114.305  96.734  1.00  0.81           H  
ATOM   3779  N   ILE A 236     122.241 122.112  94.619  1.00  0.82           N  
ATOM   3780  CA  ILE A 236     121.245 123.175  94.549  1.00  0.82           C  
ATOM   3781  C   ILE A 236     120.273 122.759  95.663  1.00  0.82           C  
ATOM   3782  O   ILE A 236     119.799 121.622  95.740  1.00  0.82           O  
ATOM   3783  CB  ILE A 236     120.464 123.240  93.214  1.00  0.82           C  
ATOM   3784  CG1 ILE A 236     121.404 123.354  92.001  1.00  0.82           C  
ATOM   3785  CG2 ILE A 236     119.475 124.417  93.245  1.00  0.82           C  
ATOM   3786  CD1 ILE A 236     120.674 123.227  90.668  1.00  0.82           C  
ATOM   3787  H   ILE A 236     121.988 121.202  94.202  1.00  0.82           H  
ATOM   3788  HA  ILE A 236     121.720 124.135  94.778  1.00  0.82           H  
ATOM   3789  HB  ILE A 236     119.877 122.319  93.101  1.00  0.82           H  
ATOM   3790 HG12 ILE A 236     122.150 122.558  92.050  1.00  0.82           H  
ATOM   3791 HG13 ILE A 236     121.950 124.304  92.030  1.00  0.82           H  
ATOM   3792 HG21 ILE A 236     118.775 124.332  94.081  1.00  0.82           H  
ATOM   3793 HG22 ILE A 236     120.002 125.372  93.342  1.00  0.82           H  
ATOM   3794 HG23 ILE A 236     118.869 124.458  92.336  1.00  0.82           H  
ATOM   3795 HD11 ILE A 236     120.092 122.300  90.627  1.00  0.82           H  
ATOM   3796 HD12 ILE A 236     120.001 124.069  90.491  1.00  0.82           H  
ATOM   3797 HD13 ILE A 236     121.388 123.210  89.840  1.00  0.82           H  
ATOM   3798  N   LYS A 237     119.976 123.769  96.553  1.00  0.79           N  
ATOM   3799  CA  LYS A 237     119.083 123.568  97.686  1.00  0.79           C  
ATOM   3800  C   LYS A 237     118.249 124.856  97.762  1.00  0.79           C  
ATOM   3801  O   LYS A 237     118.754 125.963  97.931  1.00  0.79           O  
ATOM   3802  CB  LYS A 237     119.902 123.329  98.966  1.00  0.79           C  
ATOM   3803  CG  LYS A 237     119.278 122.297  99.917  1.00  0.79           C  
ATOM   3804  CD  LYS A 237     117.912 122.674 100.489  1.00  0.79           C  
ATOM   3805  CE  LYS A 237     117.976 123.813 101.498  1.00  0.79           C  
ATOM   3806  NZ  LYS A 237     116.598 124.259 101.777  1.00  0.79           N1+
ATOM   3807  H   LYS A 237     120.385 124.693  96.441  1.00  0.79           H  
ATOM   3808  HA  LYS A 237     118.440 122.708  97.473  1.00  0.79           H  
ATOM   3809  HB2 LYS A 237     120.083 124.268  99.501  1.00  0.79           H  
ATOM   3810  HB3 LYS A 237     120.894 122.942  98.697  1.00  0.79           H  
ATOM   3811  HG2 LYS A 237     119.975 122.112 100.743  1.00  0.79           H  
ATOM   3812  HG3 LYS A 237     119.179 121.345  99.380  1.00  0.79           H  
ATOM   3813  HD2 LYS A 237     117.495 121.791 100.991  1.00  0.79           H  
ATOM   3814  HD3 LYS A 237     117.217 122.907  99.677  1.00  0.79           H  
ATOM   3815  HE2 LYS A 237     118.516 124.688 101.128  1.00  0.79           H  
ATOM   3816  HE3 LYS A 237     118.410 123.485 102.447  1.00  0.79           H  
ATOM   3817  HZ1 LYS A 237     116.236 124.786 100.932  1.00  0.79           H  
ATOM   3818  HZ2 LYS A 237     115.931 123.494 101.936  1.00  0.79           H  
ATOM   3819  HZ3 LYS A 237     116.539 124.934 102.547  1.00  0.79           H  
ATOM   3820  N   TRP A 238     116.900 124.667  97.560  1.00  0.71           N  
ATOM   3821  CA  TRP A 238     115.929 125.766  97.473  1.00  0.71           C  
ATOM   3822  C   TRP A 238     115.445 126.142  98.889  1.00  0.71           C  
ATOM   3823  O   TRP A 238     115.748 125.495  99.898  1.00  0.71           O  
ATOM   3824  CB  TRP A 238     114.728 125.349  96.601  1.00  0.71           C  
ATOM   3825  CG  TRP A 238     115.092 125.134  95.161  1.00  0.71           C  
ATOM   3826  CD1 TRP A 238     115.236 126.127  94.211  1.00  0.71           C  
ATOM   3827  CD2 TRP A 238     115.369 123.890  94.504  1.00  0.71           C  
ATOM   3828  NE1 TRP A 238     115.593 125.544  93.026  1.00  0.71           N  
ATOM   3829  CE2 TRP A 238     115.668 124.181  93.171  1.00  0.71           C  
ATOM   3830  CE3 TRP A 238     115.402 122.541  94.914  1.00  0.71           C  
ATOM   3831  CZ2 TRP A 238     115.991 123.199  92.228  1.00  0.71           C  
ATOM   3832  CZ3 TRP A 238     115.744 121.551  93.986  1.00  0.71           C  
ATOM   3833  CH2 TRP A 238     116.028 121.874  92.663  1.00  0.71           C  
ATOM   3834  H   TRP A 238     116.548 123.724  97.451  1.00  0.71           H  
ATOM   3835  HA  TRP A 238     116.434 126.643  97.049  1.00  0.71           H  
ATOM   3836  HB2 TRP A 238     113.940 126.111  96.639  1.00  0.71           H  
ATOM   3837  HB3 TRP A 238     114.272 124.435  97.006  1.00  0.71           H  
ATOM   3838  HD1 TRP A 238     115.131 127.202  94.275  1.00  0.71           H  
ATOM   3839  HE1 TRP A 238     115.779 126.038  92.164  1.00  0.71           H  
ATOM   3840  HE3 TRP A 238     115.171 122.254  95.933  1.00  0.71           H  
ATOM   3841  HZ2 TRP A 238     116.221 123.457  91.200  1.00  0.71           H  
ATOM   3842  HZ3 TRP A 238     115.795 120.510  94.300  1.00  0.71           H  
ATOM   3843  HH2 TRP A 238     116.290 121.080  91.966  1.00  0.71           H  
ATOM   3844  N   ASP A 239     114.606 127.240  98.940  1.00  0.74           N  
ATOM   3845  CA  ASP A 239     113.981 127.685 100.196  1.00  0.74           C  
ATOM   3846  C   ASP A 239     112.922 126.626 100.604  1.00  0.74           C  
ATOM   3847  O   ASP A 239     112.549 125.727  99.851  1.00  0.74           O  
ATOM   3848  CB  ASP A 239     113.359 129.068 100.007  1.00  0.74           C  
ATOM   3849  CG  ASP A 239     113.187 129.738 101.368  1.00  0.74           C  
ATOM   3850  OD1 ASP A 239     112.363 129.151 102.142  1.00  0.74           O  
ATOM   3851  OD2 ASP A 239     113.895 130.757 101.565  1.00  0.74           O1-
ATOM   3852  H   ASP A 239     114.391 127.760  98.096  1.00  0.74           H  
ATOM   3853  HA  ASP A 239     114.761 127.696 100.968  1.00  0.74           H  
ATOM   3854  HB2 ASP A 239     112.381 129.003  99.513  1.00  0.74           H  
ATOM   3855  HB3 ASP A 239     113.999 129.699  99.378  1.00  0.74           H  
ATOM   3856  N   LEU A 240     112.419 126.784 101.873  1.00  0.75           N  
ATOM   3857  CA  LEU A 240     111.478 125.882 102.518  1.00  0.75           C  
ATOM   3858  C   LEU A 240     110.094 126.542 102.643  1.00  0.75           C  
ATOM   3859  O   LEU A 240     109.090 125.871 102.882  1.00  0.75           O  
ATOM   3860  CB  LEU A 240     111.972 125.474 103.912  1.00  0.75           C  
ATOM   3861  CG  LEU A 240     113.284 124.663 103.914  1.00  0.75           C  
ATOM   3862  CD1 LEU A 240     113.718 124.388 105.356  1.00  0.75           C  
ATOM   3863  CD2 LEU A 240     113.154 123.342 103.154  1.00  0.75           C  
ATOM   3864  H   LEU A 240     112.648 127.677 102.354  1.00  0.75           H  
ATOM   3865  HA  LEU A 240     111.333 125.002 101.882  1.00  0.75           H  
ATOM   3866  HB2 LEU A 240     111.190 124.890 104.416  1.00  0.75           H  
ATOM   3867  HB3 LEU A 240     112.111 126.378 104.520  1.00  0.75           H  
ATOM   3868  HG  LEU A 240     114.074 125.258 103.440  1.00  0.75           H  
ATOM   3869 HD11 LEU A 240     113.849 125.324 105.909  1.00  0.75           H  
ATOM   3870 HD12 LEU A 240     112.975 123.781 105.886  1.00  0.75           H  
ATOM   3871 HD13 LEU A 240     114.672 123.851 105.380  1.00  0.75           H  
ATOM   3872 HD21 LEU A 240     112.304 122.756 103.519  1.00  0.75           H  
ATOM   3873 HD22 LEU A 240     113.017 123.513 102.083  1.00  0.75           H  
ATOM   3874 HD23 LEU A 240     114.057 122.733 103.271  1.00  0.75           H  
ATOM   3875  N   LEU A 241     110.064 127.923 102.549  1.00  0.74           N  
ATOM   3876  CA  LEU A 241     108.813 128.684 102.695  1.00  0.74           C  
ATOM   3877  C   LEU A 241     107.986 128.667 101.385  1.00  0.74           C  
ATOM   3878  O   LEU A 241     106.859 129.151 101.295  1.00  0.74           O  
ATOM   3879  CB  LEU A 241     109.092 130.139 103.098  1.00  0.74           C  
ATOM   3880  CG  LEU A 241     109.808 130.307 104.454  1.00  0.74           C  
ATOM   3881  CD1 LEU A 241     110.139 131.785 104.683  1.00  0.74           C  
ATOM   3882  CD2 LEU A 241     108.974 129.778 105.622  1.00  0.74           C  
ATOM   3883  H   LEU A 241     110.946 128.453 102.369  1.00  0.74           H  
ATOM   3884  HA  LEU A 241     108.193 128.182 103.446  1.00  0.74           H  
ATOM   3885  HB2 LEU A 241     108.146 130.697 103.121  1.00  0.74           H  
ATOM   3886  HB3 LEU A 241     109.699 130.612 102.314  1.00  0.74           H  
ATOM   3887  HG  LEU A 241     110.756 129.757 104.436  1.00  0.74           H  
ATOM   3888 HD11 LEU A 241     110.773 132.170 103.877  1.00  0.74           H  
ATOM   3889 HD12 LEU A 241     109.231 132.395 104.722  1.00  0.74           H  
ATOM   3890 HD13 LEU A 241     110.680 131.921 105.625  1.00  0.74           H  
ATOM   3891 HD21 LEU A 241     107.985 130.249 105.649  1.00  0.74           H  
ATOM   3892 HD22 LEU A 241     108.835 128.695 105.554  1.00  0.74           H  
ATOM   3893 HD23 LEU A 241     109.471 129.980 106.577  1.00  0.74           H  
ATOM   3894  N   LYS A 242     108.649 128.080 100.328  1.00  0.74           N  
ATOM   3895  CA  LYS A 242     108.081 127.846  99.007  1.00  0.74           C  
ATOM   3896  C   LYS A 242     107.470 126.434  99.059  1.00  0.74           C  
ATOM   3897  O   LYS A 242     108.145 125.412  99.153  1.00  0.74           O  
ATOM   3898  CB  LYS A 242     109.193 127.987  97.957  1.00  0.74           C  
ATOM   3899  CG  LYS A 242     108.803 127.632  96.512  1.00  0.74           C  
ATOM   3900  CD  LYS A 242     109.838 128.203  95.528  1.00  0.74           C  
ATOM   3901  CE  LYS A 242     109.984 127.472  94.198  1.00  0.74           C  
ATOM   3902  NZ  LYS A 242     108.778 127.520  93.367  1.00  0.74           N1+
ATOM   3903  H   LYS A 242     109.597 127.766 100.517  1.00  0.74           H  
ATOM   3904  HA  LYS A 242     107.299 128.590  98.818  1.00  0.74           H  
ATOM   3905  HB2 LYS A 242     110.052 127.362  98.239  1.00  0.74           H  
ATOM   3906  HB3 LYS A 242     109.554 129.024  97.990  1.00  0.74           H  
ATOM   3907  HG2 LYS A 242     107.812 128.035  96.273  1.00  0.74           H  
ATOM   3908  HG3 LYS A 242     108.752 126.543  96.419  1.00  0.74           H  
ATOM   3909  HD2 LYS A 242     110.827 128.184  96.004  1.00  0.74           H  
ATOM   3910  HD3 LYS A 242     109.608 129.261  95.345  1.00  0.74           H  
ATOM   3911  HE2 LYS A 242     110.230 126.418  94.344  1.00  0.74           H  
ATOM   3912  HE3 LYS A 242     110.784 127.936  93.612  1.00  0.74           H  
ATOM   3913  HZ1 LYS A 242     108.019 126.884  93.725  1.00  0.74           H  
ATOM   3914  HZ2 LYS A 242     108.391 128.453  93.208  1.00  0.74           H  
ATOM   3915  HZ3 LYS A 242     109.052 127.169  92.362  1.00  0.74           H  
ATOM   3916  N   TYR A 243     106.084 126.429  99.043  1.00  0.80           N  
ATOM   3917  CA  TYR A 243     105.271 125.208  99.167  1.00  0.80           C  
ATOM   3918  C   TYR A 243     104.719 124.754  97.806  1.00  0.80           C  
ATOM   3919  O   TYR A 243     103.864 123.878  97.695  1.00  0.80           O  
ATOM   3920  CB  TYR A 243     104.141 125.386 100.203  1.00  0.80           C  
ATOM   3921  CG  TYR A 243     103.110 126.438  99.838  1.00  0.80           C  
ATOM   3922  CD1 TYR A 243     103.282 127.781 100.204  1.00  0.80           C  
ATOM   3923  CD2 TYR A 243     101.972 126.085  99.100  1.00  0.80           C  
ATOM   3924  CE1 TYR A 243     102.350 128.752  99.821  1.00  0.80           C  
ATOM   3925  CE2 TYR A 243     101.037 127.050  98.722  1.00  0.80           C  
ATOM   3926  CZ  TYR A 243     101.230 128.378  99.083  1.00  0.80           C  
ATOM   3927  OH  TYR A 243     100.289 129.297  98.703  1.00  0.80           O  
ATOM   3928  H   TYR A 243     105.594 127.314  98.943  1.00  0.80           H  
ATOM   3929  HA  TYR A 243     105.927 124.399  99.512  1.00  0.80           H  
ATOM   3930  HB2 TYR A 243     104.577 125.647 101.177  1.00  0.80           H  
ATOM   3931  HB3 TYR A 243     103.625 124.429 100.357  1.00  0.80           H  
ATOM   3932  HD1 TYR A 243     104.148 128.076 100.796  1.00  0.80           H  
ATOM   3933  HD2 TYR A 243     101.809 125.047  98.812  1.00  0.80           H  
ATOM   3934  HE1 TYR A 243     102.510 129.784 100.116  1.00  0.80           H  
ATOM   3935  HE2 TYR A 243     100.168 126.752  98.145  1.00  0.80           H  
ATOM   3936  HH  TYR A 243     100.684 130.182  98.818  1.00  0.80           H  
ATOM   3937  N   ASP A 244     105.330 125.374  96.734  1.00  0.89           N  
ATOM   3938  CA  ASP A 244     104.898 125.235  95.351  1.00  0.89           C  
ATOM   3939  C   ASP A 244     106.165 125.133  94.484  1.00  0.89           C  
ATOM   3940  O   ASP A 244     107.052 125.990  94.465  1.00  0.89           O  
ATOM   3941  CB  ASP A 244     104.067 126.451  94.945  1.00  0.89           C  
ATOM   3942  CG  ASP A 244     103.510 126.371  93.533  1.00  0.89           C  
ATOM   3943  OD1 ASP A 244     103.997 125.475  92.771  1.00  0.89           O  
ATOM   3944  OD2 ASP A 244     102.593 127.186  93.246  1.00  0.89           O1-
ATOM   3945  H   ASP A 244     106.122 125.980  96.925  1.00  0.89           H  
ATOM   3946  HA  ASP A 244     104.304 124.321  95.264  1.00  0.89           H  
ATOM   3947  HB2 ASP A 244     104.667 127.368  95.013  1.00  0.89           H  
ATOM   3948  HB3 ASP A 244     103.226 126.568  95.640  1.00  0.89           H  
ATOM   3949  N   PHE A 245     106.201 123.983  93.724  1.00  0.90           N  
ATOM   3950  CA  PHE A 245     107.285 123.665  92.805  1.00  0.90           C  
ATOM   3951  C   PHE A 245     106.683 123.359  91.417  1.00  0.90           C  
ATOM   3952  O   PHE A 245     107.267 122.707  90.550  1.00  0.90           O  
ATOM   3953  CB  PHE A 245     108.161 122.522  93.338  1.00  0.90           C  
ATOM   3954  CG  PHE A 245     108.951 122.919  94.567  1.00  0.90           C  
ATOM   3955  CD1 PHE A 245     110.250 123.432  94.448  1.00  0.90           C  
ATOM   3956  CD2 PHE A 245     108.394 122.819  95.845  1.00  0.90           C  
ATOM   3957  CE1 PHE A 245     110.976 123.843  95.566  1.00  0.90           C  
ATOM   3958  CE2 PHE A 245     109.119 123.231  96.963  1.00  0.90           C  
ATOM   3959  CZ  PHE A 245     110.406 123.745  96.829  1.00  0.90           C  
ATOM   3960  H   PHE A 245     105.412 123.342  93.790  1.00  0.90           H  
ATOM   3961  HA  PHE A 245     107.889 124.568  92.671  1.00  0.90           H  
ATOM   3962  HB2 PHE A 245     108.859 122.188  92.560  1.00  0.90           H  
ATOM   3963  HB3 PHE A 245     107.544 121.644  93.573  1.00  0.90           H  
ATOM   3964  HD1 PHE A 245     110.721 123.493  93.475  1.00  0.90           H  
ATOM   3965  HD2 PHE A 245     107.388 122.436  95.987  1.00  0.90           H  
ATOM   3966  HE1 PHE A 245     111.982 124.232  95.450  1.00  0.90           H  
ATOM   3967  HE2 PHE A 245     108.666 123.172  97.946  1.00  0.90           H  
ATOM   3968  HZ  PHE A 245     110.955 124.076  97.707  1.00  0.90           H  
ATOM   3969  N   THR A 246     105.525 124.061  91.133  1.00  0.92           N  
ATOM   3970  CA  THR A 246     104.764 123.899  89.871  1.00  0.92           C  
ATOM   3971  C   THR A 246     105.603 124.377  88.666  1.00  0.92           C  
ATOM   3972  O   THR A 246     105.445 123.967  87.519  1.00  0.92           O  
ATOM   3973  CB  THR A 246     103.451 124.706  89.942  1.00  0.92           C  
ATOM   3974  OG1 THR A 246     102.723 124.339  91.128  1.00  0.92           O  
ATOM   3975  CG2 THR A 246     102.521 124.479  88.759  1.00  0.92           C  
ATOM   3976  H   THR A 246     105.120 124.680  91.871  1.00  0.92           H  
ATOM   3977  HA  THR A 246     104.573 122.826  89.772  1.00  0.92           H  
ATOM   3978  HB  THR A 246     103.667 125.780  90.007  1.00  0.92           H  
ATOM   3979 HG21 THR A 246     102.996 124.704  87.801  1.00  0.92           H  
ATOM   3980 HG22 THR A 246     102.152 123.451  88.750  1.00  0.92           H  
ATOM   3981 HG23 THR A 246     101.639 125.122  88.846  1.00  0.92           H  
ATOM   3982  HG1 THR A 246     103.222 124.793  91.881  1.00  0.92           H  
ATOM   3983  N   GLU A 247     106.461 125.408  88.979  1.00  0.88           N  
ATOM   3984  CA  GLU A 247     107.318 126.070  87.996  1.00  0.88           C  
ATOM   3985  C   GLU A 247     108.614 125.254  87.830  1.00  0.88           C  
ATOM   3986  O   GLU A 247     109.295 125.319  86.807  1.00  0.88           O  
ATOM   3987  CB  GLU A 247     107.446 127.549  88.390  1.00  0.88           C  
ATOM   3988  CG  GLU A 247     108.679 128.320  87.960  1.00  0.88           C  
ATOM   3989  CD  GLU A 247     109.161 128.210  86.519  1.00  0.88           C  
ATOM   3990  OE1 GLU A 247     108.288 128.301  85.619  1.00  0.88           O  
ATOM   3991  OE2 GLU A 247     110.427 128.058  86.432  1.00  0.88           O1-
ATOM   3992  H   GLU A 247     106.499 125.699  89.952  1.00  0.88           H  
ATOM   3993  HA  GLU A 247     106.813 126.013  87.023  1.00  0.88           H  
ATOM   3994  HB2 GLU A 247     107.380 127.648  89.483  1.00  0.88           H  
ATOM   3995  HB3 GLU A 247     106.555 128.070  88.012  1.00  0.88           H  
ATOM   3996  HG2 GLU A 247     109.501 128.043  88.625  1.00  0.88           H  
ATOM   3997  HG3 GLU A 247     108.505 129.387  88.149  1.00  0.88           H  
ATOM   3998  N   GLU A 248     109.010 124.457  88.888  1.00  0.84           N  
ATOM   3999  CA  GLU A 248     110.278 123.740  88.837  1.00  0.84           C  
ATOM   4000  C   GLU A 248     110.072 122.315  88.300  1.00  0.84           C  
ATOM   4001  O   GLU A 248     110.971 121.714  87.711  1.00  0.84           O  
ATOM   4002  CB  GLU A 248     111.043 123.700  90.160  1.00  0.84           C  
ATOM   4003  CG  GLU A 248     110.734 124.804  91.154  1.00  0.84           C  
ATOM   4004  CD  GLU A 248     110.530 126.231  90.677  1.00  0.84           C  
ATOM   4005  OE1 GLU A 248     111.323 126.650  89.782  1.00  0.84           O  
ATOM   4006  OE2 GLU A 248     109.588 126.841  91.289  1.00  0.84           O1-
ATOM   4007  H   GLU A 248     108.390 124.349  89.684  1.00  0.84           H  
ATOM   4008  HA  GLU A 248     110.908 124.246  88.103  1.00  0.84           H  
ATOM   4009  HB2 GLU A 248     112.118 123.705  89.936  1.00  0.84           H  
ATOM   4010  HB3 GLU A 248     110.864 122.743  90.664  1.00  0.84           H  
ATOM   4011  HG2 GLU A 248     111.538 124.841  91.899  1.00  0.84           H  
ATOM   4012  HG3 GLU A 248     109.826 124.514  91.686  1.00  0.84           H  
ATOM   4013  N   ARG A 249     108.843 121.743  88.577  1.00  0.85           N  
ATOM   4014  CA  ARG A 249     108.493 120.413  88.073  1.00  0.85           C  
ATOM   4015  C   ARG A 249     108.432 120.476  86.513  1.00  0.85           C  
ATOM   4016  O   ARG A 249     108.673 119.499  85.799  1.00  0.85           O  
ATOM   4017  CB  ARG A 249     107.164 119.916  88.677  1.00  0.85           C  
ATOM   4018  CG  ARG A 249     107.237 119.501  90.172  1.00  0.85           C  
ATOM   4019  CD  ARG A 249     105.833 119.319  90.761  1.00  0.85           C  
ATOM   4020  NE  ARG A 249     105.776 119.086  92.225  1.00  0.85           N  
ATOM   4021  CZ  ARG A 249     105.400 117.916  92.808  1.00  0.85           C  
ATOM   4022  NH1 ARG A 249     105.565 116.723  92.194  1.00  0.85           N  
ATOM   4023  NH2 ARG A 249     104.835 117.944  94.039  1.00  0.85           N1+
ATOM   4024  H   ARG A 249     108.174 122.247  89.172  1.00  0.85           H  
ATOM   4025  HA  ARG A 249     109.310 119.731  88.334  1.00  0.85           H  
ATOM   4026  HB2 ARG A 249     106.811 119.051  88.102  1.00  0.85           H  
ATOM   4027  HB3 ARG A 249     106.405 120.699  88.554  1.00  0.85           H  
ATOM   4028  HG2 ARG A 249     107.781 120.249  90.756  1.00  0.85           H  
ATOM   4029  HG3 ARG A 249     107.797 118.564  90.265  1.00  0.85           H  
ATOM   4030  HD2 ARG A 249     105.296 118.513  90.249  1.00  0.85           H  
ATOM   4031  HD3 ARG A 249     105.255 120.235  90.593  1.00  0.85           H  
ATOM   4032  HE  ARG A 249     105.706 119.904  92.823  1.00  0.85           H  
ATOM   4033 HH11 ARG A 249     106.009 116.642  91.290  1.00  0.85           H  
ATOM   4034 HH12 ARG A 249     105.509 115.832  92.737  1.00  0.85           H  
ATOM   4035 HH21 ARG A 249     104.298 117.136  94.342  1.00  0.85           H  
ATOM   4036 HH22 ARG A 249     104.635 118.810  94.581  1.00  0.85           H  
ATOM   4037  N   LEU A 250     108.074 121.711  85.992  1.00  0.89           N  
ATOM   4038  CA  LEU A 250     108.093 122.003  84.561  1.00  0.89           C  
ATOM   4039  C   LEU A 250     109.543 122.085  84.063  1.00  0.89           C  
ATOM   4040  O   LEU A 250     109.841 121.683  82.936  1.00  0.89           O  
ATOM   4041  CB  LEU A 250     107.356 123.305  84.224  1.00  0.89           C  
ATOM   4042  CG  LEU A 250     105.820 123.172  84.251  1.00  0.89           C  
ATOM   4043  CD1 LEU A 250     105.174 124.559  84.196  1.00  0.89           C  
ATOM   4044  CD2 LEU A 250     105.296 122.327  83.087  1.00  0.89           C  
ATOM   4045  H   LEU A 250     107.793 122.441  86.642  1.00  0.89           H  
ATOM   4046  HA  LEU A 250     107.642 121.146  84.054  1.00  0.89           H  
ATOM   4047  HB2 LEU A 250     107.662 123.658  83.230  1.00  0.89           H  
ATOM   4048  HB3 LEU A 250     107.666 124.086  84.931  1.00  0.89           H  
ATOM   4049  HG  LEU A 250     105.516 122.691  85.188  1.00  0.89           H  
ATOM   4050 HD11 LEU A 250     105.513 125.184  85.027  1.00  0.89           H  
ATOM   4051 HD12 LEU A 250     105.422 125.076  83.262  1.00  0.89           H  
ATOM   4052 HD13 LEU A 250     104.083 124.481  84.261  1.00  0.89           H  
ATOM   4053 HD21 LEU A 250     105.581 122.759  82.122  1.00  0.89           H  
ATOM   4054 HD22 LEU A 250     105.683 121.307  83.126  1.00  0.89           H  
ATOM   4055 HD23 LEU A 250     104.203 122.262  83.118  1.00  0.89           H  
ATOM   4056  N   LYS A 251     110.473 122.647  84.923  1.00  0.84           N  
ATOM   4057  CA  LYS A 251     111.876 122.677  84.522  1.00  0.84           C  
ATOM   4058  C   LYS A 251     112.418 121.249  84.345  1.00  0.84           C  
ATOM   4059  O   LYS A 251     113.386 121.031  83.616  1.00  0.84           O  
ATOM   4060  CB  LYS A 251     112.810 123.389  85.517  1.00  0.84           C  
ATOM   4061  CG  LYS A 251     113.317 124.750  85.015  1.00  0.84           C  
ATOM   4062  CD  LYS A 251     112.571 125.928  85.636  1.00  0.84           C  
ATOM   4063  CE  LYS A 251     112.954 126.134  87.097  1.00  0.84           C  
ATOM   4064  NZ  LYS A 251     112.165 127.218  87.686  1.00  0.84           N1+
ATOM   4065  H   LYS A 251     110.165 123.038  85.809  1.00  0.84           H  
ATOM   4066  HA  LYS A 251     111.913 123.142  83.530  1.00  0.84           H  
ATOM   4067  HB2 LYS A 251     113.704 122.775  85.688  1.00  0.84           H  
ATOM   4068  HB3 LYS A 251     112.334 123.482  86.494  1.00  0.84           H  
ATOM   4069  HG2 LYS A 251     113.251 124.811  83.923  1.00  0.84           H  
ATOM   4070  HG3 LYS A 251     114.383 124.844  85.259  1.00  0.84           H  
ATOM   4071  HD2 LYS A 251     111.494 125.766  85.527  1.00  0.84           H  
ATOM   4072  HD3 LYS A 251     112.816 126.837  85.072  1.00  0.84           H  
ATOM   4073  HE2 LYS A 251     114.007 126.418  87.196  1.00  0.84           H  
ATOM   4074  HE3 LYS A 251     112.787 125.248  87.709  1.00  0.84           H  
ATOM   4075  HZ1 LYS A 251     111.314 127.522  87.076  1.00  0.84           H  
ATOM   4076  HZ2 LYS A 251     111.738 126.957  88.657  1.00  0.84           H  
ATOM   4077  HZ3 LYS A 251     112.665 128.091  87.836  1.00  0.84           H  
ATOM   4078  N   LEU A 252     111.848 120.269  85.140  1.00  0.87           N  
ATOM   4079  CA  LEU A 252     112.295 118.884  85.007  1.00  0.87           C  
ATOM   4080  C   LEU A 252     111.778 118.323  83.663  1.00  0.87           C  
ATOM   4081  O   LEU A 252     112.460 117.590  82.943  1.00  0.87           O  
ATOM   4082  CB  LEU A 252     111.822 117.998  86.164  1.00  0.87           C  
ATOM   4083  CG  LEU A 252     112.303 118.436  87.561  1.00  0.87           C  
ATOM   4084  CD1 LEU A 252     111.736 117.497  88.626  1.00  0.87           C  
ATOM   4085  CD2 LEU A 252     113.823 118.479  87.669  1.00  0.87           C  
ATOM   4086  H   LEU A 252     111.131 120.541  85.817  1.00  0.87           H  
ATOM   4087  HA  LEU A 252     113.389 118.883  84.943  1.00  0.87           H  
ATOM   4088  HB2 LEU A 252     112.160 116.971  85.975  1.00  0.87           H  
ATOM   4089  HB3 LEU A 252     110.727 117.958  86.170  1.00  0.87           H  
ATOM   4090  HG  LEU A 252     111.922 119.437  87.776  1.00  0.87           H  
ATOM   4091 HD11 LEU A 252     110.643 117.522  88.614  1.00  0.87           H  
ATOM   4092 HD12 LEU A 252     112.059 116.464  88.463  1.00  0.87           H  
ATOM   4093 HD13 LEU A 252     112.062 117.800  89.625  1.00  0.87           H  
ATOM   4094 HD21 LEU A 252     114.255 117.514  87.392  1.00  0.87           H  
ATOM   4095 HD22 LEU A 252     114.252 119.247  87.020  1.00  0.87           H  
ATOM   4096 HD23 LEU A 252     114.135 118.711  88.693  1.00  0.87           H  
ATOM   4097  N   PHE A 253     110.463 118.659  83.379  1.00  0.89           N  
ATOM   4098  CA  PHE A 253     109.756 118.207  82.182  1.00  0.89           C  
ATOM   4099  C   PHE A 253     110.505 118.723  80.957  1.00  0.89           C  
ATOM   4100  O   PHE A 253     111.030 117.933  80.163  1.00  0.89           O  
ATOM   4101  CB  PHE A 253     108.288 118.649  82.195  1.00  0.89           C  
ATOM   4102  CG  PHE A 253     107.498 118.230  80.980  1.00  0.89           C  
ATOM   4103  CD1 PHE A 253     107.195 119.171  79.987  1.00  0.89           C  
ATOM   4104  CD2 PHE A 253     107.058 116.912  80.815  1.00  0.89           C  
ATOM   4105  CE1 PHE A 253     106.483 118.801  78.847  1.00  0.89           C  
ATOM   4106  CE2 PHE A 253     106.336 116.544  79.678  1.00  0.89           C  
ATOM   4107  CZ  PHE A 253     106.051 117.488  78.694  1.00  0.89           C  
ATOM   4108  H   PHE A 253     109.968 119.238  84.062  1.00  0.89           H  
ATOM   4109  HA  PHE A 253     109.823 117.115  82.161  1.00  0.89           H  
ATOM   4110  HB2 PHE A 253     108.219 119.737  82.300  1.00  0.89           H  
ATOM   4111  HB3 PHE A 253     107.793 118.250  83.089  1.00  0.89           H  
ATOM   4112  HD1 PHE A 253     107.524 120.205  80.084  1.00  0.89           H  
ATOM   4113  HD2 PHE A 253     107.284 116.154  81.559  1.00  0.89           H  
ATOM   4114  HE1 PHE A 253     106.285 119.538  78.071  1.00  0.89           H  
ATOM   4115  HE2 PHE A 253     106.007 115.517  79.549  1.00  0.89           H  
ATOM   4116  HZ  PHE A 253     105.503 117.199  77.800  1.00  0.89           H  
ATOM   4117  N   ASP A 254     110.612 120.097  80.834  1.00  0.85           N  
ATOM   4118  CA  ASP A 254     111.066 120.690  79.575  1.00  0.85           C  
ATOM   4119  C   ASP A 254     112.580 120.492  79.333  1.00  0.85           C  
ATOM   4120  O   ASP A 254     113.119 120.796  78.267  1.00  0.85           O  
ATOM   4121  CB  ASP A 254     110.703 122.167  79.490  1.00  0.85           C  
ATOM   4122  CG  ASP A 254     109.201 122.301  79.262  1.00  0.85           C  
ATOM   4123  OD1 ASP A 254     108.746 121.741  78.224  1.00  0.85           O  
ATOM   4124  OD2 ASP A 254     108.581 122.958  80.145  1.00  0.85           O1-
ATOM   4125  H   ASP A 254     110.325 120.713  81.614  1.00  0.85           H  
ATOM   4126  HA  ASP A 254     110.581 120.121  78.771  1.00  0.85           H  
ATOM   4127  HB2 ASP A 254     111.210 122.653  78.647  1.00  0.85           H  
ATOM   4128  HB3 ASP A 254     111.009 122.700  80.398  1.00  0.85           H  
ATOM   4129  N   ARG A 255     113.272 119.952  80.402  1.00  0.75           N  
ATOM   4130  CA  ARG A 255     114.673 119.563  80.303  1.00  0.75           C  
ATOM   4131  C   ARG A 255     114.795 118.141  79.721  1.00  0.75           C  
ATOM   4132  O   ARG A 255     115.631 117.901  78.846  1.00  0.75           O  
ATOM   4133  CB  ARG A 255     115.361 119.729  81.665  1.00  0.75           C  
ATOM   4134  CG  ARG A 255     116.867 119.437  81.692  1.00  0.75           C  
ATOM   4135  CD  ARG A 255     117.190 117.978  81.999  1.00  0.75           C  
ATOM   4136  NE  ARG A 255     118.059 117.837  83.171  1.00  0.75           N  
ATOM   4137  CZ  ARG A 255     119.413 117.842  83.157  1.00  0.75           C  
ATOM   4138  NH1 ARG A 255     120.126 118.369  82.134  1.00  0.75           N  
ATOM   4139  NH2 ARG A 255     120.096 117.350  84.196  1.00  0.75           N1+
ATOM   4140  H   ARG A 255     112.766 119.813  81.274  1.00  0.75           H  
ATOM   4141  HA  ARG A 255     115.153 120.238  79.582  1.00  0.75           H  
ATOM   4142  HB2 ARG A 255     114.849 119.138  82.434  1.00  0.75           H  
ATOM   4143  HB3 ARG A 255     115.240 120.780  81.955  1.00  0.75           H  
ATOM   4144  HG2 ARG A 255     117.318 120.072  82.465  1.00  0.75           H  
ATOM   4145  HG3 ARG A 255     117.328 119.733  80.743  1.00  0.75           H  
ATOM   4146  HD2 ARG A 255     117.668 117.489  81.143  1.00  0.75           H  
ATOM   4147  HD3 ARG A 255     116.285 117.409  82.223  1.00  0.75           H  
ATOM   4148  HE  ARG A 255     117.630 117.780  84.149  1.00  0.75           H  
ATOM   4149 HH11 ARG A 255     121.139 118.392  82.168  1.00  0.75           H  
ATOM   4150 HH12 ARG A 255     119.642 118.831  81.377  1.00  0.75           H  
ATOM   4151 HH21 ARG A 255     121.111 117.486  84.348  1.00  0.75           H  
ATOM   4152 HH22 ARG A 255     119.585 116.841  84.960  1.00  0.75           H  
ATOM   4153  N   TYR A 256     114.046 117.140  80.324  1.00  0.85           N  
ATOM   4154  CA  TYR A 256     114.244 115.725  79.960  1.00  0.85           C  
ATOM   4155  C   TYR A 256     113.238 115.167  78.942  1.00  0.85           C  
ATOM   4156  O   TYR A 256     113.485 114.159  78.269  1.00  0.85           O  
ATOM   4157  CB  TYR A 256     114.191 114.778  81.177  1.00  0.85           C  
ATOM   4158  CG  TYR A 256     115.481 114.625  81.947  1.00  0.85           C  
ATOM   4159  CD1 TYR A 256     116.719 114.422  81.313  1.00  0.85           C  
ATOM   4160  CD2 TYR A 256     115.434 114.607  83.345  1.00  0.85           C  
ATOM   4161  CE1 TYR A 256     117.899 114.306  82.054  1.00  0.85           C  
ATOM   4162  CE2 TYR A 256     116.603 114.463  84.085  1.00  0.85           C  
ATOM   4163  CZ  TYR A 256     117.831 114.369  83.437  1.00  0.85           C  
ATOM   4164  OH  TYR A 256     118.988 114.419  84.170  1.00  0.85           O  
ATOM   4165  H   TYR A 256     113.347 117.394  81.029  1.00  0.85           H  
ATOM   4166  HA  TYR A 256     115.210 115.649  79.455  1.00  0.85           H  
ATOM   4167  HB2 TYR A 256     113.908 113.763  80.867  1.00  0.85           H  
ATOM   4168  HB3 TYR A 256     113.396 115.119  81.852  1.00  0.85           H  
ATOM   4169  HD1 TYR A 256     116.782 114.364  80.229  1.00  0.85           H  
ATOM   4170  HD2 TYR A 256     114.487 114.721  83.867  1.00  0.85           H  
ATOM   4171  HE1 TYR A 256     118.853 114.203  81.547  1.00  0.85           H  
ATOM   4172  HE2 TYR A 256     116.550 114.455  85.168  1.00  0.85           H  
ATOM   4173  HH  TYR A 256     118.778 115.079  84.917  1.00  0.85           H  
ATOM   4174  N   PHE A 257     111.988 115.736  78.973  1.00  0.88           N  
ATOM   4175  CA  PHE A 257     110.842 115.168  78.251  1.00  0.88           C  
ATOM   4176  C   PHE A 257     110.434 116.171  77.168  1.00  0.88           C  
ATOM   4177  O   PHE A 257     109.282 116.325  76.773  1.00  0.88           O  
ATOM   4178  CB  PHE A 257     109.698 114.823  79.200  1.00  0.88           C  
ATOM   4179  CG  PHE A 257     110.041 113.660  80.102  1.00  0.88           C  
ATOM   4180  CD1 PHE A 257     110.557 113.876  81.386  1.00  0.88           C  
ATOM   4181  CD2 PHE A 257     109.863 112.344  79.657  1.00  0.88           C  
ATOM   4182  CE1 PHE A 257     110.853 112.798  82.221  1.00  0.88           C  
ATOM   4183  CE2 PHE A 257     110.160 111.270  80.496  1.00  0.88           C  
ATOM   4184  CZ  PHE A 257     110.639 111.498  81.779  1.00  0.88           C  
ATOM   4185  H   PHE A 257     111.816 116.609  79.497  1.00  0.88           H  
ATOM   4186  HA  PHE A 257     111.161 114.265  77.717  1.00  0.88           H  
ATOM   4187  HB2 PHE A 257     108.789 114.572  78.639  1.00  0.88           H  
ATOM   4188  HB3 PHE A 257     109.438 115.693  79.812  1.00  0.88           H  
ATOM   4189  HD1 PHE A 257     110.728 114.889  81.742  1.00  0.88           H  
ATOM   4190  HD2 PHE A 257     109.481 112.145  78.658  1.00  0.88           H  
ATOM   4191  HE1 PHE A 257     111.241 112.958  83.223  1.00  0.88           H  
ATOM   4192  HE2 PHE A 257     110.005 110.251  80.156  1.00  0.88           H  
ATOM   4193  HZ  PHE A 257     110.843 110.663  82.438  1.00  0.88           H  
ATOM   4194  N   LYS A 258     111.526 116.731  76.538  1.00  0.83           N  
ATOM   4195  CA  LYS A 258     111.466 117.889  75.649  1.00  0.83           C  
ATOM   4196  C   LYS A 258     110.647 117.620  74.379  1.00  0.83           C  
ATOM   4197  O   LYS A 258     110.192 118.544  73.705  1.00  0.83           O  
ATOM   4198  CB  LYS A 258     112.915 118.275  75.325  1.00  0.83           C  
ATOM   4199  CG  LYS A 258     113.102 119.653  74.692  1.00  0.83           C  
ATOM   4200  CD  LYS A 258     114.600 119.946  74.564  1.00  0.83           C  
ATOM   4201  CE  LYS A 258     114.878 121.331  74.008  1.00  0.83           C  
ATOM   4202  NZ  LYS A 258     116.340 121.528  73.962  1.00  0.83           N1+
ATOM   4203  H   LYS A 258     112.435 116.354  76.781  1.00  0.83           H  
ATOM   4204  HA  LYS A 258     110.962 118.687  76.206  1.00  0.83           H  
ATOM   4205  HB2 LYS A 258     113.367 117.512  74.679  1.00  0.83           H  
ATOM   4206  HB3 LYS A 258     113.495 118.256  76.259  1.00  0.83           H  
ATOM   4207  HG2 LYS A 258     112.626 120.417  75.318  1.00  0.83           H  
ATOM   4208  HG3 LYS A 258     112.631 119.692  73.705  1.00  0.83           H  
ATOM   4209  HD2 LYS A 258     115.068 119.188  73.923  1.00  0.83           H  
ATOM   4210  HD3 LYS A 258     115.071 119.854  75.552  1.00  0.83           H  
ATOM   4211  HE2 LYS A 258     114.474 122.113  74.657  1.00  0.83           H  
ATOM   4212  HE3 LYS A 258     114.495 121.461  72.992  1.00  0.83           H  
ATOM   4213  HZ1 LYS A 258     116.832 121.256  74.818  1.00  0.83           H  
ATOM   4214  HZ2 LYS A 258     116.805 120.922  73.178  1.00  0.83           H  
ATOM   4215  HZ3 LYS A 258     116.610 122.472  73.680  1.00  0.83           H  
ATOM   4216  N   TYR A 259     110.544 116.290  74.008  1.00  0.85           N  
ATOM   4217  CA  TYR A 259     109.844 115.855  72.792  1.00  0.85           C  
ATOM   4218  C   TYR A 259     108.700 114.874  73.096  1.00  0.85           C  
ATOM   4219  O   TYR A 259     108.310 114.032  72.285  1.00  0.85           O  
ATOM   4220  CB  TYR A 259     110.807 115.247  71.760  1.00  0.85           C  
ATOM   4221  CG  TYR A 259     111.655 116.321  71.130  1.00  0.85           C  
ATOM   4222  CD1 TYR A 259     112.830 116.739  71.764  1.00  0.85           C  
ATOM   4223  CD2 TYR A 259     111.227 116.976  69.966  1.00  0.85           C  
ATOM   4224  CE1 TYR A 259     113.556 117.813  71.262  1.00  0.85           C  
ATOM   4225  CE2 TYR A 259     111.952 118.056  69.465  1.00  0.85           C  
ATOM   4226  CZ  TYR A 259     113.102 118.476  70.126  1.00  0.85           C  
ATOM   4227  OH  TYR A 259     113.758 119.568  69.631  1.00  0.85           O  
ATOM   4228  H   TYR A 259     110.960 115.597  74.623  1.00  0.85           H  
ATOM   4229  HA  TYR A 259     109.347 116.730  72.352  1.00  0.85           H  
ATOM   4230  HB2 TYR A 259     110.264 114.725  70.962  1.00  0.85           H  
ATOM   4231  HB3 TYR A 259     111.449 114.489  72.228  1.00  0.85           H  
ATOM   4232  HD1 TYR A 259     113.173 116.240  72.666  1.00  0.85           H  
ATOM   4233  HD2 TYR A 259     110.315 116.667  69.460  1.00  0.85           H  
ATOM   4234  HE1 TYR A 259     114.459 118.124  71.777  1.00  0.85           H  
ATOM   4235  HE2 TYR A 259     111.606 118.582  68.582  1.00  0.85           H  
ATOM   4236  HH  TYR A 259     114.587 119.755  70.203  1.00  0.85           H  
ATOM   4237  N   TRP A 260     108.016 115.121  74.268  1.00  0.79           N  
ATOM   4238  CA  TRP A 260     106.803 114.384  74.603  1.00  0.79           C  
ATOM   4239  C   TRP A 260     105.638 115.150  73.961  1.00  0.79           C  
ATOM   4240  O   TRP A 260     105.354 116.314  74.247  1.00  0.79           O  
ATOM   4241  CB  TRP A 260     106.639 114.264  76.115  1.00  0.79           C  
ATOM   4242  CG  TRP A 260     105.524 113.354  76.514  1.00  0.79           C  
ATOM   4243  CD1 TRP A 260     104.386 113.721  77.202  1.00  0.79           C  
ATOM   4244  CD2 TRP A 260     105.421 111.952  76.251  1.00  0.79           C  
ATOM   4245  NE1 TRP A 260     103.608 112.611  77.379  1.00  0.79           N  
ATOM   4246  CE2 TRP A 260     104.226 111.519  76.820  1.00  0.79           C  
ATOM   4247  CE3 TRP A 260     106.229 111.009  75.579  1.00  0.79           C  
ATOM   4248  CZ2 TRP A 260     103.816 110.187  76.776  1.00  0.79           C  
ATOM   4249  CZ3 TRP A 260     105.799 109.680  75.479  1.00  0.79           C  
ATOM   4250  CH2 TRP A 260     104.617 109.275  76.082  1.00  0.79           C  
ATOM   4251  H   TRP A 260     108.349 115.844  74.913  1.00  0.79           H  
ATOM   4252  HA  TRP A 260     106.882 113.392  74.149  1.00  0.79           H  
ATOM   4253  HB2 TRP A 260     106.485 115.256  76.558  1.00  0.79           H  
ATOM   4254  HB3 TRP A 260     107.568 113.878  76.555  1.00  0.79           H  
ATOM   4255  HD1 TRP A 260     104.064 114.683  77.580  1.00  0.79           H  
ATOM   4256  HE1 TRP A 260     102.707 112.594  77.853  1.00  0.79           H  
ATOM   4257  HE3 TRP A 260     107.170 111.300  75.120  1.00  0.79           H  
ATOM   4258  HZ2 TRP A 260     102.886 109.877  77.239  1.00  0.79           H  
ATOM   4259  HZ3 TRP A 260     106.388 108.963  74.915  1.00  0.79           H  
ATOM   4260  HH2 TRP A 260     104.300 108.237  75.990  1.00  0.79           H  
ATOM   4261  N   ASP A 261     104.953 114.415  73.006  1.00  0.87           N  
ATOM   4262  CA  ASP A 261     103.941 114.985  72.112  1.00  0.87           C  
ATOM   4263  C   ASP A 261     102.552 115.129  72.796  1.00  0.87           C  
ATOM   4264  O   ASP A 261     101.481 114.940  72.217  1.00  0.87           O  
ATOM   4265  CB  ASP A 261     103.931 114.238  70.773  1.00  0.87           C  
ATOM   4266  CG  ASP A 261     103.573 112.762  70.830  1.00  0.87           C  
ATOM   4267  OD1 ASP A 261     102.846 112.396  71.808  1.00  0.87           O  
ATOM   4268  OD2 ASP A 261     103.989 112.016  69.902  1.00  0.87           O1-
ATOM   4269  H   ASP A 261     105.156 113.423  72.911  1.00  0.87           H  
ATOM   4270  HA  ASP A 261     104.256 116.018  71.905  1.00  0.87           H  
ATOM   4271  HB2 ASP A 261     104.922 114.325  70.309  1.00  0.87           H  
ATOM   4272  HB3 ASP A 261     103.214 114.714  70.093  1.00  0.87           H  
ATOM   4273  N   GLN A 262     102.611 115.673  74.076  1.00  0.85           N  
ATOM   4274  CA  GLN A 262     101.429 115.901  74.906  1.00  0.85           C  
ATOM   4275  C   GLN A 262     101.838 116.808  76.084  1.00  0.85           C  
ATOM   4276  O   GLN A 262     102.956 116.779  76.600  1.00  0.85           O  
ATOM   4277  CB  GLN A 262     100.851 114.567  75.400  1.00  0.85           C  
ATOM   4278  CG  GLN A 262      99.482 114.709  76.058  1.00  0.85           C  
ATOM   4279  CD  GLN A 262      98.835 113.367  76.332  1.00  0.85           C  
ATOM   4280  OE1 GLN A 262      99.197 112.296  75.846  1.00  0.85           O  
ATOM   4281  NE2 GLN A 262      97.763 113.442  77.181  1.00  0.85           N  
ATOM   4282  H   GLN A 262     103.524 115.957  74.450  1.00  0.85           H  
ATOM   4283  HA  GLN A 262     100.693 116.425  74.285  1.00  0.85           H  
ATOM   4284  HB2 GLN A 262     101.542 114.096  76.107  1.00  0.85           H  
ATOM   4285  HB3 GLN A 262     100.767 113.872  74.556  1.00  0.85           H  
ATOM   4286  HG2 GLN A 262      98.803 115.271  75.405  1.00  0.85           H  
ATOM   4287  HG3 GLN A 262      99.567 115.253  77.004  1.00  0.85           H  
ATOM   4288 HE21 GLN A 262      97.229 112.601  77.366  1.00  0.85           H  
ATOM   4289 HE22 GLN A 262      97.483 114.302  77.640  1.00  0.85           H  
ATOM   4290  N   THR A 263     100.841 117.645  76.545  1.00  0.91           N  
ATOM   4291  CA  THR A 263     101.115 118.610  77.602  1.00  0.91           C  
ATOM   4292  C   THR A 263     100.943 117.969  78.994  1.00  0.91           C  
ATOM   4293  O   THR A 263     100.261 116.972  79.226  1.00  0.91           O  
ATOM   4294  CB  THR A 263     100.256 119.880  77.461  1.00  0.91           C  
ATOM   4295  OG1 THR A 263      98.890 119.506  77.255  1.00  0.91           O  
ATOM   4296  CG2 THR A 263     100.713 120.739  76.284  1.00  0.91           C  
ATOM   4297  H   THR A 263      99.900 117.608  76.167  1.00  0.91           H  
ATOM   4298  HA  THR A 263     102.173 118.899  77.528  1.00  0.91           H  
ATOM   4299  HB  THR A 263     100.298 120.481  78.376  1.00  0.91           H  
ATOM   4300 HG21 THR A 263     101.759 121.041  76.395  1.00  0.91           H  
ATOM   4301 HG22 THR A 263     100.596 120.207  75.334  1.00  0.91           H  
ATOM   4302 HG23 THR A 263     100.099 121.644  76.212  1.00  0.91           H  
ATOM   4303  HG1 THR A 263      98.395 120.304  76.998  1.00  0.91           H  
ATOM   4304  N   TYR A 264     101.625 118.665  79.976  1.00  0.92           N  
ATOM   4305  CA  TYR A 264     101.689 118.265  81.383  1.00  0.92           C  
ATOM   4306  C   TYR A 264     101.484 119.552  82.189  1.00  0.92           C  
ATOM   4307  O   TYR A 264     101.973 120.629  81.844  1.00  0.92           O  
ATOM   4308  CB  TYR A 264     103.057 117.621  81.658  1.00  0.92           C  
ATOM   4309  CG  TYR A 264     103.484 117.606  83.100  1.00  0.92           C  
ATOM   4310  CD1 TYR A 264     102.817 116.820  84.048  1.00  0.92           C  
ATOM   4311  CD2 TYR A 264     104.553 118.411  83.513  1.00  0.92           C  
ATOM   4312  CE1 TYR A 264     103.185 116.863  85.394  1.00  0.92           C  
ATOM   4313  CE2 TYR A 264     104.933 118.443  84.851  1.00  0.92           C  
ATOM   4314  CZ  TYR A 264     104.243 117.676  85.781  1.00  0.92           C  
ATOM   4315  OH  TYR A 264     104.663 117.749  87.076  1.00  0.92           O  
ATOM   4316  H   TYR A 264     102.150 119.506  79.735  1.00  0.92           H  
ATOM   4317  HA  TYR A 264     100.883 117.558  81.600  1.00  0.92           H  
ATOM   4318  HB2 TYR A 264     103.826 118.142  81.070  1.00  0.92           H  
ATOM   4319  HB3 TYR A 264     103.061 116.592  81.273  1.00  0.92           H  
ATOM   4320  HD1 TYR A 264     102.016 116.160  83.737  1.00  0.92           H  
ATOM   4321  HD2 TYR A 264     105.101 119.019  82.797  1.00  0.92           H  
ATOM   4322  HE1 TYR A 264     102.657 116.246  86.116  1.00  0.92           H  
ATOM   4323  HE2 TYR A 264     105.766 119.061  85.169  1.00  0.92           H  
ATOM   4324  HH  TYR A 264     104.013 117.300  87.683  1.00  0.92           H  
ATOM   4325  N   HIS A 265     100.728 119.416  83.338  1.00  0.83           N  
ATOM   4326  CA  HIS A 265     100.536 120.523  84.277  1.00  0.83           C  
ATOM   4327  C   HIS A 265     100.620 119.878  85.664  1.00  0.83           C  
ATOM   4328  O   HIS A 265      99.910 118.901  85.928  1.00  0.83           O  
ATOM   4329  CB  HIS A 265      99.161 121.184  84.169  1.00  0.83           C  
ATOM   4330  CG  HIS A 265      98.671 121.424  82.800  1.00  0.83           C  
ATOM   4331  ND1 HIS A 265      97.362 121.144  82.446  1.00  0.83           N1+
ATOM   4332  CD2 HIS A 265      99.234 121.939  81.659  1.00  0.83           C  
ATOM   4333  CE1 HIS A 265      97.164 121.306  81.139  1.00  0.83           C  
ATOM   4334  NE2 HIS A 265      98.296 121.827  80.658  1.00  0.83           N  
ATOM   4335  H   HIS A 265     100.284 118.527  83.580  1.00  0.83           H  
ATOM   4336  HA  HIS A 265     101.312 121.269  84.104  1.00  0.83           H  
ATOM   4337  HB2 HIS A 265      99.195 122.145  84.692  1.00  0.83           H  
ATOM   4338  HB3 HIS A 265      98.407 120.566  84.671  1.00  0.83           H  
ATOM   4339  HD1 HIS A 265      96.596 120.870  83.099  1.00  0.83           H  
ATOM   4340  HD2 HIS A 265     100.200 122.342  81.407  1.00  0.83           H  
ATOM   4341  HE2 HIS A 265      98.434 122.110  79.693  1.00  0.83           H  
ATOM   4342  HE1 HIS A 265      96.251 121.107  80.594  1.00  0.83           H  
ATOM   4343  N   PRO A 266     101.499 120.373  86.592  1.00  0.93           N  
ATOM   4344  CA  PRO A 266     101.669 119.686  87.876  1.00  0.93           C  
ATOM   4345  C   PRO A 266     100.512 119.677  88.885  1.00  0.93           C  
ATOM   4346  O   PRO A 266     100.503 118.858  89.808  1.00  0.93           O  
ATOM   4347  CB  PRO A 266     102.850 120.406  88.534  1.00  0.93           C  
ATOM   4348  CG  PRO A 266     103.563 121.100  87.388  1.00  0.93           C  
ATOM   4349  CD  PRO A 266     102.448 121.462  86.430  1.00  0.93           C  
ATOM   4350  HA  PRO A 266     101.912 118.643  87.649  1.00  0.93           H  
ATOM   4351  HB2 PRO A 266     103.502 119.705  89.059  1.00  0.93           H  
ATOM   4352  HB3 PRO A 266     102.515 121.148  89.269  1.00  0.93           H  
ATOM   4353  HG2 PRO A 266     104.263 120.409  86.910  1.00  0.93           H  
ATOM   4354  HG3 PRO A 266     104.134 121.965  87.710  1.00  0.93           H  
ATOM   4355  HD2 PRO A 266     101.940 122.389  86.707  1.00  0.93           H  
ATOM   4356  HD3 PRO A 266     102.822 121.546  85.408  1.00  0.93           H  
ATOM   4357  N   ASN A 267      99.626 120.731  88.825  1.00  0.89           N  
ATOM   4358  CA  ASN A 267      98.669 121.014  89.909  1.00  0.89           C  
ATOM   4359  C   ASN A 267      97.298 120.556  89.455  1.00  0.89           C  
ATOM   4360  O   ASN A 267      96.529 121.287  88.829  1.00  0.89           O  
ATOM   4361  CB  ASN A 267      98.612 122.502  90.244  1.00  0.89           C  
ATOM   4362  CG  ASN A 267      99.799 122.870  91.081  1.00  0.89           C  
ATOM   4363  OD1 ASN A 267     100.422 122.062  91.767  1.00  0.89           O  
ATOM   4364  ND2 ASN A 267     100.142 124.185  91.032  1.00  0.89           N  
ATOM   4365  H   ASN A 267      99.609 121.302  87.985  1.00  0.89           H  
ATOM   4366  HA  ASN A 267      98.935 120.428  90.792  1.00  0.89           H  
ATOM   4367  HB2 ASN A 267      97.716 122.742  90.829  1.00  0.89           H  
ATOM   4368  HB3 ASN A 267      98.592 123.113  89.334  1.00  0.89           H  
ATOM   4369 HD21 ASN A 267      99.563 124.910  90.630  1.00  0.89           H  
ATOM   4370 HD22 ASN A 267     101.063 124.445  91.415  1.00  0.89           H  
ATOM   4371  N   CYS A 268      96.984 119.245  89.738  1.00  0.92           N  
ATOM   4372  CA  CYS A 268      96.074 118.458  88.890  1.00  0.92           C  
ATOM   4373  C   CYS A 268      94.567 118.812  88.931  1.00  0.92           C  
ATOM   4374  O   CYS A 268      93.702 118.021  88.558  1.00  0.92           O  
ATOM   4375  CB  CYS A 268      96.259 116.949  89.111  1.00  0.92           C  
ATOM   4376  SG  CYS A 268      97.959 116.407  88.725  1.00  0.92           S  
ATOM   4377  H   CYS A 268      97.421 118.775  90.545  1.00  0.92           H  
ATOM   4378  HA  CYS A 268      96.368 118.699  87.857  1.00  0.92           H  
ATOM   4379  HB2 CYS A 268      95.583 116.367  88.477  1.00  0.92           H  
ATOM   4380  HB3 CYS A 268      96.046 116.684  90.151  1.00  0.92           H  
ATOM   4381  HG  CYS A 268      98.596 117.249  89.559  1.00  0.92           H  
ATOM   4382  N   VAL A 269      94.307 120.140  89.174  1.00  0.89           N  
ATOM   4383  CA  VAL A 269      93.048 120.833  88.935  1.00  0.89           C  
ATOM   4384  C   VAL A 269      93.067 121.224  87.444  1.00  0.89           C  
ATOM   4385  O   VAL A 269      92.048 121.244  86.751  1.00  0.89           O  
ATOM   4386  CB  VAL A 269      92.940 122.124  89.786  1.00  0.89           C  
ATOM   4387  CG1 VAL A 269      91.607 122.845  89.550  1.00  0.89           C  
ATOM   4388  CG2 VAL A 269      93.093 121.861  91.286  1.00  0.89           C  
ATOM   4389  H   VAL A 269      95.079 120.715  89.499  1.00  0.89           H  
ATOM   4390  HA  VAL A 269      92.217 120.142  89.113  1.00  0.89           H  
ATOM   4391  HB  VAL A 269      93.746 122.812  89.496  1.00  0.89           H  
ATOM   4392 HG11 VAL A 269      91.518 123.196  88.518  1.00  0.89           H  
ATOM   4393 HG12 VAL A 269      90.758 122.186  89.763  1.00  0.89           H  
ATOM   4394 HG13 VAL A 269      91.521 123.725  90.197  1.00  0.89           H  
ATOM   4395 HG21 VAL A 269      92.244 121.291  91.664  1.00  0.89           H  
ATOM   4396 HG22 VAL A 269      94.015 121.319  91.518  1.00  0.89           H  
ATOM   4397 HG23 VAL A 269      93.125 122.806  91.840  1.00  0.89           H  
ATOM   4398  N   ASN A 270      94.275 121.685  86.937  1.00  0.85           N  
ATOM   4399  CA  ASN A 270      94.338 122.232  85.583  1.00  0.85           C  
ATOM   4400  C   ASN A 270      94.439 121.090  84.546  1.00  0.85           C  
ATOM   4401  O   ASN A 270      95.393 120.932  83.783  1.00  0.85           O  
ATOM   4402  CB  ASN A 270      95.319 123.383  85.388  1.00  0.85           C  
ATOM   4403  CG  ASN A 270      96.731 123.158  85.864  1.00  0.85           C  
ATOM   4404  OD1 ASN A 270      97.180 122.090  86.255  1.00  0.85           O  
ATOM   4405  ND2 ASN A 270      97.508 124.287  85.807  1.00  0.85           N  
ATOM   4406  H   ASN A 270      95.125 121.610  87.511  1.00  0.85           H  
ATOM   4407  HA  ASN A 270      93.356 122.687  85.382  1.00  0.85           H  
ATOM   4408  HB2 ASN A 270      94.938 124.257  85.933  1.00  0.85           H  
ATOM   4409  HB3 ASN A 270      95.366 123.659  84.327  1.00  0.85           H  
ATOM   4410 HD21 ASN A 270      98.470 124.238  86.122  1.00  0.85           H  
ATOM   4411 HD22 ASN A 270      97.153 125.174  85.470  1.00  0.85           H  
ATOM   4412  N   CYS A 271      93.306 120.295  84.522  1.00  0.94           N  
ATOM   4413  CA  CYS A 271      93.144 119.099  83.699  1.00  0.94           C  
ATOM   4414  C   CYS A 271      91.667 119.038  83.265  1.00  0.94           C  
ATOM   4415  O   CYS A 271      90.753 119.400  84.004  1.00  0.94           O  
ATOM   4416  CB  CYS A 271      93.492 117.836  84.492  1.00  0.94           C  
ATOM   4417  SG  CYS A 271      95.260 117.723  84.933  1.00  0.94           S  
ATOM   4418  H   CYS A 271      92.529 120.549  85.149  1.00  0.94           H  
ATOM   4419  HA  CYS A 271      93.775 119.195  82.809  1.00  0.94           H  
ATOM   4420  HB2 CYS A 271      93.229 116.942  83.922  1.00  0.94           H  
ATOM   4421  HB3 CYS A 271      92.918 117.804  85.425  1.00  0.94           H  
ATOM   4422  HG  CYS A 271      95.735 117.712  83.677  1.00  0.94           H  
ATOM   4423  N   LEU A 272      91.444 118.564  81.984  1.00  0.88           N  
ATOM   4424  CA  LEU A 272      90.110 118.638  81.369  1.00  0.88           C  
ATOM   4425  C   LEU A 272      89.188 117.454  81.729  1.00  0.88           C  
ATOM   4426  O   LEU A 272      87.976 117.486  81.522  1.00  0.88           O  
ATOM   4427  CB  LEU A 272      90.232 118.698  79.836  1.00  0.88           C  
ATOM   4428  CG  LEU A 272      91.041 119.895  79.293  1.00  0.88           C  
ATOM   4429  CD1 LEU A 272      91.147 119.796  77.769  1.00  0.88           C  
ATOM   4430  CD2 LEU A 272      90.426 121.240  79.682  1.00  0.88           C  
ATOM   4431  H   LEU A 272      92.210 118.172  81.445  1.00  0.88           H  
ATOM   4432  HA  LEU A 272      89.609 119.535  81.750  1.00  0.88           H  
ATOM   4433  HB2 LEU A 272      89.227 118.715  79.394  1.00  0.88           H  
ATOM   4434  HB3 LEU A 272      90.700 117.769  79.481  1.00  0.88           H  
ATOM   4435  HG  LEU A 272      92.060 119.855  79.696  1.00  0.88           H  
ATOM   4436 HD11 LEU A 272      91.621 118.854  77.472  1.00  0.88           H  
ATOM   4437 HD12 LEU A 272      90.159 119.842  77.297  1.00  0.88           H  
ATOM   4438 HD13 LEU A 272      91.753 120.615  77.366  1.00  0.88           H  
ATOM   4439 HD21 LEU A 272      89.380 121.305  79.363  1.00  0.88           H  
ATOM   4440 HD22 LEU A 272      90.464 121.397  80.764  1.00  0.88           H  
ATOM   4441 HD23 LEU A 272      90.973 122.066  79.216  1.00  0.88           H  
ATOM   4442  N   ASP A 273      89.856 116.325  82.134  1.00  0.89           N  
ATOM   4443  CA  ASP A 273      89.265 114.993  82.226  1.00  0.89           C  
ATOM   4444  C   ASP A 273      90.224 114.120  83.075  1.00  0.89           C  
ATOM   4445  O   ASP A 273      91.274 114.578  83.538  1.00  0.89           O  
ATOM   4446  CB  ASP A 273      89.039 114.437  80.821  1.00  0.89           C  
ATOM   4447  CG  ASP A 273      90.303 113.722  80.393  1.00  0.89           C  
ATOM   4448  OD1 ASP A 273      91.376 114.387  80.347  1.00  0.89           O  
ATOM   4449  OD2 ASP A 273      90.168 112.468  80.286  1.00  0.89           O1-
ATOM   4450  H   ASP A 273      90.839 116.410  82.368  1.00  0.89           H  
ATOM   4451  HA  ASP A 273      88.310 115.089  82.754  1.00  0.89           H  
ATOM   4452  HB2 ASP A 273      88.783 115.208  80.087  1.00  0.89           H  
ATOM   4453  HB3 ASP A 273      88.207 113.721  80.842  1.00  0.89           H  
ATOM   4454  N   ASP A 274      89.863 112.788  83.209  1.00  0.85           N  
ATOM   4455  CA  ASP A 274      90.715 111.842  83.917  1.00  0.85           C  
ATOM   4456  C   ASP A 274      91.788 111.090  83.082  1.00  0.85           C  
ATOM   4457  O   ASP A 274      92.704 110.483  83.652  1.00  0.85           O  
ATOM   4458  CB  ASP A 274      89.972 110.994  84.940  1.00  0.85           C  
ATOM   4459  CG  ASP A 274      88.779 110.199  84.466  1.00  0.85           C  
ATOM   4460  OD1 ASP A 274      87.739 110.258  85.195  1.00  0.85           O  
ATOM   4461  OD2 ASP A 274      88.906 109.540  83.393  1.00  0.85           O1-
ATOM   4462  H   ASP A 274      89.009 112.448  82.774  1.00  0.85           H  
ATOM   4463  HA  ASP A 274      91.360 112.475  84.539  1.00  0.85           H  
ATOM   4464  HB2 ASP A 274      89.626 111.658  85.745  1.00  0.85           H  
ATOM   4465  HB3 ASP A 274      90.661 110.279  85.403  1.00  0.85           H  
ATOM   4466  N   ARG A 275      91.781 111.241  81.708  1.00  0.79           N  
ATOM   4467  CA  ARG A 275      92.936 110.850  80.902  1.00  0.79           C  
ATOM   4468  C   ARG A 275      94.044 111.845  81.298  1.00  0.79           C  
ATOM   4469  O   ARG A 275      95.212 111.489  81.483  1.00  0.79           O  
ATOM   4470  CB  ARG A 275      92.729 110.953  79.374  1.00  0.79           C  
ATOM   4471  CG  ARG A 275      91.581 110.124  78.789  1.00  0.79           C  
ATOM   4472  CD  ARG A 275      91.911 108.659  78.548  1.00  0.79           C  
ATOM   4473  NE  ARG A 275      92.657 108.430  77.291  1.00  0.79           N  
ATOM   4474  CZ  ARG A 275      92.879 107.167  76.809  1.00  0.79           C  
ATOM   4475  NH1 ARG A 275      92.459 106.105  77.527  1.00  0.79           N  
ATOM   4476  NH2 ARG A 275      93.539 106.965  75.644  1.00  0.79           N1+
ATOM   4477  H   ARG A 275      90.960 111.661  81.209  1.00  0.79           H  
ATOM   4478  HA  ARG A 275      93.244 109.841  81.196  1.00  0.79           H  
ATOM   4479  HB2 ARG A 275      93.666 110.692  78.865  1.00  0.79           H  
ATOM   4480  HB3 ARG A 275      92.542 112.001  79.109  1.00  0.79           H  
ATOM   4481  HG2 ARG A 275      91.273 110.575  77.838  1.00  0.79           H  
ATOM   4482  HG3 ARG A 275      90.713 110.167  79.454  1.00  0.79           H  
ATOM   4483  HD2 ARG A 275      90.959 108.122  78.460  1.00  0.79           H  
ATOM   4484  HD3 ARG A 275      92.486 108.245  79.381  1.00  0.79           H  
ATOM   4485  HE  ARG A 275      92.963 109.206  76.712  1.00  0.79           H  
ATOM   4486 HH11 ARG A 275      92.939 105.200  77.383  1.00  0.79           H  
ATOM   4487 HH12 ARG A 275      91.831 106.186  78.314  1.00  0.79           H  
ATOM   4488 HH21 ARG A 275      93.628 106.011  75.307  1.00  0.79           H  
ATOM   4489 HH22 ARG A 275      93.864 107.689  74.974  1.00  0.79           H  
ATOM   4490  N   CYS A 276      93.666 113.179  81.315  1.00  0.93           N  
ATOM   4491  CA  CYS A 276      94.631 114.232  81.578  1.00  0.93           C  
ATOM   4492  C   CYS A 276      95.158 114.165  83.030  1.00  0.93           C  
ATOM   4493  O   CYS A 276      96.353 114.376  83.271  1.00  0.93           O  
ATOM   4494  CB  CYS A 276      94.046 115.595  81.210  1.00  0.93           C  
ATOM   4495  SG  CYS A 276      95.305 116.901  81.060  1.00  0.93           S  
ATOM   4496  H   CYS A 276      92.688 113.438  81.078  1.00  0.93           H  
ATOM   4497  HA  CYS A 276      95.485 114.016  80.924  1.00  0.93           H  
ATOM   4498  HB2 CYS A 276      93.291 115.910  81.934  1.00  0.93           H  
ATOM   4499  HB3 CYS A 276      93.566 115.546  80.229  1.00  0.93           H  
ATOM   4500  HG  CYS A 276      96.035 116.314  80.099  1.00  0.93           H  
ATOM   4501  N   ILE A 277      94.242 113.911  84.033  1.00  0.92           N  
ATOM   4502  CA  ILE A 277      94.667 113.739  85.432  1.00  0.92           C  
ATOM   4503  C   ILE A 277      95.627 112.538  85.542  1.00  0.92           C  
ATOM   4504  O   ILE A 277      96.688 112.645  86.173  1.00  0.92           O  
ATOM   4505  CB  ILE A 277      93.486 113.586  86.431  1.00  0.92           C  
ATOM   4506  CG1 ILE A 277      92.684 114.901  86.531  1.00  0.92           C  
ATOM   4507  CG2 ILE A 277      93.973 113.178  87.834  1.00  0.92           C  
ATOM   4508  CD1 ILE A 277      91.339 114.751  87.230  1.00  0.92           C  
ATOM   4509  H   ILE A 277      93.249 113.883  83.794  1.00  0.92           H  
ATOM   4510  HA  ILE A 277      95.254 114.629  85.693  1.00  0.92           H  
ATOM   4511  HB  ILE A 277      92.827 112.789  86.073  1.00  0.92           H  
ATOM   4512 HG12 ILE A 277      92.493 115.296  85.532  1.00  0.92           H  
ATOM   4513 HG13 ILE A 277      93.277 115.660  87.054  1.00  0.92           H  
ATOM   4514 HG21 ILE A 277      94.457 112.196  87.822  1.00  0.92           H  
ATOM   4515 HG22 ILE A 277      94.688 113.906  88.232  1.00  0.92           H  
ATOM   4516 HG23 ILE A 277      93.143 113.098  88.542  1.00  0.92           H  
ATOM   4517 HD11 ILE A 277      90.731 113.977  86.750  1.00  0.92           H  
ATOM   4518 HD12 ILE A 277      91.453 114.497  88.287  1.00  0.92           H  
ATOM   4519 HD13 ILE A 277      90.785 115.694  87.178  1.00  0.92           H  
ATOM   4520  N   LEU A 278      95.218 111.330  84.991  1.00  0.94           N  
ATOM   4521  CA  LEU A 278      96.124 110.189  85.105  1.00  0.94           C  
ATOM   4522  C   LEU A 278      97.469 110.536  84.443  1.00  0.94           C  
ATOM   4523  O   LEU A 278      98.537 110.217  84.967  1.00  0.94           O  
ATOM   4524  CB  LEU A 278      95.549 108.921  84.468  1.00  0.94           C  
ATOM   4525  CG  LEU A 278      94.465 108.238  85.324  1.00  0.94           C  
ATOM   4526  CD1 LEU A 278      93.772 107.146  84.508  1.00  0.94           C  
ATOM   4527  CD2 LEU A 278      95.031 107.632  86.610  1.00  0.94           C  
ATOM   4528  H   LEU A 278      94.306 111.214  84.534  1.00  0.94           H  
ATOM   4529  HA  LEU A 278      96.334 110.045  86.171  1.00  0.94           H  
ATOM   4530  HB2 LEU A 278      96.357 108.204  84.282  1.00  0.94           H  
ATOM   4531  HB3 LEU A 278      95.136 109.168  83.481  1.00  0.94           H  
ATOM   4532  HG  LEU A 278      93.707 108.980  85.601  1.00  0.94           H  
ATOM   4533 HD11 LEU A 278      93.325 107.559  83.598  1.00  0.94           H  
ATOM   4534 HD12 LEU A 278      94.477 106.360  84.215  1.00  0.94           H  
ATOM   4535 HD13 LEU A 278      92.969 106.683  85.092  1.00  0.94           H  
ATOM   4536 HD21 LEU A 278      95.829 106.914  86.396  1.00  0.94           H  
ATOM   4537 HD22 LEU A 278      95.433 108.400  87.277  1.00  0.94           H  
ATOM   4538 HD23 LEU A 278      94.248 107.106  87.164  1.00  0.94           H  
ATOM   4539  N   HIS A 279      97.382 111.201  83.233  1.00  0.90           N  
ATOM   4540  CA  HIS A 279      98.596 111.558  82.498  1.00  0.90           C  
ATOM   4541  C   HIS A 279      99.501 112.410  83.408  1.00  0.90           C  
ATOM   4542  O   HIS A 279     100.705 112.177  83.521  1.00  0.90           O  
ATOM   4543  CB  HIS A 279      98.231 112.295  81.205  1.00  0.90           C  
ATOM   4544  CG  HIS A 279      99.381 112.653  80.336  1.00  0.90           C  
ATOM   4545  ND1 HIS A 279      99.957 113.898  80.321  1.00  0.90           N  
ATOM   4546  CD2 HIS A 279     100.074 111.940  79.380  1.00  0.90           C  
ATOM   4547  CE1 HIS A 279     100.953 113.878  79.387  1.00  0.90           C  
ATOM   4548  NE2 HIS A 279     101.050 112.707  78.796  1.00  0.90           N  
ATOM   4549  H   HIS A 279      96.454 111.415  82.843  1.00  0.90           H  
ATOM   4550  HA  HIS A 279      99.131 110.628  82.289  1.00  0.90           H  
ATOM   4551  HB2 HIS A 279      97.667 113.206  81.432  1.00  0.90           H  
ATOM   4552  HB3 HIS A 279      97.557 111.663  80.613  1.00  0.90           H  
ATOM   4553  HD1 HIS A 279      99.699 114.697  80.887  1.00  0.90           H  
ATOM   4554  HD2 HIS A 279      99.904 110.917  79.070  1.00  0.90           H  
ATOM   4555  HE1 HIS A 279     101.563 114.748  79.187  1.00  0.90           H  
ATOM   4556  N   CYS A 280      98.887 113.479  84.036  1.00  0.95           N  
ATOM   4557  CA  CYS A 280      99.656 114.424  84.834  1.00  0.95           C  
ATOM   4558  C   CYS A 280     100.135 113.789  86.145  1.00  0.95           C  
ATOM   4559  O   CYS A 280     101.294 113.950  86.546  1.00  0.95           O  
ATOM   4560  CB  CYS A 280      98.891 115.713  85.126  1.00  0.95           C  
ATOM   4561  SG  CYS A 280      98.579 116.649  83.591  1.00  0.95           S  
ATOM   4562  H   CYS A 280      97.877 113.626  83.910  1.00  0.95           H  
ATOM   4563  HA  CYS A 280     100.564 114.645  84.263  1.00  0.95           H  
ATOM   4564  HB2 CYS A 280      99.473 116.348  85.799  1.00  0.95           H  
ATOM   4565  HB3 CYS A 280      97.928 115.504  85.604  1.00  0.95           H  
ATOM   4566  HG  CYS A 280      97.564 115.868  83.167  1.00  0.95           H  
ATOM   4567  N   ALA A 281      99.208 113.060  86.862  1.00  0.94           N  
ATOM   4568  CA  ALA A 281      99.567 112.492  88.157  1.00  0.94           C  
ATOM   4569  C   ALA A 281     100.733 111.498  88.014  1.00  0.94           C  
ATOM   4570  O   ALA A 281     101.535 111.302  88.930  1.00  0.94           O  
ATOM   4571  CB  ALA A 281      98.371 111.824  88.815  1.00  0.94           C  
ATOM   4572  H   ALA A 281      98.247 112.940  86.498  1.00  0.94           H  
ATOM   4573  HA  ALA A 281      99.919 113.319  88.784  1.00  0.94           H  
ATOM   4574  HB1 ALA A 281      97.566 112.547  88.982  1.00  0.94           H  
ATOM   4575  HB2 ALA A 281      97.969 111.020  88.190  1.00  0.94           H  
ATOM   4576  HB3 ALA A 281      98.645 111.392  89.782  1.00  0.94           H  
ATOM   4577  N   ASN A 282     100.767 110.806  86.817  1.00  0.89           N  
ATOM   4578  CA  ASN A 282     101.770 109.780  86.537  1.00  0.89           C  
ATOM   4579  C   ASN A 282     103.162 110.402  86.392  1.00  0.89           C  
ATOM   4580  O   ASN A 282     104.180 109.731  86.567  1.00  0.89           O  
ATOM   4581  CB  ASN A 282     101.441 109.030  85.246  1.00  0.89           C  
ATOM   4582  CG  ASN A 282     102.141 107.696  85.156  1.00  0.89           C  
ATOM   4583  OD1 ASN A 282     102.264 106.915  86.097  1.00  0.89           O  
ATOM   4584  ND2 ASN A 282     102.588 107.371  83.905  1.00  0.89           N  
ATOM   4585  H   ASN A 282     100.045 110.991  86.114  1.00  0.89           H  
ATOM   4586  HA  ASN A 282     101.806 109.110  87.403  1.00  0.89           H  
ATOM   4587  HB2 ASN A 282     101.666 109.642  84.365  1.00  0.89           H  
ATOM   4588  HB3 ASN A 282     100.377 108.783  85.208  1.00  0.89           H  
ATOM   4589 HD21 ASN A 282     102.499 107.964  83.089  1.00  0.89           H  
ATOM   4590 HD22 ASN A 282     103.047 106.468  83.725  1.00  0.89           H  
ATOM   4591  N   PHE A 283     103.206 111.700  85.931  1.00  0.91           N  
ATOM   4592  CA  PHE A 283     104.483 112.393  85.757  1.00  0.91           C  
ATOM   4593  C   PHE A 283     104.920 112.894  87.138  1.00  0.91           C  
ATOM   4594  O   PHE A 283     106.086 112.864  87.537  1.00  0.91           O  
ATOM   4595  CB  PHE A 283     104.367 113.586  84.811  1.00  0.91           C  
ATOM   4596  CG  PHE A 283     104.761 113.266  83.395  1.00  0.91           C  
ATOM   4597  CD1 PHE A 283     106.112 113.091  83.067  1.00  0.91           C  
ATOM   4598  CD2 PHE A 283     103.794 113.157  82.392  1.00  0.91           C  
ATOM   4599  CE1 PHE A 283     106.492 112.852  81.751  1.00  0.91           C  
ATOM   4600  CE2 PHE A 283     104.177 112.907  81.077  1.00  0.91           C  
ATOM   4601  CZ  PHE A 283     105.524 112.775  80.754  1.00  0.91           C  
ATOM   4602  H   PHE A 283     102.330 112.183  85.734  1.00  0.91           H  
ATOM   4603  HA  PHE A 283     105.239 111.671  85.428  1.00  0.91           H  
ATOM   4604  HB2 PHE A 283     105.004 114.412  85.147  1.00  0.91           H  
ATOM   4605  HB3 PHE A 283     103.346 113.983  84.821  1.00  0.91           H  
ATOM   4606  HD1 PHE A 283     106.878 113.138  83.838  1.00  0.91           H  
ATOM   4607  HD2 PHE A 283     102.739 113.271  82.625  1.00  0.91           H  
ATOM   4608  HE1 PHE A 283     107.541 112.712  81.510  1.00  0.91           H  
ATOM   4609  HE2 PHE A 283     103.424 112.814  80.302  1.00  0.91           H  
ATOM   4610  HZ  PHE A 283     105.816 112.593  79.726  1.00  0.91           H  
ATOM   4611  N   ASN A 284     103.901 113.482  87.877  1.00  0.88           N  
ATOM   4612  CA  ASN A 284     104.199 114.085  89.176  1.00  0.88           C  
ATOM   4613  C   ASN A 284     104.818 113.054  90.136  1.00  0.88           C  
ATOM   4614  O   ASN A 284     105.641 113.380  90.994  1.00  0.88           O  
ATOM   4615  CB  ASN A 284     102.954 114.641  89.847  1.00  0.88           C  
ATOM   4616  CG  ASN A 284     102.681 116.094  89.537  1.00  0.88           C  
ATOM   4617  OD1 ASN A 284     103.372 116.803  88.812  1.00  0.88           O  
ATOM   4618  ND2 ASN A 284     101.559 116.564  90.155  1.00  0.88           N  
ATOM   4619  H   ASN A 284     102.952 113.500  87.477  1.00  0.88           H  
ATOM   4620  HA  ASN A 284     104.958 114.857  89.005  1.00  0.88           H  
ATOM   4621  HB2 ASN A 284     103.057 114.579  90.939  1.00  0.88           H  
ATOM   4622  HB3 ASN A 284     102.075 114.054  89.564  1.00  0.88           H  
ATOM   4623 HD21 ASN A 284     101.244 117.536  90.047  1.00  0.88           H  
ATOM   4624 HD22 ASN A 284     100.984 115.940  90.740  1.00  0.88           H  
ATOM   4625  N   VAL A 285     104.314 111.769  90.050  1.00  0.89           N  
ATOM   4626  CA  VAL A 285     104.743 110.712  90.977  1.00  0.89           C  
ATOM   4627  C   VAL A 285     106.209 110.260  90.748  1.00  0.89           C  
ATOM   4628  O   VAL A 285     106.818 109.598  91.590  1.00  0.89           O  
ATOM   4629  CB  VAL A 285     103.759 109.522  90.988  1.00  0.89           C  
ATOM   4630  CG1 VAL A 285     103.972 108.578  89.808  1.00  0.89           C  
ATOM   4631  CG2 VAL A 285     103.830 108.732  92.299  1.00  0.89           C  
ATOM   4632  H   VAL A 285     103.601 111.561  89.342  1.00  0.89           H  
ATOM   4633  HA  VAL A 285     104.735 111.184  91.970  1.00  0.89           H  
ATOM   4634  HB  VAL A 285     102.739 109.922  90.921  1.00  0.89           H  
ATOM   4635 HG11 VAL A 285     103.917 109.124  88.869  1.00  0.89           H  
ATOM   4636 HG12 VAL A 285     104.941 108.071  89.854  1.00  0.89           H  
ATOM   4637 HG13 VAL A 285     103.204 107.804  89.786  1.00  0.89           H  
ATOM   4638 HG21 VAL A 285     104.780 108.203  92.403  1.00  0.89           H  
ATOM   4639 HG22 VAL A 285     103.709 109.392  93.163  1.00  0.89           H  
ATOM   4640 HG23 VAL A 285     103.031 107.983  92.339  1.00  0.89           H  
ATOM   4641  N   LEU A 286     106.749 110.597  89.521  1.00  0.88           N  
ATOM   4642  CA  LEU A 286     108.173 110.449  89.236  1.00  0.88           C  
ATOM   4643  C   LEU A 286     108.855 111.731  89.744  1.00  0.88           C  
ATOM   4644  O   LEU A 286     109.951 111.702  90.313  1.00  0.88           O  
ATOM   4645  CB  LEU A 286     108.438 110.228  87.738  1.00  0.88           C  
ATOM   4646  CG  LEU A 286     109.917 110.343  87.308  1.00  0.88           C  
ATOM   4647  CD1 LEU A 286     110.817 109.310  87.987  1.00  0.88           C  
ATOM   4648  CD2 LEU A 286     110.055 110.218  85.788  1.00  0.88           C  
ATOM   4649  H   LEU A 286     106.132 111.018  88.825  1.00  0.88           H  
ATOM   4650  HA  LEU A 286     108.561 109.608  89.822  1.00  0.88           H  
ATOM   4651  HB2 LEU A 286     107.855 110.950  87.154  1.00  0.88           H  
ATOM   4652  HB3 LEU A 286     108.055 109.239  87.467  1.00  0.88           H  
ATOM   4653  HG  LEU A 286     110.276 111.342  87.575  1.00  0.88           H  
ATOM   4654 HD11 LEU A 286     110.809 109.415  89.075  1.00  0.88           H  
ATOM   4655 HD12 LEU A 286     110.499 108.294  87.741  1.00  0.88           H  
ATOM   4656 HD13 LEU A 286     111.855 109.424  87.655  1.00  0.88           H  
ATOM   4657 HD21 LEU A 286     109.802 109.209  85.447  1.00  0.88           H  
ATOM   4658 HD22 LEU A 286     109.405 110.933  85.274  1.00  0.88           H  
ATOM   4659 HD23 LEU A 286     111.085 110.423  85.476  1.00  0.88           H  
ATOM   4660  N   PHE A 287     108.263 112.920  89.348  1.00  0.90           N  
ATOM   4661  CA  PHE A 287     108.960 114.188  89.551  1.00  0.90           C  
ATOM   4662  C   PHE A 287     109.067 114.610  91.020  1.00  0.90           C  
ATOM   4663  O   PHE A 287     109.947 115.396  91.388  1.00  0.90           O  
ATOM   4664  CB  PHE A 287     108.336 115.346  88.756  1.00  0.90           C  
ATOM   4665  CG  PHE A 287     108.529 115.306  87.256  1.00  0.90           C  
ATOM   4666  CD1 PHE A 287     109.740 114.925  86.661  1.00  0.90           C  
ATOM   4667  CD2 PHE A 287     107.494 115.749  86.421  1.00  0.90           C  
ATOM   4668  CE1 PHE A 287     109.886 114.933  85.273  1.00  0.90           C  
ATOM   4669  CE2 PHE A 287     107.644 115.767  85.034  1.00  0.90           C  
ATOM   4670  CZ  PHE A 287     108.835 115.340  84.461  1.00  0.90           C  
ATOM   4671  H   PHE A 287     107.371 112.905  88.837  1.00  0.90           H  
ATOM   4672  HA  PHE A 287     109.999 114.022  89.240  1.00  0.90           H  
ATOM   4673  HB2 PHE A 287     108.742 116.304  89.104  1.00  0.90           H  
ATOM   4674  HB3 PHE A 287     107.262 115.380  88.983  1.00  0.90           H  
ATOM   4675  HD1 PHE A 287     110.596 114.631  87.262  1.00  0.90           H  
ATOM   4676  HD2 PHE A 287     106.556 116.087  86.849  1.00  0.90           H  
ATOM   4677  HE1 PHE A 287     110.830 114.636  84.826  1.00  0.90           H  
ATOM   4678  HE2 PHE A 287     106.832 116.113  84.398  1.00  0.90           H  
ATOM   4679  HZ  PHE A 287     108.942 115.338  83.382  1.00  0.90           H  
ATOM   4680  N   SER A 288     108.132 114.122  91.900  1.00  0.89           N  
ATOM   4681  CA  SER A 288     108.167 114.404  93.345  1.00  0.89           C  
ATOM   4682  C   SER A 288     109.385 113.771  94.109  1.00  0.89           C  
ATOM   4683  O   SER A 288     109.276 113.390  95.282  1.00  0.89           O  
ATOM   4684  CB  SER A 288     106.855 113.934  94.007  1.00  0.89           C  
ATOM   4685  OG  SER A 288     105.729 114.693  93.536  1.00  0.89           O  
ATOM   4686  H   SER A 288     107.348 113.571  91.523  1.00  0.89           H  
ATOM   4687  HA  SER A 288     108.258 115.492  93.447  1.00  0.89           H  
ATOM   4688  HB2 SER A 288     106.884 114.060  95.093  1.00  0.89           H  
ATOM   4689  HB3 SER A 288     106.673 112.875  93.789  1.00  0.89           H  
ATOM   4690  HG  SER A 288     104.932 114.092  93.618  1.00  0.89           H  
ATOM   4691  N   THR A 289     110.604 113.815  93.452  1.00  0.85           N  
ATOM   4692  CA  THR A 289     111.826 113.119  93.885  1.00  0.85           C  
ATOM   4693  C   THR A 289     113.089 114.006  93.865  1.00  0.85           C  
ATOM   4694  O   THR A 289     114.223 113.545  94.006  1.00  0.85           O  
ATOM   4695  CB  THR A 289     112.081 111.855  93.023  1.00  0.85           C  
ATOM   4696  OG1 THR A 289     112.124 112.189  91.626  1.00  0.85           O  
ATOM   4697  CG2 THR A 289     111.040 110.763  93.265  1.00  0.85           C  
ATOM   4698  H   THR A 289     110.667 114.351  92.581  1.00  0.85           H  
ATOM   4699  HA  THR A 289     111.693 112.818  94.932  1.00  0.85           H  
ATOM   4700  HB  THR A 289     113.063 111.434  93.266  1.00  0.85           H  
ATOM   4701 HG21 THR A 289     111.030 110.454  94.314  1.00  0.85           H  
ATOM   4702 HG22 THR A 289     110.034 111.094  92.990  1.00  0.85           H  
ATOM   4703 HG23 THR A 289     111.260 109.887  92.645  1.00  0.85           H  
ATOM   4704  HG1 THR A 289     111.242 111.991  91.220  1.00  0.85           H  
ATOM   4705  N   VAL A 290     112.854 115.361  93.751  1.00  0.86           N  
ATOM   4706  CA  VAL A 290     113.940 116.344  93.623  1.00  0.86           C  
ATOM   4707  C   VAL A 290     113.648 117.532  94.565  1.00  0.86           C  
ATOM   4708  O   VAL A 290     114.110 118.657  94.395  1.00  0.86           O  
ATOM   4709  CB  VAL A 290     114.076 116.820  92.154  1.00  0.86           C  
ATOM   4710  CG1 VAL A 290     115.409 117.531  91.914  1.00  0.86           C  
ATOM   4711  CG2 VAL A 290     113.952 115.680  91.132  1.00  0.86           C  
ATOM   4712  H   VAL A 290     111.891 115.688  93.733  1.00  0.86           H  
ATOM   4713  HA  VAL A 290     114.877 115.886  93.961  1.00  0.86           H  
ATOM   4714  HB  VAL A 290     113.272 117.536  91.942  1.00  0.86           H  
ATOM   4715 HG11 VAL A 290     115.608 118.328  92.632  1.00  0.86           H  
ATOM   4716 HG12 VAL A 290     116.245 116.825  91.959  1.00  0.86           H  
ATOM   4717 HG13 VAL A 290     115.399 118.001  90.927  1.00  0.86           H  
ATOM   4718 HG21 VAL A 290     114.685 114.889  91.326  1.00  0.86           H  
ATOM   4719 HG22 VAL A 290     112.952 115.237  91.144  1.00  0.86           H  
ATOM   4720 HG23 VAL A 290     114.122 116.049  90.115  1.00  0.86           H  
ATOM   4721  N   PHE A 291     112.882 117.225  95.676  1.00  0.86           N  
ATOM   4722  CA  PHE A 291     112.270 118.265  96.514  1.00  0.86           C  
ATOM   4723  C   PHE A 291     112.130 117.720  97.942  1.00  0.86           C  
ATOM   4724  O   PHE A 291     111.875 116.524  98.126  1.00  0.86           O  
ATOM   4725  CB  PHE A 291     110.869 118.634  95.983  1.00  0.86           C  
ATOM   4726  CG  PHE A 291     110.888 119.143  94.560  1.00  0.86           C  
ATOM   4727  CD1 PHE A 291     111.572 120.325  94.243  1.00  0.86           C  
ATOM   4728  CD2 PHE A 291     110.307 118.396  93.527  1.00  0.86           C  
ATOM   4729  CE1 PHE A 291     111.707 120.728  92.915  1.00  0.86           C  
ATOM   4730  CE2 PHE A 291     110.430 118.812  92.202  1.00  0.86           C  
ATOM   4731  CZ  PHE A 291     111.131 119.975  91.897  1.00  0.86           C  
ATOM   4732  H   PHE A 291     112.718 116.251  95.919  1.00  0.86           H  
ATOM   4733  HA  PHE A 291     112.933 119.135  96.508  1.00  0.86           H  
ATOM   4734  HB2 PHE A 291     110.403 119.396  96.620  1.00  0.86           H  
ATOM   4735  HB3 PHE A 291     110.215 117.754  96.040  1.00  0.86           H  
ATOM   4736  HD1 PHE A 291     112.048 120.910  95.028  1.00  0.86           H  
ATOM   4737  HD2 PHE A 291     109.786 117.466  93.734  1.00  0.86           H  
ATOM   4738  HE1 PHE A 291     112.276 121.623  92.679  1.00  0.86           H  
ATOM   4739  HE2 PHE A 291     110.010 118.211  91.401  1.00  0.86           H  
ATOM   4740  HZ  PHE A 291     111.242 120.279  90.861  1.00  0.86           H  
ATOM   4741  N   PRO A 292     112.276 118.610  98.992  1.00  0.87           N  
ATOM   4742  CA  PRO A 292     112.282 118.142 100.377  1.00  0.87           C  
ATOM   4743  C   PRO A 292     110.867 117.796 100.888  1.00  0.87           C  
ATOM   4744  O   PRO A 292     109.868 118.442 100.547  1.00  0.87           O  
ATOM   4745  CB  PRO A 292     112.868 119.317 101.162  1.00  0.87           C  
ATOM   4746  CG  PRO A 292     112.434 120.537 100.354  1.00  0.87           C  
ATOM   4747  CD  PRO A 292     112.491 120.051  98.913  1.00  0.87           C  
ATOM   4748  HA  PRO A 292     112.929 117.263 100.434  1.00  0.87           H  
ATOM   4749  HB2 PRO A 292     113.963 119.253 101.161  1.00  0.87           H  
ATOM   4750  HB3 PRO A 292     112.529 119.368 102.200  1.00  0.87           H  
ATOM   4751  HG2 PRO A 292     113.073 121.408 100.525  1.00  0.87           H  
ATOM   4752  HG3 PRO A 292     111.410 120.814 100.623  1.00  0.87           H  
ATOM   4753  HD2 PRO A 292     111.740 120.524  98.275  1.00  0.87           H  
ATOM   4754  HD3 PRO A 292     113.483 120.219  98.481  1.00  0.87           H  
ATOM   4755  N   PRO A 293     110.789 116.771 101.823  1.00  0.85           N  
ATOM   4756  CA  PRO A 293     109.504 116.231 102.269  1.00  0.85           C  
ATOM   4757  C   PRO A 293     108.706 117.169 103.179  1.00  0.85           C  
ATOM   4758  O   PRO A 293     107.524 116.955 103.437  1.00  0.85           O  
ATOM   4759  CB  PRO A 293     109.878 114.950 103.017  1.00  0.85           C  
ATOM   4760  CG  PRO A 293     111.271 115.252 103.560  1.00  0.85           C  
ATOM   4761  CD  PRO A 293     111.906 116.062 102.441  1.00  0.85           C  
ATOM   4762  HA  PRO A 293     108.883 116.019 101.392  1.00  0.85           H  
ATOM   4763  HB2 PRO A 293     109.938 114.113 102.310  1.00  0.85           H  
ATOM   4764  HB3 PRO A 293     109.176 114.676 103.810  1.00  0.85           H  
ATOM   4765  HG2 PRO A 293     111.839 114.350 103.802  1.00  0.85           H  
ATOM   4766  HG3 PRO A 293     111.193 115.860 104.470  1.00  0.85           H  
ATOM   4767  HD2 PRO A 293     112.664 116.762 102.801  1.00  0.85           H  
ATOM   4768  HD3 PRO A 293     112.348 115.406 101.683  1.00  0.85           H  
ATOM   4769  N   THR A 294     109.413 118.219 103.714  1.00  0.81           N  
ATOM   4770  CA  THR A 294     108.824 119.234 104.583  1.00  0.81           C  
ATOM   4771  C   THR A 294     108.041 120.284 103.778  1.00  0.81           C  
ATOM   4772  O   THR A 294     107.402 121.173 104.339  1.00  0.81           O  
ATOM   4773  CB  THR A 294     109.922 119.939 105.405  1.00  0.81           C  
ATOM   4774  OG1 THR A 294     111.027 120.258 104.541  1.00  0.81           O  
ATOM   4775  CG2 THR A 294     110.440 119.053 106.533  1.00  0.81           C  
ATOM   4776  H   THR A 294     110.401 118.336 103.494  1.00  0.81           H  
ATOM   4777  HA  THR A 294     108.093 118.750 105.242  1.00  0.81           H  
ATOM   4778  HB  THR A 294     109.549 120.878 105.829  1.00  0.81           H  
ATOM   4779 HG21 THR A 294     109.639 118.790 107.230  1.00  0.81           H  
ATOM   4780 HG22 THR A 294     110.887 118.132 106.143  1.00  0.81           H  
ATOM   4781 HG23 THR A 294     111.228 119.570 107.092  1.00  0.81           H  
ATOM   4782  HG1 THR A 294     111.663 120.766 105.077  1.00  0.81           H  
ATOM   4783  N   SER A 295     108.132 120.171 102.401  1.00  0.79           N  
ATOM   4784  CA  SER A 295     107.429 121.076 101.487  1.00  0.79           C  
ATOM   4785  C   SER A 295     106.181 120.422 100.852  1.00  0.79           C  
ATOM   4786  O   SER A 295     105.559 120.924  99.915  1.00  0.79           O  
ATOM   4787  CB  SER A 295     108.379 121.626 100.428  1.00  0.79           C  
ATOM   4788  OG  SER A 295     108.854 120.628  99.524  1.00  0.79           O  
ATOM   4789  H   SER A 295     108.702 119.413 102.022  1.00  0.79           H  
ATOM   4790  HA  SER A 295     107.049 121.922 102.073  1.00  0.79           H  
ATOM   4791  HB2 SER A 295     109.250 122.100 100.892  1.00  0.79           H  
ATOM   4792  HB3 SER A 295     107.863 122.385  99.833  1.00  0.79           H  
ATOM   4793  HG  SER A 295     109.237 119.864 100.017  1.00  0.79           H  
ATOM   4794  N   PHE A 296     105.757 119.288 101.511  1.00  0.85           N  
ATOM   4795  CA  PHE A 296     104.586 118.487 101.154  1.00  0.85           C  
ATOM   4796  C   PHE A 296     103.777 118.285 102.443  1.00  0.85           C  
ATOM   4797  O   PHE A 296     104.298 118.319 103.559  1.00  0.85           O  
ATOM   4798  CB  PHE A 296     104.970 117.098 100.624  1.00  0.85           C  
ATOM   4799  CG  PHE A 296     105.676 117.101  99.293  1.00  0.85           C  
ATOM   4800  CD1 PHE A 296     104.997 116.753  98.125  1.00  0.85           C  
ATOM   4801  CD2 PHE A 296     107.037 117.419  99.210  1.00  0.85           C  
ATOM   4802  CE1 PHE A 296     105.688 116.672  96.917  1.00  0.85           C  
ATOM   4803  CE2 PHE A 296     107.714 117.385  97.992  1.00  0.85           C  
ATOM   4804  CZ  PHE A 296     107.038 117.002  96.840  1.00  0.85           C  
ATOM   4805  H   PHE A 296     106.276 118.978 102.332  1.00  0.85           H  
ATOM   4806  HA  PHE A 296     103.982 119.030 100.423  1.00  0.85           H  
ATOM   4807  HB2 PHE A 296     104.071 116.471 100.542  1.00  0.85           H  
ATOM   4808  HB3 PHE A 296     105.608 116.578 101.352  1.00  0.85           H  
ATOM   4809  HD1 PHE A 296     103.934 116.523  98.147  1.00  0.85           H  
ATOM   4810  HD2 PHE A 296     107.577 117.707 100.106  1.00  0.85           H  
ATOM   4811  HE1 PHE A 296     105.164 116.341  96.030  1.00  0.85           H  
ATOM   4812  HE2 PHE A 296     108.766 117.653  97.958  1.00  0.85           H  
ATOM   4813  HZ  PHE A 296     107.550 116.964  95.883  1.00  0.85           H  
ATOM   4814  N   GLY A 297     102.445 117.969 102.242  1.00  0.93           N  
ATOM   4815  CA  GLY A 297     101.519 117.754 103.350  1.00  0.93           C  
ATOM   4816  C   GLY A 297     100.342 118.731 103.254  1.00  0.93           C  
ATOM   4817  O   GLY A 297     100.134 119.374 102.216  1.00  0.93           O  
ATOM   4818  H   GLY A 297     102.058 117.884 101.295  1.00  0.93           H  
ATOM   4819  HA2 GLY A 297     102.032 117.883 104.306  1.00  0.93           H  
ATOM   4820  HA3 GLY A 297     101.143 116.731 103.269  1.00  0.93           H  
ATOM   4821  N   PRO A 298      99.525 118.824 104.371  1.00  0.93           N  
ATOM   4822  CA  PRO A 298      98.404 119.764 104.439  1.00  0.93           C  
ATOM   4823  C   PRO A 298      98.892 121.212 104.540  1.00  0.93           C  
ATOM   4824  O   PRO A 298      99.973 121.526 105.040  1.00  0.93           O  
ATOM   4825  CB  PRO A 298      97.662 119.405 105.733  1.00  0.93           C  
ATOM   4826  CG  PRO A 298      98.185 118.025 106.110  1.00  0.93           C  
ATOM   4827  CD  PRO A 298      99.609 118.031 105.586  1.00  0.93           C  
ATOM   4828  HA  PRO A 298      97.777 119.628 103.555  1.00  0.93           H  
ATOM   4829  HB2 PRO A 298      96.579 119.406 105.589  1.00  0.93           H  
ATOM   4830  HB3 PRO A 298      97.882 120.116 106.540  1.00  0.93           H  
ATOM   4831  HG2 PRO A 298      97.597 117.257 105.596  1.00  0.93           H  
ATOM   4832  HG3 PRO A 298      98.130 117.829 107.184  1.00  0.93           H  
ATOM   4833  HD2 PRO A 298     100.288 118.546 106.274  1.00  0.93           H  
ATOM   4834  HD3 PRO A 298      99.987 117.024 105.392  1.00  0.93           H  
ATOM   4835  N   LEU A 299      97.973 122.148 104.089  1.00  0.91           N  
ATOM   4836  CA  LEU A 299      98.269 123.577 104.167  1.00  0.91           C  
ATOM   4837  C   LEU A 299      97.357 124.205 105.236  1.00  0.91           C  
ATOM   4838  O   LEU A 299      96.127 124.157 105.163  1.00  0.91           O  
ATOM   4839  CB  LEU A 299      98.032 124.297 102.833  1.00  0.91           C  
ATOM   4840  CG  LEU A 299      99.199 124.281 101.822  1.00  0.91           C  
ATOM   4841  CD1 LEU A 299      99.937 122.952 101.706  1.00  0.91           C  
ATOM   4842  CD2 LEU A 299      98.668 124.691 100.446  1.00  0.91           C  
ATOM   4843  H   LEU A 299      97.070 121.841 103.699  1.00  0.91           H  
ATOM   4844  HA  LEU A 299      99.312 123.725 104.465  1.00  0.91           H  
ATOM   4845  HB2 LEU A 299      97.796 125.353 103.027  1.00  0.91           H  
ATOM   4846  HB3 LEU A 299      97.136 123.889 102.363  1.00  0.91           H  
ATOM   4847  HG  LEU A 299      99.933 125.034 102.138  1.00  0.91           H  
ATOM   4848 HD11 LEU A 299     100.499 122.730 102.616  1.00  0.91           H  
ATOM   4849 HD12 LEU A 299      99.242 122.133 101.517  1.00  0.91           H  
ATOM   4850 HD13 LEU A 299     100.662 122.976 100.885  1.00  0.91           H  
ATOM   4851 HD21 LEU A 299      97.900 123.996 100.093  1.00  0.91           H  
ATOM   4852 HD22 LEU A 299      98.228 125.690 100.487  1.00  0.91           H  
ATOM   4853 HD23 LEU A 299      99.465 124.700  99.700  1.00  0.91           H  
ATOM   4854  N   VAL A 300      98.061 124.834 106.252  1.00  0.87           N  
ATOM   4855  CA  VAL A 300      97.431 125.562 107.349  1.00  0.87           C  
ATOM   4856  C   VAL A 300      97.280 127.050 106.986  1.00  0.87           C  
ATOM   4857  O   VAL A 300      98.052 127.649 106.236  1.00  0.87           O  
ATOM   4858  CB  VAL A 300      98.145 125.374 108.705  1.00  0.87           C  
ATOM   4859  CG1 VAL A 300      98.108 123.906 109.139  1.00  0.87           C  
ATOM   4860  CG2 VAL A 300      99.588 125.886 108.717  1.00  0.87           C  
ATOM   4861  H   VAL A 300      99.076 124.811 106.228  1.00  0.87           H  
ATOM   4862  HA  VAL A 300      96.425 125.162 107.448  1.00  0.87           H  
ATOM   4863  HB  VAL A 300      97.593 125.951 109.460  1.00  0.87           H  
ATOM   4864 HG11 VAL A 300      97.082 123.526 109.136  1.00  0.87           H  
ATOM   4865 HG12 VAL A 300      98.706 123.272 108.475  1.00  0.87           H  
ATOM   4866 HG13 VAL A 300      98.504 123.793 110.154  1.00  0.87           H  
ATOM   4867 HG21 VAL A 300     100.225 125.329 108.022  1.00  0.87           H  
ATOM   4868 HG22 VAL A 300      99.637 126.946 108.452  1.00  0.87           H  
ATOM   4869 HG23 VAL A 300     100.022 125.780 109.717  1.00  0.87           H  
ATOM   4870  N   ARG A 301      96.208 127.665 107.622  1.00  0.80           N  
ATOM   4871  CA  ARG A 301      95.926 129.086 107.462  1.00  0.80           C  
ATOM   4872  C   ARG A 301      95.136 129.596 108.676  1.00  0.80           C  
ATOM   4873  O   ARG A 301      94.339 128.902 109.307  1.00  0.80           O  
ATOM   4874  CB  ARG A 301      95.074 129.281 106.205  1.00  0.80           C  
ATOM   4875  CG  ARG A 301      95.178 130.671 105.567  1.00  0.80           C
[truncated: 772,394 more chars]
