# Supplementary material for: Repurposing FDA-approved phytomedicines, natural products, antivirals and cell protectives against SARS-CoV-2 (COVID-19) RNA-dependent RNA polymerase
Source: PeerJ. 2020 Nov 30;8:e10480. doi: 10.7717/peerj.10480 (PMC7713599; doi:10.7717/peerj.10480)
Supplement: Supplemental Information 9 [file peerj-08-10480-s009.pdb]

REMARK  99                                                                      
REMARK  99 MOE v2014.09 (Chemical Computing Group Inc.) Sun Aug 02 07:19:16 2020
HELIX    1   1 GLU A   31  ASP A   33  5               Generated by MOE    3
HELIX    2   2 PHE A   47  TYR A   57  1               Generated by MOE   11
HELIX    3   3 MET A   94  ARG A  102  1               Generated by MOE    9
HELIX    4   4 LYS A  113  LEU A  116  1               Generated by MOE    4
HELIX    5   5 TYR A  126  ASN A  128  5               Generated by MOE    3
HELIX    6   6 ASP A  140  ALA A  146  1               Generated by MOE    7
HELIX    7   7 GLY A  149  ALA A  169  1               Generated by MOE   21
HELIX    8   8 ASP A  205  LEU A  217  1               Generated by MOE   13
HELIX    9   9 VAL A  227  THR A  229  5               Generated by MOE    3
HELIX   10  10 THR A  246  TYR A  256  1               Generated by MOE   11
HELIX   11  11 ASP A  274  PHE A  287  1               Generated by MOE   14
HELIX   12  12 PRO A  293  SER A  295  5               Generated by MOE    3
HELIX   13  13 PHE A  338  TYR A  344  1               Generated by MOE    7
HELIX   14  14 ALA A  349  ALA A  352  1               Generated by MOE    4
HELIX   15  15 LYS A  387  VAL A  394  1               Generated by MOE    8
HELIX   16  16 ALA A  418  TYR A  423  1               Generated by MOE    6
HELIX   17  17 ASP A  424  TYR A  428  5               Generated by MOE    5
HELIX   18  18 ILE A  436  LYS A  448  1               Generated by MOE   13
HELIX   19  19 ARG A  483  TYR A  486  1               Generated by MOE    4
HELIX   20  20 ASP A  493  TYR A  500  1               Generated by MOE    8
HELIX   21  21 SER A  534  THR A  537  1               Generated by MOE    4
HELIX   22  22 GLN A  543  ILE A  549  1               Generated by MOE    7
HELIX   23  23 GLY A  567  VAL A  575  1               Generated by MOE    9
HELIX   24  24 CYS A  592  ALA A  595  1               Generated by MOE    4
HELIX   25  25 ASN A  598  LEU A  606  1               Generated by MOE    9
HELIX   26  26 LEU A  618  ALA A  630  1               Generated by MOE   13
HELIX   27  27 TYR A  659  SER A  679  1               Generated by MOE   21
HELIX   28  28 VAL A  690  LEU A  701  1               Generated by MOE   12
HELIX   29  29 PHE A  711  HIS A  722  1               Generated by MOE   12
HELIX   30  30 SER A  738  GLN A  743  1               Generated by MOE    6
HELIX   31  31 ILE A  749  TYR A  758  1               Generated by MOE   10
HELIX   32  32 PRO A  804  CYS A  812  1               Generated by MOE    9
HELIX   33  33 ILE A  817  LYS A  819  5               Generated by MOE    3
HELIX   34  34 ILE A  826  ALA A  836  1               Generated by MOE   11
HELIX   35  35 TYR A  837  LEU A  839  5               Generated by MOE    3
HELIX   36  36 GLN A  845  MET A  872  1               Generated by MOE   28
HELIX   37  37 ASP A  880  ARG A  884  5               Generated by MOE    5
HELIX   38  38 PRO A  888  GLU A  892  1               Generated by MOE    5
SHEET    1       TYR A   2  TYR A   8                  Generated by MOE
SHEET    2       ALA A  13  LEU A  19                  Generated by MOE
SHEET    3       CYS A  23  GLN A  27                  Generated by MOE
SHEET    4       TYR A  39  ARG A  44                  Generated by MOE
SHEET    5       HIS A  69  PHE A  74                  Generated by MOE
SHEET    6       VAL A  81  LEU A  89                  Generated by MOE
SHEET    7       GLY A 173  VAL A 174                  Generated by MOE
SHEET    8       PRO A 202  VAL A 203                  Generated by MOE
SHEET    9       GLY A 297  LYS A 302                  Generated by MOE
SHEET   10       VAL A 311  HIS A 317                  Generated by MOE
SHEET   11       VAL A 323  HIS A 325                  Generated by MOE
SHEET   12       PHE A 366  ALA A 370                  Generated by MOE
SHEET   13       ASN A 384  PHE A 385                  Generated by MOE
SHEET   14       ILE A 509  GLN A 511                  Generated by MOE
SHEET   15       MET A 512  LYS A 515                  Generated by MOE
SHEET   16       ARG A 525  GLY A 529                  Generated by MOE
SHEET   17       PRO A 582  MET A 585                  Generated by MOE
SHEET   18       MET A 636  MET A 638                  Generated by MOE
SHEET   19       CYS A 639  CYS A 639                  Generated by MOE
SHEET   20       SER A 642  VAL A 645                  Generated by MOE
SHEET   21       PHE A 723  MET A 726                  Generated by MOE
SHEET   22       ILE A 727  ILE A 727                  Generated by MOE
SHEET   23       LEU A 728  LEU A 728                  Generated by MOE
SHEET   24       ASP A 731  ASN A 737                  Generated by MOE
SHEET   25       THR A 771  GLU A 772                  Generated by MOE
SHEET   26       GLU A 781  PHE A 782                  Generated by MOE
SHEET   27       GLN A 785  LYS A 791                  Generated by MOE
SHEET   28       TYR A 796  TYR A 801                  Generated by MOE
SHEET   29       PHE A 813  VAL A 814                  Generated by MOE
ATOM      1  N   VAL A   1     122.375  86.802  65.379  1.00  0.66           N1+
ATOM      2  CA  VAL A   1     122.504  87.244  66.812  1.00  0.66           C  
ATOM      3  C   VAL A   1     121.222  87.978  67.284  1.00  0.66           C  
ATOM      4  O   VAL A   1     120.463  88.509  66.472  1.00  0.66           O  
ATOM      5  CB  VAL A   1     123.792  88.092  66.942  1.00  0.66           C  
ATOM      6  CG1 VAL A   1     123.713  89.450  66.235  1.00  0.66           C  
ATOM      7  CG2 VAL A   1     124.203  88.296  68.402  1.00  0.66           C  
ATOM      8  H1  VAL A   1     121.634  86.100  65.253  1.00  0.66           H  
ATOM      9  H2  VAL A   1     122.110  87.601  64.733  1.00  0.66           H  
ATOM     10  H3  VAL A   1     123.243  86.406  64.993  1.00  0.66           H  
ATOM     11  HA  VAL A   1     122.606  86.314  67.382  1.00  0.66           H  
ATOM     12  HB  VAL A   1     124.609  87.530  66.470  1.00  0.66           H  
ATOM     13 HG11 VAL A   1     123.531  89.335  65.163  1.00  0.66           H  
ATOM     14 HG12 VAL A   1     122.921  90.080  66.653  1.00  0.66           H  
ATOM     15 HG13 VAL A   1     124.658  89.994  66.344  1.00  0.66           H  
ATOM     16 HG21 VAL A   1     123.507  88.951  68.932  1.00  0.66           H  
ATOM     17 HG22 VAL A   1     124.253  87.340  68.933  1.00  0.66           H  
ATOM     18 HG23 VAL A   1     125.195  88.758  68.460  1.00  0.66           H  
ATOM     19  N   TYR A   2     121.005  87.946  68.652  1.00  0.71           N  
ATOM     20  CA  TYR A   2     119.826  88.523  69.321  1.00  0.71           C  
ATOM     21  C   TYR A   2     120.019  90.009  69.710  1.00  0.71           C  
ATOM     22  O   TYR A   2     121.124  90.478  69.993  1.00  0.71           O  
ATOM     23  CB  TYR A   2     119.526  87.802  70.658  1.00  0.71           C  
ATOM     24  CG  TYR A   2     118.727  86.520  70.669  1.00  0.71           C  
ATOM     25  CD1 TYR A   2     117.893  86.113  69.622  1.00  0.71           C  
ATOM     26  CD2 TYR A   2     118.731  85.762  71.856  1.00  0.71           C  
ATOM     27  CE1 TYR A   2     117.084  84.978  69.748  1.00  0.71           C  
ATOM     28  CE2 TYR A   2     117.922  84.634  71.990  1.00  0.71           C  
ATOM     29  CZ  TYR A   2     117.103  84.254  70.936  1.00  0.71           C  
ATOM     30  OH  TYR A   2     116.308  83.160  71.116  1.00  0.71           O  
ATOM     31  H   TYR A   2     121.695  87.504  69.253  1.00  0.71           H  
ATOM     32  HA  TYR A   2     118.992  88.473  68.620  1.00  0.71           H  
ATOM     33  HB2 TYR A   2     118.968  88.480  71.320  1.00  0.71           H  
ATOM     34  HB3 TYR A   2     120.483  87.612  71.165  1.00  0.71           H  
ATOM     35  HD1 TYR A   2     117.826  86.681  68.702  1.00  0.71           H  
ATOM     36  HD2 TYR A   2     119.354  86.060  72.699  1.00  0.71           H  
ATOM     37  HE1 TYR A   2     116.436  84.694  68.923  1.00  0.71           H  
ATOM     38  HE2 TYR A   2     117.923  84.060  72.912  1.00  0.71           H  
ATOM     39  HH  TYR A   2     115.897  82.943  70.262  1.00  0.71           H  
ATOM     40  N   ARG A   3     118.812  90.670  69.874  1.00  0.75           N  
ATOM     41  CA  ARG A   3     118.550  91.852  70.706  1.00  0.75           C  
ATOM     42  C   ARG A   3     117.008  91.857  70.905  1.00  0.75           C  
ATOM     43  O   ARG A   3     116.260  91.129  70.241  1.00  0.75           O  
ATOM     44  CB  ARG A   3     119.035  93.170  70.085  1.00  0.75           C  
ATOM     45  CG  ARG A   3     120.551  93.421  70.065  1.00  0.75           C  
ATOM     46  CD  ARG A   3     121.228  93.232  71.416  1.00  0.75           C  
ATOM     47  NE  ARG A   3     122.666  93.545  71.396  1.00  0.75           N  
ATOM     48  CZ  ARG A   3     123.623  92.671  70.997  1.00  0.75           C  
ATOM     49  NH1 ARG A   3     123.325  91.530  70.338  1.00  0.75           N  
ATOM     50  NH2 ARG A   3     124.918  92.924  71.311  1.00  0.75           N1+
ATOM     51  H   ARG A   3     117.980  90.292  69.403  1.00  0.75           H  
ATOM     52  HA  ARG A   3     119.005  91.672  71.684  1.00  0.75           H  
ATOM     53  HB2 ARG A   3     118.570  94.013  70.610  1.00  0.75           H  
ATOM     54  HB3 ARG A   3     118.676  93.225  69.053  1.00  0.75           H  
ATOM     55  HG2 ARG A   3     120.724  94.450  69.727  1.00  0.75           H  
ATOM     56  HG3 ARG A   3     121.021  92.797  69.300  1.00  0.75           H  
ATOM     57  HD2 ARG A   3     121.114  92.222  71.820  1.00  0.75           H  
ATOM     58  HD3 ARG A   3     120.782  93.896  72.155  1.00  0.75           H  
ATOM     59  HE  ARG A   3     122.982  94.369  71.897  1.00  0.75           H  
ATOM     60 HH11 ARG A   3     124.035  90.836  70.159  1.00  0.75           H  
ATOM     61 HH12 ARG A   3     122.343  91.225  70.172  1.00  0.75           H  
ATOM     62 HH21 ARG A   3     125.657  92.250  71.164  1.00  0.75           H  
ATOM     63 HH22 ARG A   3     125.115  93.685  71.999  1.00  0.75           H  
ATOM     64  N   ALA A   4     116.559  92.728  71.877  1.00  0.90           N  
ATOM     65  CA  ALA A   4     115.136  92.998  72.071  1.00  0.90           C  
ATOM     66  C   ALA A   4     114.814  94.219  71.222  1.00  0.90           C  
ATOM     67  O   ALA A   4     115.577  95.188  71.197  1.00  0.90           O  
ATOM     68  CB  ALA A   4     114.804  93.310  73.514  1.00  0.90           C  
ATOM     69  H   ALA A   4     117.256  93.248  72.454  1.00  0.90           H  
ATOM     70  HA  ALA A   4     114.556  92.145  71.724  1.00  0.90           H  
ATOM     71  HB1 ALA A   4     115.020  92.457  74.160  1.00  0.90           H  
ATOM     72  HB2 ALA A   4     115.388  94.159  73.877  1.00  0.90           H  
ATOM     73  HB3 ALA A   4     113.747  93.571  73.618  1.00  0.90           H  
ATOM     74  N   PHE A   5     113.619  94.157  70.529  1.00  0.87           N  
ATOM     75  CA  PHE A   5     113.280  95.211  69.578  1.00  0.87           C  
ATOM     76  C   PHE A   5     111.895  95.787  69.882  1.00  0.87           C  
ATOM     77  O   PHE A   5     110.951  95.063  70.199  1.00  0.87           O  
ATOM     78  CB  PHE A   5     113.262  94.714  68.119  1.00  0.87           C  
ATOM     79  CG  PHE A   5     114.550  94.192  67.522  1.00  0.87           C  
ATOM     80  CD1 PHE A   5     115.787  94.778  67.797  1.00  0.87           C  
ATOM     81  CD2 PHE A   5     114.507  93.151  66.586  1.00  0.87           C  
ATOM     82  CE1 PHE A   5     116.952  94.323  67.179  1.00  0.87           C  
ATOM     83  CE2 PHE A   5     115.674  92.670  65.989  1.00  0.87           C  
ATOM     84  CZ  PHE A   5     116.899  93.254  66.293  1.00  0.87           C  
ATOM     85  H   PHE A   5     112.950  93.382  70.679  1.00  0.87           H  
ATOM     86  HA  PHE A   5     114.015  96.007  69.685  1.00  0.87           H  
ATOM     87  HB2 PHE A   5     112.947  95.544  67.474  1.00  0.87           H  
ATOM     88  HB3 PHE A   5     112.492  93.936  68.030  1.00  0.87           H  
ATOM     89  HD1 PHE A   5     115.853  95.606  68.492  1.00  0.87           H  
ATOM     90  HD2 PHE A   5     113.554  92.707  66.313  1.00  0.87           H  
ATOM     91  HE1 PHE A   5     117.898  94.807  67.403  1.00  0.87           H  
ATOM     92  HE2 PHE A   5     115.628  91.848  65.282  1.00  0.87           H  
ATOM     93  HZ  PHE A   5     117.806  92.877  65.836  1.00  0.87           H  
ATOM     94  N   ASP A   6     111.803  97.146  69.645  1.00  0.89           N  
ATOM     95  CA  ASP A   6     110.553  97.927  69.596  1.00  0.89           C  
ATOM     96  C   ASP A   6     110.295  98.016  68.087  1.00  0.89           C  
ATOM     97  O   ASP A   6     111.013  98.689  67.344  1.00  0.89           O  
ATOM     98  CB  ASP A   6     110.770  99.296  70.238  1.00  0.89           C  
ATOM     99  CG  ASP A   6     109.581 100.230  70.110  1.00  0.89           C  
ATOM    100  OD1 ASP A   6     108.454  99.685  69.894  1.00  0.89           O  
ATOM    101  OD2 ASP A   6     109.816 101.473  70.238  1.00  0.89           O1-
ATOM    102  H   ASP A   6     112.690  97.675  69.390  1.00  0.89           H  
ATOM    103  HA  ASP A   6     109.751  97.367  70.083  1.00  0.89           H  
ATOM    104  HB2 ASP A   6     111.640  99.791  69.801  1.00  0.89           H  
ATOM    105  HB3 ASP A   6     110.989  99.174  71.305  1.00  0.89           H  
ATOM    106  N   ILE A   7     109.326  97.134  67.613  1.00  0.90           N  
ATOM    107  CA  ILE A   7     109.331  96.735  66.204  1.00  0.90           C  
ATOM    108  C   ILE A   7     107.943  96.765  65.532  1.00  0.90           C  
ATOM    109  O   ILE A   7     106.881  96.542  66.110  1.00  0.90           O  
ATOM    110  CB  ILE A   7     110.052  95.365  66.035  1.00  0.90           C  
ATOM    111  CG1 ILE A   7     110.299  94.986  64.558  1.00  0.90           C  
ATOM    112  CG2 ILE A   7     109.341  94.236  66.783  1.00  0.90           C  
ATOM    113  CD1 ILE A   7     111.285  93.841  64.371  1.00  0.90           C  
ATOM    114  H   ILE A   7     108.606  96.750  68.247  1.00  0.90           H  
ATOM    115  HA  ILE A   7     109.937  97.477  65.667  1.00  0.90           H  
ATOM    116  HB  ILE A   7     111.035  95.481  66.500  1.00  0.90           H  
ATOM    117 HG12 ILE A   7     110.700  95.854  64.023  1.00  0.90           H  
ATOM    118 HG13 ILE A   7     109.358  94.704  64.072  1.00  0.90           H  
ATOM    119 HG21 ILE A   7     109.152  94.495  67.828  1.00  0.90           H  
ATOM    120 HG22 ILE A   7     108.390  93.978  66.312  1.00  0.90           H  
ATOM    121 HG23 ILE A   7     109.966  93.341  66.798  1.00  0.90           H  
ATOM    122 HD11 ILE A   7     112.246  94.083  64.831  1.00  0.90           H  
ATOM    123 HD12 ILE A   7     110.912  92.907  64.799  1.00  0.90           H  
ATOM    124 HD13 ILE A   7     111.459  93.668  63.304  1.00  0.90           H  
ATOM    125  N   TYR A   8     108.045  96.987  64.162  1.00  0.88           N  
ATOM    126  CA  TYR A   8     106.902  96.968  63.261  1.00  0.88           C  
ATOM    127  C   TYR A   8     107.405  96.449  61.901  1.00  0.88           C  
ATOM    128  O   TYR A   8     108.321  97.014  61.298  1.00  0.88           O  
ATOM    129  CB  TYR A   8     106.418  98.416  63.118  1.00  0.88           C  
ATOM    130  CG  TYR A   8     105.091  98.556  62.427  1.00  0.88           C  
ATOM    131  CD1 TYR A   8     105.014  98.732  61.038  1.00  0.88           C  
ATOM    132  CD2 TYR A   8     103.916  98.533  63.186  1.00  0.88           C  
ATOM    133  CE1 TYR A   8     103.782  98.945  60.424  1.00  0.88           C  
ATOM    134  CE2 TYR A   8     102.687  98.753  62.574  1.00  0.88           C  
ATOM    135  CZ  TYR A   8     102.633  98.989  61.202  1.00  0.88           C  
ATOM    136  OH  TYR A   8     101.448  99.272  60.584  1.00  0.88           O  
ATOM    137  H   TYR A   8     108.949  97.200  63.746  1.00  0.88           H  
ATOM    138  HA  TYR A   8     106.121  96.318  63.664  1.00  0.88           H  
ATOM    139  HB2 TYR A   8     107.162  99.027  62.588  1.00  0.88           H  
ATOM    140  HB3 TYR A   8     106.337  98.881  64.110  1.00  0.88           H  
ATOM    141  HD1 TYR A   8     105.914  98.721  60.427  1.00  0.88           H  
ATOM    142  HD2 TYR A   8     103.959  98.374  64.261  1.00  0.88           H  
ATOM    143  HE1 TYR A   8     103.720  99.094  59.349  1.00  0.88           H  
ATOM    144  HE2 TYR A   8     101.784  98.755  63.177  1.00  0.88           H  
ATOM    145  HH  TYR A   8     100.842  99.785  61.239  1.00  0.88           H  
ATOM    146  N   ASN A   9     106.768  95.331  61.406  1.00  0.90           N  
ATOM    147  CA  ASN A   9     106.794  94.969  59.985  1.00  0.90           C  
ATOM    148  C   ASN A   9     105.500  94.185  59.651  1.00  0.90           C  
ATOM    149  O   ASN A   9     104.501  94.221  60.373  1.00  0.90           O  
ATOM    150  CB  ASN A   9     108.116  94.322  59.576  1.00  0.90           C  
ATOM    151  CG  ASN A   9     108.337  92.958  60.182  1.00  0.90           C  
ATOM    152  OD1 ASN A   9     107.552  92.021  60.051  1.00  0.90           O  
ATOM    153  ND2 ASN A   9     109.525  92.813  60.840  1.00  0.90           N  
ATOM    154  H   ASN A   9     106.239  94.692  62.020  1.00  0.90           H  
ATOM    155  HA  ASN A   9     106.710  95.912  59.427  1.00  0.90           H  
ATOM    156  HB2 ASN A   9     108.952  94.980  59.840  1.00  0.90           H  
ATOM    157  HB3 ASN A   9     108.172  94.199  58.488  1.00  0.90           H  
ATOM    158 HD21 ASN A   9     110.199  93.562  60.942  1.00  0.90           H  
ATOM    159 HD22 ASN A   9     109.756  91.919  61.255  1.00  0.90           H  
ATOM    160  N   ASP A  10     105.498  93.528  58.439  1.00  0.91           N  
ATOM    161  CA  ASP A  10     104.341  92.789  57.926  1.00  0.91           C  
ATOM    162  C   ASP A  10     104.291  91.302  58.364  1.00  0.91           C  
ATOM    163  O   ASP A  10     103.297  90.600  58.168  1.00  0.91           O  
ATOM    164  CB  ASP A  10     104.274  92.916  56.404  1.00  0.91           C  
ATOM    165  CG  ASP A  10     105.558  92.405  55.817  1.00  0.91           C  
ATOM    166  OD1 ASP A  10     106.667  92.844  56.285  1.00  0.91           O  
ATOM    167  OD2 ASP A  10     105.525  91.476  54.955  1.00  0.91           O1-
ATOM    168  H   ASP A  10     106.313  93.500  57.805  1.00  0.91           H  
ATOM    169  HA  ASP A  10     103.440  93.249  58.351  1.00  0.91           H  
ATOM    170  HB2 ASP A  10     104.156  93.965  56.108  1.00  0.91           H  
ATOM    171  HB3 ASP A  10     103.424  92.354  56.001  1.00  0.91           H  
ATOM    172  N   LYS A  11     105.446  90.795  58.926  1.00  0.86           N  
ATOM    173  CA  LYS A  11     105.540  89.423  59.425  1.00  0.86           C  
ATOM    174  C   LYS A  11     105.237  89.473  60.926  1.00  0.86           C  
ATOM    175  O   LYS A  11     104.534  88.621  61.470  1.00  0.86           O  
ATOM    176  CB  LYS A  11     106.921  88.789  59.189  1.00  0.86           C  
ATOM    177  CG  LYS A  11     107.077  88.096  57.827  1.00  0.86           C  
ATOM    178  CD  LYS A  11     106.956  89.003  56.602  1.00  0.86           C  
ATOM    179  CE  LYS A  11     108.117  89.980  56.461  1.00  0.86           C  
ATOM    180  NZ  LYS A  11     107.823  90.964  55.413  1.00  0.86           N1+
ATOM    181  H   LYS A  11     106.241  91.431  59.060  1.00  0.86           H  
ATOM    182  HA  LYS A  11     104.756  88.814  58.961  1.00  0.86           H  
ATOM    183  HB2 LYS A  11     107.092  88.019  59.953  1.00  0.86           H  
ATOM    184  HB3 LYS A  11     107.721  89.524  59.329  1.00  0.86           H  
ATOM    185  HG2 LYS A  11     106.317  87.308  57.750  1.00  0.86           H  
ATOM    186  HG3 LYS A  11     108.049  87.587  57.801  1.00  0.86           H  
ATOM    187  HD2 LYS A  11     105.997  89.526  56.635  1.00  0.86           H  
ATOM    188  HD3 LYS A  11     106.923  88.372  55.705  1.00  0.86           H  
ATOM    189  HE2 LYS A  11     109.037  89.464  56.172  1.00  0.86           H  
ATOM    190  HE3 LYS A  11     108.303  90.547  57.377  1.00  0.86           H  
ATOM    191  HZ1 LYS A  11     106.844  90.880  54.974  1.00  0.86           H  
ATOM    192  HZ2 LYS A  11     107.620  91.920  55.864  1.00  0.86           H  
ATOM    193  HZ3 LYS A  11     108.505  91.101  54.668  1.00  0.86           H  
ATOM    194  N   VAL A  12     105.937  90.454  61.609  1.00  0.92           N  
ATOM    195  CA  VAL A  12     105.854  90.616  63.047  1.00  0.92           C  
ATOM    196  C   VAL A  12     105.764  92.117  63.374  1.00  0.92           C  
ATOM    197  O   VAL A  12     106.026  93.025  62.589  1.00  0.92           O  
ATOM    198  CB  VAL A  12     107.037  89.948  63.786  1.00  0.92           C  
ATOM    199  CG1 VAL A  12     106.944  88.426  63.711  1.00  0.92           C  
ATOM    200  CG2 VAL A  12     108.402  90.415  63.275  1.00  0.92           C  
ATOM    201  H   VAL A  12     106.528  91.113  61.082  1.00  0.92           H  
ATOM    202  HA  VAL A  12     104.914  90.165  63.391  1.00  0.92           H  
ATOM    203  HB  VAL A  12     106.981  90.215  64.848  1.00  0.92           H  
ATOM    204 HG11 VAL A  12     105.959  88.081  64.038  1.00  0.92           H  
ATOM    205 HG12 VAL A  12     107.122  88.053  62.697  1.00  0.92           H  
ATOM    206 HG13 VAL A  12     107.689  87.972  64.368  1.00  0.92           H  
ATOM    207 HG21 VAL A  12     108.552  90.147  62.224  1.00  0.92           H  
ATOM    208 HG22 VAL A  12     108.510  91.500  63.376  1.00  0.92           H  
ATOM    209 HG23 VAL A  12     109.212  89.951  63.845  1.00  0.92           H  
ATOM    210  N   ALA A  13     105.427  92.341  64.683  1.00  0.91           N  
ATOM    211  CA  ALA A  13     105.392  93.653  65.300  1.00  0.91           C  
ATOM    212  C   ALA A  13     105.473  93.366  66.802  1.00  0.91           C  
ATOM    213  O   ALA A  13     105.393  92.213  67.235  1.00  0.91           O  
ATOM    214  CB  ALA A  13     104.118  94.409  64.949  1.00  0.91           C  
ATOM    215  H   ALA A  13     105.199  91.555  65.297  1.00  0.91           H  
ATOM    216  HA  ALA A  13     106.278  94.208  64.980  1.00  0.91           H  
ATOM    217  HB1 ALA A  13     104.025  94.546  63.866  1.00  0.91           H  
ATOM    218  HB2 ALA A  13     103.228  93.868  65.292  1.00  0.91           H  
ATOM    219  HB3 ALA A  13     104.102  95.399  65.416  1.00  0.91           H  
ATOM    220  N   GLY A  14     105.634  94.487  67.587  1.00  0.94           N  
ATOM    221  CA  GLY A  14     105.525  94.408  69.027  1.00  0.94           C  
ATOM    222  C   GLY A  14     106.729  95.039  69.715  1.00  0.94           C  
ATOM    223  O   GLY A  14     107.382  95.959  69.222  1.00  0.94           O  
ATOM    224  H   GLY A  14     105.878  95.388  67.151  1.00  0.94           H  
ATOM    225  HA2 GLY A  14     105.414  93.366  69.344  1.00  0.94           H  
ATOM    226  HA3 GLY A  14     104.623  94.946  69.325  1.00  0.94           H  
ATOM    227  N   PHE A  15     106.977  94.483  70.957  1.00  0.90           N  
ATOM    228  CA  PHE A  15     108.123  94.832  71.801  1.00  0.90           C  
ATOM    229  C   PHE A  15     108.564  93.480  72.395  1.00  0.90           C  
ATOM    230  O   PHE A  15     108.049  92.984  73.396  1.00  0.90           O  
ATOM    231  CB  PHE A  15     107.791  95.857  72.893  1.00  0.90           C  
ATOM    232  CG  PHE A  15     108.977  96.145  73.798  1.00  0.90           C  
ATOM    233  CD1 PHE A  15     110.176  96.657  73.287  1.00  0.90           C  
ATOM    234  CD2 PHE A  15     108.905  95.878  75.170  1.00  0.90           C  
ATOM    235  CE1 PHE A  15     111.287  96.855  74.110  1.00  0.90           C  
ATOM    236  CE2 PHE A  15     110.015  96.068  75.997  1.00  0.90           C  
ATOM    237  CZ  PHE A  15     111.210  96.545  75.465  1.00  0.90           C  
ATOM    238  H   PHE A  15     106.366  93.731  71.313  1.00  0.90           H  
ATOM    239  HA  PHE A  15     108.894  95.237  71.150  1.00  0.90           H  
ATOM    240  HB2 PHE A  15     106.943  95.504  73.492  1.00  0.90           H  
ATOM    241  HB3 PHE A  15     107.463  96.799  72.436  1.00  0.90           H  
ATOM    242  HD1 PHE A  15     110.255  96.905  72.235  1.00  0.90           H  
ATOM    243  HD2 PHE A  15     107.980  95.504  75.601  1.00  0.90           H  
ATOM    244  HE1 PHE A  15     112.207  97.252  73.687  1.00  0.90           H  
ATOM    245  HE2 PHE A  15     109.948  95.836  77.056  1.00  0.90           H  
ATOM    246  HZ  PHE A  15     112.076  96.673  76.107  1.00  0.90           H  
ATOM    247  N   ALA A  16     109.492  92.835  71.598  1.00  0.89           N  
ATOM    248  CA  ALA A  16     109.737  91.396  71.620  1.00  0.89           C  
ATOM    249  C   ALA A  16     111.221  91.168  71.340  1.00  0.89           C  
ATOM    250  O   ALA A  16     111.978  92.100  71.051  1.00  0.89           O  
ATOM    251  CB  ALA A  16     108.875  90.721  70.561  1.00  0.89           C  
ATOM    252  H   ALA A  16     110.044  93.405  70.945  1.00  0.89           H  
ATOM    253  HA  ALA A  16     109.489  90.995  72.606  1.00  0.89           H  
ATOM    254  HB1 ALA A  16     107.811  90.901  70.736  1.00  0.89           H  
ATOM    255  HB2 ALA A  16     109.104  91.128  69.575  1.00  0.89           H  
ATOM    256  HB3 ALA A  16     109.038  89.640  70.528  1.00  0.89           H  
ATOM    257  N   LYS A  17     111.659  89.862  71.435  1.00  0.84           N  
ATOM    258  CA  LYS A  17     113.036  89.470  71.159  1.00  0.84           C  
ATOM    259  C   LYS A  17     113.065  88.721  69.822  1.00  0.84           C  
ATOM    260  O   LYS A  17     112.206  87.898  69.504  1.00  0.84           O  
ATOM    261  CB  LYS A  17     113.629  88.614  72.293  1.00  0.84           C  
ATOM    262  CG  LYS A  17     115.005  89.147  72.713  1.00  0.84           C  
ATOM    263  CD  LYS A  17     115.649  88.343  73.845  1.00  0.84           C  
ATOM    264  CE  LYS A  17     116.969  88.966  74.298  1.00  0.84           C  
ATOM    265  NZ  LYS A  17     116.723  90.156  75.135  1.00  0.84           N1+
ATOM    266  H   LYS A  17     110.991  89.131  71.672  1.00  0.84           H  
ATOM    267  HA  LYS A  17     113.620  90.384  71.034  1.00  0.84           H  
ATOM    268  HB2 LYS A  17     113.725  87.566  71.985  1.00  0.84           H  
ATOM    269  HB3 LYS A  17     112.971  88.629  73.169  1.00  0.84           H  
ATOM    270  HG2 LYS A  17     114.893  90.189  73.025  1.00  0.84           H  
ATOM    271  HG3 LYS A  17     115.676  89.133  71.847  1.00  0.84           H  
ATOM    272  HD2 LYS A  17     115.845  87.327  73.483  1.00  0.84           H  
ATOM    273  HD3 LYS A  17     114.959  88.255  74.693  1.00  0.84           H  
ATOM    274  HE2 LYS A  17     117.578  89.286  73.447  1.00  0.84           H  
ATOM    275  HE3 LYS A  17     117.549  88.270  74.911  1.00  0.84           H  
ATOM    276  HZ1 LYS A  17     115.833  90.624  74.941  1.00  0.84           H  
ATOM    277  HZ2 LYS A  17     116.778  89.981  76.145  1.00  0.84           H  
ATOM    278  HZ3 LYS A  17     117.449  90.964  74.952  1.00  0.84           H  
ATOM    279  N   PHE A  18     114.178  89.044  69.048  1.00  0.82           N  
ATOM    280  CA  PHE A  18     114.326  88.555  67.681  1.00  0.82           C  
ATOM    281  C   PHE A  18     115.814  88.464  67.295  1.00  0.82           C  
ATOM    282  O   PHE A  18     116.721  89.052  67.883  1.00  0.82           O  
ATOM    283  CB  PHE A  18     113.622  89.475  66.669  1.00  0.82           C  
ATOM    284  CG  PHE A  18     112.120  89.376  66.672  1.00  0.82           C  
ATOM    285  CD1 PHE A  18     111.335  90.475  67.046  1.00  0.82           C  
ATOM    286  CD2 PHE A  18     111.491  88.179  66.305  1.00  0.82           C  
ATOM    287  CE1 PHE A  18     109.945  90.369  67.061  1.00  0.82           C  
ATOM    288  CE2 PHE A  18     110.105  88.070  66.359  1.00  0.82           C  
ATOM    289  CZ  PHE A  18     109.335  89.164  66.740  1.00  0.82           C  
ATOM    290  H   PHE A  18     114.910  89.663  69.414  1.00  0.82           H  
ATOM    291  HA  PHE A  18     113.915  87.539  67.642  1.00  0.82           H  
ATOM    292  HB2 PHE A  18     113.959  89.272  65.644  1.00  0.82           H  
ATOM    293  HB3 PHE A  18     113.920  90.504  66.877  1.00  0.82           H  
ATOM    294  HD1 PHE A  18     111.791  91.417  67.338  1.00  0.82           H  
ATOM    295  HD2 PHE A  18     112.073  87.312  66.005  1.00  0.82           H  
ATOM    296  HE1 PHE A  18     109.330  91.219  67.341  1.00  0.82           H  
ATOM    297  HE2 PHE A  18     109.624  87.129  66.111  1.00  0.82           H  
ATOM    298  HZ  PHE A  18     108.254  89.079  66.781  1.00  0.82           H  
ATOM    299  N   LEU A  19     116.022  87.647  66.190  1.00  0.83           N  
ATOM    300  CA  LEU A  19     117.358  87.313  65.690  1.00  0.83           C  
ATOM    301  C   LEU A  19     117.634  88.132  64.420  1.00  0.83           C  
ATOM    302  O   LEU A  19     116.785  88.290  63.543  1.00  0.83           O  
ATOM    303  CB  LEU A  19     117.412  85.797  65.423  1.00  0.83           C  
ATOM    304  CG  LEU A  19     118.830  85.242  65.189  1.00  0.83           C  
ATOM    305  CD1 LEU A  19     118.969  83.853  65.821  1.00  0.83           C  
ATOM    306  CD2 LEU A  19     119.170  85.145  63.700  1.00  0.83           C  
ATOM    307  H   LEU A  19     115.231  87.269  65.673  1.00  0.83           H  
ATOM    308  HA  LEU A  19     118.086  87.577  66.461  1.00  0.83           H  
ATOM    309  HB2 LEU A  19     116.759  85.538  64.578  1.00  0.83           H  
ATOM    310  HB3 LEU A  19     116.975  85.297  66.298  1.00  0.83           H  
ATOM    311  HG  LEU A  19     119.556  85.896  65.680  1.00  0.83           H  
ATOM    312 HD11 LEU A  19     118.797  83.899  66.901  1.00  0.83           H  
ATOM    313 HD12 LEU A  19     118.251  83.146  65.392  1.00  0.83           H  
ATOM    314 HD13 LEU A  19     119.977  83.453  65.663  1.00  0.83           H  
ATOM    315 HD21 LEU A  19     118.505  84.441  63.188  1.00  0.83           H  
ATOM    316 HD22 LEU A  19     119.081  86.109  63.196  1.00  0.83           H  
ATOM    317 HD23 LEU A  19     120.199  84.795  63.561  1.00  0.83           H  
ATOM    318  N   LYS A  20     118.929  88.606  64.297  1.00  0.73           N  
ATOM    319  CA  LYS A  20     119.426  89.162  63.039  1.00  0.73           C  
ATOM    320  C   LYS A  20     120.825  88.595  62.744  1.00  0.73           C  
ATOM    321  O   LYS A  20     121.616  88.299  63.647  1.00  0.73           O  
ATOM    322  CB  LYS A  20     119.421  90.696  63.020  1.00  0.73           C  
ATOM    323  CG  LYS A  20     120.242  91.358  64.136  1.00  0.73           C  
ATOM    324  CD  LYS A  20     120.311  92.875  63.934  1.00  0.73           C  
ATOM    325  CE  LYS A  20     121.081  93.562  65.054  1.00  0.73           C  
ATOM    326  NZ  LYS A  20     121.283  94.990  64.694  1.00  0.73           N1+
ATOM    327  H   LYS A  20     119.565  88.570  65.109  1.00  0.73           H  
ATOM    328  HA  LYS A  20     118.766  88.815  62.233  1.00  0.73           H  
ATOM    329  HB2 LYS A  20     118.384  91.049  63.095  1.00  0.73           H  
ATOM    330  HB3 LYS A  20     119.800  91.037  62.048  1.00  0.73           H  
ATOM    331  HG2 LYS A  20     121.261  90.955  64.148  1.00  0.73           H  
ATOM    332  HG3 LYS A  20     119.792  91.136  65.111  1.00  0.73           H  
ATOM    333  HD2 LYS A  20     119.297  93.289  63.880  1.00  0.73           H  
ATOM    334  HD3 LYS A  20     120.783  93.084  62.967  1.00  0.73           H  
ATOM    335  HE2 LYS A  20     122.076  93.131  65.204  1.00  0.73           H  
ATOM    336  HE3 LYS A  20     120.526  93.544  65.996  1.00  0.73           H  
ATOM    337  HZ1 LYS A  20     121.932  95.093  63.894  1.00  0.73           H  
ATOM    338  HZ2 LYS A  20     120.391  95.446  64.445  1.00  0.73           H  
ATOM    339  HZ3 LYS A  20     121.640  95.522  65.507  1.00  0.73           H  
ATOM    340  N   THR A  21     121.136  88.467  61.399  1.00  0.83           N  
ATOM    341  CA  THR A  21     122.438  87.962  60.942  1.00  0.83           C  
ATOM    342  C   THR A  21     122.943  88.640  59.650  1.00  0.83           C  
ATOM    343  O   THR A  21     123.774  88.096  58.922  1.00  0.83           O  
ATOM    344  CB  THR A  21     122.476  86.424  60.806  1.00  0.83           C  
ATOM    345  OG1 THR A  21     123.821  85.978  60.592  1.00  0.83           O  
ATOM    346  CG2 THR A  21     121.578  85.872  59.701  1.00  0.83           C  
ATOM    347  H   THR A  21     120.445  88.700  60.690  1.00  0.83           H  
ATOM    348  HA  THR A  21     123.179  88.248  61.702  1.00  0.83           H  
ATOM    349  HB  THR A  21     122.154  85.980  61.756  1.00  0.83           H  
ATOM    350 HG21 THR A  21     120.533  86.158  59.848  1.00  0.83           H  
ATOM    351 HG22 THR A  21     121.898  86.205  58.709  1.00  0.83           H  
ATOM    352 HG23 THR A  21     121.636  84.778  59.686  1.00  0.83           H  
ATOM    353  HG1 THR A  21     124.166  86.455  59.804  1.00  0.83           H  
ATOM    354  N   ASN A  22     122.561  89.962  59.507  1.00  0.80           N  
ATOM    355  CA  ASN A  22     123.118  90.860  58.473  1.00  0.80           C  
ATOM    356  C   ASN A  22     124.303  91.662  59.062  1.00  0.80           C  
ATOM    357  O   ASN A  22     124.956  92.488  58.426  1.00  0.80           O  
ATOM    358  CB  ASN A  22     122.046  91.784  57.894  1.00  0.80           C  
ATOM    359  CG  ASN A  22     121.315  92.560  58.966  1.00  0.80           C  
ATOM    360  OD1 ASN A  22     121.575  92.468  60.164  1.00  0.80           O  
ATOM    361  ND2 ASN A  22     120.315  93.368  58.510  1.00  0.80           N  
ATOM    362  H   ASN A  22     121.897  90.368  60.169  1.00  0.80           H  
ATOM    363  HA  ASN A  22     123.536  90.243  57.669  1.00  0.80           H  
ATOM    364  HB2 ASN A  22     121.303  91.188  57.350  1.00  0.80           H  
ATOM    365  HB3 ASN A  22     122.485  92.500  57.192  1.00  0.80           H  
ATOM    366 HD21 ASN A  22     119.794  93.932  59.171  1.00  0.80           H  
ATOM    367 HD22 ASN A  22     120.068  93.423  57.528  1.00  0.80           H  
ATOM    368  N   CYS A  23     124.532  91.351  60.391  1.00  0.80           N  
ATOM    369  CA  CYS A  23     125.517  91.975  61.252  1.00  0.80           C  
ATOM    370  C   CYS A  23     126.525  90.903  61.692  1.00  0.80           C  
ATOM    371  O   CYS A  23     126.277  89.698  61.664  1.00  0.80           O  
ATOM    372  CB  CYS A  23     124.869  92.551  62.517  1.00  0.80           C  
ATOM    373  SG  CYS A  23     123.687  93.892  62.181  1.00  0.80           S  
ATOM    374  H   CYS A  23     123.978  90.592  60.777  1.00  0.80           H  
ATOM    375  HA  CYS A  23     126.043  92.733  60.669  1.00  0.80           H  
ATOM    376  HB2 CYS A  23     125.623  92.944  63.207  1.00  0.80           H  
ATOM    377  HB3 CYS A  23     124.326  91.765  63.056  1.00  0.80           H  
ATOM    378  HG  CYS A  23     122.906  93.198  61.322  1.00  0.80           H  
ATOM    379  N   CYS A  24     127.683  91.453  62.215  1.00  0.87           N  
ATOM    380  CA  CYS A  24     128.769  90.675  62.828  1.00  0.87           C  
ATOM    381  C   CYS A  24     129.424  91.658  63.809  1.00  0.87           C  
ATOM    382  O   CYS A  24     129.339  92.882  63.655  1.00  0.87           O  
ATOM    383  CB  CYS A  24     129.742  90.167  61.762  1.00  0.87           C  
ATOM    384  SG  CYS A  24     130.837  88.837  62.353  1.00  0.87           S  
ATOM    385  H   CYS A  24     127.809  92.474  62.186  1.00  0.87           H  
ATOM    386  HA  CYS A  24     128.309  89.848  63.381  1.00  0.87           H  
ATOM    387  HB2 CYS A  24     130.366  90.979  61.376  1.00  0.87           H  
ATOM    388  HB3 CYS A  24     129.184  89.756  60.915  1.00  0.87           H  
ATOM    389  HG  CYS A  24     131.722  89.612  63.001  1.00  0.87           H  
ATOM    390  N   ARG A  25     130.083  91.095  64.879  1.00  0.78           N  
ATOM    391  CA  ARG A  25     130.627  91.935  65.944  1.00  0.78           C  
ATOM    392  C   ARG A  25     132.059  91.511  66.259  1.00  0.78           C  
ATOM    393  O   ARG A  25     132.381  90.325  66.312  1.00  0.78           O  
ATOM    394  CB  ARG A  25     129.799  91.779  67.228  1.00  0.78           C  
ATOM    395  CG  ARG A  25     128.410  92.413  67.134  1.00  0.78           C  
ATOM    396  CD  ARG A  25     127.626  92.238  68.428  1.00  0.78           C  
ATOM    397  NE  ARG A  25     128.186  93.041  69.531  1.00  0.78           N  
ATOM    398  CZ  ARG A  25     127.692  94.228  69.985  1.00  0.78           C  
ATOM    399  NH1 ARG A  25     126.662  94.862  69.380  1.00  0.78           N  
ATOM    400  NH2 ARG A  25     128.240  94.822  71.062  1.00  0.78           N1+
ATOM    401  H   ARG A  25     130.214  90.085  64.950  1.00  0.78           H  
ATOM    402  HA  ARG A  25     130.626  92.982  65.629  1.00  0.78           H  
ATOM    403  HB2 ARG A  25     130.340  92.233  68.062  1.00  0.78           H  
ATOM    404  HB3 ARG A  25     129.696  90.713  67.475  1.00  0.78           H  
ATOM    405  HG2 ARG A  25     127.845  91.946  66.319  1.00  0.78           H  
ATOM    406  HG3 ARG A  25     128.509  93.477  66.901  1.00  0.78           H  
ATOM    407  HD2 ARG A  25     127.641  91.192  68.752  1.00  0.78           H  
ATOM    408  HD3 ARG A  25     126.573  92.497  68.286  1.00  0.78           H  
ATOM    409  HE  ARG A  25     128.994  92.680  70.034  1.00  0.78           H  
ATOM    410 HH11 ARG A  25     126.301  95.719  69.794  1.00  0.78           H  
ATOM    411 HH12 ARG A  25     126.212  94.510  68.544  1.00  0.78           H  
ATOM    412 HH21 ARG A  25     127.927  95.747  71.409  1.00  0.78           H  
ATOM    413 HH22 ARG A  25     129.055  94.443  71.530  1.00  0.78           H  
ATOM    414  N   PHE A  26     132.887  92.571  66.597  1.00  0.90           N  
ATOM    415  CA  PHE A  26     134.246  92.381  67.116  1.00  0.90           C  
ATOM    416  C   PHE A  26     134.425  93.315  68.336  1.00  0.90           C  
ATOM    417  O   PHE A  26     133.904  94.433  68.402  1.00  0.90           O  
ATOM    418  CB  PHE A  26     135.319  92.701  66.065  1.00  0.90           C  
ATOM    419  CG  PHE A  26     135.230  91.862  64.808  1.00  0.90           C  
ATOM    420  CD1 PHE A  26     135.383  90.470  64.855  1.00  0.90           C  
ATOM    421  CD2 PHE A  26     134.992  92.473  63.569  1.00  0.90           C  
ATOM    422  CE1 PHE A  26     135.289  89.705  63.689  1.00  0.90           C  
ATOM    423  CE2 PHE A  26     134.907  91.708  62.405  1.00  0.90           C  
ATOM    424  CZ  PHE A  26     135.053  90.324  62.464  1.00  0.90           C  
ATOM    425  H   PHE A  26     132.556  93.541  66.502  1.00  0.90           H  
ATOM    426  HA  PHE A  26     134.345  91.344  67.460  1.00  0.90           H  
ATOM    427  HB2 PHE A  26     136.319  92.564  66.498  1.00  0.90           H  
ATOM    428  HB3 PHE A  26     135.259  93.764  65.799  1.00  0.90           H  
ATOM    429  HD1 PHE A  26     135.564  89.962  65.799  1.00  0.90           H  
ATOM    430  HD2 PHE A  26     134.870  93.551  63.499  1.00  0.90           H  
ATOM    431  HE1 PHE A  26     135.402  88.624  63.738  1.00  0.90           H  
ATOM    432  HE2 PHE A  26     134.730  92.197  61.451  1.00  0.90           H  
ATOM    433  HZ  PHE A  26     134.990  89.726  61.559  1.00  0.90           H  
ATOM    434  N   GLN A  27     135.229  92.810  69.344  1.00  0.89           N  
ATOM    435  CA  GLN A  27     135.435  93.530  70.613  1.00  0.89           C  
ATOM    436  C   GLN A  27     136.716  94.356  70.476  1.00  0.89           C  
ATOM    437  O   GLN A  27     137.661  93.983  69.777  1.00  0.89           O  
ATOM    438  CB  GLN A  27     135.535  92.530  71.780  1.00  0.89           C  
ATOM    439  CG  GLN A  27     135.491  93.193  73.163  1.00  0.89           C  
ATOM    440  CD  GLN A  27     134.863  92.327  74.244  1.00  0.89           C  
ATOM    441  OE1 GLN A  27     134.278  91.262  74.042  1.00  0.89           O  
ATOM    442  NE2 GLN A  27     134.886  92.898  75.489  1.00  0.89           N  
ATOM    443  H   GLN A  27     135.734  91.939  69.208  1.00  0.89           H  
ATOM    444  HA  GLN A  27     134.590  94.207  70.769  1.00  0.89           H  
ATOM    445  HB2 GLN A  27     136.460  91.945  71.699  1.00  0.89           H  
ATOM    446  HB3 GLN A  27     134.720  91.805  71.678  1.00  0.89           H  
ATOM    447  HG2 GLN A  27     134.894  94.112  73.124  1.00  0.89           H  
ATOM    448  HG3 GLN A  27     136.500  93.471  73.480  1.00  0.89           H  
ATOM    449 HE21 GLN A  27     134.436  92.432  76.269  1.00  0.89           H  
ATOM    450 HE22 GLN A  27     135.354  93.785  75.667  1.00  0.89           H  
ATOM    451  N   GLU A  28     136.777  95.490  71.267  1.00  0.89           N  
ATOM    452  CA  GLU A  28     138.022  96.256  71.332  1.00  0.89           C  
ATOM    453  C   GLU A  28     139.035  95.519  72.228  1.00  0.89           C  
ATOM    454  O   GLU A  28     138.733  94.980  73.290  1.00  0.89           O  
ATOM    455  CB  GLU A  28     137.767  97.670  71.853  1.00  0.89           C  
ATOM    456  CG  GLU A  28     138.976  98.601  71.710  1.00  0.89           C  
ATOM    457  CD  GLU A  28     138.625 100.073  71.779  1.00  0.89           C  
ATOM    458  OE1 GLU A  28     137.394 100.406  71.778  1.00  0.89           O  
ATOM    459  OE2 GLU A  28     139.582 100.915  71.735  1.00  0.89           O1-
ATOM    460  H   GLU A  28     135.974  95.826  71.819  1.00  0.89           H  
ATOM    461  HA  GLU A  28     138.416  96.314  70.309  1.00  0.89           H  
ATOM    462  HB2 GLU A  28     137.466  97.631  72.907  1.00  0.89           H  
ATOM    463  HB3 GLU A  28     136.911  98.077  71.303  1.00  0.89           H  
ATOM    464  HG2 GLU A  28     139.461  98.438  70.740  1.00  0.89           H  
ATOM    465  HG3 GLU A  28     139.714  98.380  72.490  1.00  0.89           H  
ATOM    466  N   LYS A  29     140.324  95.547  71.727  1.00  0.90           N  
ATOM    467  CA  LYS A  29     141.480  94.991  72.429  1.00  0.90           C  
ATOM    468  C   LYS A  29     142.380  96.205  72.695  1.00  0.90           C  
ATOM    469  O   LYS A  29     143.015  96.759  71.796  1.00  0.90           O  
ATOM    470  CB  LYS A  29     142.175  93.941  71.548  1.00  0.90           C  
ATOM    471  CG  LYS A  29     143.428  93.348  72.203  1.00  0.90           C  
ATOM    472  CD  LYS A  29     144.204  92.402  71.275  1.00  0.90           C  
ATOM    473  CE  LYS A  29     143.559  91.045  71.011  1.00  0.90           C  
ATOM    474  NZ  LYS A  29     143.437  90.277  72.257  1.00  0.90           N1+
ATOM    475  H   LYS A  29     140.512  96.004  70.841  1.00  0.90           H  
ATOM    476  HA  LYS A  29     141.164  94.540  73.374  1.00  0.90           H  
ATOM    477  HB2 LYS A  29     142.450  94.388  70.584  1.00  0.90           H  
ATOM    478  HB3 LYS A  29     141.462  93.138  71.323  1.00  0.90           H  
ATOM    479  HG2 LYS A  29     143.163  92.846  73.140  1.00  0.90           H  
ATOM    480  HG3 LYS A  29     144.110  94.162  72.472  1.00  0.90           H  
ATOM    481  HD2 LYS A  29     145.200  92.242  71.707  1.00  0.90           H  
ATOM    482  HD3 LYS A  29     144.372  92.903  70.313  1.00  0.90           H  
ATOM    483  HE2 LYS A  29     144.184  90.451  70.337  1.00  0.90           H  
ATOM    484  HE3 LYS A  29     142.557  91.133  70.583  1.00  0.90           H  
ATOM    485  HZ1 LYS A  29     144.382  90.255  72.811  1.00  0.90           H  
ATOM    486  HZ2 LYS A  29     142.783  90.663  72.948  1.00  0.90           H  
ATOM    487  HZ3 LYS A  29     143.240  89.282  72.127  1.00  0.90           H  
ATOM    488  N   ASP A  30     142.323  96.656  73.993  1.00  0.89           N  
ATOM    489  CA  ASP A  30     143.237  97.655  74.557  1.00  0.89           C  
ATOM    490  C   ASP A  30     144.519  96.909  75.006  1.00  0.89           C  
ATOM    491  O   ASP A  30     144.788  95.754  74.661  1.00  0.89           O  
ATOM    492  CB  ASP A  30     142.535  98.452  75.653  1.00  0.89           C  
ATOM    493  CG  ASP A  30     142.012  97.500  76.714  1.00  0.89           C  
ATOM    494  OD1 ASP A  30     141.187  96.631  76.267  1.00  0.89           O  
ATOM    495  OD2 ASP A  30     142.412  97.683  77.900  1.00  0.89           O1-
ATOM    496  H   ASP A  30     141.645  96.265  74.673  1.00  0.89           H  
ATOM    497  HA  ASP A  30     143.540  98.337  73.754  1.00  0.89           H  
ATOM    498  HB2 ASP A  30     141.678  98.987  75.230  1.00  0.89           H  
ATOM    499  HB3 ASP A  30     143.180  99.206  76.105  1.00  0.89           H  
ATOM    500  N   GLU A  31     145.421  97.658  75.734  1.00  0.87           N  
ATOM    501  CA  GLU A  31     146.713  97.110  76.114  1.00  0.87           C  
ATOM    502  C   GLU A  31     146.623  95.887  77.071  1.00  0.87           C  
ATOM    503  O   GLU A  31     145.610  95.533  77.675  1.00  0.87           O  
ATOM    504  CB  GLU A  31     147.703  98.184  76.618  1.00  0.87           C  
ATOM    505  CG  GLU A  31     147.217  99.058  77.778  1.00  0.87           C  
ATOM    506  CD  GLU A  31     146.444 100.280  77.267  1.00  0.87           C  
ATOM    507  OE1 GLU A  31     146.851 101.400  77.684  1.00  0.87           O  
ATOM    508  OE2 GLU A  31     145.498  99.994  76.470  1.00  0.87           O1-
ATOM    509  H   GLU A  31     145.225  98.654  76.009  1.00  0.87           H  
ATOM    510  HA  GLU A  31     147.141  96.707  75.183  1.00  0.87           H  
ATOM    511  HB2 GLU A  31     147.973  98.829  75.771  1.00  0.87           H  
ATOM    512  HB3 GLU A  31     148.634  97.698  76.934  1.00  0.87           H  
ATOM    513  HG2 GLU A  31     148.088  99.412  78.343  1.00  0.87           H  
ATOM    514  HG3 GLU A  31     146.588  98.491  78.473  1.00  0.87           H  
ATOM    515  N   ASP A  32     147.814  95.168  77.109  1.00  0.76           N  
ATOM    516  CA  ASP A  32     148.063  93.985  77.937  1.00  0.76           C  
ATOM    517  C   ASP A  32     147.193  92.769  77.554  1.00  0.76           C  
ATOM    518  O   ASP A  32     147.077  91.783  78.280  1.00  0.76           O  
ATOM    519  CB  ASP A  32     147.996  94.289  79.423  1.00  0.76           C  
ATOM    520  CG  ASP A  32     149.084  95.239  79.901  1.00  0.76           C  
ATOM    521  OD1 ASP A  32     150.028  95.502  79.102  1.00  0.76           O  
ATOM    522  OD2 ASP A  32     148.936  95.636  81.094  1.00  0.76           O1-
ATOM    523  H   ASP A  32     148.617  95.505  76.588  1.00  0.76           H  
ATOM    524  HA  ASP A  32     149.083  93.670  77.674  1.00  0.76           H  
ATOM    525  HB2 ASP A  32     148.112  93.365  80.004  1.00  0.76           H  
ATOM    526  HB3 ASP A  32     147.019  94.706  79.694  1.00  0.76           H  
ATOM    527  N   ASP A  33     146.641  92.834  76.291  1.00  0.94           N  
ATOM    528  CA  ASP A  33     145.845  91.771  75.673  1.00  0.94           C  
ATOM    529  C   ASP A  33     144.528  91.502  76.435  1.00  0.94           C  
ATOM    530  O   ASP A  33     143.839  90.496  76.263  1.00  0.94           O  
ATOM    531  CB  ASP A  33     146.654  90.502  75.448  1.00  0.94           C  
ATOM    532  CG  ASP A  33     145.961  89.589  74.453  1.00  0.94           C  
ATOM    533  OD1 ASP A  33     145.314  90.157  73.516  1.00  0.94           O  
ATOM    534  OD2 ASP A  33     146.115  88.354  74.638  1.00  0.94           O1-
ATOM    535  H   ASP A  33     146.795  93.685  75.759  1.00  0.94           H  
ATOM    536  HA  ASP A  33     145.538  92.209  74.715  1.00  0.94           H  
ATOM    537  HB2 ASP A  33     146.806  89.963  76.390  1.00  0.94           H  
ATOM    538  HB3 ASP A  33     147.645  90.742  75.042  1.00  0.94           H  
ATOM    539  N   ASN A  34     144.115  92.570  77.210  1.00  0.94           N  
ATOM    540  CA  ASN A  34     142.861  92.562  77.952  1.00  0.94           C  
ATOM    541  C   ASN A  34     141.792  93.097  76.968  1.00  0.94           C  
ATOM    542  O   ASN A  34     141.972  93.100  75.746  1.00  0.94           O  
ATOM    543  CB  ASN A  34     143.052  93.228  79.318  1.00  0.94           C  
ATOM    544  CG  ASN A  34     142.437  94.594  79.414  1.00  0.94           C  
ATOM    545  OD1 ASN A  34     141.304  94.737  79.874  1.00  0.94           O  
ATOM    546  ND2 ASN A  34     143.186  95.588  78.866  1.00  0.94           N  
ATOM    547  H   ASN A  34     144.701  93.405  77.222  1.00  0.94           H  
ATOM    548  HA  ASN A  34     142.595  91.512  78.133  1.00  0.94           H  
ATOM    549  HB2 ASN A  34     144.110  93.282  79.603  1.00  0.94           H  
ATOM    550  HB3 ASN A  34     142.566  92.612  80.086  1.00  0.94           H  
ATOM    551 HD21 ASN A  34     142.794  96.548  78.707  1.00  0.94           H  
ATOM    552 HD22 ASN A  34     144.152  95.502  78.531  1.00  0.94           H  
ATOM    553  N   LEU A  35     140.572  93.427  77.517  1.00  0.91           N  
ATOM    554  CA  LEU A  35     139.426  93.779  76.687  1.00  0.91           C  
ATOM    555  C   LEU A  35     138.613  94.839  77.454  1.00  0.91           C  
ATOM    556  O   LEU A  35     137.817  94.546  78.349  1.00  0.91           O  
ATOM    557  CB  LEU A  35     138.521  92.552  76.444  1.00  0.91           C  
ATOM    558  CG  LEU A  35     139.127  91.391  75.629  1.00  0.91           C  
ATOM    559  CD1 LEU A  35     138.190  90.179  75.686  1.00  0.91           C  
ATOM    560  CD2 LEU A  35     139.375  91.763  74.169  1.00  0.91           C  
ATOM    561  H   LEU A  35     140.447  93.476  78.528  1.00  0.91           H  
ATOM    562  HA  LEU A  35     139.765  94.199  75.735  1.00  0.91           H  
ATOM    563  HB2 LEU A  35     137.606  92.892  75.945  1.00  0.91           H  
ATOM    564  HB3 LEU A  35     138.205  92.154  77.418  1.00  0.91           H  
ATOM    565  HG  LEU A  35     140.078  91.085  76.079  1.00  0.91           H  
ATOM    566 HD11 LEU A  35     138.034  89.856  76.720  1.00  0.91           H  
ATOM    567 HD12 LEU A  35     137.212  90.410  75.251  1.00  0.91           H  
ATOM    568 HD13 LEU A  35     138.615  89.333  75.134  1.00  0.91           H  
ATOM    569 HD21 LEU A  35     138.445  92.044  73.666  1.00  0.91           H  
ATOM    570 HD22 LEU A  35     140.072  92.598  74.078  1.00  0.91           H  
ATOM    571 HD23 LEU A  35     139.808  90.918  73.623  1.00  0.91           H  
ATOM    572  N   ILE A  36     138.888  96.139  77.088  1.00  0.90           N  
ATOM    573  CA  ILE A  36     138.018  97.245  77.457  1.00  0.90           C  
ATOM    574  C   ILE A  36     136.637  97.028  76.807  1.00  0.90           C  
ATOM    575  O   ILE A  36     136.435  96.493  75.713  1.00  0.90           O  
ATOM    576  CB  ILE A  36     138.628  98.623  77.090  1.00  0.90           C  
ATOM    577  CG1 ILE A  36     137.889  99.785  77.788  1.00  0.90           C  
ATOM    578  CG2 ILE A  36     138.694  98.843  75.574  1.00  0.90           C  
ATOM    579  CD1 ILE A  36     138.630 101.114  77.695  1.00  0.90           C  
ATOM    580  H   ILE A  36     139.792  96.333  76.586  1.00  0.90           H  
ATOM    581  HA  ILE A  36     137.900  97.184  78.547  1.00  0.90           H  
ATOM    582  HB  ILE A  36     139.655  98.632  77.471  1.00  0.90           H  
ATOM    583 HG12 ILE A  36     137.759  99.544  78.850  1.00  0.90           H  
ATOM    584 HG13 ILE A  36     136.889  99.918  77.361  1.00  0.90           H  
ATOM    585 HG21 ILE A  36     139.137  97.987  75.057  1.00  0.90           H  
ATOM    586 HG22 ILE A  36     137.698  99.006  75.157  1.00  0.90           H  
ATOM    587 HG23 ILE A  36     139.303  99.718  75.326  1.00  0.90           H  
ATOM    588 HD11 ILE A  36     139.650 101.024  78.082  1.00  0.90           H  
ATOM    589 HD12 ILE A  36     138.679 101.476  76.665  1.00  0.90           H  
ATOM    590 HD13 ILE A  36     138.110 101.873  78.288  1.00  0.90           H  
ATOM    591  N   ASP A  37     135.601  97.542  77.575  1.00  0.90           N  
ATOM    592  CA  ASP A  37     134.207  97.366  77.181  1.00  0.90           C  
ATOM    593  C   ASP A  37     133.844  98.399  76.104  1.00  0.90           C  
ATOM    594  O   ASP A  37     133.281  99.467  76.340  1.00  0.90           O  
ATOM    595  CB  ASP A  37     133.317  97.508  78.401  1.00  0.90           C  
ATOM    596  CG  ASP A  37     131.849  97.312  78.063  1.00  0.90           C  
ATOM    597  OD1 ASP A  37     131.569  96.782  76.954  1.00  0.90           O  
ATOM    598  OD2 ASP A  37     131.062  97.697  78.988  1.00  0.90           O1-
ATOM    599  H   ASP A  37     135.787  98.059  78.430  1.00  0.90           H  
ATOM    600  HA  ASP A  37     134.102  96.360  76.753  1.00  0.90           H  
ATOM    601  HB2 ASP A  37     133.443  98.497  78.860  1.00  0.90           H  
ATOM    602  HB3 ASP A  37     133.593  96.765  79.160  1.00  0.90           H  
ATOM    603  N   SER A  38     134.244  98.019  74.843  1.00  0.90           N  
ATOM    604  CA  SER A  38     133.758  98.687  73.655  1.00  0.90           C  
ATOM    605  C   SER A  38     133.759  97.663  72.530  1.00  0.90           C  
ATOM    606  O   SER A  38     134.618  96.786  72.398  1.00  0.90           O  
ATOM    607  CB  SER A  38     134.541  99.940  73.264  1.00  0.90           C  
ATOM    608  OG  SER A  38     135.927  99.752  73.483  1.00  0.90           O  
ATOM    609  H   SER A  38     134.941  97.271  74.760  1.00  0.90           H  
ATOM    610  HA  SER A  38     132.718  98.982  73.844  1.00  0.90           H  
ATOM    611  HB2 SER A  38     134.231 100.787  73.885  1.00  0.90           H  
ATOM    612  HB3 SER A  38     134.373 100.206  72.216  1.00  0.90           H  
ATOM    613  HG  SER A  38     136.452 100.102  72.697  1.00  0.90           H  
ATOM    614  N   TYR A  39     132.671  97.799  71.681  1.00  0.90           N  
ATOM    615  CA  TYR A  39     132.498  96.914  70.545  1.00  0.90           C  
ATOM    616  C   TYR A  39     132.466  97.709  69.242  1.00  0.90           C  
ATOM    617  O   TYR A  39     131.973  98.834  69.142  1.00  0.90           O  
ATOM    618  CB  TYR A  39     131.217  96.088  70.656  1.00  0.90           C  
ATOM    619  CG  TYR A  39     131.463  94.729  71.266  1.00  0.90           C  
ATOM    620  CD1 TYR A  39     131.653  94.585  72.645  1.00  0.90           C  
ATOM    621  CD2 TYR A  39     131.498  93.591  70.446  1.00  0.90           C  
ATOM    622  CE1 TYR A  39     131.862  93.322  73.193  1.00  0.90           C  
ATOM    623  CE2 TYR A  39     131.676  92.324  70.997  1.00  0.90           C  
ATOM    624  CZ  TYR A  39     131.865  92.205  72.365  1.00  0.90           C  
ATOM    625  OH  TYR A  39     132.113  90.964  72.875  1.00  0.90           O  
ATOM    626  H   TYR A  39     131.944  98.507  71.872  1.00  0.90           H  
ATOM    627  HA  TYR A  39     133.368  96.249  70.491  1.00  0.90           H  
ATOM    628  HB2 TYR A  39     130.756  95.943  69.670  1.00  0.90           H  
ATOM    629  HB3 TYR A  39     130.460  96.613  71.252  1.00  0.90           H  
ATOM    630  HD1 TYR A  39     131.658  95.456  73.299  1.00  0.90           H  
ATOM    631  HD2 TYR A  39     131.415  93.695  69.367  1.00  0.90           H  
ATOM    632  HE1 TYR A  39     132.046  93.228  74.260  1.00  0.90           H  
ATOM    633  HE2 TYR A  39     131.721  91.444  70.362  1.00  0.90           H  
ATOM    634  HH  TYR A  39     132.936  91.045  73.431  1.00  0.90           H  
ATOM    635  N   PHE A  40     132.981  96.959  68.194  1.00  0.90           N  
ATOM    636  CA  PHE A  40     132.982  97.404  66.806  1.00  0.90           C  
ATOM    637  C   PHE A  40     131.933  96.498  66.152  1.00  0.90           C  
ATOM    638  O   PHE A  40     132.015  95.264  66.176  1.00  0.90           O  
ATOM    639  CB  PHE A  40     134.350  97.216  66.139  1.00  0.90           C  
ATOM    640  CG  PHE A  40     135.370  98.262  66.539  1.00  0.90           C  
ATOM    641  CD1 PHE A  40     135.833  98.349  67.860  1.00  0.90           C  
ATOM    642  CD2 PHE A  40     135.894  99.143  65.582  1.00  0.90           C  
ATOM    643  CE1 PHE A  40     136.765  99.322  68.223  1.00  0.90           C  
ATOM    644  CE2 PHE A  40     136.849 100.097  65.942  1.00  0.90           C  
ATOM    645  CZ  PHE A  40     137.272 100.197  67.266  1.00  0.90           C  
ATOM    646  H   PHE A  40     133.371  96.016  68.375  1.00  0.90           H  
ATOM    647  HA  PHE A  40     132.665  98.451  66.757  1.00  0.90           H  
ATOM    648  HB2 PHE A  40     134.219  97.242  65.049  1.00  0.90           H  
ATOM    649  HB3 PHE A  40     134.765  96.225  66.363  1.00  0.90           H  
ATOM    650  HD1 PHE A  40     135.481  97.657  68.622  1.00  0.90           H  
ATOM    651  HD2 PHE A  40     135.579  99.083  64.543  1.00  0.90           H  
ATOM    652  HE1 PHE A  40     137.105  99.389  69.252  1.00  0.90           H  
ATOM    653  HE2 PHE A  40     137.265 100.761  65.189  1.00  0.90           H  
ATOM    654  HZ  PHE A  40     138.005 100.945  67.554  1.00  0.90           H  
ATOM    655  N   VAL A  41     130.850  97.177  65.611  1.00  0.87           N  
ATOM    656  CA  VAL A  41     129.651  96.458  65.177  1.00  0.87           C  
ATOM    657  C   VAL A  41     129.501  96.708  63.677  1.00  0.87           C  
ATOM    658  O   VAL A  41     129.433  97.850  63.210  1.00  0.87           O  
ATOM    659  CB  VAL A  41     128.406  96.926  65.956  1.00  0.87           C  
ATOM    660  CG1 VAL A  41     127.154  96.148  65.536  1.00  0.87           C  
ATOM    661  CG2 VAL A  41     128.617  96.778  67.467  1.00  0.87           C  
ATOM    662  H   VAL A  41     130.893  98.201  65.498  1.00  0.87           H  
ATOM    663  HA  VAL A  41     129.793  95.386  65.351  1.00  0.87           H  
ATOM    664  HB  VAL A  41     128.223  97.986  65.747  1.00  0.87           H  
ATOM    665 HG11 VAL A  41     126.932  96.294  64.474  1.00  0.87           H  
ATOM    666 HG12 VAL A  41     127.274  95.074  65.708  1.00  0.87           H  
ATOM    667 HG13 VAL A  41     126.280  96.485  66.102  1.00  0.87           H  
ATOM    668 HG21 VAL A  41     128.905  95.756  67.728  1.00  0.87           H  
ATOM    669 HG22 VAL A  41     129.402  97.452  67.825  1.00  0.87           H  
ATOM    670 HG23 VAL A  41     127.703  97.028  68.016  1.00  0.87           H  
ATOM    671  N   VAL A  42     129.462  95.550  62.913  1.00  0.87           N  
ATOM    672  CA  VAL A  42     129.422  95.574  61.446  1.00  0.87           C  
ATOM    673  C   VAL A  42     127.979  95.242  61.026  1.00  0.87           C  
ATOM    674  O   VAL A  42     127.294  94.416  61.632  1.00  0.87           O  
ATOM    675  CB  VAL A  42     130.427  94.555  60.854  1.00  0.87           C  
ATOM    676  CG1 VAL A  42     130.435  94.562  59.323  1.00  0.87           C  
ATOM    677  CG2 VAL A  42     131.851  94.821  61.359  1.00  0.87           C  
ATOM    678  H   VAL A  42     129.450  94.616  63.353  1.00  0.87           H  
ATOM    679  HA  VAL A  42     129.675  96.584  61.106  1.00  0.87           H  
ATOM    680  HB  VAL A  42     130.144  93.544  61.174  1.00  0.87           H  
ATOM    681 HG11 VAL A  42     129.480  94.217  58.915  1.00  0.87           H  
ATOM    682 HG12 VAL A  42     130.639  95.563  58.929  1.00  0.87           H  
ATOM    683 HG13 VAL A  42     131.205  93.883  58.940  1.00  0.87           H  
ATOM    684 HG21 VAL A  42     132.180  95.833  61.097  1.00  0.87           H  
ATOM    685 HG22 VAL A  42     131.919  94.710  62.446  1.00  0.87           H  
ATOM    686 HG23 VAL A  42     132.559  94.111  60.918  1.00  0.87           H  
ATOM    687  N   LYS A  43     127.572  95.906  59.880  1.00  0.83           N  
ATOM    688  CA  LYS A  43     126.282  95.729  59.191  1.00  0.83           C  
ATOM    689  C   LYS A  43     126.618  95.714  57.687  1.00  0.83           C  
ATOM    690  O   LYS A  43     127.179  96.671  57.143  1.00  0.83           O  
ATOM    691  CB  LYS A  43     125.369  96.903  59.598  1.00  0.83           C  
ATOM    692  CG  LYS A  43     124.199  97.267  58.664  1.00  0.83           C  
ATOM    693  CD  LYS A  43     123.395  98.430  59.279  1.00  0.83           C  
ATOM    694  CE  LYS A  43     122.452  99.152  58.320  1.00  0.83           C  
ATOM    695  NZ  LYS A  43     121.799 100.271  59.018  1.00  0.83           N1+
ATOM    696  H   LYS A  43     128.205  96.597  59.449  1.00  0.83           H  
ATOM    697  HA  LYS A  43     125.833  94.781  59.494  1.00  0.83           H  
ATOM    698  HB2 LYS A  43     125.988  97.802  59.720  1.00  0.83           H  
ATOM    699  HB3 LYS A  43     124.976  96.693  60.601  1.00  0.83           H  
ATOM    700  HG2 LYS A  43     123.546  96.399  58.516  1.00  0.83           H  
ATOM    701  HG3 LYS A  43     124.580  97.566  57.682  1.00  0.83           H  
ATOM    702  HD2 LYS A  43     124.090  99.164  59.698  1.00  0.83           H  
ATOM    703  HD3 LYS A  43     122.810  98.027  60.114  1.00  0.83           H  
ATOM    704  HE2 LYS A  43     121.657  98.480  57.981  1.00  0.83           H  
ATOM    705  HE3 LYS A  43     122.971  99.565  57.451  1.00  0.83           H  
ATOM    706  HZ1 LYS A  43     120.850 100.498  58.700  1.00  0.83           H  
ATOM    707  HZ2 LYS A  43     121.765 100.268  60.089  1.00  0.83           H  
ATOM    708  HZ3 LYS A  43     122.303 101.231  58.878  1.00  0.83           H  
ATOM    709  N   ARG A  44     126.240  94.580  56.993  1.00  0.77           N  
ATOM    710  CA  ARG A  44     126.396  94.488  55.541  1.00  0.77           C  
ATOM    711  C   ARG A  44     124.997  94.314  54.961  1.00  0.77           C  
ATOM    712  O   ARG A  44     124.126  93.647  55.522  1.00  0.77           O  
ATOM    713  CB  ARG A  44     127.372  93.407  55.094  1.00  0.77           C  
ATOM    714  CG  ARG A  44     127.018  91.986  55.539  1.00  0.77           C  
ATOM    715  CD  ARG A  44     128.022  90.974  54.996  1.00  0.77           C  
ATOM    716  NE  ARG A  44     129.382  91.205  55.503  1.00  0.77           N  
ATOM    717  CZ  ARG A  44     129.866  90.830  56.703  1.00  0.77           C  
ATOM    718  NH1 ARG A  44     129.097  90.226  57.624  1.00  0.77           N  
ATOM    719  NH2 ARG A  44     131.154  91.076  57.005  1.00  0.77           N1+
ATOM    720  H   ARG A  44     125.788  93.794  57.484  1.00  0.77           H  
ATOM    721  HA  ARG A  44     126.776  95.449  55.178  1.00  0.77           H  
ATOM    722  HB2 ARG A  44     128.361  93.664  55.489  1.00  0.77           H  
ATOM    723  HB3 ARG A  44     127.451  93.429  54.000  1.00  0.77           H  
ATOM    724  HG2 ARG A  44     126.021  91.713  55.178  1.00  0.77           H  
ATOM    725  HG3 ARG A  44     127.000  91.932  56.632  1.00  0.77           H  
ATOM    726  HD2 ARG A  44     128.071  91.033  53.903  1.00  0.77           H  
ATOM    727  HD3 ARG A  44     127.726  89.948  55.237  1.00  0.77           H  
ATOM    728  HE  ARG A  44     130.058  91.715  54.917  1.00  0.77           H  
ATOM    729 HH11 ARG A  44     129.455  89.966  58.531  1.00  0.77           H  
ATOM    730 HH12 ARG A  44     128.133  89.994  57.423  1.00  0.77           H  
ATOM    731 HH21 ARG A  44     131.739  91.543  56.309  1.00  0.77           H  
ATOM    732 HH22 ARG A  44     131.567  90.802  57.885  1.00  0.77           H  
ATOM    733  N   HIS A  45     124.783  94.984  53.775  1.00  0.74           N  
ATOM    734  CA  HIS A  45     123.417  95.100  53.245  1.00  0.74           C  
ATOM    735  C   HIS A  45     123.485  95.226  51.716  1.00  0.74           C  
ATOM    736  O   HIS A  45     124.467  94.831  51.087  1.00  0.74           O  
ATOM    737  CB  HIS A  45     122.711  96.286  53.933  1.00  0.74           C  
ATOM    738  CG  HIS A  45     121.241  96.081  54.072  1.00  0.74           C  
ATOM    739  ND1 HIS A  45     120.470  95.759  52.971  1.00  0.74           N  
ATOM    740  CD2 HIS A  45     120.455  96.177  55.201  1.00  0.74           C  
ATOM    741  CE1 HIS A  45     119.245  95.648  53.432  1.00  0.74           C  
ATOM    742  NE2 HIS A  45     119.185  95.909  54.772  1.00  0.74           N  
ATOM    743  H   HIS A  45     125.556  95.421  53.260  1.00  0.74           H  
ATOM    744  HA  HIS A  45     122.890  94.160  53.457  1.00  0.74           H  
ATOM    745  HB2 HIS A  45     122.894  97.218  53.384  1.00  0.74           H  
ATOM    746  HB3 HIS A  45     123.124  96.442  54.938  1.00  0.74           H  
ATOM    747  HD2 HIS A  45     120.674  96.423  56.231  1.00  0.74           H  
ATOM    748  HE2 HIS A  45     118.348  95.904  55.340  1.00  0.74           H  
ATOM    749  HE1 HIS A  45     118.368  95.387  52.853  1.00  0.74           H  
ATOM    750  N   THR A  46     122.356  95.738  51.104  1.00  0.80           N  
ATOM    751  CA  THR A  46     122.334  96.098  49.676  1.00  0.80           C  
ATOM    752  C   THR A  46     122.693  97.597  49.598  1.00  0.80           C  
ATOM    753  O   THR A  46     122.432  98.396  50.500  1.00  0.80           O  
ATOM    754  CB  THR A  46     120.959  95.788  49.061  1.00  0.80           C  
ATOM    755  OG1 THR A  46     120.692  94.391  49.229  1.00  0.80           O  
ATOM    756  CG2 THR A  46     120.866  96.059  47.566  1.00  0.80           C  
ATOM    757  H   THR A  46     121.511  95.913  51.669  1.00  0.80           H  
ATOM    758  HA  THR A  46     123.112  95.519  49.166  1.00  0.80           H  
ATOM    759  HB  THR A  46     120.167  96.343  49.577  1.00  0.80           H  
ATOM    760 HG21 THR A  46     120.931  97.124  47.335  1.00  0.80           H  
ATOM    761 HG22 THR A  46     121.655  95.529  47.021  1.00  0.80           H  
ATOM    762 HG23 THR A  46     119.913  95.688  47.171  1.00  0.80           H  
ATOM    763  HG1 THR A  46     120.681  94.221  50.189  1.00  0.80           H  
ATOM    764  N   PHE A  47     123.268  97.990  48.401  1.00  0.86           N  
ATOM    765  CA  PHE A  47     123.918  99.308  48.180  1.00  0.86           C  
ATOM    766  C   PHE A  47     122.975 100.513  48.416  1.00  0.86           C  
ATOM    767  O   PHE A  47     123.376 101.645  48.692  1.00  0.86           O  
ATOM    768  CB  PHE A  47     124.483  99.327  46.742  1.00  0.86           C  
ATOM    769  CG  PHE A  47     125.431 100.424  46.314  1.00  0.86           C  
ATOM    770  CD1 PHE A  47     126.189 101.187  47.209  1.00  0.86           C  
ATOM    771  CD2 PHE A  47     125.606 100.648  44.935  1.00  0.86           C  
ATOM    772  CE1 PHE A  47     127.054 102.183  46.744  1.00  0.86           C  
ATOM    773  CE2 PHE A  47     126.485 101.629  44.471  1.00  0.86           C  
ATOM    774  CZ  PHE A  47     127.201 102.406  45.378  1.00  0.86           C  
ATOM    775  H   PHE A  47     123.305  97.317  47.643  1.00  0.86           H  
ATOM    776  HA  PHE A  47     124.717  99.367  48.925  1.00  0.86           H  
ATOM    777  HB2 PHE A  47     123.630  99.327  46.049  1.00  0.86           H  
ATOM    778  HB3 PHE A  47     125.019  98.383  46.568  1.00  0.86           H  
ATOM    779  HD1 PHE A  47     126.118 101.038  48.280  1.00  0.86           H  
ATOM    780  HD2 PHE A  47     125.048 100.060  44.206  1.00  0.86           H  
ATOM    781  HE1 PHE A  47     127.601 102.802  47.453  1.00  0.86           H  
ATOM    782  HE2 PHE A  47     126.594 101.797  43.402  1.00  0.86           H  
ATOM    783  HZ  PHE A  47     127.857 103.196  45.023  1.00  0.86           H  
ATOM    784  N   SER A  48     121.639 100.218  48.277  1.00  0.90           N  
ATOM    785  CA  SER A  48     120.596 101.198  48.503  1.00  0.90           C  
ATOM    786  C   SER A  48     120.593 101.644  49.970  1.00  0.90           C  
ATOM    787  O   SER A  48     120.432 102.833  50.261  1.00  0.90           O  
ATOM    788  CB  SER A  48     119.231 100.649  48.074  1.00  0.90           C  
ATOM    789  OG  SER A  48     119.181  99.223  48.227  1.00  0.90           O  
ATOM    790  H   SER A  48     121.344  99.282  48.015  1.00  0.90           H  
ATOM    791  HA  SER A  48     120.835 102.092  47.913  1.00  0.90           H  
ATOM    792  HB2 SER A  48     119.075 100.856  47.010  1.00  0.90           H  
ATOM    793  HB3 SER A  48     118.409 101.097  48.642  1.00  0.90           H  
ATOM    794  HG  SER A  48     118.321  98.929  47.870  1.00  0.90           H  
ATOM    795  N   ASN A  49     120.722 100.673  50.953  1.00  0.86           N  
ATOM    796  CA  ASN A  49     120.607 101.083  52.362  1.00  0.86           C  
ATOM    797  C   ASN A  49     121.950 101.667  52.841  1.00  0.86           C  
ATOM    798  O   ASN A  49     122.027 102.424  53.811  1.00  0.86           O  
ATOM    799  CB  ASN A  49     120.103  99.985  53.286  1.00  0.86           C  
ATOM    800  CG  ASN A  49     119.664 100.553  54.630  1.00  0.86           C  
ATOM    801  ND2 ASN A  49     118.565 101.373  54.617  1.00  0.86           N  
ATOM    802  OD1 ASN A  49     120.257 100.293  55.675  1.00  0.86           O  
ATOM    803  H   ASN A  49     120.940  99.705  50.687  1.00  0.86           H  
ATOM    804  HA  ASN A  49     119.895 101.912  52.382  1.00  0.86           H  
ATOM    805  HB2 ASN A  49     120.880  99.233  53.461  1.00  0.86           H  
ATOM    806  HB3 ASN A  49     119.243  99.470  52.841  1.00  0.86           H  
ATOM    807 HD21 ASN A  49     118.051 101.630  53.783  1.00  0.86           H  
ATOM    808 HD22 ASN A  49     118.198 101.772  55.486  1.00  0.86           H  
ATOM    809  N   TYR A  50     123.049 101.282  52.097  1.00  0.87           N  
ATOM    810  CA  TYR A  50     124.372 101.867  52.336  1.00  0.87           C  
ATOM    811  C   TYR A  50     124.217 103.359  52.028  1.00  0.87           C  
ATOM    812  O   TYR A  50     124.525 104.218  52.858  1.00  0.87           O  
ATOM    813  CB  TYR A  50     125.408 101.171  51.453  1.00  0.87           C  
ATOM    814  CG  TYR A  50     126.800 101.743  51.379  1.00  0.87           C  
ATOM    815  CD1 TYR A  50     127.879 101.036  51.918  1.00  0.87           C  
ATOM    816  CD2 TYR A  50     127.063 102.916  50.655  1.00  0.87           C  
ATOM    817  CE1 TYR A  50     129.185 101.461  51.683  1.00  0.87           C  
ATOM    818  CE2 TYR A  50     128.368 103.369  50.463  1.00  0.87           C  
ATOM    819  CZ  TYR A  50     129.424 102.626  50.964  1.00  0.87           C  
ATOM    820  OH  TYR A  50     130.715 103.012  50.758  1.00  0.87           O  
ATOM    821  H   TYR A  50     122.905 100.582  51.369  1.00  0.87           H  
ATOM    822  HA  TYR A  50     124.618 101.756  53.398  1.00  0.87           H  
ATOM    823  HB2 TYR A  50     125.045 101.116  50.424  1.00  0.87           H  
ATOM    824  HB3 TYR A  50     125.464 100.121  51.774  1.00  0.87           H  
ATOM    825  HD1 TYR A  50     127.718 100.131  52.500  1.00  0.87           H  
ATOM    826  HD2 TYR A  50     126.260 103.479  50.187  1.00  0.87           H  
ATOM    827  HE1 TYR A  50     130.010 100.882  52.071  1.00  0.87           H  
ATOM    828  HE2 TYR A  50     128.539 104.275  49.887  1.00  0.87           H  
ATOM    829  HH  TYR A  50     130.726 103.962  50.532  1.00  0.87           H  
ATOM    830  N   GLN A  51     123.696 103.657  50.770  1.00  0.84           N  
ATOM    831  CA  GLN A  51     123.523 105.045  50.367  1.00  0.84           C  
ATOM    832  C   GLN A  51     122.498 105.786  51.232  1.00  0.84           C  
ATOM    833  O   GLN A  51     122.631 106.996  51.446  1.00  0.84           O  
ATOM    834  CB  GLN A  51     123.131 105.225  48.893  1.00  0.84           C  
ATOM    835  CG  GLN A  51     124.298 105.118  47.907  1.00  0.84           C  
ATOM    836  CD  GLN A  51     125.551 105.849  48.340  1.00  0.84           C  
ATOM    837  OE1 GLN A  51     126.652 105.306  48.285  1.00  0.84           O  
ATOM    838  NE2 GLN A  51     125.362 107.113  48.818  1.00  0.84           N  
ATOM    839  H   GLN A  51     123.465 102.897  50.116  1.00  0.84           H  
ATOM    840  HA  GLN A  51     124.475 105.529  50.588  1.00  0.84           H  
ATOM    841  HB2 GLN A  51     122.671 106.213  48.756  1.00  0.84           H  
ATOM    842  HB3 GLN A  51     122.358 104.498  48.613  1.00  0.84           H  
ATOM    843  HG2 GLN A  51     123.997 105.498  46.925  1.00  0.84           H  
ATOM    844  HG3 GLN A  51     124.559 104.061  47.780  1.00  0.84           H  
ATOM    845 HE21 GLN A  51     126.121 107.618  49.349  1.00  0.84           H  
ATOM    846 HE22 GLN A  51     124.510 107.655  48.753  1.00  0.84           H  
ATOM    847  N   HIS A  52     121.406 105.061  51.651  1.00  0.84           N  
ATOM    848  CA  HIS A  52     120.391 105.647  52.528  1.00  0.84           C  
ATOM    849  C   HIS A  52     121.080 106.103  53.823  1.00  0.84           C  
ATOM    850  O   HIS A  52     120.956 107.254  54.253  1.00  0.84           O  
ATOM    851  CB  HIS A  52     119.291 104.631  52.848  1.00  0.84           C  
ATOM    852  CG  HIS A  52     118.058 105.211  53.436  1.00  0.84           C  
ATOM    853  ND1 HIS A  52     116.938 105.371  52.652  1.00  0.84           N  
ATOM    854  CD2 HIS A  52     117.796 105.582  54.737  1.00  0.84           C  
ATOM    855  CE1 HIS A  52     116.022 105.859  53.457  1.00  0.84           C  
ATOM    856  NE2 HIS A  52     116.501 106.023  54.727  1.00  0.84           N  
ATOM    857  H   HIS A  52     121.278 104.107  51.301  1.00  0.84           H  
ATOM    858  HA  HIS A  52     119.987 106.531  52.020  1.00  0.84           H  
ATOM    859  HB2 HIS A  52     119.663 103.856  53.526  1.00  0.84           H  
ATOM    860  HB3 HIS A  52     118.999 104.115  51.925  1.00  0.84           H  
ATOM    861  HD2 HIS A  52     118.389 105.580  55.641  1.00  0.84           H  
ATOM    862  HE2 HIS A  52     115.978 106.412  55.512  1.00  0.84           H  
ATOM    863  HE1 HIS A  52     115.007 106.116  53.188  1.00  0.84           H  
ATOM    864  N   GLU A  53     121.805 105.132  54.501  1.00  0.83           N  
ATOM    865  CA  GLU A  53     122.367 105.465  55.801  1.00  0.83           C  
ATOM    866  C   GLU A  53     123.515 106.471  55.602  1.00  0.83           C  
ATOM    867  O   GLU A  53     123.705 107.379  56.411  1.00  0.83           O  
ATOM    868  CB  GLU A  53     122.771 104.227  56.605  1.00  0.83           C  
ATOM    869  CG  GLU A  53     123.147 104.585  58.048  1.00  0.83           C  
ATOM    870  CD  GLU A  53     122.601 103.630  59.101  1.00  0.83           C  
ATOM    871  OE1 GLU A  53     122.645 102.390  58.831  1.00  0.83           O  
ATOM    872  OE2 GLU A  53     122.197 104.176  60.173  1.00  0.83           O1-
ATOM    873  H   GLU A  53     121.952 104.195  54.099  1.00  0.83           H  
ATOM    874  HA  GLU A  53     121.578 105.996  56.351  1.00  0.83           H  
ATOM    875  HB2 GLU A  53     123.612 103.716  56.120  1.00  0.83           H  
ATOM    876  HB3 GLU A  53     121.934 103.517  56.594  1.00  0.83           H  
ATOM    877  HG2 GLU A  53     122.794 105.592  58.300  1.00  0.83           H  
ATOM    878  HG3 GLU A  53     124.237 104.602  58.149  1.00  0.83           H  
ATOM    879  N   GLU A  54     124.329 106.293  54.507  1.00  0.76           N  
ATOM    880  CA  GLU A  54     125.426 107.210  54.178  1.00  0.76           C  
ATOM    881  C   GLU A  54     124.864 108.619  53.952  1.00  0.76           C  
ATOM    882  O   GLU A  54     125.326 109.580  54.575  1.00  0.76           O  
ATOM    883  CB  GLU A  54     126.219 106.701  52.964  1.00  0.76           C  
ATOM    884  CG  GLU A  54     127.454 107.522  52.609  1.00  0.76           C  
ATOM    885  CD  GLU A  54     127.146 108.652  51.621  1.00  0.76           C  
ATOM    886  OE1 GLU A  54     126.748 108.284  50.474  1.00  0.76           O  
ATOM    887  OE2 GLU A  54     127.359 109.815  52.089  1.00  0.76           O1-
ATOM    888  H   GLU A  54     124.194 105.474  53.899  1.00  0.76           H  
ATOM    889  HA  GLU A  54     126.077 107.261  55.057  1.00  0.76           H  
ATOM    890  HB2 GLU A  54     125.556 106.630  52.098  1.00  0.76           H  
ATOM    891  HB3 GLU A  54     126.559 105.682  53.182  1.00  0.76           H  
ATOM    892  HG2 GLU A  54     128.185 106.870  52.114  1.00  0.76           H  
ATOM    893  HG3 GLU A  54     127.940 107.909  53.512  1.00  0.76           H  
ATOM    894  N   THR A  55     123.837 108.741  53.033  1.00  0.84           N  
ATOM    895  CA  THR A  55     123.349 110.066  52.641  1.00  0.84           C  
ATOM    896  C   THR A  55     122.765 110.765  53.875  1.00  0.84           C  
ATOM    897  O   THR A  55     122.903 111.979  54.040  1.00  0.84           O  
ATOM    898  CB  THR A  55     122.278 110.019  51.528  1.00  0.84           C  
ATOM    899  OG1 THR A  55     122.730 109.246  50.410  1.00  0.84           O  
ATOM    900  CG2 THR A  55     121.951 111.405  50.983  1.00  0.84           C  
ATOM    901  H   THR A  55     123.434 107.898  52.610  1.00  0.84           H  
ATOM    902  HA  THR A  55     124.229 110.629  52.305  1.00  0.84           H  
ATOM    903  HB  THR A  55     121.356 109.554  51.896  1.00  0.84           H  
ATOM    904 HG21 THR A  55     121.530 112.060  51.750  1.00  0.84           H  
ATOM    905 HG22 THR A  55     122.845 111.883  50.568  1.00  0.84           H  
ATOM    906 HG23 THR A  55     121.227 111.330  50.163  1.00  0.84           H  
ATOM    907  HG1 THR A  55     122.790 108.320  50.741  1.00  0.84           H  
ATOM    908  N   ILE A  56     121.997 109.974  54.718  1.00  0.86           N  
ATOM    909  CA  ILE A  56     121.369 110.544  55.912  1.00  0.86           C  
ATOM    910  C   ILE A  56     122.426 110.779  57.008  1.00  0.86           C  
ATOM    911  O   ILE A  56     122.433 111.834  57.651  1.00  0.86           O  
ATOM    912  CB  ILE A  56     120.175 109.699  56.430  1.00  0.86           C  
ATOM    913  CG1 ILE A  56     119.039 109.730  55.382  1.00  0.86           C  
ATOM    914  CG2 ILE A  56     119.670 110.205  57.792  1.00  0.86           C  
ATOM    915  CD1 ILE A  56     117.742 109.081  55.836  1.00  0.86           C  
ATOM    916  H   ILE A  56     121.856 108.981  54.500  1.00  0.86           H  
ATOM    917  HA  ILE A  56     121.002 111.542  55.634  1.00  0.86           H  
ATOM    918  HB  ILE A  56     120.501 108.659  56.566  1.00  0.86           H  
ATOM    919 HG12 ILE A  56     119.371 109.232  54.465  1.00  0.86           H  
ATOM    920 HG13 ILE A  56     118.823 110.766  55.103  1.00  0.86           H  
ATOM    921 HG21 ILE A  56     120.456 110.183  58.552  1.00  0.86           H  
ATOM    922 HG22 ILE A  56     119.295 111.230  57.712  1.00  0.86           H  
ATOM    923 HG23 ILE A  56     118.864 109.574  58.180  1.00  0.86           H  
ATOM    924 HD11 ILE A  56     117.926 108.097  56.273  1.00  0.86           H  
ATOM    925 HD12 ILE A  56     117.228 109.698  56.580  1.00  0.86           H  
ATOM    926 HD13 ILE A  56     117.064 108.967  54.985  1.00  0.86           H  
ATOM    927  N   TYR A  57     123.302 109.751  57.308  1.00  0.86           N  
ATOM    928  CA  TYR A  57     124.283 109.897  58.397  1.00  0.86           C  
ATOM    929  C   TYR A  57     125.165 111.112  58.119  1.00  0.86           C  
ATOM    930  O   TYR A  57     125.611 111.804  59.040  1.00  0.86           O  
ATOM    931  CB  TYR A  57     125.167 108.644  58.568  1.00  0.86           C  
ATOM    932  CG  TYR A  57     126.301 108.776  59.564  1.00  0.86           C  
ATOM    933  CD1 TYR A  57     126.137 108.439  60.912  1.00  0.86           C  
ATOM    934  CD2 TYR A  57     127.543 109.279  59.140  1.00  0.86           C  
ATOM    935  CE1 TYR A  57     127.188 108.617  61.815  1.00  0.86           C  
ATOM    936  CE2 TYR A  57     128.593 109.459  60.037  1.00  0.86           C  
ATOM    937  CZ  TYR A  57     128.403 109.128  61.371  1.00  0.86           C  
ATOM    938  OH  TYR A  57     129.417 109.265  62.275  1.00  0.86           O  
ATOM    939  H   TYR A  57     123.267 108.857  56.791  1.00  0.86           H  
ATOM    940  HA  TYR A  57     123.722 110.106  59.314  1.00  0.86           H  
ATOM    941  HB2 TYR A  57     125.613 108.377  57.602  1.00  0.86           H  
ATOM    942  HB3 TYR A  57     124.541 107.790  58.855  1.00  0.86           H  
ATOM    943  HD1 TYR A  57     125.195 108.040  61.276  1.00  0.86           H  
ATOM    944  HD2 TYR A  57     127.694 109.553  58.098  1.00  0.86           H  
ATOM    945  HE1 TYR A  57     127.058 108.364  62.863  1.00  0.86           H  
ATOM    946  HE2 TYR A  57     129.537 109.858  59.680  1.00  0.86           H  
ATOM    947  HH  TYR A  57     130.113 109.806  61.861  1.00  0.86           H  
ATOM    948  N   ASN A  58     125.487 111.322  56.783  1.00  0.82           N  
ATOM    949  CA  ASN A  58     126.407 112.394  56.434  1.00  0.82           C  
ATOM    950  C   ASN A  58     125.969 113.776  56.972  1.00  0.82           C  
ATOM    951  O   ASN A  58     126.807 114.677  57.120  1.00  0.82           O  
ATOM    952  CB  ASN A  58     126.645 112.504  54.920  1.00  0.82           C  
ATOM    953  CG  ASN A  58     128.118 112.320  54.652  1.00  0.82           C  
ATOM    954  OD1 ASN A  58     128.968 112.950  55.292  1.00  0.82           O  
ATOM    955  ND2 ASN A  58     128.451 111.424  53.682  1.00  0.82           N  
ATOM    956  H   ASN A  58     125.122 110.683  56.060  1.00  0.82           H  
ATOM    957  HA  ASN A  58     127.331 112.149  56.975  1.00  0.82           H  
ATOM    958  HB2 ASN A  58     126.379 113.496  54.536  1.00  0.82           H  
ATOM    959  HB3 ASN A  58     126.064 111.785  54.342  1.00  0.82           H  
ATOM    960 HD21 ASN A  58     129.425 111.256  53.468  1.00  0.82           H  
ATOM    961 HD22 ASN A  58     127.800 110.843  53.084  1.00  0.82           H  
ATOM    962  N   LEU A  59     124.614 113.930  57.177  1.00  0.79           N  
ATOM    963  CA  LEU A  59     123.993 115.186  57.574  1.00  0.79           C  
ATOM    964  C   LEU A  59     123.519 115.209  59.045  1.00  0.79           C  
ATOM    965  O   LEU A  59     122.797 116.119  59.456  1.00  0.79           O  
ATOM    966  CB  LEU A  59     122.807 115.511  56.648  1.00  0.79           C  
ATOM    967  CG  LEU A  59     123.154 115.579  55.146  1.00  0.79           C  
ATOM    968  CD1 LEU A  59     121.874 115.798  54.337  1.00  0.79           C  
ATOM    969  CD2 LEU A  59     124.164 116.682  54.829  1.00  0.79           C  
ATOM    970  H   LEU A  59     124.010 113.112  57.052  1.00  0.79           H  
ATOM    971  HA  LEU A  59     124.743 115.982  57.505  1.00  0.79           H  
ATOM    972  HB2 LEU A  59     122.355 116.465  56.952  1.00  0.79           H  
ATOM    973  HB3 LEU A  59     122.030 114.749  56.796  1.00  0.79           H  
ATOM    974  HG  LEU A  59     123.582 114.621  54.830  1.00  0.79           H  
ATOM    975 HD11 LEU A  59     121.150 115.003  54.542  1.00  0.79           H  
ATOM    976 HD12 LEU A  59     121.405 116.756  54.583  1.00  0.79           H  
ATOM    977 HD13 LEU A  59     122.086 115.789  53.262  1.00  0.79           H  
ATOM    978 HD21 LEU A  59     123.810 117.657  55.179  1.00  0.79           H  
ATOM    979 HD22 LEU A  59     125.132 116.482  55.296  1.00  0.79           H  
ATOM    980 HD23 LEU A  59     124.334 116.753  53.749  1.00  0.79           H  
ATOM    981  N   LEU A  60     124.026 114.233  59.881  1.00  0.81           N  
ATOM    982  CA  LEU A  60     123.723 114.196  61.327  1.00  0.81           C  
ATOM    983  C   LEU A  60     125.051 113.937  62.074  1.00  0.81           C  
ATOM    984  O   LEU A  60     125.249 112.999  62.842  1.00  0.81           O  
ATOM    985  CB  LEU A  60     122.633 113.153  61.619  1.00  0.81           C  
ATOM    986  CG  LEU A  60     121.548 113.652  62.598  1.00  0.81           C  
ATOM    987  CD1 LEU A  60     120.480 112.570  62.777  1.00  0.81           C  
ATOM    988  CD2 LEU A  60     122.102 114.058  63.963  1.00  0.81           C  
ATOM    989  H   LEU A  60     124.625 113.504  59.481  1.00  0.81           H  
ATOM    990  HA  LEU A  60     123.376 115.195  61.619  1.00  0.81           H  
ATOM    991  HB2 LEU A  60     123.072 112.224  62.001  1.00  0.81           H  
ATOM    992  HB3 LEU A  60     122.129 112.881  60.682  1.00  0.81           H  
ATOM    993  HG  LEU A  60     121.065 114.533  62.158  1.00  0.81           H  
ATOM    994 HD11 LEU A  60     120.040 112.284  61.817  1.00  0.81           H  
ATOM    995 HD12 LEU A  60     120.907 111.667  63.221  1.00  0.81           H  
ATOM    996 HD13 LEU A  60     119.671 112.922  63.425  1.00  0.81           H  
ATOM    997 HD21 LEU A  60     122.612 113.220  64.444  1.00  0.81           H  
ATOM    998 HD22 LEU A  60     122.810 114.888  63.883  1.00  0.81           H  
ATOM    999 HD23 LEU A  60     121.294 114.384  64.627  1.00  0.81           H  
ATOM   1000  N   LYS A  61     125.994 114.916  61.812  1.00  0.81           N  
ATOM   1001  CA  LYS A  61     127.421 114.761  62.101  1.00  0.81           C  
ATOM   1002  C   LYS A  61     127.827 115.497  63.392  1.00  0.81           C  
ATOM   1003  O   LYS A  61     128.674 115.059  64.171  1.00  0.81           O  
ATOM   1004  CB  LYS A  61     128.154 115.287  60.860  1.00  0.81           C  
ATOM   1005  CG  LYS A  61     129.644 114.962  60.803  1.00  0.81           C  
ATOM   1006  CD  LYS A  61     130.197 115.231  59.394  1.00  0.81           C  
ATOM   1007  CE  LYS A  61     129.866 114.105  58.414  1.00  0.81           C  
ATOM   1008  NZ  LYS A  61     129.307 114.636  57.155  1.00  0.81           N1+
ATOM   1009  H   LYS A  61     125.674 115.776  61.369  1.00  0.81           H  
ATOM   1010  HA  LYS A  61     127.628 113.695  62.245  1.00  0.81           H  
ATOM   1011  HB2 LYS A  61     128.026 116.375  60.779  1.00  0.81           H  
ATOM   1012  HB3 LYS A  61     127.666 114.863  59.972  1.00  0.81           H  
ATOM   1013  HG2 LYS A  61     129.829 113.920  61.087  1.00  0.81           H  
ATOM   1014  HG3 LYS A  61     130.176 115.593  61.525  1.00  0.81           H  
ATOM   1015  HD2 LYS A  61     131.289 115.308  59.467  1.00  0.81           H  
ATOM   1016  HD3 LYS A  61     129.841 116.205  59.035  1.00  0.81           H  
ATOM   1017  HE2 LYS A  61     129.138 113.385  58.799  1.00  0.81           H  
ATOM   1018  HE3 LYS A  61     130.777 113.564  58.137  1.00  0.81           H  
ATOM   1019  HZ1 LYS A  61     128.278 114.854  57.236  1.00  0.81           H  
ATOM   1020  HZ2 LYS A  61     129.782 115.478  56.814  1.00  0.81           H  
ATOM   1021  HZ3 LYS A  61     129.323 113.918  56.375  1.00  0.81           H  
ATOM   1022  N   ASP A  62     127.280 116.743  63.539  1.00  0.87           N  
ATOM   1023  CA  ASP A  62     127.572 117.721  64.579  1.00  0.87           C  
ATOM   1024  C   ASP A  62     126.601 117.442  65.736  1.00  0.87           C  
ATOM   1025  O   ASP A  62     125.705 118.207  66.089  1.00  0.87           O  
ATOM   1026  CB  ASP A  62     127.492 119.150  64.032  1.00  0.87           C  
ATOM   1027  CG  ASP A  62     126.386 119.419  62.999  1.00  0.87           C  
ATOM   1028  OD1 ASP A  62     125.802 118.374  62.564  1.00  0.87           O  
ATOM   1029  OD2 ASP A  62     126.252 120.629  62.659  1.00  0.87           O1-
ATOM   1030  H   ASP A  62     126.543 117.089  62.889  1.00  0.87           H  
ATOM   1031  HA  ASP A  62     128.586 117.541  64.957  1.00  0.87           H  
ATOM   1032  HB2 ASP A  62     128.435 119.371  63.514  1.00  0.87           H  
ATOM   1033  HB3 ASP A  62     127.400 119.870  64.853  1.00  0.87           H  
ATOM   1034  N   CYS A  63     126.859 116.238  66.379  1.00  0.91           N  
ATOM   1035  CA  CYS A  63     126.123 115.821  67.562  1.00  0.91           C  
ATOM   1036  C   CYS A  63     126.978 114.821  68.371  1.00  0.91           C  
ATOM   1037  O   CYS A  63     127.277 113.706  67.933  1.00  0.91           O  
ATOM   1038  CB  CYS A  63     124.808 115.150  67.154  1.00  0.91           C  
ATOM   1039  SG  CYS A  63     123.814 114.688  68.612  1.00  0.91           S  
ATOM   1040  H   CYS A  63     127.573 115.624  65.983  1.00  0.91           H  
ATOM   1041  HA  CYS A  63     125.901 116.723  68.137  1.00  0.91           H  
ATOM   1042  HB2 CYS A  63     125.006 114.248  66.569  1.00  0.91           H  
ATOM   1043  HB3 CYS A  63     124.206 115.813  66.525  1.00  0.91           H  
ATOM   1044  HG  CYS A  63     123.253 115.891  68.807  1.00  0.91           H  
ATOM   1045  N   PRO A  64     127.358 115.188  69.654  1.00  0.87           N  
ATOM   1046  CA  PRO A  64     128.143 114.290  70.520  1.00  0.87           C  
ATOM   1047  C   PRO A  64     127.329 113.151  71.176  1.00  0.87           C  
ATOM   1048  O   PRO A  64     127.805 112.389  72.027  1.00  0.87           O  
ATOM   1049  CB  PRO A  64     128.710 115.228  71.585  1.00  0.87           C  
ATOM   1050  CG  PRO A  64     127.613 116.276  71.738  1.00  0.87           C  
ATOM   1051  CD  PRO A  64     127.102 116.464  70.317  1.00  0.87           C  
ATOM   1052  HA  PRO A  64     128.936 113.816  69.930  1.00  0.87           H  
ATOM   1053  HB2 PRO A  64     129.622 115.708  71.210  1.00  0.87           H  
ATOM   1054  HB3 PRO A  64     128.947 114.738  72.534  1.00  0.87           H  
ATOM   1055  HG2 PRO A  64     127.973 117.209  72.181  1.00  0.87           H  
ATOM   1056  HG3 PRO A  64     126.811 115.885  72.376  1.00  0.87           H  
ATOM   1057  HD2 PRO A  64     126.037 116.707  70.298  1.00  0.87           H  
ATOM   1058  HD3 PRO A  64     127.662 117.239  69.783  1.00  0.87           H  
ATOM   1059  N   ALA A  65     126.034 113.037  70.712  1.00  0.88           N  
ATOM   1060  CA  ALA A  65     125.141 111.940  71.064  1.00  0.88           C  
ATOM   1061  C   ALA A  65     124.893 110.948  69.918  1.00  0.88           C  
ATOM   1062  O   ALA A  65     124.085 110.022  70.023  1.00  0.88           O  
ATOM   1063  CB  ALA A  65     123.828 112.451  71.634  1.00  0.88           C  
ATOM   1064  H   ALA A  65     125.675 113.749  70.083  1.00  0.88           H  
ATOM   1065  HA  ALA A  65     125.644 111.341  71.825  1.00  0.88           H  
ATOM   1066  HB1 ALA A  65     124.002 113.130  72.475  1.00  0.88           H  
ATOM   1067  HB2 ALA A  65     123.245 112.992  70.886  1.00  0.88           H  
ATOM   1068  HB3 ALA A  65     123.204 111.622  71.981  1.00  0.88           H  
ATOM   1069  N   VAL A  66     125.721 111.114  68.829  1.00  0.88           N  
ATOM   1070  CA  VAL A  66     125.759 110.152  67.729  1.00  0.88           C  
ATOM   1071  C   VAL A  66     126.992 109.267  67.947  1.00  0.88           C  
ATOM   1072  O   VAL A  66     128.088 109.715  68.286  1.00  0.88           O  
ATOM   1073  CB  VAL A  66     125.782 110.877  66.368  1.00  0.88           C  
ATOM   1074  CG1 VAL A  66     126.176 109.979  65.196  1.00  0.88           C  
ATOM   1075  CG2 VAL A  66     124.400 111.462  66.088  1.00  0.88           C  
ATOM   1076  H   VAL A  66     126.356 111.915  68.797  1.00  0.88           H  
ATOM   1077  HA  VAL A  66     124.867 109.517  67.787  1.00  0.88           H  
ATOM   1078  HB  VAL A  66     126.503 111.703  66.403  1.00  0.88           H  
ATOM   1079 HG11 VAL A  66     127.230 109.695  65.262  1.00  0.88           H  
ATOM   1080 HG12 VAL A  66     125.565 109.071  65.162  1.00  0.88           H  
ATOM   1081 HG13 VAL A  66     126.050 110.505  64.243  1.00  0.88           H  
ATOM   1082 HG21 VAL A  66     123.653 110.667  66.016  1.00  0.88           H  
ATOM   1083 HG22 VAL A  66     124.086 112.139  66.883  1.00  0.88           H  
ATOM   1084 HG23 VAL A  66     124.399 112.020  65.149  1.00  0.88           H  
ATOM   1085  N   ALA A  67     126.781 107.929  67.657  1.00  0.89           N  
ATOM   1086  CA  ALA A  67     127.902 107.011  67.565  1.00  0.89           C  
ATOM   1087  C   ALA A  67     128.467 107.098  66.138  1.00  0.89           C  
ATOM   1088  O   ALA A  67     127.771 107.104  65.124  1.00  0.89           O  
ATOM   1089  CB  ALA A  67     127.493 105.575  67.830  1.00  0.89           C  
ATOM   1090  H   ALA A  67     125.835 107.578  67.449  1.00  0.89           H  
ATOM   1091  HA  ALA A  67     128.667 107.312  68.289  1.00  0.89           H  
ATOM   1092  HB1 ALA A  67     127.064 105.464  68.829  1.00  0.89           H  
ATOM   1093  HB2 ALA A  67     126.749 105.230  67.105  1.00  0.89           H  
ATOM   1094  HB3 ALA A  67     128.360 104.909  67.753  1.00  0.89           H  
ATOM   1095  N   LYS A  68     129.844 107.101  66.084  1.00  0.84           N  
ATOM   1096  CA  LYS A  68     130.580 107.291  64.842  1.00  0.84           C  
ATOM   1097  C   LYS A  68     130.517 106.028  63.959  1.00  0.84           C  
ATOM   1098  O   LYS A  68     130.675 104.884  64.391  1.00  0.84           O  
ATOM   1099  CB  LYS A  68     132.020 107.701  65.168  1.00  0.84           C  
ATOM   1100  CG  LYS A  68     132.853 108.156  63.964  1.00  0.84           C  
ATOM   1101  CD  LYS A  68     133.801 107.060  63.480  1.00  0.84           C  
ATOM   1102  CE  LYS A  68     134.782 107.584  62.442  1.00  0.84           C  
ATOM   1103  NZ  LYS A  68     135.749 106.532  62.090  1.00  0.84           N1+
ATOM   1104  H   LYS A  68     130.362 106.978  66.948  1.00  0.84           H  
ATOM   1105  HA  LYS A  68     130.084 108.118  64.328  1.00  0.84           H  
ATOM   1106  HB2 LYS A  68     132.529 106.895  65.713  1.00  0.84           H  
ATOM   1107  HB3 LYS A  68     131.973 108.546  65.870  1.00  0.84           H  
ATOM   1108  HG2 LYS A  68     133.459 109.015  64.280  1.00  0.84           H  
ATOM   1109  HG3 LYS A  68     132.217 108.509  63.145  1.00  0.84           H  
ATOM   1110  HD2 LYS A  68     133.233 106.219  63.071  1.00  0.84           H  
ATOM   1111  HD3 LYS A  68     134.362 106.684  64.343  1.00  0.84           H  
ATOM   1112  HE2 LYS A  68     135.368 108.417  62.844  1.00  0.84           H  
ATOM   1113  HE3 LYS A  68     134.291 107.904  61.519  1.00  0.84           H  
ATOM   1114  HZ1 LYS A  68     135.946 105.848  62.859  1.00  0.84           H  
ATOM   1115  HZ2 LYS A  68     135.340 105.878  61.321  1.00  0.84           H  
ATOM   1116  HZ3 LYS A  68     136.628 106.865  61.688  1.00  0.84           H  
ATOM   1117  N   HIS A  69     130.285 106.316  62.620  1.00  0.82           N  
ATOM   1118  CA  HIS A  69     130.233 105.305  61.564  1.00  0.82           C  
ATOM   1119  C   HIS A  69     131.430 105.456  60.596  1.00  0.82           C  
ATOM   1120  O   HIS A  69     132.066 106.503  60.479  1.00  0.82           O  
ATOM   1121  CB  HIS A  69     128.979 105.421  60.694  1.00  0.82           C  
ATOM   1122  CG  HIS A  69     127.700 105.014  61.307  1.00  0.82           C  
ATOM   1123  ND1 HIS A  69     126.646 104.598  60.502  1.00  0.82           N1+
ATOM   1124  CD2 HIS A  69     127.205 104.970  62.589  1.00  0.82           C  
ATOM   1125  CE1 HIS A  69     125.542 104.408  61.223  1.00  0.82           C  
ATOM   1126  NE2 HIS A  69     125.898 104.549  62.500  1.00  0.82           N  
ATOM   1127  H   HIS A  69     130.145 107.294  62.357  1.00  0.82           H  
ATOM   1128  HA  HIS A  69     130.296 104.326  62.042  1.00  0.82           H  
ATOM   1129  HB2 HIS A  69     129.087 104.801  59.795  1.00  0.82           H  
ATOM   1130  HB3 HIS A  69     128.864 106.448  60.335  1.00  0.82           H  
ATOM   1131  HD1 HIS A  69     126.685 104.516  59.489  1.00  0.82           H  
ATOM   1132  HD2 HIS A  69     127.604 105.181  63.562  1.00  0.82           H  
ATOM   1133  HE2 HIS A  69     125.228 104.361  63.270  1.00  0.82           H  
ATOM   1134  HE1 HIS A  69     124.563 104.144  60.860  1.00  0.82           H  
ATOM   1135  N   ASP A  70     131.592 104.330  59.797  1.00  0.85           N  
ATOM   1136  CA  ASP A  70     132.427 104.278  58.592  1.00  0.85           C  
ATOM   1137  C   ASP A  70     131.717 103.357  57.573  1.00  0.85           C  
ATOM   1138  O   ASP A  70     131.006 102.406  57.914  1.00  0.85           O  
ATOM   1139  CB  ASP A  70     133.813 103.736  58.897  1.00  0.85           C  
ATOM   1140  CG  ASP A  70     134.663 104.923  59.282  1.00  0.85           C  
ATOM   1141  OD1 ASP A  70     135.007 105.675  58.333  1.00  0.85           O  
ATOM   1142  OD2 ASP A  70     134.960 105.031  60.520  1.00  0.85           O1-
ATOM   1143  H   ASP A  70     131.090 103.469  60.046  1.00  0.85           H  
ATOM   1144  HA  ASP A  70     132.453 105.290  58.168  1.00  0.85           H  
ATOM   1145  HB2 ASP A  70     134.266 103.260  58.019  1.00  0.85           H  
ATOM   1146  HB3 ASP A  70     133.799 102.993  59.698  1.00  0.85           H  
ATOM   1147  N   PHE A  71     131.947 103.681  56.249  1.00  0.85           N  
ATOM   1148  CA  PHE A  71     131.205 103.077  55.133  1.00  0.85           C  
ATOM   1149  C   PHE A  71     132.243 102.624  54.114  1.00  0.85           C  
ATOM   1150  O   PHE A  71     133.161 103.369  53.764  1.00  0.85           O  
ATOM   1151  CB  PHE A  71     130.297 104.115  54.457  1.00  0.85           C  
ATOM   1152  CG  PHE A  71     129.205 104.635  55.359  1.00  0.85           C  
ATOM   1153  CD1 PHE A  71     129.443 105.722  56.208  1.00  0.85           C  
ATOM   1154  CD2 PHE A  71     127.943 104.033  55.364  1.00  0.85           C  
ATOM   1155  CE1 PHE A  71     128.440 106.187  57.055  1.00  0.85           C  
ATOM   1156  CE2 PHE A  71     126.940 104.501  56.211  1.00  0.85           C  
ATOM   1157  CZ  PHE A  71     127.188 105.580  57.055  1.00  0.85           C  
ATOM   1158  H   PHE A  71     132.650 104.381  56.011  1.00  0.85           H  
ATOM   1159  HA  PHE A  71     130.621 102.225  55.494  1.00  0.85           H  
ATOM   1160  HB2 PHE A  71     129.839 103.682  53.563  1.00  0.85           H  
ATOM   1161  HB3 PHE A  71     130.889 104.966  54.092  1.00  0.85           H  
ATOM   1162  HD1 PHE A  71     130.412 106.214  56.202  1.00  0.85           H  
ATOM   1163  HD2 PHE A  71     127.732 103.213  54.683  1.00  0.85           H  
ATOM   1164  HE1 PHE A  71     128.630 107.041  57.695  1.00  0.85           H  
ATOM   1165  HE2 PHE A  71     125.954 104.049  56.182  1.00  0.85           H  
ATOM   1166  HZ  PHE A  71     126.391 105.984  57.672  1.00  0.85           H  
ATOM   1167  N   PHE A  72     132.086 101.339  53.623  1.00  0.87           N  
ATOM   1168  CA  PHE A  72     132.990 100.835  52.587  1.00  0.87           C  
ATOM   1169  C   PHE A  72     132.414  99.652  51.768  1.00  0.87           C  
ATOM   1170  O   PHE A  72     131.699  98.770  52.245  1.00  0.87           O  
ATOM   1171  CB  PHE A  72     134.393 100.494  53.130  1.00  0.87           C  
ATOM   1172  CG  PHE A  72     134.424  99.510  54.277  1.00  0.87           C  
ATOM   1173  CD1 PHE A  72     134.659  98.151  54.038  1.00  0.87           C  
ATOM   1174  CD2 PHE A  72     134.246  99.942  55.599  1.00  0.87           C  
ATOM   1175  CE1 PHE A  72     134.722  97.243  55.097  1.00  0.87           C  
ATOM   1176  CE2 PHE A  72     134.299  99.034  56.657  1.00  0.87           C  
ATOM   1177  CZ  PHE A  72     134.539  97.685  56.407  1.00  0.87           C  
ATOM   1178  H   PHE A  72     131.347 100.717  53.986  1.00  0.87           H  
ATOM   1179  HA  PHE A  72     133.118 101.662  51.875  1.00  0.87           H  
ATOM   1180  HB2 PHE A  72     134.896 101.412  53.462  1.00  0.87           H  
ATOM   1181  HB3 PHE A  72     135.018 100.107  52.314  1.00  0.87           H  
ATOM   1182  HD1 PHE A  72     134.807  97.799  53.022  1.00  0.87           H  
ATOM   1183  HD2 PHE A  72     134.077 100.995  55.813  1.00  0.87           H  
ATOM   1184  HE1 PHE A  72     134.921  96.193  54.897  1.00  0.87           H  
ATOM   1185  HE2 PHE A  72     134.174  99.386  57.678  1.00  0.87           H  
ATOM   1186  HZ  PHE A  72     134.593  96.983  57.234  1.00  0.87           H  
ATOM   1187  N   LYS A  73     132.825  99.636  50.446  1.00  0.85           N  
ATOM   1188  CA  LYS A  73     132.505  98.551  49.517  1.00  0.85           C  
ATOM   1189  C   LYS A  73     133.768  97.663  49.489  1.00  0.85           C  
ATOM   1190  O   LYS A  73     134.885  98.119  49.245  1.00  0.85           O  
ATOM   1191  CB  LYS A  73     132.137  99.102  48.124  1.00  0.85           C  
ATOM   1192  CG  LYS A  73     130.656  98.856  47.774  1.00  0.85           C  
ATOM   1193  CD  LYS A  73     130.282  99.374  46.374  1.00  0.85           C  
ATOM   1194  CE  LYS A  73     129.022  98.735  45.766  1.00  0.85           C  
ATOM   1195  NZ  LYS A  73     129.334  97.363  45.347  1.00  0.85           N1+
ATOM   1196  H   LYS A  73     133.410 100.384  50.085  1.00  0.85           H  
ATOM   1197  HA  LYS A  73     131.678  97.970  49.931  1.00  0.85           H  
ATOM   1198  HB2 LYS A  73     132.762  98.630  47.358  1.00  0.85           H  
ATOM   1199  HB3 LYS A  73     132.334 100.179  48.066  1.00  0.85           H  
ATOM   1200  HG2 LYS A  73     130.019  99.353  48.516  1.00  0.85           H  
ATOM   1201  HG3 LYS A  73     130.454  97.787  47.857  1.00  0.85           H  
ATOM   1202  HD2 LYS A  73     131.124  99.228  45.685  1.00  0.85           H  
ATOM   1203  HD3 LYS A  73     130.125 100.458  46.443  1.00  0.85           H  
ATOM   1204  HE2 LYS A  73     128.715  99.272  44.865  1.00  0.85           H  
ATOM   1205  HE3 LYS A  73     128.192  98.686  46.475  1.00  0.85           H  
ATOM   1206  HZ1 LYS A  73     130.189  97.317  44.796  1.00  0.85           H  
ATOM   1207  HZ2 LYS A  73     129.478  96.673  46.127  1.00  0.85           H  
ATOM   1208  HZ3 LYS A  73     128.706  96.792  44.660  1.00  0.85           H  
ATOM   1209  N   PHE A  74     133.543  96.339  49.841  1.00  0.87           N  
ATOM   1210  CA  PHE A  74     134.636  95.367  50.029  1.00  0.87           C  
ATOM   1211  C   PHE A  74     134.374  94.078  49.233  1.00  0.87           C  
ATOM   1212  O   PHE A  74     133.271  93.526  49.221  1.00  0.87           O  
ATOM   1213  CB  PHE A  74     134.735  94.987  51.514  1.00  0.87           C  
ATOM   1214  CG  PHE A  74     136.143  94.647  51.925  1.00  0.87           C  
ATOM   1215  CD1 PHE A  74     137.092  95.667  52.078  1.00  0.87           C  
ATOM   1216  CD2 PHE A  74     136.530  93.318  52.132  1.00  0.87           C  
ATOM   1217  CE1 PHE A  74     138.403  95.363  52.437  1.00  0.87           C  
ATOM   1218  CE2 PHE A  74     137.845  93.017  52.487  1.00  0.87           C  
ATOM   1219  CZ  PHE A  74     138.779  94.038  52.642  1.00  0.87           C  
ATOM   1220  H   PHE A  74     132.586  96.000  49.993  1.00  0.87           H  
ATOM   1221  HA  PHE A  74     135.564  95.824  49.669  1.00  0.87           H  
ATOM   1222  HB2 PHE A  74     134.065  94.150  51.754  1.00  0.87           H  
ATOM   1223  HB3 PHE A  74     134.389  95.811  52.146  1.00  0.87           H  
ATOM   1224  HD1 PHE A  74     136.816  96.707  51.912  1.00  0.87           H  
ATOM   1225  HD2 PHE A  74     135.821  92.503  52.006  1.00  0.87           H  
ATOM   1226  HE1 PHE A  74     139.131  96.161  52.556  1.00  0.87           H  
ATOM   1227  HE2 PHE A  74     138.143  91.982  52.637  1.00  0.87           H  
ATOM   1228  HZ  PHE A  74     139.803  93.802  52.922  1.00  0.87           H  
ATOM   1229  N   ARG A  75     135.454  93.551  48.550  1.00  0.73           N  
ATOM   1230  CA  ARG A  75     135.286  92.394  47.677  1.00  0.73           C  
ATOM   1231  C   ARG A  75     135.365  91.078  48.472  1.00  0.73           C  
ATOM   1232  O   ARG A  75     136.343  90.772  49.149  1.00  0.73           O  
ATOM   1233  CB  ARG A  75     136.293  92.368  46.513  1.00  0.73           C  
ATOM   1234  CG  ARG A  75     135.965  91.216  45.560  1.00  0.73           C  
ATOM   1235  CD  ARG A  75     136.683  91.272  44.214  1.00  0.73           C  
ATOM   1236  NE  ARG A  75     136.326  90.092  43.401  1.00  0.73           N  
ATOM   1237  CZ  ARG A  75     135.042  89.788  43.058  1.00  0.73           C  
ATOM   1238  NH1 ARG A  75     134.069  90.710  43.073  1.00  0.73           N  
ATOM   1239  NH2 ARG A  75     134.720  88.524  42.722  1.00  0.73           N1+
ATOM   1240  H   ARG A  75     136.380  93.958  48.649  1.00  0.73           H  
ATOM   1241  HA  ARG A  75     134.285  92.473  47.242  1.00  0.73           H  
ATOM   1242  HB2 ARG A  75     137.319  92.265  46.886  1.00  0.73           H  
ATOM   1243  HB3 ARG A  75     136.245  93.317  45.968  1.00  0.73           H  
ATOM   1244  HG2 ARG A  75     134.883  91.195  45.396  1.00  0.73           H  
ATOM   1245  HG3 ARG A  75     136.215  90.261  46.039  1.00  0.73           H  
ATOM   1246  HD2 ARG A  75     137.768  91.245  44.365  1.00  0.73           H  
ATOM   1247  HD3 ARG A  75     136.447  92.177  43.645  1.00  0.73           H  
ATOM   1248  HE  ARG A  75     137.042  89.413  43.172  1.00  0.73           H  
ATOM   1249 HH11 ARG A  75     133.130  90.471  42.706  1.00  0.73           H  
ATOM   1250 HH12 ARG A  75     134.160  91.696  43.327  1.00  0.73           H  
ATOM   1251 HH21 ARG A  75     133.720  88.247  42.803  1.00  0.73           H  
ATOM   1252 HH22 ARG A  75     135.387  87.767  42.713  1.00  0.73           H  
ATOM   1253  N   ILE A  76     134.251  90.273  48.272  1.00  0.67           N  
ATOM   1254  CA  ILE A  76     134.135  88.903  48.766  1.00  0.67           C  
ATOM   1255  C   ILE A  76     133.886  88.002  47.524  1.00  0.67           C  
ATOM   1256  O   ILE A  76     134.780  87.299  47.054  1.00  0.67           O  
ATOM   1257  CB  ILE A  76     133.038  88.778  49.854  1.00  0.67           C  
ATOM   1258  CG1 ILE A  76     133.229  89.754  51.040  1.00  0.67           C  
ATOM   1259  CG2 ILE A  76     132.919  87.332  50.352  1.00  0.67           C  
ATOM   1260  CD1 ILE A  76     134.458  89.507  51.903  1.00  0.67           C  
ATOM   1261  H   ILE A  76     133.463  90.636  47.746  1.00  0.67           H  
ATOM   1262  HA  ILE A  76     135.101  88.595  49.185  1.00  0.67           H  
ATOM   1263  HB  ILE A  76     132.071  89.045  49.411  1.00  0.67           H  
ATOM   1264 HG12 ILE A  76     132.343  89.695  51.686  1.00  0.67           H  
ATOM   1265 HG13 ILE A  76     133.255  90.786  50.671  1.00  0.67           H  
ATOM   1266 HG21 ILE A  76     132.574  86.667  49.554  1.00  0.67           H  
ATOM   1267 HG22 ILE A  76     133.879  86.949  50.711  1.00  0.67           H  
ATOM   1268 HG23 ILE A  76     132.193  87.260  51.169  1.00  0.67           H  
ATOM   1269 HD11 ILE A  76     134.410  88.533  52.399  1.00  0.67           H  
ATOM   1270 HD12 ILE A  76     135.381  89.552  51.321  1.00  0.67           H  
ATOM   1271 HD13 ILE A  76     134.521  90.270  52.686  1.00  0.67           H  
ATOM   1272  N   ASP A  77     132.619  88.063  46.980  1.00  0.61           N  
ATOM   1273  CA  ASP A  77     132.103  87.177  45.931  1.00  0.61           C  
ATOM   1274  C   ASP A  77     131.816  87.926  44.595  1.00  0.61           C  
ATOM   1275  O   ASP A  77     132.502  87.752  43.583  1.00  0.61           O  
ATOM   1276  CB  ASP A  77     130.855  86.448  46.463  1.00  0.61           C  
ATOM   1277  CG  ASP A  77     129.760  87.372  47.020  1.00  0.61           C  
ATOM   1278  OD1 ASP A  77     130.043  88.614  46.963  1.00  0.61           O  
ATOM   1279  OD2 ASP A  77     128.718  86.802  47.435  1.00  0.61           O1-
ATOM   1280  H   ASP A  77     131.916  88.733  47.308  1.00  0.61           H  
ATOM   1281  HA  ASP A  77     132.866  86.423  45.705  1.00  0.61           H  
ATOM   1282  HB2 ASP A  77     131.150  85.772  47.276  1.00  0.61           H  
ATOM   1283  HB3 ASP A  77     130.414  85.837  45.666  1.00  0.61           H  
ATOM   1284  N   GLY A  78     130.734  88.779  44.648  1.00  0.68           N  
ATOM   1285  CA  GLY A  78     130.034  89.342  43.510  1.00  0.68           C  
ATOM   1286  C   GLY A  78     130.761  90.533  42.925  1.00  0.68           C  
ATOM   1287  O   GLY A  78     131.829  90.401  42.321  1.00  0.68           O  
ATOM   1288  H   GLY A  78     130.364  88.995  45.605  1.00  0.68           H  
ATOM   1289  HA2 GLY A  78     129.030  89.623  43.842  1.00  0.68           H  
ATOM   1290  HA3 GLY A  78     129.946  88.576  42.732  1.00  0.68           H  
ATOM   1291  N   ASP A  79     130.225  91.770  43.203  1.00  0.82           N  
ATOM   1292  CA  ASP A  79     130.870  93.002  42.766  1.00  0.82           C  
ATOM   1293  C   ASP A  79     131.957  93.333  43.818  1.00  0.82           C  
ATOM   1294  O   ASP A  79     133.159  93.145  43.618  1.00  0.82           O  
ATOM   1295  CB  ASP A  79     129.877  94.156  42.510  1.00  0.82           C  
ATOM   1296  CG  ASP A  79     129.009  94.559  43.702  1.00  0.82           C  
ATOM   1297  OD1 ASP A  79     128.680  95.785  43.801  1.00  0.82           O  
ATOM   1298  OD2 ASP A  79     128.831  93.634  44.553  1.00  0.82           O1-
ATOM   1299  H   ASP A  79     129.376  91.886  43.766  1.00  0.82           H  
ATOM   1300  HA  ASP A  79     131.397  92.802  41.824  1.00  0.82           H  
ATOM   1301  HB2 ASP A  79     129.194  93.873  41.700  1.00  0.82           H  
ATOM   1302  HB3 ASP A  79     130.437  95.039  42.179  1.00  0.82           H  
ATOM   1303  N   MET A  80     131.435  93.813  44.997  1.00  0.86           N  
ATOM   1304  CA  MET A  80     132.150  94.555  46.037  1.00  0.86           C  
ATOM   1305  C   MET A  80     131.041  94.837  47.070  1.00  0.86           C  
ATOM   1306  O   MET A  80     130.127  95.632  46.825  1.00  0.86           O  
ATOM   1307  CB  MET A  80     132.657  95.904  45.486  1.00  0.86           C  
ATOM   1308  CG  MET A  80     134.079  95.916  44.926  1.00  0.86           C  
ATOM   1309  SD  MET A  80     135.309  96.260  46.217  1.00  0.86           S  
ATOM   1310  CE  MET A  80     136.735  96.588  45.151  1.00  0.86           C  
ATOM   1311  H   MET A  80     130.422  93.628  45.150  1.00  0.86           H  
ATOM   1312  HA  MET A  80     132.946  93.937  46.446  1.00  0.86           H  
ATOM   1313  HB2 MET A  80     132.558  96.684  46.248  1.00  0.86           H  
ATOM   1314  HB3 MET A  80     131.996  96.211  44.665  1.00  0.86           H  
ATOM   1315  HG2 MET A  80     134.149  96.721  44.187  1.00  0.86           H  
ATOM   1316  HG3 MET A  80     134.346  94.983  44.434  1.00  0.86           H  
ATOM   1317  HE1 MET A  80     136.945  95.721  44.520  1.00  0.86           H  
ATOM   1318  HE2 MET A  80     136.548  97.464  44.525  1.00  0.86           H  
ATOM   1319  HE3 MET A  80     137.611  96.786  45.774  1.00  0.86           H  
ATOM   1320  N   VAL A  81     131.057  94.075  48.210  1.00  0.85           N  
ATOM   1321  CA  VAL A  81     129.894  93.957  49.085  1.00  0.85           C  
ATOM   1322  C   VAL A  81     129.910  95.208  49.985  1.00  0.85           C  
ATOM   1323  O   VAL A  81     130.905  95.498  50.664  1.00  0.85           O  
ATOM   1324  CB  VAL A  81     129.950  92.655  49.909  1.00  0.85           C  
ATOM   1325  CG1 VAL A  81     128.768  92.542  50.877  1.00  0.85           C  
ATOM   1326  CG2 VAL A  81     129.970  91.422  48.996  1.00  0.85           C  
ATOM   1327  H   VAL A  81     131.928  93.605  48.497  1.00  0.85           H  
ATOM   1328  HA  VAL A  81     129.015  93.935  48.437  1.00  0.85           H  
ATOM   1329  HB  VAL A  81     130.875  92.643  50.495  1.00  0.85           H  
ATOM   1330 HG11 VAL A  81     128.754  93.368  51.593  1.00  0.85           H  
ATOM   1331 HG12 VAL A  81     127.814  92.541  50.339  1.00  0.85           H  
ATOM   1332 HG13 VAL A  81     128.830  91.613  51.453  1.00  0.85           H  
ATOM   1333 HG21 VAL A  81     129.090  91.396  48.345  1.00  0.85           H  
ATOM   1334 HG22 VAL A  81     130.863  91.407  48.362  1.00  0.85           H  
ATOM   1335 HG23 VAL A  81     129.978  90.501  49.589  1.00  0.85           H  
ATOM   1336  N   PRO A  82     128.773  96.002  49.972  1.00  0.86           N  
ATOM   1337  CA  PRO A  82     128.675  97.237  50.748  1.00  0.86           C  
ATOM   1338  C   PRO A  82     128.483  96.926  52.245  1.00  0.86           C  
ATOM   1339  O   PRO A  82     127.517  96.319  52.714  1.00  0.86           O  
ATOM   1340  CB  PRO A  82     127.481  97.966  50.142  1.00  0.86           C  
ATOM   1341  CG  PRO A  82     126.593  96.851  49.625  1.00  0.86           C  
ATOM   1342  CD  PRO A  82     127.565  95.775  49.184  1.00  0.86           C  
ATOM   1343  HA  PRO A  82     129.584  97.825  50.607  1.00  0.86           H  
ATOM   1344  HB2 PRO A  82     127.806  98.591  49.302  1.00  0.86           H  
ATOM   1345  HB3 PRO A  82     126.948  98.594  50.854  1.00  0.86           H  
ATOM   1346  HG2 PRO A  82     125.935  97.166  48.814  1.00  0.86           H  
ATOM   1347  HG3 PRO A  82     125.973  96.494  50.447  1.00  0.86           H  
ATOM   1348  HD2 PRO A  82     127.171  94.770  49.354  1.00  0.86           H  
ATOM   1349  HD3 PRO A  82     127.820  95.890  48.126  1.00  0.86           H  
ATOM   1350  N   HIS A  83     129.562  97.348  53.008  1.00  0.82           N  
ATOM   1351  CA  HIS A  83     129.654  97.167  54.449  1.00  0.82           C  
ATOM   1352  C   HIS A  83     129.560  98.564  55.058  1.00  0.82           C  
ATOM   1353  O   HIS A  83     130.166  99.536  54.593  1.00  0.82           O  
ATOM   1354  CB  HIS A  83     131.001  96.562  54.868  1.00  0.82           C  
ATOM   1355  CG  HIS A  83     131.120  95.102  54.582  1.00  0.82           C  
ATOM   1356  ND1 HIS A  83     131.244  94.575  53.321  1.00  0.82           N  
ATOM   1357  CD2 HIS A  83     131.188  94.013  55.422  1.00  0.82           C  
ATOM   1358  CE1 HIS A  83     131.394  93.220  53.459  1.00  0.82           C  
ATOM   1359  NE2 HIS A  83     131.300  92.834  54.716  1.00  0.82           N  
ATOM   1360  H   HIS A  83     130.344  97.860  52.564  1.00  0.82           H  
ATOM   1361  HA  HIS A  83     128.823  96.549  54.798  1.00  0.82           H  
ATOM   1362  HB2 HIS A  83     131.152  96.715  55.945  1.00  0.82           H  
ATOM   1363  HB3 HIS A  83     131.823  97.087  54.369  1.00  0.82           H  
ATOM   1364  HD1 HIS A  83     131.228  95.090  52.441  1.00  0.82           H  
ATOM   1365  HD2 HIS A  83     131.148  94.022  56.502  1.00  0.82           H  
ATOM   1366  HE1 HIS A  83     131.554  92.570  52.610  1.00  0.82           H  
ATOM   1367  N   ILE A  84     128.833  98.615  56.235  1.00  0.86           N  
ATOM   1368  CA  ILE A  84     128.870  99.792  57.082  1.00  0.86           C  
ATOM   1369  C   ILE A  84     129.285  99.278  58.456  1.00  0.86           C  
ATOM   1370  O   ILE A  84     128.988  98.165  58.903  1.00  0.86           O  
ATOM   1371  CB  ILE A  84     127.599 100.670  57.077  1.00  0.86           C  
ATOM   1372  CG1 ILE A  84     126.598 100.343  58.196  1.00  0.86           C  
ATOM   1373  CG2 ILE A  84     126.910 100.660  55.707  1.00  0.86           C  
ATOM   1374  CD1 ILE A  84     125.542 101.423  58.367  1.00  0.86           C  
ATOM   1375  H   ILE A  84     128.267  97.808  56.555  1.00  0.86           H  
ATOM   1376  HA  ILE A  84     129.690 100.421  56.717  1.00  0.86           H  
ATOM   1377  HB  ILE A  84     127.947 101.695  57.267  1.00  0.86           H  
ATOM   1378 HG12 ILE A  84     127.108 100.256  59.161  1.00  0.86           H  
ATOM   1379 HG13 ILE A  84     126.117  99.384  57.994  1.00  0.86           H  
ATOM   1380 HG21 ILE A  84     127.630 100.870  54.912  1.00  0.86           H  
ATOM   1381 HG22 ILE A  84     126.443  99.691  55.499  1.00  0.86           H  
ATOM   1382 HG23 ILE A  84     126.128 101.422  55.645  1.00  0.86           H  
ATOM   1383 HD11 ILE A  84     125.998 102.413  58.460  1.00  0.86           H  
ATOM   1384 HD12 ILE A  84     124.846 101.438  57.524  1.00  0.86           H  
ATOM   1385 HD13 ILE A  84     124.970 101.240  59.281  1.00  0.86           H  
ATOM   1386  N   SER A  85     129.999 100.214  59.170  1.00  0.88           N  
ATOM   1387  CA  SER A  85     130.542  99.911  60.478  1.00  0.88           C  
ATOM   1388  C   SER A  85     130.155 101.043  61.418  1.00  0.88           C  
ATOM   1389  O   SER A  85     130.112 102.221  61.060  1.00  0.88           O  
ATOM   1390  CB  SER A  85     132.057  99.728  60.411  1.00  0.88           C  
ATOM   1391  OG  SER A  85     132.666 100.743  59.611  1.00  0.88           O  
ATOM   1392  H   SER A  85     130.157 101.158  58.780  1.00  0.88           H  
ATOM   1393  HA  SER A  85     130.098  98.983  60.851  1.00  0.88           H  
ATOM   1394  HB2 SER A  85     132.302  98.766  59.950  1.00  0.88           H  
ATOM   1395  HB3 SER A  85     132.513  99.756  61.406  1.00  0.88           H  
ATOM   1396  HG  SER A  85     132.180 100.775  58.762  1.00  0.88           H  
ATOM   1397  N   ARG A  86     129.889 100.593  62.698  1.00  0.84           N  
ATOM   1398  CA  ARG A  86     129.606 101.460  63.839  1.00  0.84           C  
ATOM   1399  C   ARG A  86     130.769 101.228  64.824  1.00  0.84           C  
ATOM   1400  O   ARG A  86     131.089 100.083  65.164  1.00  0.84           O  
ATOM   1401  CB  ARG A  86     128.317 101.038  64.559  1.00  0.84           C  
ATOM   1402  CG  ARG A  86     126.981 101.477  63.954  1.00  0.84           C  
ATOM   1403  CD  ARG A  86     126.676 100.976  62.547  1.00  0.84           C  
ATOM   1404  NE  ARG A  86     125.235 100.672  62.376  1.00  0.84           N  
ATOM   1405  CZ  ARG A  86     124.684  99.464  62.665  1.00  0.84           C  
ATOM   1406  NH1 ARG A  86     125.396  98.491  63.278  1.00  0.84           N  
ATOM   1407  NH2 ARG A  86     123.407  99.180  62.349  1.00  0.84           N1+
ATOM   1408  H   ARG A  86     129.913  99.582  62.894  1.00  0.84           H  
ATOM   1409  HA  ARG A  86     129.563 102.506  63.524  1.00  0.84           H  
ATOM   1410  HB2 ARG A  86     128.350 101.449  65.576  1.00  0.84           H  
ATOM   1411  HB3 ARG A  86     128.298  99.949  64.678  1.00  0.84           H  
ATOM   1412  HG2 ARG A  86     126.922 102.567  63.978  1.00  0.84           H  
ATOM   1413  HG3 ARG A  86     126.194 101.128  64.633  1.00  0.84           H  
ATOM   1414  HD2 ARG A  86     127.243 100.078  62.282  1.00  0.84           H  
ATOM   1415  HD3 ARG A  86     126.938 101.736  61.803  1.00  0.84           H  
ATOM   1416  HE  ARG A  86     124.615 101.352  61.941  1.00  0.84           H  
ATOM   1417 HH11 ARG A  86     125.004  97.576  63.437  1.00  0.84           H  
ATOM   1418 HH12 ARG A  86     126.327  98.672  63.627  1.00  0.84           H  
ATOM   1419 HH21 ARG A  86     122.745  99.890  61.899  1.00  0.84           H  
ATOM   1420 HH22 ARG A  86     122.987  98.290  62.565  1.00  0.84           H  
ATOM   1421  N   GLN A  87     131.394 102.374  65.283  1.00  0.84           N  
ATOM   1422  CA  GLN A  87     132.552 102.353  66.184  1.00  0.84           C  
ATOM   1423  C   GLN A  87     132.179 102.746  67.629  1.00  0.84           C  
ATOM   1424  O   GLN A  87     131.616 103.809  67.891  1.00  0.84           O  
ATOM   1425  CB  GLN A  87     133.624 103.349  65.691  1.00  0.84           C  
ATOM   1426  CG  GLN A  87     134.588 102.721  64.689  1.00  0.84           C  
ATOM   1427  CD  GLN A  87     134.983 103.696  63.607  1.00  0.84           C  
ATOM   1428  NE2 GLN A  87     134.368 103.472  62.410  1.00  0.84           N  
ATOM   1429  OE1 GLN A  87     135.772 104.632  63.760  1.00  0.84           O  
ATOM   1430  H   GLN A  87     131.028 103.298  65.002  1.00  0.84           H  
ATOM   1431  HA  GLN A  87     132.967 101.338  66.196  1.00  0.84           H  
ATOM   1432  HB2 GLN A  87     134.221 103.713  66.538  1.00  0.84           H  
ATOM   1433  HB3 GLN A  87     133.145 104.240  65.267  1.00  0.84           H  
ATOM   1434  HG2 GLN A  87     134.159 101.824  64.228  1.00  0.84           H  
ATOM   1435  HG3 GLN A  87     135.503 102.413  65.201  1.00  0.84           H  
ATOM   1436 HE21 GLN A  87     134.584 104.080  61.594  1.00  0.84           H  
ATOM   1437 HE22 GLN A  87     133.705 102.731  62.217  1.00  0.84           H  
ATOM   1438  N   ARG A  88     132.654 101.854  68.581  1.00  0.82           N  
ATOM   1439  CA  ARG A  88     132.746 102.154  70.011  1.00  0.82           C  
ATOM   1440  C   ARG A  88     131.357 102.195  70.680  1.00  0.82           C  
ATOM   1441  O   ARG A  88     131.009 103.074  71.468  1.00  0.82           O  
ATOM   1442  CB  ARG A  88     133.644 103.363  70.336  1.00  0.82           C  
ATOM   1443  CG  ARG A  88     135.099 103.202  69.844  1.00  0.82           C  
ATOM   1444  CD  ARG A  88     135.988 104.343  70.343  1.00  0.82           C  
ATOM   1445  NE  ARG A  88     137.338 104.353  69.741  1.00  0.82           N  
ATOM   1446  CZ  ARG A  88     138.402 103.697  70.291  1.00  0.82           C  
ATOM   1447  NH1 ARG A  88     138.257 102.752  71.217  1.00  0.82           N  
ATOM   1448  NH2 ARG A  88     139.667 104.021  69.924  1.00  0.82           N1+
ATOM   1449  H   ARG A  88     132.967 100.931  68.286  1.00  0.82           H  
ATOM   1450  HA  ARG A  88     133.236 101.270  70.442  1.00  0.82           H  
ATOM   1451  HB2 ARG A  88     133.657 103.507  71.424  1.00  0.82           H  
ATOM   1452  HB3 ARG A  88     133.217 104.280  69.912  1.00  0.82           H  
ATOM   1453  HG2 ARG A  88     135.123 103.178  68.749  1.00  0.82           H  
ATOM   1454  HG3 ARG A  88     135.505 102.243  70.186  1.00  0.82           H  
ATOM   1455  HD2 ARG A  88     136.086 104.327  71.435  1.00  0.82           H  
ATOM   1456  HD3 ARG A  88     135.533 105.306  70.087  1.00  0.82           H  
ATOM   1457  HE  ARG A  88     137.541 105.031  69.015  1.00  0.82           H  
ATOM   1458 HH11 ARG A  88     139.068 102.121  71.506  1.00  0.82           H  
ATOM   1459 HH12 ARG A  88     137.398 102.232  71.428  1.00  0.82           H  
ATOM   1460 HH21 ARG A  88     140.441 103.537  70.372  1.00  0.82           H  
ATOM   1461 HH22 ARG A  88     139.876 104.744  69.251  1.00  0.82           H  
ATOM   1462  N   LEU A  89     130.597 101.056  70.440  1.00  0.90           N  
ATOM   1463  CA  LEU A  89     129.271 100.847  71.040  1.00  0.90           C  
ATOM   1464  C   LEU A  89     129.380  99.904  72.248  1.00  0.90           C  
ATOM   1465  O   LEU A  89     130.357  99.166  72.408  1.00  0.90           O  
ATOM   1466  CB  LEU A  89     128.298 100.198  70.041  1.00  0.90           C  
ATOM   1467  CG  LEU A  89     127.927 101.058  68.824  1.00  0.90           C  
ATOM   1468  CD1 LEU A  89     126.926 100.291  67.956  1.00  0.90           C  
ATOM   1469  CD2 LEU A  89     127.320 102.398  69.224  1.00  0.90           C  
ATOM   1470  H   LEU A  89     130.996 100.328  69.837  1.00  0.90           H  
ATOM   1471  HA  LEU A  89     128.888 101.804  71.402  1.00  0.90           H  
ATOM   1472  HB2 LEU A  89     127.371  99.923  70.563  1.00  0.90           H  
ATOM   1473  HB3 LEU A  89     128.730  99.252  69.687  1.00  0.90           H  
ATOM   1474  HG  LEU A  89     128.826 101.247  68.225  1.00  0.90           H  
ATOM   1475 HD11 LEU A  89     127.365  99.360  67.591  1.00  0.90           H  
ATOM   1476 HD12 LEU A  89     126.018 100.042  68.516  1.00  0.90           H  
ATOM   1477 HD13 LEU A  89     126.629 100.879  67.085  1.00  0.90           H  
ATOM   1478 HD21 LEU A  89     126.463 102.267  69.890  1.00  0.90           H  
ATOM   1479 HD22 LEU A  89     128.052 103.039  69.724  1.00  0.90           H  
ATOM   1480 HD23 LEU A  89     126.973 102.932  68.336  1.00  0.90           H  
ATOM   1481  N   THR A  90     128.246  99.856  73.060  1.00  0.91           N  
ATOM   1482  CA  THR A  90     128.132  98.830  74.102  1.00  0.91           C  
ATOM   1483  C   THR A  90     127.811  97.412  73.542  1.00  0.91           C  
ATOM   1484  O   THR A  90     127.636  97.104  72.357  1.00  0.91           O  
ATOM   1485  CB  THR A  90     127.143  99.213  75.239  1.00  0.91           C  
ATOM   1486  OG1 THR A  90     125.887  99.699  74.755  1.00  0.91           O  
ATOM   1487  CG2 THR A  90     127.736 100.280  76.151  1.00  0.91           C  
ATOM   1488  H   THR A  90     127.488 100.561  72.967  1.00  0.91           H  
ATOM   1489  HA  THR A  90     129.131  98.721  74.548  1.00  0.91           H  
ATOM   1490  HB  THR A  90     126.915  98.359  75.883  1.00  0.91           H  
ATOM   1491 HG21 THR A  90     128.711  99.977  76.545  1.00  0.91           H  
ATOM   1492 HG22 THR A  90     127.844 101.229  75.625  1.00  0.91           H  
ATOM   1493 HG23 THR A  90     127.069 100.462  76.999  1.00  0.91           H  
ATOM   1494  HG1 THR A  90     125.264  98.958  74.548  1.00  0.91           H  
ATOM   1495  N   LYS A  91     127.757  96.452  74.553  1.00  0.84           N  
ATOM   1496  CA  LYS A  91     127.265  95.112  74.303  1.00  0.84           C  
ATOM   1497  C   LYS A  91     125.764  95.209  73.986  1.00  0.84           C  
ATOM   1498  O   LYS A  91     125.254  94.534  73.084  1.00  0.84           O  
ATOM   1499  CB  LYS A  91     127.506  94.155  75.480  1.00  0.84           C  
ATOM   1500  CG  LYS A  91     128.990  94.040  75.854  1.00  0.84           C  
ATOM   1501  CD  LYS A  91     129.307  92.791  76.685  1.00  0.84           C  
ATOM   1502  CE  LYS A  91     129.492  91.560  75.806  1.00  0.84           C  
ATOM   1503  NZ  LYS A  91     129.758  90.378  76.635  1.00  0.84           N1+
ATOM   1504  H   LYS A  91     128.096  96.676  75.484  1.00  0.84           H  
ATOM   1505  HA  LYS A  91     127.774  94.722  73.422  1.00  0.84           H  
ATOM   1506  HB2 LYS A  91     127.102  93.170  75.213  1.00  0.84           H  
ATOM   1507  HB3 LYS A  91     126.948  94.485  76.365  1.00  0.84           H  
ATOM   1508  HG2 LYS A  91     129.268  94.924  76.440  1.00  0.84           H  
ATOM   1509  HG3 LYS A  91     129.611  94.051  74.953  1.00  0.84           H  
ATOM   1510  HD2 LYS A  91     128.521  92.628  77.431  1.00  0.84           H  
ATOM   1511  HD3 LYS A  91     130.238  92.969  77.238  1.00  0.84           H  
ATOM   1512  HE2 LYS A  91     130.352  91.671  75.143  1.00  0.84           H  
ATOM   1513  HE3 LYS A  91     128.604  91.336  75.208  1.00  0.84           H  
ATOM   1514  HZ1 LYS A  91     130.471  90.501  77.359  1.00  0.84           H  
ATOM   1515  HZ2 LYS A  91     128.870  90.083  77.193  1.00  0.84           H  
ATOM   1516  HZ3 LYS A  91     129.972  89.538  76.094  1.00  0.84           H  
ATOM   1517  N   TYR A  92     125.045  95.984  74.877  1.00  0.87           N  
ATOM   1518  CA  TYR A  92     123.594  96.029  74.869  1.00  0.87           C  
ATOM   1519  C   TYR A  92     123.027  97.356  74.337  1.00  0.87           C  
ATOM   1520  O   TYR A  92     123.666  98.401  74.262  1.00  0.87           O  
ATOM   1521  CB  TYR A  92     123.018  95.743  76.264  1.00  0.87           C  
ATOM   1522  CG  TYR A  92     123.172  94.288  76.617  1.00  0.87           C  
ATOM   1523  CD1 TYR A  92     124.128  93.898  77.558  1.00  0.87           C  
ATOM   1524  CD2 TYR A  92     122.388  93.317  75.973  1.00  0.87           C  
ATOM   1525  CE1 TYR A  92     124.314  92.548  77.829  1.00  0.87           C  
ATOM   1526  CE2 TYR A  92     122.574  91.969  76.257  1.00  0.87           C  
ATOM   1527  CZ  TYR A  92     123.552  91.594  77.166  1.00  0.87           C  
ATOM   1528  OH  TYR A  92     123.743  90.261  77.369  1.00  0.87           O  
ATOM   1529  H   TYR A  92     125.550  96.542  75.554  1.00  0.87           H  
ATOM   1530  HA  TYR A  92     123.251  95.257  74.169  1.00  0.87           H  
ATOM   1531  HB2 TYR A  92     121.953  95.992  76.331  1.00  0.87           H  
ATOM   1532  HB3 TYR A  92     123.519  96.369  77.014  1.00  0.87           H  
ATOM   1533  HD1 TYR A  92     124.749  94.628  78.071  1.00  0.87           H  
ATOM   1534  HD2 TYR A  92     121.636  93.602  75.241  1.00  0.87           H  
ATOM   1535  HE1 TYR A  92     125.062  92.256  78.555  1.00  0.87           H  
ATOM   1536  HE2 TYR A  92     121.970  91.213  75.766  1.00  0.87           H  
ATOM   1537  HH  TYR A  92     124.642  90.106  77.838  1.00  0.87           H  
ATOM   1538  N   THR A  93     121.712  97.167  73.998  1.00  0.91           N  
ATOM   1539  CA  THR A  93     120.649  98.060  73.547  1.00  0.91           C  
ATOM   1540  C   THR A  93     119.875  98.441  74.809  1.00  0.91           C  
ATOM   1541  O   THR A  93     119.786  97.702  75.797  1.00  0.91           O  
ATOM   1542  CB  THR A  93     119.700  97.187  72.685  1.00  0.91           C  
ATOM   1543  OG1 THR A  93     119.871  95.845  73.194  1.00  0.91           O  
ATOM   1544  CG2 THR A  93     120.098  97.193  71.219  1.00  0.91           C  
ATOM   1545  H   THR A  93     121.310  96.228  74.074  1.00  0.91           H  
ATOM   1546  HA  THR A  93     121.048  98.946  73.049  1.00  0.91           H  
ATOM   1547  HB  THR A  93     118.652  97.480  72.796  1.00  0.91           H  
ATOM   1548 HG21 THR A  93     120.056  98.203  70.801  1.00  0.91           H  
ATOM   1549 HG22 THR A  93     121.110  96.798  71.080  1.00  0.91           H  
ATOM   1550 HG23 THR A  93     119.427  96.549  70.642  1.00  0.91           H  
ATOM   1551  HG1 THR A  93     119.079  95.247  73.057  1.00  0.91           H  
ATOM   1552  N   MET A  94     119.167  99.632  74.740  1.00  0.90           N  
ATOM   1553  CA  MET A  94     118.376 100.028  75.911  1.00  0.90           C  
ATOM   1554  C   MET A  94     117.189  99.071  76.047  1.00  0.90           C  
ATOM   1555  O   MET A  94     116.689  98.756  77.127  1.00  0.90           O  
ATOM   1556  CB  MET A  94     117.823 101.444  75.842  1.00  0.90           C  
ATOM   1557  CG  MET A  94     118.916 102.493  75.942  1.00  0.90           C  
ATOM   1558  SD  MET A  94     118.168 104.071  76.453  1.00  0.90           S  
ATOM   1559  CE  MET A  94     118.276 103.881  78.244  1.00  0.90           C  
ATOM   1560  H   MET A  94     119.168 100.217  73.900  1.00  0.90           H  
ATOM   1561  HA  MET A  94     118.997  99.900  76.805  1.00  0.90           H  
ATOM   1562  HB2 MET A  94     117.102 101.559  76.662  1.00  0.90           H  
ATOM   1563  HB3 MET A  94     117.261 101.593  74.912  1.00  0.90           H  
ATOM   1564  HG2 MET A  94     119.391 102.626  74.965  1.00  0.90           H  
ATOM   1565  HG3 MET A  94     119.697 102.218  76.654  1.00  0.90           H  
ATOM   1566  HE1 MET A  94     117.699 103.015  78.580  1.00  0.90           H  
ATOM   1567  HE2 MET A  94     119.317 103.773  78.557  1.00  0.90           H  
ATOM   1568  HE3 MET A  94     117.867 104.776  78.720  1.00  0.90           H  
ATOM   1569  N   ALA A  95     116.691  98.660  74.827  1.00  0.93           N  
ATOM   1570  CA  ALA A  95     115.593  97.734  74.725  1.00  0.93           C  
ATOM   1571  C   ALA A  95     115.849  96.467  75.550  1.00  0.93           C  
ATOM   1572  O   ALA A  95     114.904  95.939  76.140  1.00  0.93           O  
ATOM   1573  CB  ALA A  95     115.340  97.362  73.277  1.00  0.93           C  
ATOM   1574  H   ALA A  95     117.094  99.057  73.974  1.00  0.93           H  
ATOM   1575  HA  ALA A  95     114.711  98.233  75.143  1.00  0.93           H  
ATOM   1576  HB1 ALA A  95     115.053  98.236  72.686  1.00  0.93           H  
ATOM   1577  HB2 ALA A  95     116.244  96.942  72.824  1.00  0.93           H  
ATOM   1578  HB3 ALA A  95     114.539  96.621  73.198  1.00  0.93           H  
ATOM   1579  N   ASP A  96     117.120  95.925  75.559  1.00  0.92           N  
ATOM   1580  CA  ASP A  96     117.379  94.666  76.270  1.00  0.92           C  
ATOM   1581  C   ASP A  96     117.356  94.877  77.804  1.00  0.92           C  
ATOM   1582  O   ASP A  96     117.030  93.981  78.588  1.00  0.92           O  
ATOM   1583  CB  ASP A  96     118.684  94.022  75.824  1.00  0.92           C  
ATOM   1584  CG  ASP A  96     118.364  93.219  74.574  1.00  0.92           C  
ATOM   1585  OD1 ASP A  96     118.030  92.003  74.761  1.00  0.92           O  
ATOM   1586  OD2 ASP A  96     118.416  93.840  73.463  1.00  0.92           O1-
ATOM   1587  H   ASP A  96     117.880  96.399  75.069  1.00  0.92           H  
ATOM   1588  HA  ASP A  96     116.534  94.002  76.056  1.00  0.92           H  
ATOM   1589  HB2 ASP A  96     119.074  93.341  76.589  1.00  0.92           H  
ATOM   1590  HB3 ASP A  96     119.462  94.766  75.625  1.00  0.92           H  
ATOM   1591  N   LEU A  97     117.765  96.123  78.245  1.00  0.90           N  
ATOM   1592  CA  LEU A  97     117.703  96.473  79.665  1.00  0.90           C  
ATOM   1593  C   LEU A  97     116.228  96.703  80.036  1.00  0.90           C  
ATOM   1594  O   LEU A  97     115.752  96.286  81.093  1.00  0.90           O  
ATOM   1595  CB  LEU A  97     118.567  97.699  79.976  1.00  0.90           C  
ATOM   1596  CG  LEU A  97     118.498  98.204  81.432  1.00  0.90           C  
ATOM   1597  CD1 LEU A  97     118.915  97.142  82.449  1.00  0.90           C  
ATOM   1598  CD2 LEU A  97     119.383  99.443  81.592  1.00  0.90           C  
ATOM   1599  H   LEU A  97     118.075  96.810  77.559  1.00  0.90           H  
ATOM   1600  HA  LEU A  97     118.057  95.604  80.231  1.00  0.90           H  
ATOM   1601  HB2 LEU A  97     118.286  98.524  79.309  1.00  0.90           H  
ATOM   1602  HB3 LEU A  97     119.608  97.451  79.733  1.00  0.90           H  
ATOM   1603  HG  LEU A  97     117.469  98.508  81.658  1.00  0.90           H  
ATOM   1604 HD11 LEU A  97     118.240  96.282  82.431  1.00  0.90           H  
ATOM   1605 HD12 LEU A  97     119.931  96.784  82.254  1.00  0.90           H  
ATOM   1606 HD13 LEU A  97     118.891  97.548  83.466  1.00  0.90           H  
ATOM   1607 HD21 LEU A  97     120.434  99.213  81.385  1.00  0.90           H  
ATOM   1608 HD22 LEU A  97     119.067 100.235  80.905  1.00  0.90           H  
ATOM   1609 HD23 LEU A  97     119.317  99.840  82.610  1.00  0.90           H  
ATOM   1610  N   VAL A  98     115.481  97.441  79.137  1.00  0.91           N  
ATOM   1611  CA  VAL A  98     114.051  97.629  79.376  1.00  0.91           C  
ATOM   1612  C   VAL A  98     113.363  96.237  79.337  1.00  0.91           C  
ATOM   1613  O   VAL A  98     112.459  95.947  80.126  1.00  0.91           O  
ATOM   1614  CB  VAL A  98     113.420  98.635  78.394  1.00  0.91           C  
ATOM   1615  CG1 VAL A  98     111.895  98.691  78.529  1.00  0.91           C  
ATOM   1616  CG2 VAL A  98     113.974 100.049  78.625  1.00  0.91           C  
ATOM   1617  H   VAL A  98     115.945  97.860  78.315  1.00  0.91           H  
ATOM   1618  HA  VAL A  98     113.945  97.995  80.405  1.00  0.91           H  
ATOM   1619  HB  VAL A  98     113.659  98.337  77.366  1.00  0.91           H  
ATOM   1620 HG11 VAL A  98     111.431  97.728  78.304  1.00  0.91           H  
ATOM   1621 HG12 VAL A  98     111.595  98.979  79.542  1.00  0.91           H  
ATOM   1622 HG13 VAL A  98     111.477  99.421  77.831  1.00  0.91           H  
ATOM   1623 HG21 VAL A  98     113.714 100.418  79.621  1.00  0.91           H  
ATOM   1624 HG22 VAL A  98     115.062 100.086  78.532  1.00  0.91           H  
ATOM   1625 HG23 VAL A  98     113.558 100.755  77.900  1.00  0.91           H  
ATOM   1626  N   TYR A  99     113.781  95.360  78.359  1.00  0.89           N  
ATOM   1627  CA  TYR A  99     113.264  93.994  78.286  1.00  0.89           C  
ATOM   1628  C   TYR A  99     113.476  93.243  79.610  1.00  0.89           C  
ATOM   1629  O   TYR A  99     112.588  92.525  80.073  1.00  0.89           O  
ATOM   1630  CB  TYR A  99     113.933  93.189  77.161  1.00  0.89           C  
ATOM   1631  CG  TYR A  99     113.087  92.061  76.635  1.00  0.89           C  
ATOM   1632  CD1 TYR A  99     112.083  92.346  75.698  1.00  0.89           C  
ATOM   1633  CD2 TYR A  99     113.289  90.741  77.055  1.00  0.89           C  
ATOM   1634  CE1 TYR A  99     111.298  91.325  75.179  1.00  0.89           C  
ATOM   1635  CE2 TYR A  99     112.495  89.716  76.535  1.00  0.89           C  
ATOM   1636  CZ  TYR A  99     111.509  90.018  75.599  1.00  0.89           C  
ATOM   1637  OH  TYR A  99     110.713  89.056  75.054  1.00  0.89           O  
ATOM   1638  H   TYR A  99     114.425  95.694  77.626  1.00  0.89           H  
ATOM   1639  HA  TYR A  99     112.184  94.092  78.125  1.00  0.89           H  
ATOM   1640  HB2 TYR A  99     114.908  92.797  77.471  1.00  0.89           H  
ATOM   1641  HB3 TYR A  99     114.137  93.828  76.301  1.00  0.89           H  
ATOM   1642  HD1 TYR A  99     111.916  93.367  75.363  1.00  0.89           H  
ATOM   1643  HD2 TYR A  99     114.056  90.508  77.791  1.00  0.89           H  
ATOM   1644  HE1 TYR A  99     110.512  91.557  74.469  1.00  0.89           H  
ATOM   1645  HE2 TYR A  99     112.653  88.696  76.874  1.00  0.89           H  
ATOM   1646  HH  TYR A  99     110.776  88.246  75.590  1.00  0.89           H  
ATOM   1647  N   ALA A 100     114.735  93.336  80.172  1.00  0.88           N  
ATOM   1648  CA  ALA A 100     115.099  92.589  81.376  1.00  0.88           C  
ATOM   1649  C   ALA A 100     114.325  93.052  82.622  1.00  0.88           C  
ATOM   1650  O   ALA A 100     114.219  92.351  83.627  1.00  0.88           O  
ATOM   1651  CB  ALA A 100     116.593  92.694  81.650  1.00  0.88           C  
ATOM   1652  H   ALA A 100     115.447  93.909  79.708  1.00  0.88           H  
ATOM   1653  HA  ALA A 100     114.824  91.542  81.200  1.00  0.88           H  
ATOM   1654  HB1 ALA A 100     117.173  92.304  80.807  1.00  0.88           H  
ATOM   1655  HB2 ALA A 100     116.896  93.734  81.811  1.00  0.88           H  
ATOM   1656  HB3 ALA A 100     116.871  92.126  82.544  1.00  0.88           H  
ATOM   1657  N   LEU A 101     113.871  94.351  82.568  1.00  0.84           N  
ATOM   1658  CA  LEU A 101     113.060  94.937  83.628  1.00  0.84           C  
ATOM   1659  C   LEU A 101     111.552  94.751  83.386  1.00  0.84           C  
ATOM   1660  O   LEU A 101     110.785  94.597  84.342  1.00  0.84           O  
ATOM   1661  CB  LEU A 101     113.415  96.417  83.825  1.00  0.84           C  
ATOM   1662  CG  LEU A 101     114.825  96.627  84.424  1.00  0.84           C  
ATOM   1663  CD1 LEU A 101     115.238  98.095  84.316  1.00  0.84           C  
ATOM   1664  CD2 LEU A 101     114.905  96.184  85.889  1.00  0.84           C  
ATOM   1665  H   LEU A 101     114.120  94.907  81.749  1.00  0.84           H  
ATOM   1666  HA  LEU A 101     113.264  94.382  84.550  1.00  0.84           H  
ATOM   1667  HB2 LEU A 101     112.670  96.894  84.475  1.00  0.84           H  
ATOM   1668  HB3 LEU A 101     113.349  96.932  82.858  1.00  0.84           H  
ATOM   1669  HG  LEU A 101     115.554  96.040  83.852  1.00  0.84           H  
ATOM   1670 HD11 LEU A 101     115.211  98.432  83.275  1.00  0.84           H  
ATOM   1671 HD12 LEU A 101     114.577  98.738  84.906  1.00  0.84           H  
ATOM   1672 HD13 LEU A 101     116.261  98.236  84.681  1.00  0.84           H  
ATOM   1673 HD21 LEU A 101     114.160  96.703  86.501  1.00  0.84           H  
ATOM   1674 HD22 LEU A 101     114.743  95.108  85.994  1.00  0.84           H  
ATOM   1675 HD23 LEU A 101     115.895  96.403  86.306  1.00  0.84           H  
ATOM   1676  N   ARG A 102     111.083  94.919  82.092  1.00  0.83           N  
ATOM   1677  CA  ARG A 102     109.650  94.754  81.804  1.00  0.83           C  
ATOM   1678  C   ARG A 102     109.262  93.261  81.827  1.00  0.83           C  
ATOM   1679  O   ARG A 102     108.149  92.880  82.213  1.00  0.83           O  
ATOM   1680  CB  ARG A 102     109.256  95.368  80.451  1.00  0.83           C  
ATOM   1681  CG  ARG A 102     107.736  95.555  80.326  1.00  0.83           C  
ATOM   1682  CD  ARG A 102     107.312  95.940  78.917  1.00  0.83           C  
ATOM   1683  NE  ARG A 102     105.865  96.171  78.829  1.00  0.83           N  
ATOM   1684  CZ  ARG A 102     105.287  97.381  78.730  1.00  0.83           C  
ATOM   1685  NH1 ARG A 102     105.986  98.515  78.899  1.00  0.83           N  
ATOM   1686  NH2 ARG A 102     103.986  97.509  78.422  1.00  0.83           N1+
ATOM   1687  H   ARG A 102     111.728  95.181  81.332  1.00  0.83           H  
ATOM   1688  HA  ARG A 102     109.101  95.251  82.613  1.00  0.83           H  
ATOM   1689  HB2 ARG A 102     109.627  94.741  79.632  1.00  0.83           H  
ATOM   1690  HB3 ARG A 102     109.734  96.349  80.336  1.00  0.83           H  
ATOM   1691  HG2 ARG A 102     107.412  96.332  81.027  1.00  0.83           H  
ATOM   1692  HG3 ARG A 102     107.204  94.639  80.602  1.00  0.83           H  
ATOM   1693  HD2 ARG A 102     107.539  95.128  78.221  1.00  0.83           H  
ATOM   1694  HD3 ARG A 102     107.857  96.818  78.557  1.00  0.83           H  
ATOM   1695  HE  ARG A 102     105.207  95.371  78.904  1.00  0.83           H  
ATOM   1696 HH11 ARG A 102     106.907  98.564  79.312  1.00  0.83           H  
ATOM   1697 HH12 ARG A 102     105.424  99.396  78.709  1.00  0.83           H  
ATOM   1698 HH21 ARG A 102     103.389  96.709  78.270  1.00  0.83           H  
ATOM   1699 HH22 ARG A 102     103.659  98.489  78.354  1.00  0.83           H  
ATOM   1700  N   HIS A 103     110.221  92.402  81.305  1.00  0.88           N  
ATOM   1701  CA  HIS A 103     110.042  90.943  81.225  1.00  0.88           C  
ATOM   1702  C   HIS A 103     111.120  90.275  82.101  1.00  0.88           C  
ATOM   1703  O   HIS A 103     111.977  89.503  81.670  1.00  0.88           O  
ATOM   1704  CB  HIS A 103     110.111  90.410  79.790  1.00  0.88           C  
ATOM   1705  CG  HIS A 103     109.221  91.159  78.867  1.00  0.88           C  
ATOM   1706  ND1 HIS A 103     109.699  92.134  78.036  1.00  0.88           N  
ATOM   1707  CD2 HIS A 103     107.867  91.122  78.618  1.00  0.88           C  
ATOM   1708  CE1 HIS A 103     108.648  92.626  77.327  1.00  0.88           C  
ATOM   1709  NE2 HIS A 103     107.518  92.067  77.687  1.00  0.88           N  
ATOM   1710  H   HIS A 103     111.130  92.759  80.974  1.00  0.88           H  
ATOM   1711  HA  HIS A 103     109.064  90.681  81.643  1.00  0.88           H  
ATOM   1712  HB2 HIS A 103     109.836  89.348  79.781  1.00  0.88           H  
ATOM   1713  HB3 HIS A 103     111.140  90.453  79.413  1.00  0.88           H  
ATOM   1714  HD1 HIS A 103     110.663  92.422  77.964  1.00  0.88           H  
ATOM   1715  HD2 HIS A 103     107.123  90.471  79.057  1.00  0.88           H  
ATOM   1716  HE1 HIS A 103     108.767  93.375  76.560  1.00  0.88           H  
ATOM   1717  N   PHE A 104     110.980  90.549  83.450  1.00  0.91           N  
ATOM   1718  CA  PHE A 104     111.900  90.025  84.449  1.00  0.91           C  
ATOM   1719  C   PHE A 104     111.582  88.535  84.646  1.00  0.91           C  
ATOM   1720  O   PHE A 104     110.578  88.133  85.232  1.00  0.91           O  
ATOM   1721  CB  PHE A 104     111.757  90.779  85.777  1.00  0.91           C  
ATOM   1722  CG  PHE A 104     112.653  90.251  86.874  1.00  0.91           C  
ATOM   1723  CD1 PHE A 104     114.004  90.614  86.931  1.00  0.91           C  
ATOM   1724  CD2 PHE A 104     112.141  89.388  87.854  1.00  0.91           C  
ATOM   1725  CE1 PHE A 104     114.824  90.133  87.953  1.00  0.91           C  
ATOM   1726  CE2 PHE A 104     112.964  88.904  88.871  1.00  0.91           C  
ATOM   1727  CZ  PHE A 104     114.305  89.275  88.920  1.00  0.91           C  
ATOM   1728  H   PHE A 104     110.181  91.127  83.761  1.00  0.91           H  
ATOM   1729  HA  PHE A 104     112.920  90.132  84.064  1.00  0.91           H  
ATOM   1730  HB2 PHE A 104     110.716  90.749  86.123  1.00  0.91           H  
ATOM   1731  HB3 PHE A 104     111.974  91.844  85.623  1.00  0.91           H  
ATOM   1732  HD1 PHE A 104     114.422  91.285  86.186  1.00  0.91           H  
ATOM   1733  HD2 PHE A 104     111.096  89.086  87.831  1.00  0.91           H  
ATOM   1734  HE1 PHE A 104     115.865  90.441  87.997  1.00  0.91           H  
ATOM   1735  HE2 PHE A 104     112.550  88.247  89.630  1.00  0.91           H  
ATOM   1736  HZ  PHE A 104     114.942  88.902  89.716  1.00  0.91           H  
ATOM   1737  N   ASP A 105     112.517  87.703  84.075  1.00  0.88           N  
ATOM   1738  CA  ASP A 105     112.644  86.291  84.432  1.00  0.88           C  
ATOM   1739  C   ASP A 105     113.961  86.246  85.233  1.00  0.88           C  
ATOM   1740  O   ASP A 105     114.964  86.880  84.897  1.00  0.88           O  
ATOM   1741  CB  ASP A 105     112.657  85.435  83.180  1.00  0.88           C  
ATOM   1742  CG  ASP A 105     112.641  83.963  83.565  1.00  0.88           C  
ATOM   1743  OD1 ASP A 105     111.576  83.334  83.310  1.00  0.88           O  
ATOM   1744  OD2 ASP A 105     113.735  83.531  84.048  1.00  0.88           O1-
ATOM   1745  H   ASP A 105     113.178  88.094  83.403  1.00  0.88           H  
ATOM   1746  HA  ASP A 105     111.812  86.007  85.087  1.00  0.88           H  
ATOM   1747  HB2 ASP A 105     113.547  85.642  82.577  1.00  0.88           H  
ATOM   1748  HB3 ASP A 105     111.787  85.662  82.551  1.00  0.88           H  
ATOM   1749  N   GLU A 106     113.899  85.463  86.367  1.00  0.82           N  
ATOM   1750  CA  GLU A 106     114.998  85.334  87.310  1.00  0.82           C  
ATOM   1751  C   GLU A 106     115.922  84.152  86.984  1.00  0.82           C  
ATOM   1752  O   GLU A 106     117.004  84.005  87.558  1.00  0.82           O  
ATOM   1753  CB  GLU A 106     114.511  85.258  88.769  1.00  0.82           C  
ATOM   1754  CG  GLU A 106     113.815  83.967  89.199  1.00  0.82           C  
ATOM   1755  CD  GLU A 106     112.405  83.819  88.668  1.00  0.82           C  
ATOM   1756  OE1 GLU A 106     112.203  84.086  87.449  1.00  0.82           O  
ATOM   1757  OE2 GLU A 106     111.524  83.433  89.506  1.00  0.82           O1-
ATOM   1758  H   GLU A 106     113.039  84.903  86.602  1.00  0.82           H  
ATOM   1759  HA  GLU A 106     115.612  86.237  87.216  1.00  0.82           H  
ATOM   1760  HB2 GLU A 106     113.843  86.104  88.968  1.00  0.82           H  
ATOM   1761  HB3 GLU A 106     115.380  85.387  89.424  1.00  0.82           H  
ATOM   1762  HG2 GLU A 106     113.767  83.959  90.296  1.00  0.82           H  
ATOM   1763  HG3 GLU A 106     114.393  83.083  88.909  1.00  0.82           H  
ATOM   1764  N   GLY A 107     115.418  83.253  86.070  1.00  0.75           N  
ATOM   1765  CA  GLY A 107     116.117  82.060  85.645  1.00  0.75           C  
ATOM   1766  C   GLY A 107     116.819  82.355  84.324  1.00  0.75           C  
ATOM   1767  O   GLY A 107     117.922  81.885  84.056  1.00  0.75           O  
ATOM   1768  H   GLY A 107     114.517  83.459  85.602  1.00  0.75           H  
ATOM   1769  HA2 GLY A 107     115.384  81.263  85.496  1.00  0.75           H  
ATOM   1770  HA3 GLY A 107     116.856  81.762  86.394  1.00  0.75           H  
ATOM   1771  N   ASN A 108     116.068  83.080  83.430  1.00  0.75           N  
ATOM   1772  CA  ASN A 108     116.569  83.599  82.161  1.00  0.75           C  
ATOM   1773  C   ASN A 108     116.930  85.080  82.397  1.00  0.75           C  
ATOM   1774  O   ASN A 108     116.418  85.992  81.750  1.00  0.75           O  
ATOM   1775  CB  ASN A 108     115.490  83.447  81.090  1.00  0.75           C  
ATOM   1776  CG  ASN A 108     115.993  83.754  79.700  1.00  0.75           C  
ATOM   1777  OD1 ASN A 108     117.169  83.931  79.410  1.00  0.75           O  
ATOM   1778  ND2 ASN A 108     115.004  83.788  78.751  1.00  0.75           N  
ATOM   1779  H   ASN A 108     115.070  83.291  83.698  1.00  0.75           H  
ATOM   1780  HA  ASN A 108     117.485  83.065  81.883  1.00  0.75           H  
ATOM   1781  HB2 ASN A 108     114.635  84.098  81.295  1.00  0.75           H  
ATOM   1782  HB3 ASN A 108     115.116  82.416  81.081  1.00  0.75           H  
ATOM   1783 HD21 ASN A 108     114.026  83.668  78.994  1.00  0.75           H  
ATOM   1784 HD22 ASN A 108     115.254  83.946  77.783  1.00  0.75           H  
ATOM   1785  N   CYS A 109     117.907  85.295  83.359  1.00  0.84           N  
ATOM   1786  CA  CYS A 109     118.285  86.645  83.786  1.00  0.84           C  
ATOM   1787  C   CYS A 109     119.623  87.140  83.218  1.00  0.84           C  
ATOM   1788  O   CYS A 109     119.994  88.314  83.321  1.00  0.84           O  
ATOM   1789  CB  CYS A 109     118.298  86.802  85.315  1.00  0.84           C  
ATOM   1790  SG  CYS A 109     119.543  85.783  86.178  1.00  0.84           S  
ATOM   1791  H   CYS A 109     118.365  84.485  83.782  1.00  0.84           H  
ATOM   1792  HA  CYS A 109     117.532  87.341  83.395  1.00  0.84           H  
ATOM   1793  HB2 CYS A 109     117.324  86.542  85.731  1.00  0.84           H  
ATOM   1794  HB3 CYS A 109     118.501  87.846  85.579  1.00  0.84           H  
ATOM   1795  HG  CYS A 109     118.731  84.748  86.465  1.00  0.84           H  
ATOM   1796  N   ASP A 110     120.439  86.170  82.678  1.00  0.81           N  
ATOM   1797  CA  ASP A 110     121.873  86.314  82.390  1.00  0.81           C  
ATOM   1798  C   ASP A 110     122.296  87.317  81.276  1.00  0.81           C  
ATOM   1799  O   ASP A 110     123.437  87.336  80.813  1.00  0.81           O  
ATOM   1800  CB  ASP A 110     122.516  84.944  82.134  1.00  0.81           C  
ATOM   1801  CG  ASP A 110     122.098  83.937  83.204  1.00  0.81           C  
ATOM   1802  OD1 ASP A 110     123.018  83.575  84.011  1.00  0.81           O  
ATOM   1803  OD2 ASP A 110     120.874  83.618  83.168  1.00  0.81           O1-
ATOM   1804  H   ASP A 110     120.046  85.221  82.577  1.00  0.81           H  
ATOM   1805  HA  ASP A 110     122.299  86.737  83.310  1.00  0.81           H  
ATOM   1806  HB2 ASP A 110     123.609  85.030  82.103  1.00  0.81           H  
ATOM   1807  HB3 ASP A 110     122.202  84.555  81.157  1.00  0.81           H  
ATOM   1808  N   THR A 111     121.378  88.311  81.011  1.00  0.89           N  
ATOM   1809  CA  THR A 111     121.706  89.553  80.322  1.00  0.89           C  
ATOM   1810  C   THR A 111     122.184  90.562  81.392  1.00  0.89           C  
ATOM   1811  O   THR A 111     123.046  91.413  81.180  1.00  0.89           O  
ATOM   1812  CB  THR A 111     120.484  90.127  79.566  1.00  0.89           C  
ATOM   1813  OG1 THR A 111     119.287  90.096  80.366  1.00  0.89           O  
ATOM   1814  CG2 THR A 111     120.187  89.333  78.299  1.00  0.89           C  
ATOM   1815  H   THR A 111     120.427  88.196  81.347  1.00  0.89           H  
ATOM   1816  HA  THR A 111     122.548  89.381  79.644  1.00  0.89           H  
ATOM   1817  HB  THR A 111     120.668  91.172  79.293  1.00  0.89           H  
ATOM   1818 HG21 THR A 111     121.048  89.315  77.625  1.00  0.89           H  
ATOM   1819 HG22 THR A 111     119.905  88.301  78.536  1.00  0.89           H  
ATOM   1820 HG23 THR A 111     119.337  89.774  77.765  1.00  0.89           H  
ATOM   1821  HG1 THR A 111     119.484  90.597  81.178  1.00  0.89           H  
ATOM   1822  N   LEU A 112     121.460  90.540  82.578  1.00  0.88           N  
ATOM   1823  CA  LEU A 112     121.517  91.656  83.537  1.00  0.88           C  
ATOM   1824  C   LEU A 112     122.820  91.635  84.362  1.00  0.88           C  
ATOM   1825  O   LEU A 112     123.340  92.654  84.824  1.00  0.88           O  
ATOM   1826  CB  LEU A 112     120.271  91.594  84.432  1.00  0.88           C  
ATOM   1827  CG  LEU A 112     119.964  92.878  85.221  1.00  0.88           C  
ATOM   1828  CD1 LEU A 112     119.697  94.084  84.320  1.00  0.88           C  
ATOM   1829  CD2 LEU A 112     118.757  92.645  86.134  1.00  0.88           C  
ATOM   1830  H   LEU A 112     120.876  89.716  82.793  1.00  0.88           H  
ATOM   1831  HA  LEU A 112     121.531  92.572  82.937  1.00  0.88           H  
ATOM   1832  HB2 LEU A 112     120.380  90.759  85.137  1.00  0.88           H  
ATOM   1833  HB3 LEU A 112     119.396  91.354  83.812  1.00  0.88           H  
ATOM   1834  HG  LEU A 112     120.822  93.114  85.854  1.00  0.88           H  
ATOM   1835 HD11 LEU A 112     120.597  94.380  83.774  1.00  0.88           H  
ATOM   1836 HD12 LEU A 112     118.908  93.869  83.592  1.00  0.88           H  
ATOM   1837 HD13 LEU A 112     119.385  94.951  84.912  1.00  0.88           H  
ATOM   1838 HD21 LEU A 112     117.861  92.395  85.555  1.00  0.88           H  
ATOM   1839 HD22 LEU A 112     118.950  91.824  86.833  1.00  0.88           H  
ATOM   1840 HD23 LEU A 112     118.538  93.541  86.724  1.00  0.88           H  
ATOM   1841  N   LYS A 113     123.357  90.380  84.583  1.00  0.82           N  
ATOM   1842  CA  LYS A 113     124.591  90.213  85.354  1.00  0.82           C  
ATOM   1843  C   LYS A 113     125.756  90.883  84.606  1.00  0.82           C  
ATOM   1844  O   LYS A 113     126.734  91.344  85.191  1.00  0.82           O  
ATOM   1845  CB  LYS A 113     124.934  88.733  85.551  1.00  0.82           C  
ATOM   1846  CG  LYS A 113     124.038  88.071  86.600  1.00  0.82           C  
ATOM   1847  CD  LYS A 113     124.368  86.590  86.813  1.00  0.82           C  
ATOM   1848  CE  LYS A 113     123.888  85.762  85.639  1.00  0.82           C  
ATOM   1849  NZ  LYS A 113     124.169  84.332  85.843  1.00  0.82           N1+
ATOM   1850  H   LYS A 113     122.860  89.576  84.207  1.00  0.82           H  
ATOM   1851  HA  LYS A 113     124.469  90.732  86.311  1.00  0.82           H  
ATOM   1852  HB2 LYS A 113     125.979  88.636  85.875  1.00  0.82           H  
ATOM   1853  HB3 LYS A 113     124.856  88.209  84.592  1.00  0.82           H  
ATOM   1854  HG2 LYS A 113     122.981  88.182  86.328  1.00  0.82           H  
ATOM   1855  HG3 LYS A 113     124.173  88.599  87.546  1.00  0.82           H  
ATOM   1856  HD2 LYS A 113     123.864  86.244  87.722  1.00  0.82           H  
ATOM   1857  HD3 LYS A 113     125.444  86.457  86.971  1.00  0.82           H  
ATOM   1858  HE2 LYS A 113     124.380  86.039  84.703  1.00  0.82           H  
ATOM   1859  HE3 LYS A 113     122.804  85.856  85.520  1.00  0.82           H  
ATOM   1860  HZ1 LYS A 113     125.160  84.080  85.778  1.00  0.82           H  
ATOM   1861  HZ2 LYS A 113     123.748  83.935  86.688  1.00  0.82           H  
ATOM   1862  HZ3 LYS A 113     123.669  83.831  85.001  1.00  0.82           H  
ATOM   1863  N   GLU A 114     125.614  90.865  83.238  1.00  0.84           N  
ATOM   1864  CA  GLU A 114     126.646  91.285  82.290  1.00  0.84           C  
ATOM   1865  C   GLU A 114     126.767  92.827  82.261  1.00  0.84           C  
ATOM   1866  O   GLU A 114     127.663  93.415  81.651  1.00  0.84           O  
ATOM   1867  CB  GLU A 114     126.243  90.730  80.925  1.00  0.84           C  
ATOM   1868  CG  GLU A 114     127.389  90.635  79.943  1.00  0.84           C  
ATOM   1869  CD  GLU A 114     126.983  90.025  78.611  1.00  0.84           C  
ATOM   1870  OE1 GLU A 114     125.755  89.875  78.348  1.00  0.84           O  
ATOM   1871  OE2 GLU A 114     127.969  89.787  77.846  1.00  0.84           O1-
ATOM   1872  H   GLU A 114     124.726  90.538  82.860  1.00  0.84           H  
ATOM   1873  HA  GLU A 114     127.601  90.877  82.638  1.00  0.84           H  
ATOM   1874  HB2 GLU A 114     125.449  91.353  80.506  1.00  0.84           H  
ATOM   1875  HB3 GLU A 114     125.814  89.725  81.045  1.00  0.84           H  
ATOM   1876  HG2 GLU A 114     128.193  90.023  80.370  1.00  0.84           H  
ATOM   1877  HG3 GLU A 114     127.803  91.628  79.739  1.00  0.84           H  
ATOM   1878  N   ILE A 115     125.761  93.477  82.945  1.00  0.89           N  
ATOM   1879  CA  ILE A 115     125.694  94.910  83.179  1.00  0.89           C  
ATOM   1880  C   ILE A 115     126.093  95.137  84.660  1.00  0.89           C  
ATOM   1881  O   ILE A 115     126.904  96.013  84.976  1.00  0.89           O  
ATOM   1882  CB  ILE A 115     124.281  95.450  82.836  1.00  0.89           C  
ATOM   1883  CG1 ILE A 115     123.913  95.128  81.367  1.00  0.89           C  
ATOM   1884  CG2 ILE A 115     124.191  96.957  83.093  1.00  0.89           C  
ATOM   1885  CD1 ILE A 115     122.500  95.541  80.976  1.00  0.89           C  
ATOM   1886  H   ILE A 115     125.030  92.890  83.339  1.00  0.89           H  
ATOM   1887  HA  ILE A 115     126.450  95.405  82.557  1.00  0.89           H  
ATOM   1888  HB  ILE A 115     123.546  94.960  83.488  1.00  0.89           H  
ATOM   1889 HG12 ILE A 115     123.997  94.050  81.191  1.00  0.89           H  
ATOM   1890 HG13 ILE A 115     124.627  95.613  80.690  1.00  0.89           H  
ATOM   1891 HG21 ILE A 115     124.550  97.211  84.092  1.00  0.89           H  
ATOM   1892 HG22 ILE A 115     124.784  97.519  82.366  1.00  0.89           H  
ATOM   1893 HG23 ILE A 115     123.156  97.308  83.029  1.00  0.89           H  
ATOM   1894 HD11 ILE A 115     121.763  95.101  81.653  1.00  0.89           H  
ATOM   1895 HD12 ILE A 115     122.379  96.628  80.983  1.00  0.89           H  
ATOM   1896 HD13 ILE A 115     122.275  95.194  79.962  1.00  0.89           H  
ATOM   1897  N   LEU A 116     125.402  94.404  85.608  1.00  0.88           N  
ATOM   1898  CA  LEU A 116     125.525  94.691  87.037  1.00  0.88           C  
ATOM   1899  C   LEU A 116     126.900  94.332  87.628  1.00  0.88           C  
ATOM   1900  O   LEU A 116     127.335  94.912  88.630  1.00  0.88           O  
ATOM   1901  CB  LEU A 116     124.435  93.966  87.839  1.00  0.88           C  
ATOM   1902  CG  LEU A 116     122.998  94.441  87.538  1.00  0.88           C  
ATOM   1903  CD1 LEU A 116     122.001  93.567  88.299  1.00  0.88           C  
ATOM   1904  CD2 LEU A 116     122.790  95.917  87.863  1.00  0.88           C  
ATOM   1905  H   LEU A 116     124.757  93.663  85.310  1.00  0.88           H  
ATOM   1906  HA  LEU A 116     125.432  95.776  87.149  1.00  0.88           H  
ATOM   1907  HB2 LEU A 116     124.632  94.086  88.913  1.00  0.88           H  
ATOM   1908  HB3 LEU A 116     124.504  92.887  87.642  1.00  0.88           H  
ATOM   1909  HG  LEU A 116     122.787  94.325  86.472  1.00  0.88           H  
ATOM   1910 HD11 LEU A 116     122.039  92.535  87.934  1.00  0.88           H  
ATOM   1911 HD12 LEU A 116     122.220  93.544  89.368  1.00  0.88           H  
ATOM   1912 HD13 LEU A 116     120.975  93.930  88.171  1.00  0.88           H  
ATOM   1913 HD21 LEU A 116     123.181  96.167  88.850  1.00  0.88           H  
ATOM   1914 HD22 LEU A 116     123.307  96.547  87.136  1.00  0.88           H  
ATOM   1915 HD23 LEU A 116     121.730  96.187  87.832  1.00  0.88           H  
ATOM   1916  N   VAL A 117     127.542  93.253  87.048  1.00  0.88           N  
ATOM   1917  CA  VAL A 117     128.861  92.831  87.540  1.00  0.88           C  
ATOM   1918  C   VAL A 117     129.870  93.833  86.947  1.00  0.88           C  
ATOM   1919  O   VAL A 117     130.691  94.427  87.647  1.00  0.88           O  
ATOM   1920  CB  VAL A 117     129.204  91.377  87.153  1.00  0.88           C  
ATOM   1921  CG1 VAL A 117     130.650  91.017  87.514  1.00  0.88           C  
ATOM   1922  CG2 VAL A 117     128.256  90.382  87.833  1.00  0.88           C  
ATOM   1923  H   VAL A 117     127.119  92.740  86.263  1.00  0.88           H  
ATOM   1924  HA  VAL A 117     128.889  92.955  88.627  1.00  0.88           H  
ATOM   1925  HB  VAL A 117     129.102  91.257  86.068  1.00  0.88           H  
ATOM   1926 HG11 VAL A 117     131.366  91.628  86.956  1.00  0.88           H  
ATOM   1927 HG12 VAL A 117     130.841  91.160  88.582  1.00  0.88           H  
ATOM   1928 HG13 VAL A 117     130.862  89.972  87.266  1.00  0.88           H  
ATOM   1929 HG21 VAL A 117     128.451  90.316  88.908  1.00  0.88           H  
ATOM   1930 HG22 VAL A 117     127.206  90.655  87.699  1.00  0.88           H  
ATOM   1931 HG23 VAL A 117     128.389  89.381  87.409  1.00  0.88           H  
ATOM   1932  N   THR A 118     129.811  93.982  85.579  1.00  0.89           N  
ATOM   1933  CA  THR A 118     130.813  94.717  84.800  1.00  0.89           C  
ATOM   1934  C   THR A 118     130.999  96.114  85.396  1.00  0.89           C  
ATOM   1935  O   THR A 118     132.110  96.574  85.664  1.00  0.89           O  
ATOM   1936  CB  THR A 118     130.345  94.792  83.337  1.00  0.89           C  
ATOM   1937  OG1 THR A 118     129.879  93.488  82.964  1.00  0.89           O  
ATOM   1938  CG2 THR A 118     131.454  95.204  82.383  1.00  0.89           C  
ATOM   1939  H   THR A 118     129.082  93.504  85.056  1.00  0.89           H  
ATOM   1940  HA  THR A 118     131.749  94.156  84.896  1.00  0.89           H  
ATOM   1941  HB  THR A 118     129.497  95.480  83.236  1.00  0.89           H  
ATOM   1942 HG21 THR A 118     131.839  96.200  82.618  1.00  0.89           H  
ATOM   1943 HG22 THR A 118     132.283  94.489  82.415  1.00  0.89           H  
ATOM   1944 HG23 THR A 118     131.085  95.209  81.352  1.00  0.89           H  
ATOM   1945  HG1 THR A 118     129.196  93.597  82.257  1.00  0.89           H  
ATOM   1946  N   TYR A 119     129.825  96.813  85.603  1.00  0.88           N  
ATOM   1947  CA  TYR A 119     129.841  98.186  86.096  1.00  0.88           C  
ATOM   1948  C   TYR A 119     129.743  98.257  87.631  1.00  0.88           C  
ATOM   1949  O   TYR A 119     129.439  99.288  88.231  1.00  0.88           O  
ATOM   1950  CB  TYR A 119     128.788  99.050  85.389  1.00  0.88           C  
ATOM   1951  CG  TYR A 119     128.876  98.953  83.876  1.00  0.88           C  
ATOM   1952  CD1 TYR A 119     130.096  99.146  83.201  1.00  0.88           C  
ATOM   1953  CD2 TYR A 119     127.737  98.616  83.131  1.00  0.88           C  
ATOM   1954  CE1 TYR A 119     130.183  98.963  81.820  1.00  0.88           C  
ATOM   1955  CE2 TYR A 119     127.818  98.451  81.747  1.00  0.88           C  
ATOM   1956  CZ  TYR A 119     129.041  98.619  81.107  1.00  0.88           C  
ATOM   1957  OH  TYR A 119     129.079  98.479  79.752  1.00  0.88           O  
ATOM   1958  H   TYR A 119     128.924  96.362  85.416  1.00  0.88           H  
ATOM   1959  HA  TYR A 119     130.832  98.604  85.878  1.00  0.88           H  
ATOM   1960  HB2 TYR A 119     128.899 100.103  85.677  1.00  0.88           H  
ATOM   1961  HB3 TYR A 119     127.788  98.744  85.723  1.00  0.88           H  
ATOM   1962  HD1 TYR A 119     131.000  99.416  83.744  1.00  0.88           H  
ATOM   1963  HD2 TYR A 119     126.782  98.458  83.625  1.00  0.88           H  
ATOM   1964  HE1 TYR A 119     131.135  99.096  81.311  1.00  0.88           H  
ATOM   1965  HE2 TYR A 119     126.937  98.190  81.166  1.00  0.88           H  
ATOM   1966  HH  TYR A 119     130.007  98.131  79.465  1.00  0.88           H  
ATOM   1967  N   ASN A 120     130.204  97.120  88.276  1.00  0.88           N  
ATOM   1968  CA  ASN A 120     130.631  97.084  89.671  1.00  0.88           C  
ATOM   1969  C   ASN A 120     129.492  97.428  90.629  1.00  0.88           C  
ATOM   1970  O   ASN A 120     129.688  97.926  91.736  1.00  0.88           O  
ATOM   1971  CB  ASN A 120     131.896  97.914  89.906  1.00  0.88           C  
ATOM   1972  CG  ASN A 120     133.130  97.061  89.725  1.00  0.88           C  
ATOM   1973  ND2 ASN A 120     133.373  96.646  88.446  1.00  0.88           N  
ATOM   1974  OD1 ASN A 120     133.873  96.755  90.652  1.00  0.88           O  
ATOM   1975  H   ASN A 120     130.306  96.239  87.761  1.00  0.88           H  
ATOM   1976  HA  ASN A 120     130.847  96.026  89.876  1.00  0.88           H  
ATOM   1977  HB2 ASN A 120     131.941  98.315  90.924  1.00  0.88           H  
ATOM   1978  HB3 ASN A 120     131.965  98.772  89.226  1.00  0.88           H  
ATOM   1979 HD21 ASN A 120     132.789  96.861  87.636  1.00  0.88           H  
ATOM   1980 HD22 ASN A 120     134.184  96.068  88.274  1.00  0.88           H  
ATOM   1981  N   CYS A 121     128.247  96.976  90.230  1.00  0.95           N  
ATOM   1982  CA  CYS A 121     127.076  97.222  91.065  1.00  0.95           C  
ATOM   1983  C   CYS A 121     127.033  96.121  92.144  1.00  0.95           C  
ATOM   1984  O   CYS A 121     126.633  96.356  93.289  1.00  0.95           O  
ATOM   1985  CB  CYS A 121     125.784  97.274  90.251  1.00  0.95           C  
ATOM   1986  SG  CYS A 121     125.881  98.440  88.843  1.00  0.95           S  
ATOM   1987  H   CYS A 121     128.162  96.435  89.359  1.00  0.95           H  
ATOM   1988  HA  CYS A 121     127.219  98.177  91.587  1.00  0.95           H  
ATOM   1989  HB2 CYS A 121     124.951  97.578  90.890  1.00  0.95           H  
ATOM   1990  HB3 CYS A 121     125.529  96.289  89.852  1.00  0.95           H  
ATOM   1991  HG  CYS A 121     127.190  98.734  88.963  1.00  0.95           H  
ATOM   1992  N   CYS A 122     127.382  94.861  91.677  1.00  0.95           N  
ATOM   1993  CA  CYS A 122     127.648  93.709  92.535  1.00  0.95           C  
ATOM   1994  C   CYS A 122     128.232  92.512  91.741  1.00  0.95           C  
ATOM   1995  O   CYS A 122     127.751  92.118  90.678  1.00  0.95           O  
ATOM   1996  CB  CYS A 122     126.437  93.221  93.332  1.00  0.95           C  
ATOM   1997  SG  CYS A 122     124.956  92.935  92.314  1.00  0.95           S  
ATOM   1998  H   CYS A 122     127.497  94.734  90.667  1.00  0.95           H  
ATOM   1999  HA  CYS A 122     128.403  94.049  93.255  1.00  0.95           H  
ATOM   2000  HB2 CYS A 122     126.165  93.948  94.102  1.00  0.95           H  
ATOM   2001  HB3 CYS A 122     126.684  92.286  93.840  1.00  0.95           H  
ATOM   2002  HG  CYS A 122     125.556  92.106  91.446  1.00  0.95           H  
ATOM   2003  N   ASP A 123     129.298  91.916  92.380  1.00  0.84           N  
ATOM   2004  CA  ASP A 123     130.014  90.710  91.979  1.00  0.84           C  
ATOM   2005  C   ASP A 123     129.129  89.426  92.025  1.00  0.84           C  
ATOM   2006  O   ASP A 123     127.974  89.374  92.445  1.00  0.84           O  
ATOM   2007  CB  ASP A 123     131.312  90.505  92.799  1.00  0.84           C  
ATOM   2008  CG  ASP A 123     131.869  91.633  93.682  1.00  0.84           C  
ATOM   2009  OD1 ASP A 123     131.072  92.602  93.882  1.00  0.84           O  
ATOM   2010  OD2 ASP A 123     133.050  91.469  94.103  1.00  0.84           O1-
ATOM   2011  H   ASP A 123     129.740  92.394  93.197  1.00  0.84           H  
ATOM   2012  HA  ASP A 123     130.280  90.858  90.925  1.00  0.84           H  
ATOM   2013  HB2 ASP A 123     132.108  90.211  92.101  1.00  0.84           H  
ATOM   2014  HB3 ASP A 123     131.189  89.651  93.476  1.00  0.84           H  
ATOM   2015  N   ASP A 124     129.764  88.307  91.494  1.00  0.84           N  
ATOM   2016  CA  ASP A 124     129.053  87.086  91.077  1.00  0.84           C  
ATOM   2017  C   ASP A 124     128.576  86.177  92.231  1.00  0.84           C  
ATOM   2018  O   ASP A 124     127.814  85.221  92.049  1.00  0.84           O  
ATOM   2019  CB  ASP A 124     129.923  86.257  90.131  1.00  0.84           C  
ATOM   2020  CG  ASP A 124     129.509  86.606  88.708  1.00  0.84           C  
ATOM   2021  OD1 ASP A 124     128.492  85.980  88.280  1.00  0.84           O  
ATOM   2022  OD2 ASP A 124     130.246  87.453  88.124  1.00  0.84           O1-
ATOM   2023  H   ASP A 124     130.770  88.336  91.361  1.00  0.84           H  
ATOM   2024  HA  ASP A 124     128.134  87.429  90.587  1.00  0.84           H  
ATOM   2025  HB2 ASP A 124     129.773  85.179  90.267  1.00  0.84           H  
ATOM   2026  HB3 ASP A 124     130.993  86.445  90.274  1.00  0.84           H  
ATOM   2027  N   ASP A 125     129.048  86.487  93.481  1.00  0.88           N  
ATOM   2028  CA  ASP A 125     128.669  85.727  94.670  1.00  0.88           C  
ATOM   2029  C   ASP A 125     127.221  86.097  95.042  1.00  0.88           C  
ATOM   2030  O   ASP A 125     126.471  85.341  95.659  1.00  0.88           O  
ATOM   2031  CB  ASP A 125     129.617  85.981  95.832  1.00  0.88           C  
ATOM   2032  CG  ASP A 125     129.604  87.456  96.224  1.00  0.88           C  
ATOM   2033  OD1 ASP A 125     129.805  88.262  95.268  1.00  0.88           O  
ATOM   2034  OD2 ASP A 125     129.380  87.676  97.447  1.00  0.88           O1-
ATOM   2035  H   ASP A 125     129.656  87.306  93.635  1.00  0.88           H  
ATOM   2036  HA  ASP A 125     128.678  84.664  94.405  1.00  0.88           H  
ATOM   2037  HB2 ASP A 125     130.643  85.710  95.558  1.00  0.88           H  
ATOM   2038  HB3 ASP A 125     129.328  85.365  96.692  1.00  0.88           H  
ATOM   2039  N   TYR A 126     126.856  87.370  94.651  1.00  0.85           N  
ATOM   2040  CA  TYR A 126     125.567  87.986  94.959  1.00  0.85           C  
ATOM   2041  C   TYR A 126     124.435  87.199  94.281  1.00  0.85           C  
ATOM   2042  O   TYR A 126     123.279  87.218  94.703  1.00  0.85           O  
ATOM   2043  CB  TYR A 126     125.569  89.441  94.461  1.00  0.85           C  
ATOM   2044  CG  TYR A 126     124.672  90.387  95.221  1.00  0.85           C  
ATOM   2045  CD1 TYR A 126     125.235  91.302  96.128  1.00  0.85           C  
ATOM   2046  CD2 TYR A 126     123.292  90.421  94.982  1.00  0.85           C  
ATOM   2047  CE1 TYR A 126     124.435  92.248  96.764  1.00  0.85           C  
ATOM   2048  CE2 TYR A 126     122.486  91.340  95.648  1.00  0.85           C  
ATOM   2049  CZ  TYR A 126     123.067  92.248  96.523  1.00  0.85           C  
ATOM   2050  OH  TYR A 126     122.239  93.081  97.210  1.00  0.85           O  
ATOM   2051  H   TYR A 126     127.567  87.926  94.161  1.00  0.85           H  
ATOM   2052  HA  TYR A 126     125.429  87.921  96.044  1.00  0.85           H  
ATOM   2053  HB2 TYR A 126     125.309  89.491  93.396  1.00  0.85           H  
ATOM   2054  HB3 TYR A 126     126.588  89.845  94.528  1.00  0.85           H  
ATOM   2055  HD1 TYR A 126     126.308  91.304  96.316  1.00  0.85           H  
ATOM   2056  HD2 TYR A 126     122.833  89.748  94.262  1.00  0.85           H  
ATOM   2057  HE1 TYR A 126     124.886  92.968  97.443  1.00  0.85           H  
ATOM   2058  HE2 TYR A 126     121.414  91.359  95.474  1.00  0.85           H  
ATOM   2059  HH  TYR A 126     122.753  93.925  97.451  1.00  0.85           H  
ATOM   2060  N   PHE A 127     124.797  86.545  93.120  1.00  0.81           N  
ATOM   2061  CA  PHE A 127     123.852  85.781  92.299  1.00  0.81           C  
ATOM   2062  C   PHE A 127     123.954  84.265  92.560  1.00  0.81           C  
ATOM   2063  O   PHE A 127     123.388  83.439  91.845  1.00  0.81           O  
ATOM   2064  CB  PHE A 127     124.033  86.083  90.807  1.00  0.81           C  
ATOM   2065  CG  PHE A 127     123.802  87.544  90.501  1.00  0.81           C  
ATOM   2066  CD1 PHE A 127     122.501  88.067  90.468  1.00  0.81           C  
ATOM   2067  CD2 PHE A 127     124.891  88.405  90.314  1.00  0.81           C  
ATOM   2068  CE1 PHE A 127     122.297  89.432  90.268  1.00  0.81           C  
ATOM   2069  CE2 PHE A 127     124.685  89.766  90.098  1.00  0.81           C  
ATOM   2070  CZ  PHE A 127     123.389  90.279  90.084  1.00  0.81           C  
ATOM   2071  H   PHE A 127     125.774  86.598  92.832  1.00  0.81           H  
ATOM   2072  HA  PHE A 127     122.836  86.058  92.608  1.00  0.81           H  
ATOM   2073  HB2 PHE A 127     123.338  85.485  90.203  1.00  0.81           H  
ATOM   2074  HB3 PHE A 127     125.039  85.787  90.480  1.00  0.81           H  
ATOM   2075  HD1 PHE A 127     121.642  87.415  90.618  1.00  0.81           H  
ATOM   2076  HD2 PHE A 127     125.912  88.030  90.350  1.00  0.81           H  
ATOM   2077  HE1 PHE A 127     121.286  89.833  90.270  1.00  0.81           H  
ATOM   2078  HE2 PHE A 127     125.542  90.422  89.959  1.00  0.81           H  
ATOM   2079  HZ  PHE A 127     123.235  91.346  89.956  1.00  0.81           H  
ATOM   2080  N   ASN A 128     124.619  83.940  93.728  1.00  0.82           N  
ATOM   2081  CA  ASN A 128     124.711  82.591  94.302  1.00  0.82           C  
ATOM   2082  C   ASN A 128     124.207  82.638  95.767  1.00  0.82           C  
ATOM   2083  O   ASN A 128     124.398  81.745  96.587  1.00  0.82           O  
ATOM   2084  CB  ASN A 128     126.147  82.073  94.242  1.00  0.82           C  
ATOM   2085  CG  ASN A 128     126.498  81.559  92.865  1.00  0.82           C  
ATOM   2086  OD1 ASN A 128     126.227  80.419  92.494  1.00  0.82           O  
ATOM   2087  ND2 ASN A 128     127.138  82.451  92.049  1.00  0.82           N  
ATOM   2088  H   ASN A 128     125.103  84.687  94.233  1.00  0.82           H  
ATOM   2089  HA  ASN A 128     124.031  81.928  93.754  1.00  0.82           H  
ATOM   2090  HB2 ASN A 128     126.295  81.235  94.934  1.00  0.82           H  
ATOM   2091  HB3 ASN A 128     126.862  82.849  94.540  1.00  0.82           H  
ATOM   2092 HD21 ASN A 128     127.424  82.149  91.127  1.00  0.82           H  
ATOM   2093 HD22 ASN A 128     127.341  83.427  92.282  1.00  0.82           H  
ATOM   2094  N   LYS A 129     123.414  83.739  96.022  1.00  0.79           N  
ATOM   2095  CA  LYS A 129     122.807  84.109  97.300  1.00  0.79           C  
ATOM   2096  C   LYS A 129     121.304  83.797  97.196  1.00  0.79           C  
ATOM   2097  O   LYS A 129     120.743  83.566  96.125  1.00  0.79           O  
ATOM   2098  CB  LYS A 129     123.037  85.615  97.519  1.00  0.79           C  
ATOM   2099  CG  LYS A 129     122.929  86.082  98.972  1.00  0.79           C  
ATOM   2100  CD  LYS A 129     123.362  87.542  99.146  1.00  0.79           C  
ATOM   2101  CE  LYS A 129     122.400  88.550  98.522  1.00  0.79           C  
ATOM   2102  NZ  LYS A 129     122.994  89.901  98.683  1.00  0.79           N1+
ATOM   2103  H   LYS A 129     123.210  84.340  95.228  1.00  0.79           H  
ATOM   2104  HA  LYS A 129     123.254  83.507  98.097  1.00  0.79           H  
ATOM   2105  HB2 LYS A 129     122.327  86.181  96.904  1.00  0.79           H  
ATOM   2106  HB3 LYS A 129     124.041  85.874  97.159  1.00  0.79           H  
ATOM   2107  HG2 LYS A 129     123.573  85.453  99.598  1.00  0.79           H  
ATOM   2108  HG3 LYS A 129     121.909  85.972  99.348  1.00  0.79           H  
ATOM   2109  HD2 LYS A 129     124.369  87.673  98.728  1.00  0.79           H  
ATOM   2110  HD3 LYS A 129     123.444  87.750 100.221  1.00  0.79           H  
ATOM   2111  HE2 LYS A 129     121.430  88.560  99.028  1.00  0.79           H  
ATOM   2112  HE3 LYS A 129     122.261  88.399  97.449  1.00  0.79           H  
ATOM   2113  HZ1 LYS A 129     123.194  90.130  99.665  1.00  0.79           H  
ATOM   2114  HZ2 LYS A 129     123.878  89.981  98.154  1.00  0.79           H  
ATOM   2115  HZ3 LYS A 129     122.379  90.652  98.327  1.00  0.79           H  
ATOM   2116  N   LYS A 130     120.605  83.866  98.385  1.00  0.73           N  
ATOM   2117  CA  LYS A 130     119.149  83.837  98.406  1.00  0.73           C  
ATOM   2118  C   LYS A 130     118.636  85.285  98.482  1.00  0.73           C  
ATOM   2119  O   LYS A 130     119.250  86.191  99.044  1.00  0.73           O  
ATOM   2120  CB  LYS A 130     118.582  82.963  99.532  1.00  0.73           C  
ATOM   2121  CG  LYS A 130     118.814  83.500 100.951  1.00  0.73           C  
ATOM   2122  CD  LYS A 130     118.431  82.492 102.042  1.00  0.73           C  
ATOM   2123  CE  LYS A 130     116.979  82.030 102.052  1.00  0.73           C  
ATOM   2124  NZ  LYS A 130     116.069  83.123 102.417  1.00  0.73           N1+
ATOM   2125  H   LYS A 130     121.100  83.982  99.261  1.00  0.73           H  
ATOM   2126  HA  LYS A 130     118.800  83.412  97.456  1.00  0.73           H  
ATOM   2127  HB2 LYS A 130     119.018  81.959  99.451  1.00  0.73           H  
ATOM   2128  HB3 LYS A 130     117.503  82.856  99.370  1.00  0.73           H  
ATOM   2129  HG2 LYS A 130     118.262  84.433 101.100  1.00  0.73           H  
ATOM   2130  HG3 LYS A 130     119.875  83.744 101.084  1.00  0.73           H  
ATOM   2131  HD2 LYS A 130     118.680  82.927 103.018  1.00  0.73           H  
ATOM   2132  HD3 LYS A 130     119.069  81.607 101.932  1.00  0.73           H  
ATOM   2133  HE2 LYS A 130     116.842  81.255 102.813  1.00  0.73           H  
ATOM   2134  HE3 LYS A 130     116.647  81.630 101.091  1.00  0.73           H  
ATOM   2135  HZ1 LYS A 130     116.341  83.670 103.238  1.00  0.73           H  
ATOM   2136  HZ2 LYS A 130     115.933  83.877 101.634  1.00  0.73           H  
ATOM   2137  HZ3 LYS A 130     115.104  82.805 102.546  1.00  0.73           H  
ATOM   2138  N   ASP A 131     117.378  85.446  97.930  1.00  0.75           N  
ATOM   2139  CA  ASP A 131     116.569  86.642  98.173  1.00  0.75           C  
ATOM   2140  C   ASP A 131     117.274  87.938  97.713  1.00  0.75           C  
ATOM   2141  O   ASP A 131     117.129  89.039  98.235  1.00  0.75           O  
ATOM   2142  CB  ASP A 131     115.996  86.664  99.579  1.00  0.75           C  
ATOM   2143  CG  ASP A 131     115.294  85.332  99.813  1.00  0.75           C  
ATOM   2144  OD1 ASP A 131     114.554  84.881  98.884  1.00  0.75           O  
ATOM   2145  OD2 ASP A 131     115.588  84.741 100.903  1.00  0.75           O1-
ATOM   2146  H   ASP A 131     116.945  84.691  97.401  1.00  0.75           H  
ATOM   2147  HA  ASP A 131     115.738  86.560  97.469  1.00  0.75           H  
ATOM   2148  HB2 ASP A 131     115.275  87.479  99.698  1.00  0.75           H  
ATOM   2149  HB3 ASP A 131     116.788  86.815 100.322  1.00  0.75           H  
ATOM   2150  N   TRP A 132     117.912  87.757  96.494  1.00  0.73           N  
ATOM   2151  CA  TRP A 132     118.517  88.840  95.719  1.00  0.73           C  
ATOM   2152  C   TRP A 132     117.489  89.513  94.809  1.00  0.73           C  
ATOM   2153  O   TRP A 132     117.750  90.545  94.196  1.00  0.73           O  
ATOM   2154  CB  TRP A 132     119.712  88.359  94.866  1.00  0.73           C  
ATOM   2155  CG  TRP A 132     119.375  87.266  93.892  1.00  0.73           C  
ATOM   2156  CD1 TRP A 132     119.450  85.913  94.147  1.00  0.73           C  
ATOM   2157  CD2 TRP A 132     118.910  87.402  92.543  1.00  0.73           C  
ATOM   2158  NE1 TRP A 132     119.022  85.232  93.043  1.00  0.73           N  
ATOM   2159  CE2 TRP A 132     118.678  86.117  92.049  1.00  0.73           C  
ATOM   2160  CE3 TRP A 132     118.647  88.500  91.698  1.00  0.73           C  
ATOM   2161  CZ2 TRP A 132     118.185  85.874  90.762  1.00  0.73           C  
ATOM   2162  CZ3 TRP A 132     118.143  88.275  90.412  1.00  0.73           C  
ATOM   2163  CH2 TRP A 132     117.919  86.980  89.951  1.00  0.73           C  
ATOM   2164  H   TRP A 132     117.966  86.810  96.127  1.00  0.73           H  
ATOM   2165  HA  TRP A 132     118.864  89.605  96.425  1.00  0.73           H  
ATOM   2166  HB2 TRP A 132     120.500  87.996  95.539  1.00  0.73           H  
ATOM   2167  HB3 TRP A 132     120.142  89.206  94.317  1.00  0.73           H  
ATOM   2168  HD1 TRP A 132     119.766  85.379  95.030  1.00  0.73           H  
ATOM   2169  HE1 TRP A 132     118.967  84.225  92.968  1.00  0.73           H  
ATOM   2170  HE3 TRP A 132     118.811  89.517  92.045  1.00  0.73           H  
ATOM   2171  HZ2 TRP A 132     117.996  84.866  90.407  1.00  0.73           H  
ATOM   2172  HZ3 TRP A 132     117.913  89.120  89.769  1.00  0.73           H  
ATOM   2173  HH2 TRP A 132     117.520  86.824  88.950  1.00  0.73           H  
ATOM   2174  N   TYR A 133     116.334  88.785  94.641  1.00  0.82           N  
ATOM   2175  CA  TYR A 133     115.312  89.146  93.678  1.00  0.82           C  
ATOM   2176  C   TYR A 133     114.307  90.182  94.195  1.00  0.82           C  
ATOM   2177  O   TYR A 133     113.630  90.827  93.387  1.00  0.82           O  
ATOM   2178  CB  TYR A 133     114.608  87.910  93.065  1.00  0.82           C  
ATOM   2179  CG  TYR A 133     114.406  86.745  94.011  1.00  0.82           C  
ATOM   2180  CD1 TYR A 133     113.637  86.894  95.171  1.00  0.82           C  
ATOM   2181  CD2 TYR A 133     115.039  85.513  93.769  1.00  0.82           C  
ATOM   2182  CE1 TYR A 133     113.569  85.871  96.111  1.00  0.82           C  
ATOM   2183  CE2 TYR A 133     114.978  84.485  94.714  1.00  0.82           C  
ATOM   2184  CZ  TYR A 133     114.277  84.694  95.896  1.00  0.82           C  
ATOM   2185  OH  TYR A 133     114.354  83.750  96.884  1.00  0.82           O  
ATOM   2186  H   TYR A 133     116.207  87.955  95.210  1.00  0.82           H  
ATOM   2187  HA  TYR A 133     115.819  89.665  92.852  1.00  0.82           H  
ATOM   2188  HB2 TYR A 133     115.223  87.564  92.223  1.00  0.82           H  
ATOM   2189  HB3 TYR A 133     113.642  88.188  92.628  1.00  0.82           H  
ATOM   2190  HD1 TYR A 133     113.100  87.816  95.364  1.00  0.82           H  
ATOM   2191  HD2 TYR A 133     115.614  85.362  92.857  1.00  0.82           H  
ATOM   2192  HE1 TYR A 133     113.000  86.015  97.026  1.00  0.82           H  
ATOM   2193  HE2 TYR A 133     115.506  83.551  94.545  1.00  0.82           H  
ATOM   2194  HH  TYR A 133     114.323  84.247  97.784  1.00  0.82           H  
ATOM   2195  N   ASP A 134     114.127  90.298  95.557  1.00  0.87           N  
ATOM   2196  CA  ASP A 134     113.082  91.164  96.111  1.00  0.87           C  
ATOM   2197  C   ASP A 134     113.621  92.594  96.316  1.00  0.87           C  
ATOM   2198  O   ASP A 134     114.792  92.845  96.585  1.00  0.87           O  
ATOM   2199  CB  ASP A 134     112.500  90.627  97.419  1.00  0.87           C  
ATOM   2200  CG  ASP A 134     111.316  91.520  97.776  1.00  0.87           C  
ATOM   2201  OD1 ASP A 134     110.462  91.707  96.850  1.00  0.87           O  
ATOM   2202  OD2 ASP A 134     111.359  92.091  98.906  1.00  0.87           O1-
ATOM   2203  H   ASP A 134     114.757  89.812  96.186  1.00  0.87           H  
ATOM   2204  HA  ASP A 134     112.299  91.229  95.347  1.00  0.87           H  
ATOM   2205  HB2 ASP A 134     113.250  90.642  98.219  1.00  0.87           H  
ATOM   2206  HB3 ASP A 134     112.152  89.595  97.304  1.00  0.87           H  
ATOM   2207  N   PHE A 135     112.635  93.562  96.231  1.00  0.87           N  
ATOM   2208  CA  PHE A 135     112.900  94.984  96.412  1.00  0.87           C  
ATOM   2209  C   PHE A 135     112.893  95.372  97.896  1.00  0.87           C  
ATOM   2210  O   PHE A 135     113.605  96.285  98.314  1.00  0.87           O  
ATOM   2211  CB  PHE A 135     111.790  95.834  95.770  1.00  0.87           C  
ATOM   2212  CG  PHE A 135     111.976  96.155  94.312  1.00  0.87           C  
ATOM   2213  CD1 PHE A 135     112.327  97.456  93.925  1.00  0.87           C  
ATOM   2214  CD2 PHE A 135     111.722  95.202  93.324  1.00  0.87           C  
ATOM   2215  CE1 PHE A 135     112.433  97.799  92.579  1.00  0.87           C  
ATOM   2216  CE2 PHE A 135     111.802  95.559  91.978  1.00  0.87           C  
ATOM   2217  CZ  PHE A 135     112.175  96.846  91.603  1.00  0.87           C  
ATOM   2218  H   PHE A 135     111.674  93.252  96.064  1.00  0.87           H  
ATOM   2219  HA  PHE A 135     113.889  95.220  96.005  1.00  0.87           H  
ATOM   2220  HB2 PHE A 135     111.673  96.784  96.311  1.00  0.87           H  
ATOM   2221  HB3 PHE A 135     110.832  95.319  95.891  1.00  0.87           H  
ATOM   2222  HD1 PHE A 135     112.487  98.220  94.679  1.00  0.87           H  
ATOM   2223  HD2 PHE A 135     111.418  94.195  93.595  1.00  0.87           H  
ATOM   2224  HE1 PHE A 135     112.689  98.814  92.294  1.00  0.87           H  
ATOM   2225  HE2 PHE A 135     111.555  94.836  91.212  1.00  0.87           H  
ATOM   2226  HZ  PHE A 135     112.262  97.102  90.551  1.00  0.87           H  
ATOM   2227  N   VAL A 136     111.863  94.816  98.632  1.00  0.86           N  
ATOM   2228  CA  VAL A 136     111.360  95.417  99.859  1.00  0.86           C  
ATOM   2229  C   VAL A 136     111.943  94.723 101.091  1.00  0.86           C  
ATOM   2230  O   VAL A 136     112.154  95.349 102.133  1.00  0.86           O  
ATOM   2231  CB  VAL A 136     109.823  95.524  99.895  1.00  0.86           C  
ATOM   2232  CG1 VAL A 136     109.315  96.477  98.810  1.00  0.86           C  
ATOM   2233  CG2 VAL A 136     109.081  94.191  99.819  1.00  0.86           C  
ATOM   2234  H   VAL A 136     111.458  93.920  98.337  1.00  0.86           H  
ATOM   2235  HA  VAL A 136     111.760  96.440  99.903  1.00  0.86           H  
ATOM   2236  HB  VAL A 136     109.552  95.975 100.849  1.00  0.86           H  
ATOM   2237 HG11 VAL A 136     109.778  97.464  98.907  1.00  0.86           H  
ATOM   2238 HG12 VAL A 136     109.536  96.094  97.811  1.00  0.86           H  
ATOM   2239 HG13 VAL A 136     108.231  96.609  98.885  1.00  0.86           H  
ATOM   2240 HG21 VAL A 136     109.236  93.694  98.858  1.00  0.86           H  
ATOM   2241 HG22 VAL A 136     109.390  93.513 100.620  1.00  0.86           H  
ATOM   2242 HG23 VAL A 136     108.002  94.348  99.935  1.00  0.86           H  
ATOM   2243  N   GLU A 137     112.144  93.362 100.970  1.00  0.81           N  
ATOM   2244  CA  GLU A 137     112.874  92.630 101.985  1.00  0.81           C  
ATOM   2245  C   GLU A 137     114.332  92.770 101.502  1.00  0.81           C  
ATOM   2246  O   GLU A 137     114.765  92.154 100.532  1.00  0.81           O  
ATOM   2247  CB  GLU A 137     112.473  91.157 102.106  1.00  0.81           C  
ATOM   2248  CG  GLU A 137     110.977  90.880 102.225  1.00  0.81           C  
ATOM   2249  CD  GLU A 137     110.127  91.457 103.348  1.00  0.81           C  
ATOM   2250  OE1 GLU A 137     110.688  92.137 104.260  1.00  0.81           O  
ATOM   2251  OE2 GLU A 137     108.879  91.183 103.246  1.00  0.81           O1-
ATOM   2252  H   GLU A 137     111.826  92.842 100.109  1.00  0.81           H  
ATOM   2253  HA  GLU A 137     112.757  93.125 102.955  1.00  0.81           H  
ATOM   2254  HB2 GLU A 137     112.990  90.728 102.974  1.00  0.81           H  
ATOM   2255  HB3 GLU A 137     112.840  90.598 101.235  1.00  0.81           H  
ATOM   2256  HG2 GLU A 137     110.857  89.790 102.294  1.00  0.81           H  
ATOM   2257  HG3 GLU A 137     110.490  91.170 101.287  1.00  0.81           H  
ATOM   2258  N   ASN A 138     115.060  93.738 102.175  1.00  0.79           N  
ATOM   2259  CA  ASN A 138     116.473  94.020 101.925  1.00  0.79           C  
ATOM   2260  C   ASN A 138     116.781  94.832 100.632  1.00  0.79           C  
ATOM   2261  O   ASN A 138     117.501  94.363  99.738  1.00  0.79           O  
ATOM   2262  CB  ASN A 138     117.453  92.863 102.196  1.00  0.79           C  
ATOM   2263  CG  ASN A 138     117.397  91.592 101.371  1.00  0.79           C  
ATOM   2264  ND2 ASN A 138     117.501  91.746 100.021  1.00  0.79           N  
ATOM   2265  OD1 ASN A 138     117.389  90.479 101.898  1.00  0.79           O  
ATOM   2266  H   ASN A 138     114.575  94.290 102.878  1.00  0.79           H  
ATOM   2267  HA  ASN A 138     116.722  94.719 102.735  1.00  0.79           H  
ATOM   2268  HB2 ASN A 138     117.325  92.554 103.243  1.00  0.79           H  
ATOM   2269  HB3 ASN A 138     118.481  93.240 102.107  1.00  0.79           H  
ATOM   2270 HD21 ASN A 138     117.591  92.662  99.576  1.00  0.79           H  
ATOM   2271 HD22 ASN A 138     117.453  90.922  99.425  1.00  0.79           H  
ATOM   2272  N   PRO A 139     116.352  96.148 100.567  1.00  0.88           N  
ATOM   2273  CA  PRO A 139     116.552  97.022  99.393  1.00  0.88           C  
ATOM   2274  C   PRO A 139     118.003  97.441  99.031  1.00  0.88           C  
ATOM   2275  O   PRO A 139     118.272  98.531  98.519  1.00  0.88           O  
ATOM   2276  CB  PRO A 139     115.701  98.267  99.700  1.00  0.88           C  
ATOM   2277  CG  PRO A 139     115.669  98.305 101.219  1.00  0.88           C  
ATOM   2278  CD  PRO A 139     115.573  96.836 101.585  1.00  0.88           C  
ATOM   2279  HA  PRO A 139     116.174  96.493  98.510  1.00  0.88           H  
ATOM   2280  HB2 PRO A 139     114.680  98.138  99.330  1.00  0.88           H  
ATOM   2281  HB3 PRO A 139     116.078  99.202  99.279  1.00  0.88           H  
ATOM   2282  HG2 PRO A 139     114.836  98.892 101.614  1.00  0.88           H  
ATOM   2283  HG3 PRO A 139     116.605  98.731 101.600  1.00  0.88           H  
ATOM   2284  HD2 PRO A 139     115.949  96.647 102.593  1.00  0.88           H  
ATOM   2285  HD3 PRO A 139     114.541  96.480 101.513  1.00  0.88           H  
ATOM   2286  N   ASP A 140     118.935  96.422  99.045  1.00  0.82           N  
ATOM   2287  CA  ASP A 140     120.279  96.608  98.498  1.00  0.82           C  
ATOM   2288  C   ASP A 140     120.219  96.355  96.978  1.00  0.82           C  
ATOM   2289  O   ASP A 140     121.040  96.852  96.201  1.00  0.82           O  
ATOM   2290  CB  ASP A 140     121.291  95.713  99.189  1.00  0.82           C  
ATOM   2291  CG  ASP A 140     122.636  96.016  98.575  1.00  0.82           C  
ATOM   2292  OD1 ASP A 140     123.153  97.160  98.735  1.00  0.82           O  
ATOM   2293  OD2 ASP A 140     123.167  95.100  97.859  1.00  0.82           O1-
ATOM   2294  H   ASP A 140     118.653  95.509  99.412  1.00  0.82           H  
ATOM   2295  HA  ASP A 140     120.550  97.664  98.629  1.00  0.82           H  
ATOM   2296  HB2 ASP A 140     121.034  94.655  99.067  1.00  0.82           H  
ATOM   2297  HB3 ASP A 140     121.327  95.919 100.264  1.00  0.82           H  
ATOM   2298  N   ILE A 141     119.210  95.521  96.520  1.00  0.85           N  
ATOM   2299  CA  ILE A 141     119.078  95.326  95.076  1.00  0.85           C  
ATOM   2300  C   ILE A 141     118.672  96.675  94.434  1.00  0.85           C  
ATOM   2301  O   ILE A 141     118.908  96.961  93.260  1.00  0.85           O  
ATOM   2302  CB  ILE A 141     118.138  94.165  94.701  1.00  0.85           C  
ATOM   2303  CG1 ILE A 141     118.418  93.636  93.277  1.00  0.85           C  
ATOM   2304  CG2 ILE A 141     116.661  94.556  94.813  1.00  0.85           C  
ATOM   2305  CD1 ILE A 141     119.732  92.879  93.143  1.00  0.85           C  
ATOM   2306  H   ILE A 141     118.590  95.054  97.178  1.00  0.85           H  
ATOM   2307  HA  ILE A 141     120.090  95.100  94.730  1.00  0.85           H  
ATOM   2308  HB  ILE A 141     118.309  93.337  95.402  1.00  0.85           H  
ATOM   2309 HG12 ILE A 141     118.418  94.465  92.564  1.00  0.85           H  
ATOM   2310 HG13 ILE A 141     117.609  92.960  92.974  1.00  0.85           H  
ATOM   2311 HG21 ILE A 141     116.422  94.892  95.827  1.00  0.85           H  
ATOM   2312 HG22 ILE A 141     116.390  95.353  94.115  1.00  0.85           H  
ATOM   2313 HG23 ILE A 141     116.024  93.699  94.576  1.00  0.85           H  
ATOM   2314 HD11 ILE A 141     120.595  93.523  93.315  1.00  0.85           H  
ATOM   2315 HD12 ILE A 141     119.785  92.050  93.852  1.00  0.85           H  
ATOM   2316 HD13 ILE A 141     119.824  92.466  92.133  1.00  0.85           H  
ATOM   2317  N   LEU A 142     117.974  97.539  95.266  1.00  0.87           N  
ATOM   2318  CA  LEU A 142     117.572  98.852  94.784  1.00  0.87           C  
ATOM   2319  C   LEU A 142     118.815  99.718  94.537  1.00  0.87           C  
ATOM   2320  O   LEU A 142     118.855 100.532  93.613  1.00  0.87           O  
ATOM   2321  CB  LEU A 142     116.618  99.571  95.742  1.00  0.87           C  
ATOM   2322  CG  LEU A 142     115.170  99.620  95.225  1.00  0.87           C  
ATOM   2323  CD1 LEU A 142     114.266 100.232  96.297  1.00  0.87           C  
ATOM   2324  CD2 LEU A 142     115.044 100.418  93.925  1.00  0.87           C  
ATOM   2325  H   LEU A 142     117.756  97.227  96.209  1.00  0.87           H  
ATOM   2326  HA  LEU A 142     117.116  98.687  93.803  1.00  0.87           H  
ATOM   2327  HB2 LEU A 142     116.957 100.600  95.924  1.00  0.87           H  
ATOM   2328  HB3 LEU A 142     116.615  99.073  96.717  1.00  0.87           H  
ATOM   2329  HG  LEU A 142     114.832  98.594  95.039  1.00  0.87           H  
ATOM   2330 HD11 LEU A 142     114.258  99.611  97.199  1.00  0.87           H  
ATOM   2331 HD12 LEU A 142     114.605 101.235  96.579  1.00  0.87           H  
ATOM   2332 HD13 LEU A 142     113.237 100.313  95.938  1.00  0.87           H  
ATOM   2333 HD21 LEU A 142     115.522 101.398  94.015  1.00  0.87           H  
ATOM   2334 HD22 LEU A 142     115.510  99.899  93.082  1.00  0.87           H  
ATOM   2335 HD23 LEU A 142     113.993 100.570  93.660  1.00  0.87           H  
ATOM   2336  N   ARG A 143     119.852  99.559  95.434  1.00  0.80           N  
ATOM   2337  CA  ARG A 143     121.152 100.203  95.218  1.00  0.80           C  
ATOM   2338  C   ARG A 143     121.700  99.667  93.886  1.00  0.80           C  
ATOM   2339  O   ARG A 143     122.136 100.424  93.018  1.00  0.80           O  
ATOM   2340  CB  ARG A 143     122.116  99.929  96.376  1.00  0.80           C  
ATOM   2341  CG  ARG A 143     123.575 100.313  96.091  1.00  0.80           C  
ATOM   2342  CD  ARG A 143     124.530  99.697  97.107  1.00  0.80           C  
ATOM   2343  NE  ARG A 143     124.459  98.229  97.107  1.00  0.80           N  
ATOM   2344  CZ  ARG A 143     125.072  97.373  96.250  1.00  0.80           C  
ATOM   2345  NH1 ARG A 143     125.818  97.816  95.205  1.00  0.80           N  
ATOM   2346  NH2 ARG A 143     124.934  96.035  96.388  1.00  0.80           N1+
ATOM   2347  H   ARG A 143     119.693  98.966  96.248  1.00  0.80           H  
ATOM   2348  HA  ARG A 143     120.981 101.280  95.106  1.00  0.80           H  
ATOM   2349  HB2 ARG A 143     122.076  98.871  96.635  1.00  0.80           H  
ATOM   2350  HB3 ARG A 143     121.766 100.460  97.271  1.00  0.80           H  
ATOM   2351  HG2 ARG A 143     123.674 101.404  96.101  1.00  0.80           H  
ATOM   2352  HG3 ARG A 143     123.879  99.969  95.100  1.00  0.80           H  
ATOM   2353  HD2 ARG A 143     124.279 100.034  98.119  1.00  0.80           H  
ATOM   2354  HD3 ARG A 143     125.565 100.001  96.921  1.00  0.80           H  
ATOM   2355  HE  ARG A 143     123.908  97.773  97.909  1.00  0.80           H  
ATOM   2356 HH11 ARG A 143     126.217  97.168  94.497  1.00  0.80           H  
ATOM   2357 HH12 ARG A 143     125.923  98.808  95.017  1.00  0.80           H  
ATOM   2358 HH21 ARG A 143     125.399  95.390  95.765  1.00  0.80           H  
ATOM   2359 HH22 ARG A 143     124.232  95.633  97.063  1.00  0.80           H  
ATOM   2360  N   VAL A 144     121.708  98.298  93.744  1.00  0.88           N  
ATOM   2361  CA  VAL A 144     122.263  97.641  92.554  1.00  0.88           C  
ATOM   2362  C   VAL A 144     121.588  98.170  91.263  1.00  0.88           C  
ATOM   2363  O   VAL A 144     122.212  98.270  90.204  1.00  0.88           O  
ATOM   2364  CB  VAL A 144     122.110  96.114  92.692  1.00  0.88           C  
ATOM   2365  CG1 VAL A 144     122.385  95.348  91.408  1.00  0.88           C  
ATOM   2366  CG2 VAL A 144     123.012  95.571  93.801  1.00  0.88           C  
ATOM   2367  H   VAL A 144     121.347  97.740  94.526  1.00  0.88           H  
ATOM   2368  HA  VAL A 144     123.320  97.928  92.504  1.00  0.88           H  
ATOM   2369  HB  VAL A 144     121.078  95.889  92.962  1.00  0.88           H  
ATOM   2370 HG11 VAL A 144     121.667  95.615  90.628  1.00  0.88           H  
ATOM   2371 HG12 VAL A 144     123.398  95.536  91.042  1.00  0.88           H  
ATOM   2372 HG13 VAL A 144     122.276  94.272  91.574  1.00  0.88           H  
ATOM   2373 HG21 VAL A 144     124.067  95.714  93.550  1.00  0.88           H  
ATOM   2374 HG22 VAL A 144     122.829  96.071  94.751  1.00  0.88           H  
ATOM   2375 HG23 VAL A 144     122.835  94.504  93.963  1.00  0.88           H  
ATOM   2376  N   TYR A 145     120.230  98.407  91.353  1.00  0.85           N  
ATOM   2377  CA  TYR A 145     119.471  98.953  90.229  1.00  0.85           C  
ATOM   2378  C   TYR A 145     119.749 100.468  90.062  1.00  0.85           C  
ATOM   2379  O   TYR A 145     119.934 100.983  88.954  1.00  0.85           O  
ATOM   2380  CB  TYR A 145     117.952  98.703  90.370  1.00  0.85           C  
ATOM   2381  CG  TYR A 145     117.483  97.255  90.364  1.00  0.85           C  
ATOM   2382  CD1 TYR A 145     118.151  96.253  89.645  1.00  0.85           C  
ATOM   2383  CD2 TYR A 145     116.312  96.898  91.060  1.00  0.85           C  
ATOM   2384  CE1 TYR A 145     117.685  94.934  89.654  1.00  0.85           C  
ATOM   2385  CE2 TYR A 145     115.845  95.574  91.071  1.00  0.85           C  
ATOM   2386  CZ  TYR A 145     116.539  94.599  90.367  1.00  0.85           C  
ATOM   2387  OH  TYR A 145     116.151  93.291  90.345  1.00  0.85           O  
ATOM   2388  H   TYR A 145     119.748  98.140  92.221  1.00  0.85           H  
ATOM   2389  HA  TYR A 145     119.852  98.486  89.313  1.00  0.85           H  
ATOM   2390  HB2 TYR A 145     117.431  99.213  89.549  1.00  0.85           H  
ATOM   2391  HB3 TYR A 145     117.606  99.176  91.298  1.00  0.85           H  
ATOM   2392  HD1 TYR A 145     119.046  96.476  89.070  1.00  0.85           H  
ATOM   2393  HD2 TYR A 145     115.756  97.652  91.615  1.00  0.85           H  
ATOM   2394  HE1 TYR A 145     118.227  94.164  89.115  1.00  0.85           H  
ATOM   2395  HE2 TYR A 145     114.955  95.318  91.641  1.00  0.85           H  
ATOM   2396  HH  TYR A 145     115.359  93.140  90.913  1.00  0.85           H  
ATOM   2397  N   ALA A 146     119.677 101.237  91.213  1.00  0.89           N  
ATOM   2398  CA  ALA A 146     119.843 102.691  91.174  1.00  0.89           C  
ATOM   2399  C   ALA A 146     121.214 103.086  90.613  1.00  0.89           C  
ATOM   2400  O   ALA A 146     121.424 104.155  90.041  1.00  0.89           O  
ATOM   2401  CB  ALA A 146     119.680 103.314  92.553  1.00  0.89           C  
ATOM   2402  H   ALA A 146     119.470 100.793  92.119  1.00  0.89           H  
ATOM   2403  HA  ALA A 146     119.078 103.074  90.501  1.00  0.89           H  
ATOM   2404  HB1 ALA A 146     118.684 103.112  92.959  1.00  0.89           H  
ATOM   2405  HB2 ALA A 146     120.419 102.918  93.259  1.00  0.89           H  
ATOM   2406  HB3 ALA A 146     119.815 104.400  92.512  1.00  0.89           H  
ATOM   2407  N   ASN A 147     122.218 102.167  90.857  1.00  0.86           N  
ATOM   2408  CA  ASN A 147     123.585 102.316  90.357  1.00  0.86           C  
ATOM   2409  C   ASN A 147     123.716 102.203  88.816  1.00  0.86           C  
ATOM   2410  O   ASN A 147     124.806 102.352  88.258  1.00  0.86           O  
ATOM   2411  CB  ASN A 147     124.536 101.326  91.040  1.00  0.86           C  
ATOM   2412  CG  ASN A 147     124.885 101.573  92.502  1.00  0.86           C  
ATOM   2413  ND2 ASN A 147     124.309 102.644  93.122  1.00  0.86           N  
ATOM   2414  OD1 ASN A 147     125.658 100.827  93.108  1.00  0.86           O  
ATOM   2415  H   ASN A 147     122.002 101.354  91.454  1.00  0.86           H  
ATOM   2416  HA  ASN A 147     123.889 103.347  90.578  1.00  0.86           H  
ATOM   2417  HB2 ASN A 147     125.498 101.315  90.511  1.00  0.86           H  
ATOM   2418  HB3 ASN A 147     124.124 100.312  90.975  1.00  0.86           H  
ATOM   2419 HD21 ASN A 147     124.568 102.835  94.081  1.00  0.86           H  
ATOM   2420 HD22 ASN A 147     123.620 103.251  92.695  1.00  0.86           H  
ATOM   2421  N   LEU A 148     122.533 102.010  88.121  1.00  0.90           N  
ATOM   2422  CA  LEU A 148     122.452 102.180  86.671  1.00  0.90           C  
ATOM   2423  C   LEU A 148     121.922 103.579  86.287  1.00  0.90           C  
ATOM   2424  O   LEU A 148     121.812 103.937  85.107  1.00  0.90           O  
ATOM   2425  CB  LEU A 148     121.574 101.108  86.011  1.00  0.90           C  
ATOM   2426  CG  LEU A 148     122.049  99.661  86.240  1.00  0.90           C  
ATOM   2427  CD1 LEU A 148     121.091  98.691  85.542  1.00  0.90           C  
ATOM   2428  CD2 LEU A 148     123.474  99.438  85.734  1.00  0.90           C  
ATOM   2429  H   LEU A 148     121.678 101.747  88.624  1.00  0.90           H  
ATOM   2430  HA  LEU A 148     123.464 102.143  86.253  1.00  0.90           H  
ATOM   2431  HB2 LEU A 148     121.525 101.301  84.931  1.00  0.90           H  
ATOM   2432  HB3 LEU A 148     120.544 101.209  86.376  1.00  0.90           H  
ATOM   2433  HG  LEU A 148     122.026  99.438  87.313  1.00  0.90           H  
ATOM   2434 HD11 LEU A 148     120.072  98.808  85.926  1.00  0.90           H  
ATOM   2435 HD12 LEU A 148     121.069  98.865  84.461  1.00  0.90           H  
ATOM   2436 HD13 LEU A 148     121.393  97.653  85.709  1.00  0.90           H  
ATOM   2437 HD21 LEU A 148     123.564  99.692  84.673  1.00  0.90           H  
ATOM   2438 HD22 LEU A 148     124.198 100.038  86.292  1.00  0.90           H  
ATOM   2439 HD23 LEU A 148     123.767  98.393  85.861  1.00  0.90           H  
ATOM   2440  N   GLY A 149     121.597 104.403  87.348  1.00  0.86           N  
ATOM   2441  CA  GLY A 149     120.943 105.678  87.170  1.00  0.86           C  
ATOM   2442  C   GLY A 149     121.754 106.530  86.220  1.00  0.86           C  
ATOM   2443  O   GLY A 149     121.242 107.026  85.218  1.00  0.86           O  
ATOM   2444  H   GLY A 149     121.751 104.088  88.314  1.00  0.86           H  
ATOM   2445  HA2 GLY A 149     120.858 106.177  88.138  1.00  0.86           H  
ATOM   2446  HA3 GLY A 149     119.950 105.499  86.750  1.00  0.86           H  
ATOM   2447  N   GLU A 150     123.096 106.664  86.517  1.00  0.80           N  
ATOM   2448  CA  GLU A 150     123.957 107.547  85.722  1.00  0.80           C  
ATOM   2449  C   GLU A 150     124.548 106.860  84.469  1.00  0.80           C  
ATOM   2450  O   GLU A 150     125.467 107.352  83.817  1.00  0.80           O  
ATOM   2451  CB  GLU A 150     125.011 108.207  86.622  1.00  0.80           C  
ATOM   2452  CG  GLU A 150     125.413 109.623  86.205  1.00  0.80           C  
ATOM   2453  CD  GLU A 150     124.352 110.686  86.419  1.00  0.80           C  
ATOM   2454  OE1 GLU A 150     123.141 110.406  86.162  1.00  0.80           O  
ATOM   2455  OE2 GLU A 150     124.736 111.846  86.776  1.00  0.80           O1-
ATOM   2456  H   GLU A 150     123.485 106.127  87.289  1.00  0.80           H  
ATOM   2457  HA  GLU A 150     123.297 108.303  85.293  1.00  0.80           H  
ATOM   2458  HB2 GLU A 150     125.910 107.578  86.649  1.00  0.80           H  
ATOM   2459  HB3 GLU A 150     124.638 108.258  87.654  1.00  0.80           H  
ATOM   2460  HG2 GLU A 150     125.704 109.646  85.149  1.00  0.80           H  
ATOM   2461  HG3 GLU A 150     126.299 109.912  86.784  1.00  0.80           H  
ATOM   2462  N   ARG A 151     123.833 105.763  84.025  1.00  0.81           N  
ATOM   2463  CA  ARG A 151     123.982 105.186  82.687  1.00  0.81           C  
ATOM   2464  C   ARG A 151     122.698 105.497  81.906  1.00  0.81           C  
ATOM   2465  O   ARG A 151     122.697 106.037  80.799  1.00  0.81           O  
ATOM   2466  CB  ARG A 151     124.230 103.689  82.796  1.00  0.81           C  
ATOM   2467  CG  ARG A 151     124.286 103.006  81.430  1.00  0.81           C  
ATOM   2468  CD  ARG A 151     124.814 101.591  81.579  1.00  0.81           C  
ATOM   2469  NE  ARG A 151     126.186 101.624  82.093  1.00  0.81           N  
ATOM   2470  CZ  ARG A 151     127.285 101.777  81.306  1.00  0.81           C  
ATOM   2471  NH1 ARG A 151     127.214 101.987  79.972  1.00  0.81           N  
ATOM   2472  NH2 ARG A 151     128.513 101.750  81.866  1.00  0.81           N1+
ATOM   2473  H   ARG A 151     123.146 105.355  84.659  1.00  0.81           H  
ATOM   2474  HA  ARG A 151     124.815 105.673  82.169  1.00  0.81           H  
ATOM   2475  HB2 ARG A 151     123.458 103.195  83.396  1.00  0.81           H  
ATOM   2476  HB3 ARG A 151     125.170 103.546  83.344  1.00  0.81           H  
ATOM   2477  HG2 ARG A 151     124.934 103.582  80.762  1.00  0.81           H  
ATOM   2478  HG3 ARG A 151     123.289 102.974  80.979  1.00  0.81           H  
ATOM   2479  HD2 ARG A 151     124.794 101.039  80.636  1.00  0.81           H  
ATOM   2480  HD3 ARG A 151     124.208 101.019  82.291  1.00  0.81           H  
ATOM   2481  HE  ARG A 151     126.333 101.449  83.081  1.00  0.81           H  
ATOM   2482 HH11 ARG A 151     128.054 102.035  79.408  1.00  0.81           H  
ATOM   2483 HH12 ARG A 151     126.331 102.197  79.466  1.00  0.81           H  
ATOM   2484 HH21 ARG A 151     129.332 101.640  81.277  1.00  0.81           H  
ATOM   2485 HH22 ARG A 151     128.648 101.607  82.857  1.00  0.81           H  
ATOM   2486  N   VAL A 152     121.540 105.105  82.547  1.00  0.90           N  
ATOM   2487  CA  VAL A 152     120.226 105.335  81.958  1.00  0.90           C  
ATOM   2488  C   VAL A 152     119.956 106.849  81.868  1.00  0.90           C  
ATOM   2489  O   VAL A 152     119.192 107.307  81.013  1.00  0.90           O  
ATOM   2490  CB  VAL A 152     119.137 104.584  82.756  1.00  0.90           C  
ATOM   2491  CG1 VAL A 152     117.720 104.928  82.294  1.00  0.90           C  
ATOM   2492  CG2 VAL A 152     119.335 103.067  82.632  1.00  0.90           C  
ATOM   2493  H   VAL A 152     121.598 104.637  83.459  1.00  0.90           H  
ATOM   2494  HA  VAL A 152     120.265 104.963  80.926  1.00  0.90           H  
ATOM   2495  HB  VAL A 152     119.218 104.851  83.818  1.00  0.90           H  
ATOM   2496 HG11 VAL A 152     117.477 105.973  82.504  1.00  0.90           H  
ATOM   2497 HG12 VAL A 152     117.602 104.755  81.220  1.00  0.90           H  
ATOM   2498 HG13 VAL A 152     116.977 104.316  82.817  1.00  0.90           H  
ATOM   2499 HG21 VAL A 152     119.280 102.748  81.586  1.00  0.90           H  
ATOM   2500 HG22 VAL A 152     120.304 102.750  83.030  1.00  0.90           H  
ATOM   2501 HG23 VAL A 152     118.562 102.529  83.189  1.00  0.90           H  
ATOM   2502  N   ARG A 153     120.527 107.650  82.831  1.00  0.82           N  
ATOM   2503  CA  ARG A 153     120.409 109.104  82.756  1.00  0.82           C  
ATOM   2504  C   ARG A 153     121.417 109.715  81.764  1.00  0.82           C  
ATOM   2505  O   ARG A 153     121.226 110.829  81.267  1.00  0.82           O  
ATOM   2506  CB  ARG A 153     120.580 109.752  84.124  1.00  0.82           C  
ATOM   2507  CG  ARG A 153     119.997 111.167  84.209  1.00  0.82           C  
ATOM   2508  CD  ARG A 153     120.212 111.744  85.600  1.00  0.82           C  
ATOM   2509  NE  ARG A 153     121.615 112.112  85.797  1.00  0.82           N  
ATOM   2510  CZ  ARG A 153     122.130 113.361  85.738  1.00  0.82           C  
ATOM   2511  NH1 ARG A 153     121.404 114.401  85.271  1.00  0.82           N  
ATOM   2512  NH2 ARG A 153     123.381 113.617  86.154  1.00  0.82           N1+
ATOM   2513  H   ARG A 153     121.000 107.239  83.649  1.00  0.82           H  
ATOM   2514  HA  ARG A 153     119.407 109.324  82.372  1.00  0.82           H  
ATOM   2515  HB2 ARG A 153     121.643 109.768  84.372  1.00  0.82           H  
ATOM   2516  HB3 ARG A 153     120.079 109.144  84.885  1.00  0.82           H  
ATOM   2517  HG2 ARG A 153     118.925 111.132  83.991  1.00  0.82           H  
ATOM   2518  HG3 ARG A 153     120.459 111.826  83.468  1.00  0.82           H  
ATOM   2519  HD2 ARG A 153     119.963 111.013  86.377  1.00  0.82           H  
ATOM   2520  HD3 ARG A 153     119.572 112.608  85.790  1.00  0.82           H  
ATOM   2521  HE  ARG A 153     122.296 111.325  86.040  1.00  0.82           H  
ATOM   2522 HH11 ARG A 153     121.849 115.301  85.134  1.00  0.82           H  
ATOM   2523 HH12 ARG A 153     120.494 114.250  84.827  1.00  0.82           H  
ATOM   2524 HH21 ARG A 153     123.782 114.568  86.229  1.00  0.82           H  
ATOM   2525 HH22 ARG A 153     124.021 112.842  86.509  1.00  0.82           H  
ATOM   2526  N   GLN A 154     122.566 108.992  81.506  1.00  0.85           N  
ATOM   2527  CA  GLN A 154     123.526 109.485  80.512  1.00  0.85           C  
ATOM   2528  C   GLN A 154     122.845 109.351  79.133  1.00  0.85           C  
ATOM   2529  O   GLN A 154     123.016 110.168  78.229  1.00  0.85           O  
ATOM   2530  CB  GLN A 154     124.858 108.742  80.597  1.00  0.85           C  
ATOM   2531  CG  GLN A 154     125.970 109.336  79.729  1.00  0.85           C  
ATOM   2532  CD  GLN A 154     126.295 110.797  79.985  1.00  0.85           C  
ATOM   2533  OE1 GLN A 154     126.365 111.614  79.069  1.00  0.85           O  
ATOM   2534  NE2 GLN A 154     126.543 111.138  81.285  1.00  0.85           N  
ATOM   2535  H   GLN A 154     122.718 108.119  82.003  1.00  0.85           H  
ATOM   2536  HA  GLN A 154     123.670 110.551  80.710  1.00  0.85           H  
ATOM   2537  HB2 GLN A 154     124.722 107.693  80.305  1.00  0.85           H  
ATOM   2538  HB3 GLN A 154     125.189 108.728  81.641  1.00  0.85           H  
ATOM   2539  HG2 GLN A 154     125.705 109.232  78.670  1.00  0.85           H  
ATOM   2540  HG3 GLN A 154     126.893 108.763  79.883  1.00  0.85           H  
ATOM   2541 HE21 GLN A 154     126.756 112.106  81.497  1.00  0.85           H  
ATOM   2542 HE22 GLN A 154     126.525 110.484  82.061  1.00  0.85           H  
ATOM   2543  N   ALA A 155     122.035 108.234  79.003  1.00  0.90           N  
ATOM   2544  CA  ALA A 155     121.181 108.061  77.841  1.00  0.90           C  
ATOM   2545  C   ALA A 155     120.174 109.212  77.698  1.00  0.90           C  
ATOM   2546  O   ALA A 155     119.954 109.743  76.604  1.00  0.90           O  
ATOM   2547  CB  ALA A 155     120.449 106.736  77.879  1.00  0.90           C  
ATOM   2548  H   ALA A 155     122.065 107.538  79.755  1.00  0.90           H  
ATOM   2549  HA  ALA A 155     121.821 108.108  76.957  1.00  0.90           H  
ATOM   2550  HB1 ALA A 155     121.147 105.896  77.801  1.00  0.90           H  
ATOM   2551  HB2 ALA A 155     119.886 106.605  78.804  1.00  0.90           H  
ATOM   2552  HB3 ALA A 155     119.730 106.682  77.059  1.00  0.90           H  
ATOM   2553  N   LEU A 156     119.507 109.591  78.847  1.00  0.89           N  
ATOM   2554  CA  LEU A 156     118.591 110.722  78.799  1.00  0.89           C  
ATOM   2555  C   LEU A 156     119.359 112.008  78.445  1.00  0.89           C  
ATOM   2556  O   LEU A 156     118.905 112.829  77.643  1.00  0.89           O  
ATOM   2557  CB  LEU A 156     117.860 110.980  80.120  1.00  0.89           C  
ATOM   2558  CG  LEU A 156     116.712 110.016  80.456  1.00  0.89           C  
ATOM   2559  CD1 LEU A 156     116.182 110.360  81.852  1.00  0.89           C  
ATOM   2560  CD2 LEU A 156     115.567 110.101  79.444  1.00  0.89           C  
ATOM   2561  H   LEU A 156     119.631 109.059  79.711  1.00  0.89           H  
ATOM   2562  HA  LEU A 156     117.885 110.538  77.985  1.00  0.89           H  
ATOM   2563  HB2 LEU A 156     117.443 111.994  80.090  1.00  0.89           H  
ATOM   2564  HB3 LEU A 156     118.582 110.982  80.944  1.00  0.89           H  
ATOM   2565  HG  LEU A 156     117.088 108.987  80.472  1.00  0.89           H  
ATOM   2566 HD11 LEU A 156     116.953 110.202  82.613  1.00  0.89           H  
ATOM   2567 HD12 LEU A 156     115.855 111.403  81.910  1.00  0.89           H  
ATOM   2568 HD13 LEU A 156     115.325 109.735  82.109  1.00  0.89           H  
ATOM   2569 HD21 LEU A 156     115.205 111.129  79.337  1.00  0.89           H  
ATOM   2570 HD22 LEU A 156     115.878 109.745  78.457  1.00  0.89           H  
ATOM   2571 HD23 LEU A 156     114.723 109.479  79.761  1.00  0.89           H  
ATOM   2572  N   LEU A 157     120.525 112.236  79.153  1.00  0.89           N  
ATOM   2573  CA  LEU A 157     121.304 113.454  78.930  1.00  0.89           C  
ATOM   2574  C   LEU A 157     121.754 113.570  77.458  1.00  0.89           C  
ATOM   2575  O   LEU A 157     121.947 114.669  76.933  1.00  0.89           O  
ATOM   2576  CB  LEU A 157     122.551 113.528  79.822  1.00  0.89           C  
ATOM   2577  CG  LEU A 157     122.269 113.929  81.282  1.00  0.89           C  
ATOM   2578  CD1 LEU A 157     123.507 113.652  82.139  1.00  0.89           C  
ATOM   2579  CD2 LEU A 157     121.884 115.404  81.406  1.00  0.89           C  
ATOM   2580  H   LEU A 157     120.828 111.564  79.876  1.00  0.89           H  
ATOM   2581  HA  LEU A 157     120.630 114.299  79.109  1.00  0.89           H  
ATOM   2582  HB2 LEU A 157     123.267 114.246  79.399  1.00  0.89           H  
ATOM   2583  HB3 LEU A 157     123.060 112.558  79.798  1.00  0.89           H  
ATOM   2584  HG  LEU A 157     121.441 113.332  81.678  1.00  0.89           H  
ATOM   2585 HD11 LEU A 157     123.740 112.583  82.150  1.00  0.89           H  
ATOM   2586 HD12 LEU A 157     124.383 114.187  81.756  1.00  0.89           H  
ATOM   2587 HD13 LEU A 157     123.348 113.968  83.173  1.00  0.89           H  
ATOM   2588 HD21 LEU A 157     122.671 116.056  81.011  1.00  0.89           H  
ATOM   2589 HD22 LEU A 157     120.959 115.625  80.866  1.00  0.89           H  
ATOM   2590 HD23 LEU A 157     121.722 115.673  82.455  1.00  0.89           H  
ATOM   2591  N   LYS A 158     122.030 112.369  76.838  1.00  0.86           N  
ATOM   2592  CA  LYS A 158     122.407 112.261  75.437  1.00  0.86           C  
ATOM   2593  C   LYS A 158     121.196 112.444  74.495  1.00  0.86           C  
ATOM   2594  O   LYS A 158     121.265 113.172  73.498  1.00  0.86           O  
ATOM   2595  CB  LYS A 158     123.052 110.899  75.152  1.00  0.86           C  
ATOM   2596  CG  LYS A 158     124.505 110.768  75.645  1.00  0.86           C  
ATOM   2597  CD  LYS A 158     125.490 110.893  74.486  1.00  0.86           C  
ATOM   2598  CE  LYS A 158     126.928 110.593  74.879  1.00  0.86           C  
ATOM   2599  NZ  LYS A 158     127.738 110.489  73.641  1.00  0.86           N1+
ATOM   2600  H   LYS A 158     121.994 111.505  77.390  1.00  0.86           H  
ATOM   2601  HA  LYS A 158     123.110 113.072  75.211  1.00  0.86           H  
ATOM   2602  HB2 LYS A 158     123.002 110.686  74.079  1.00  0.86           H  
ATOM   2603  HB3 LYS A 158     122.455 110.114  75.632  1.00  0.86           H  
ATOM   2604  HG2 LYS A 158     124.630 109.774  76.092  1.00  0.86           H  
ATOM   2605  HG3 LYS A 158     124.735 111.502  76.424  1.00  0.86           H  
ATOM   2606  HD2 LYS A 158     125.431 111.906  74.075  1.00  0.86           H  
ATOM   2607  HD3 LYS A 158     125.184 110.194  73.698  1.00  0.86           H  
ATOM   2608  HE2 LYS A 158     127.024 109.635  75.397  1.00  0.86           H  
ATOM   2609  HE3 LYS A 158     127.362 111.391  75.487  1.00  0.86           H  
ATOM   2610  HZ1 LYS A 158     127.413 109.691  73.027  1.00  0.86           H  
ATOM   2611  HZ2 LYS A 158     127.725 111.338  73.013  1.00  0.86           H  
ATOM   2612  HZ3 LYS A 158     128.728 110.311  73.833  1.00  0.86           H  
ATOM   2613  N   THR A 159     120.081 111.667  74.739  1.00  0.89           N  
ATOM   2614  CA  THR A 159     118.974 111.602  73.773  1.00  0.89           C  
ATOM   2615  C   THR A 159     118.269 112.952  73.577  1.00  0.89           C  
ATOM   2616  O   THR A 159     117.649 113.228  72.546  1.00  0.89           O  
ATOM   2617  CB  THR A 159     117.951 110.497  74.102  1.00  0.89           C  
ATOM   2618  OG1 THR A 159     117.319 110.047  72.891  1.00  0.89           O  
ATOM   2619  CG2 THR A 159     116.873 110.911  75.100  1.00  0.89           C  
ATOM   2620  H   THR A 159     120.045 111.075  75.581  1.00  0.89           H  
ATOM   2621  HA  THR A 159     119.444 111.371  72.808  1.00  0.89           H  
ATOM   2622  HB  THR A 159     118.488 109.628  74.496  1.00  0.89           H  
ATOM   2623 HG21 THR A 159     117.302 111.394  75.979  1.00  0.89           H  
ATOM   2624 HG22 THR A 159     116.141 111.585  74.643  1.00  0.89           H  
ATOM   2625 HG23 THR A 159     116.310 110.036  75.440  1.00  0.89           H  
ATOM   2626  HG1 THR A 159     116.687 109.347  73.171  1.00  0.89           H  
ATOM   2627  N   VAL A 160     118.346 113.816  74.655  1.00  0.87           N  
ATOM   2628  CA  VAL A 160     117.766 115.152  74.574  1.00  0.87           C  
ATOM   2629  C   VAL A 160     118.509 115.923  73.465  1.00  0.87           C  
ATOM   2630  O   VAL A 160     117.913 116.706  72.721  1.00  0.87           O  
ATOM   2631  CB  VAL A 160     117.839 115.873  75.935  1.00  0.87           C  
ATOM   2632  CG1 VAL A 160     117.584 117.380  75.832  1.00  0.87           C  
ATOM   2633  CG2 VAL A 160     116.817 115.271  76.907  1.00  0.87           C  
ATOM   2634  H   VAL A 160     118.801 113.489  75.511  1.00  0.87           H  
ATOM   2635  HA  VAL A 160     116.724 115.043  74.246  1.00  0.87           H  
ATOM   2636  HB  VAL A 160     118.841 115.732  76.363  1.00  0.87           H  
ATOM   2637 HG11 VAL A 160     118.369 117.881  75.257  1.00  0.87           H  
ATOM   2638 HG12 VAL A 160     116.621 117.587  75.353  1.00  0.87           H  
ATOM   2639 HG13 VAL A 160     117.574 117.841  76.826  1.00  0.87           H  
ATOM   2640 HG21 VAL A 160     115.793 115.524  76.611  1.00  0.87           H  
ATOM   2641 HG22 VAL A 160     116.886 114.181  76.954  1.00  0.87           H  
ATOM   2642 HG23 VAL A 160     116.987 115.658  77.916  1.00  0.87           H  
ATOM   2643  N   GLN A 161     119.882 115.744  73.417  1.00  0.84           N  
ATOM   2644  CA  GLN A 161     120.687 116.503  72.471  1.00  0.84           C  
ATOM   2645  C   GLN A 161     120.485 115.910  71.072  1.00  0.84           C  
ATOM   2646  O   GLN A 161     120.509 116.623  70.064  1.00  0.84           O  
ATOM   2647  CB  GLN A 161     122.170 116.549  72.847  1.00  0.84           C  
ATOM   2648  CG  GLN A 161     122.389 117.230  74.202  1.00  0.84           C  
ATOM   2649  CD  GLN A 161     123.806 117.733  74.397  1.00  0.84           C  
ATOM   2650  OE1 GLN A 161     124.531 118.123  73.486  1.00  0.84           O  
ATOM   2651  NE2 GLN A 161     124.206 117.788  75.708  1.00  0.84           N  
ATOM   2652  H   GLN A 161     120.319 115.046  74.018  1.00  0.84           H  
ATOM   2653  HA  GLN A 161     120.287 117.525  72.439  1.00  0.84           H  
ATOM   2654  HB2 GLN A 161     122.714 117.082  72.057  1.00  0.84           H  
ATOM   2655  HB3 GLN A 161     122.597 115.539  72.876  1.00  0.84           H  
ATOM   2656  HG2 GLN A 161     122.128 116.538  75.009  1.00  0.84           H  
ATOM   2657  HG3 GLN A 161     121.737 118.106  74.299  1.00  0.84           H  
ATOM   2658 HE21 GLN A 161     123.628 117.491  76.491  1.00  0.84           H  
ATOM   2659 HE22 GLN A 161     125.131 118.153  75.914  1.00  0.84           H  
ATOM   2660  N   PHE A 162     120.346 114.536  71.004  1.00  0.89           N  
ATOM   2661  CA  PHE A 162     120.066 113.911  69.720  1.00  0.89           C  
ATOM   2662  C   PHE A 162     118.719 114.400  69.183  1.00  0.89           C  
ATOM   2663  O   PHE A 162     118.594 114.723  67.996  1.00  0.89           O  
ATOM   2664  CB  PHE A 162     120.058 112.388  69.800  1.00  0.89           C  
ATOM   2665  CG  PHE A 162     119.829 111.756  68.448  1.00  0.89           C  
ATOM   2666  CD1 PHE A 162     120.848 111.740  67.491  1.00  0.89           C  
ATOM   2667  CD2 PHE A 162     118.580 111.208  68.124  1.00  0.89           C  
ATOM   2668  CE1 PHE A 162     120.625 111.171  66.240  1.00  0.89           C  
ATOM   2669  CE2 PHE A 162     118.371 110.613  66.882  1.00  0.89           C  
ATOM   2670  CZ  PHE A 162     119.390 110.603  65.937  1.00  0.89           C  
ATOM   2671  H   PHE A 162     120.455 113.988  71.862  1.00  0.89           H  
ATOM   2672  HA  PHE A 162     120.833 114.257  69.020  1.00  0.89           H  
ATOM   2673  HB2 PHE A 162     119.290 112.042  70.502  1.00  0.89           H  
ATOM   2674  HB3 PHE A 162     121.012 112.025  70.205  1.00  0.89           H  
ATOM   2675  HD1 PHE A 162     121.818 112.178  67.711  1.00  0.89           H  
ATOM   2676  HD2 PHE A 162     117.764 111.222  68.845  1.00  0.89           H  
ATOM   2677  HE1 PHE A 162     121.419 111.172  65.499  1.00  0.89           H  
ATOM   2678  HE2 PHE A 162     117.408 110.163  66.657  1.00  0.89           H  
ATOM   2679  HZ  PHE A 162     119.230 110.153  64.962  1.00  0.89           H  
ATOM   2680  N   CYS A 163     117.643 114.387  70.055  1.00  0.90           N  
ATOM   2681  CA  CYS A 163     116.312 114.719  69.547  1.00  0.90           C  
ATOM   2682  C   CYS A 163     116.329 116.148  68.966  1.00  0.90           C  
ATOM   2683  O   CYS A 163     115.670 116.445  67.968  1.00  0.90           O  
ATOM   2684  CB  CYS A 163     115.213 114.619  70.600  1.00  0.90           C  
ATOM   2685  SG  CYS A 163     114.896 112.914  71.166  1.00  0.90           S  
ATOM   2686  H   CYS A 163     117.771 114.100  71.036  1.00  0.90           H  
ATOM   2687  HA  CYS A 163     116.106 114.041  68.709  1.00  0.90           H  
ATOM   2688  HB2 CYS A 163     114.276 114.988  70.177  1.00  0.90           H  
ATOM   2689  HB3 CYS A 163     115.453 115.229  71.477  1.00  0.90           H  
ATOM   2690  HG  CYS A 163     116.032 112.781  71.882  1.00  0.90           H  
ATOM   2691  N   ASP A 164     117.082 117.080  69.658  1.00  0.87           N  
ATOM   2692  CA  ASP A 164     117.208 118.460  69.180  1.00  0.87           C  
ATOM   2693  C   ASP A 164     118.061 118.549  67.907  1.00  0.87           C  
ATOM   2694  O   ASP A 164     117.741 119.272  66.959  1.00  0.87           O  
ATOM   2695  CB  ASP A 164     117.813 119.380  70.229  1.00  0.87           C  
ATOM   2696  CG  ASP A 164     116.771 120.011  71.116  1.00  0.87           C  
ATOM   2697  OD1 ASP A 164     115.566 120.026  70.736  1.00  0.87           O  
ATOM   2698  OD2 ASP A 164     117.195 120.503  72.208  1.00  0.87           O1-
ATOM   2699  H   ASP A 164     117.541 116.802  70.528  1.00  0.87           H  
ATOM   2700  HA  ASP A 164     116.207 118.776  68.871  1.00  0.87           H  
ATOM   2701  HB2 ASP A 164     118.344 120.215  69.753  1.00  0.87           H  
ATOM   2702  HB3 ASP A 164     118.546 118.848  70.846  1.00  0.87           H  
ATOM   2703  N   ALA A 165     119.249 117.847  67.925  1.00  0.87           N  
ATOM   2704  CA  ALA A 165     120.127 117.899  66.764  1.00  0.87           C  
ATOM   2705  C   ALA A 165     119.399 117.341  65.532  1.00  0.87           C  
ATOM   2706  O   ALA A 165     119.549 117.836  64.415  1.00  0.87           O  
ATOM   2707  CB  ALA A 165     121.412 117.126  66.990  1.00  0.87           C  
ATOM   2708  H   ALA A 165     119.527 117.306  68.754  1.00  0.87           H  
ATOM   2709  HA  ALA A 165     120.352 118.954  66.568  1.00  0.87           H  
ATOM   2710  HB1 ALA A 165     121.973 117.548  67.830  1.00  0.87           H  
ATOM   2711  HB2 ALA A 165     121.210 116.073  67.209  1.00  0.87           H  
ATOM   2712  HB3 ALA A 165     122.051 117.162  66.101  1.00  0.87           H  
ATOM   2713  N   MET A 166     118.625 116.221  65.750  1.00  0.87           N  
ATOM   2714  CA  MET A 166     117.829 115.624  64.680  1.00  0.87           C  
ATOM   2715  C   MET A 166     116.734 116.609  64.216  1.00  0.87           C  
ATOM   2716  O   MET A 166     116.428 116.709  63.022  1.00  0.87           O  
ATOM   2717  CB  MET A 166     117.209 114.319  65.175  1.00  0.87           C  
ATOM   2718  CG  MET A 166     116.406 113.605  64.095  1.00  0.87           C  
ATOM   2719  SD  MET A 166     115.800 112.045  64.786  1.00  0.87           S  
ATOM   2720  CE  MET A 166     114.497 111.686  63.593  1.00  0.87           C  
ATOM   2721  H   MET A 166     118.626 115.774  66.680  1.00  0.87           H  
ATOM   2722  HA  MET A 166     118.501 115.440  63.834  1.00  0.87           H  
ATOM   2723  HB2 MET A 166     116.564 114.520  66.040  1.00  0.87           H  
ATOM   2724  HB3 MET A 166     118.018 113.665  65.529  1.00  0.87           H  
ATOM   2725  HG2 MET A 166     117.037 113.385  63.231  1.00  0.87           H  
ATOM   2726  HG3 MET A 166     115.555 114.213  63.778  1.00  0.87           H  
ATOM   2727  HE1 MET A 166     113.738 112.470  63.610  1.00  0.87           H  
ATOM   2728  HE2 MET A 166     114.912 111.590  62.589  1.00  0.87           H  
ATOM   2729  HE3 MET A 166     114.022 110.741  63.869  1.00  0.87           H  
ATOM   2730  N   ARG A 167     116.064 117.283  65.224  1.00  0.83           N  
ATOM   2731  CA  ARG A 167     115.002 118.235  64.909  1.00  0.83           C  
ATOM   2732  C   ARG A 167     115.567 119.398  64.070  1.00  0.83           C  
ATOM   2733  O   ARG A 167     114.918 119.900  63.149  1.00  0.83           O  
ATOM   2734  CB  ARG A 167     114.347 118.756  66.198  1.00  0.83           C  
ATOM   2735  CG  ARG A 167     113.280 119.836  66.011  1.00  0.83           C  
ATOM   2736  CD  ARG A 167     112.125 119.377  65.135  1.00  0.83           C  
ATOM   2737  NE  ARG A 167     111.146 120.456  64.957  1.00  0.83           N  
ATOM   2738  CZ  ARG A 167     110.364 120.569  63.851  1.00  0.83           C  
ATOM   2739  NH1 ARG A 167     110.327 119.594  62.925  1.00  0.83           N  
ATOM   2740  NH2 ARG A 167     109.638 121.694  63.659  1.00  0.83           N1+
ATOM   2741  H   ARG A 167     116.283 117.083  66.206  1.00  0.83           H  
ATOM   2742  HA  ARG A 167     114.275 117.697  64.290  1.00  0.83           H  
ATOM   2743  HB2 ARG A 167     115.114 119.168  66.861  1.00  0.83           H  
ATOM   2744  HB3 ARG A 167     113.898 117.910  66.733  1.00  0.83           H  
ATOM   2745  HG2 ARG A 167     113.728 120.743  65.586  1.00  0.83           H  
ATOM   2746  HG3 ARG A 167     112.890 120.133  66.991  1.00  0.83           H  
ATOM   2747  HD2 ARG A 167     111.617 118.519  65.583  1.00  0.83           H  
ATOM   2748  HD3 ARG A 167     112.523 119.111  64.156  1.00  0.83           H  
ATOM   2749  HE  ARG A 167     111.145 121.232  65.606  1.00  0.83           H  
ATOM   2750 HH11 ARG A 167     110.917 118.742  62.949  1.00  0.83           H  
ATOM   2751 HH12 ARG A 167     109.724 119.634  62.094  1.00  0.83           H  
ATOM   2752 HH21 ARG A 167     109.644 122.446  64.332  1.00  0.83           H  
ATOM   2753 HH22 ARG A 167     109.438 121.913  62.675  1.00  0.83           H  
ATOM   2754  N   ASN A 168     116.786 119.891  64.490  1.00  0.83           N  
ATOM   2755  CA  ASN A 168     117.429 121.001  63.793  1.00  0.83           C  
ATOM   2756  C   ASN A 168     118.061 120.570  62.458  1.00  0.83           C  
ATOM   2757  O   ASN A 168     118.165 121.366  61.522  1.00  0.83           O  
ATOM   2758  CB  ASN A 168     118.448 121.702  64.684  1.00  0.83           C  
ATOM   2759  CG  ASN A 168     117.738 122.676  65.600  1.00  0.83           C  
ATOM   2760  OD1 ASN A 168     116.844 123.429  65.222  1.00  0.83           O  
ATOM   2761  ND2 ASN A 168     118.190 122.692  66.893  1.00  0.83           N  
ATOM   2762  H   ASN A 168     117.239 119.473  65.318  1.00  0.83           H  
ATOM   2763  HA  ASN A 168     116.626 121.694  63.506  1.00  0.83           H  
ATOM   2764  HB2 ASN A 168     119.152 122.293  64.086  1.00  0.83           H  
ATOM   2765  HB3 ASN A 168     119.040 120.982  65.259  1.00  0.83           H  
ATOM   2766 HD21 ASN A 168     117.766 123.336  67.550  1.00  0.83           H  
ATOM   2767 HD22 ASN A 168     118.934 122.093  67.235  1.00  0.83           H  
ATOM   2768  N   ALA A 169     118.600 119.299  62.408  1.00  0.87           N  
ATOM   2769  CA  ALA A 169     119.115 118.749  61.148  1.00  0.87           C  
ATOM   2770  C   ALA A 169     117.983 118.484  60.129  1.00  0.87           C  
ATOM   2771  O   ALA A 169     118.204 118.309  58.931  1.00  0.87           O  
ATOM   2772  CB  ALA A 169     119.884 117.454  61.369  1.00  0.87           C  
ATOM   2773  H   ALA A 169     118.699 118.734  63.262  1.00  0.87           H  
ATOM   2774  HA  ALA A 169     119.776 119.504  60.704  1.00  0.87           H  
ATOM   2775  HB1 ALA A 169     120.743 117.615  62.029  1.00  0.87           H  
ATOM   2776  HB2 ALA A 169     119.247 116.687  61.821  1.00  0.87           H  
ATOM   2777  HB3 ALA A 169     120.257 117.052  60.421  1.00  0.87           H  
ATOM   2778  N   GLY A 170     116.723 118.367  60.695  1.00  0.88           N  
ATOM   2779  CA  GLY A 170     115.504 118.390  59.911  1.00  0.88           C  
ATOM   2780  C   GLY A 170     114.893 117.049  59.539  1.00  0.88           C  
ATOM   2781  O   GLY A 170     113.975 116.949  58.720  1.00  0.88           O  
ATOM   2782  H   GLY A 170     116.663 118.267  61.709  1.00  0.88           H  
ATOM   2783  HA2 GLY A 170     115.735 118.893  58.972  1.00  0.88           H  
ATOM   2784  HA3 GLY A 170     114.760 118.964  60.471  1.00  0.88           H  
ATOM   2785  N   ILE A 171     115.394 115.978  60.231  1.00  0.87           N  
ATOM   2786  CA  ILE A 171     115.197 114.597  59.785  1.00  0.87           C  
ATOM   2787  C   ILE A 171     113.951 114.053  60.499  1.00  0.87           C  
ATOM   2788  O   ILE A 171     113.707 114.305  61.679  1.00  0.87           O  
ATOM   2789  CB  ILE A 171     116.499 113.798  60.039  1.00  0.87           C  
ATOM   2790  CG1 ILE A 171     117.648 114.377  59.171  1.00  0.87           C  
ATOM   2791  CG2 ILE A 171     116.346 112.298  59.776  1.00  0.87           C  
ATOM   2792  CD1 ILE A 171     119.032 113.927  59.608  1.00  0.87           C  
ATOM   2793  H   ILE A 171     115.912 116.176  61.093  1.00  0.87           H  
ATOM   2794  HA  ILE A 171     114.989 114.613  58.709  1.00  0.87           H  
ATOM   2795  HB  ILE A 171     116.771 113.923  61.093  1.00  0.87           H  
ATOM   2796 HG12 ILE A 171     117.643 115.472  59.210  1.00  0.87           H  
ATOM   2797 HG13 ILE A 171     117.499 114.107  58.120  1.00  0.87           H  
ATOM   2798 HG21 ILE A 171     115.520 111.867  60.346  1.00  0.87           H  
ATOM   2799 HG22 ILE A 171     116.176 112.095  58.716  1.00  0.87           H  
ATOM   2800 HG23 ILE A 171     117.249 111.756  60.073  1.00  0.87           H  
ATOM   2801 HD11 ILE A 171     119.217 114.230  60.642  1.00  0.87           H  
ATOM   2802 HD12 ILE A 171     119.154 112.844  59.533  1.00  0.87           H  
ATOM   2803 HD13 ILE A 171     119.798 114.392  58.979  1.00  0.87           H  
ATOM   2804  N   VAL A 172     113.144 113.235  59.718  1.00  0.90           N  
ATOM   2805  CA  VAL A 172     111.947 112.597  60.255  1.00  0.90           C  
ATOM   2806  C   VAL A 172     112.280 111.113  60.404  1.00  0.90           C  
ATOM   2807  O   VAL A 172     112.841 110.450  59.530  1.00  0.90           O  
ATOM   2808  CB  VAL A 172     110.661 112.890  59.452  1.00  0.90           C  
ATOM   2809  CG1 VAL A 172     110.674 112.371  58.019  1.00  0.90           C  
ATOM   2810  CG2 VAL A 172     109.414 112.349  60.163  1.00  0.90           C  
ATOM   2811  H   VAL A 172     113.409 113.011  58.746  1.00  0.90           H  
ATOM   2812  HA  VAL A 172     111.797 113.003  61.257  1.00  0.90           H  
ATOM   2813  HB  VAL A 172     110.550 113.977  59.390  1.00  0.90           H  
ATOM   2814 HG11 VAL A 172     111.510 112.781  57.449  1.00  0.90           H  
ATOM   2815 HG12 VAL A 172     110.723 111.281  58.004  1.00  0.90           H  
ATOM   2816 HG13 VAL A 172     109.757 112.664  57.495  1.00  0.90           H  
ATOM   2817 HG21 VAL A 172     109.418 111.255  60.209  1.00  0.90           H  
ATOM   2818 HG22 VAL A 172     109.339 112.732  61.184  1.00  0.90           H  
ATOM   2819 HG23 VAL A 172     108.506 112.656  59.633  1.00  0.90           H  
ATOM   2820  N   GLY A 173     111.916 110.578  61.621  1.00  0.90           N  
ATOM   2821  CA  GLY A 173     112.218 109.202  61.923  1.00  0.90           C  
ATOM   2822  C   GLY A 173     111.364 108.706  63.071  1.00  0.90           C  
ATOM   2823  O   GLY A 173     110.862 109.443  63.920  1.00  0.90           O  
ATOM   2824  H   GLY A 173     111.441 111.148  62.330  1.00  0.90           H  
ATOM   2825  HA2 GLY A 173     113.270 109.138  62.211  1.00  0.90           H  
ATOM   2826  HA3 GLY A 173     112.053 108.586  61.033  1.00  0.90           H  
ATOM   2827  N   VAL A 174     111.267 107.329  63.089  1.00  0.89           N  
ATOM   2828  CA  VAL A 174     110.560 106.611  64.142  1.00  0.89           C  
ATOM   2829  C   VAL A 174     111.674 106.158  65.077  1.00  0.89           C  
ATOM   2830  O   VAL A 174     112.594 105.431  64.708  1.00  0.89           O  
ATOM   2831  CB  VAL A 174     109.764 105.410  63.598  1.00  0.89           C  
ATOM   2832  CG1 VAL A 174     109.075 104.646  64.735  1.00  0.89           C  
ATOM   2833  CG2 VAL A 174     108.708 105.860  62.583  1.00  0.89           C  
ATOM   2834  H   VAL A 174     111.746 106.763  62.389  1.00  0.89           H  
ATOM   2835  HA  VAL A 174     109.895 107.300  64.665  1.00  0.89           H  
ATOM   2836  HB  VAL A 174     110.446 104.715  63.090  1.00  0.89           H  
ATOM   2837 HG11 VAL A 174     109.802 104.248  65.449  1.00  0.89           H  
ATOM   2838 HG12 VAL A 174     108.380 105.292  65.283  1.00  0.89           H  
ATOM   2839 HG13 VAL A 174     108.510 103.795  64.343  1.00  0.89           H  
ATOM   2840 HG21 VAL A 174     108.010 106.577  63.029  1.00  0.89           H  
ATOM   2841 HG22 VAL A 174     109.171 106.334  61.712  1.00  0.89           H  
ATOM   2842 HG23 VAL A 174     108.128 105.005  62.220  1.00  0.89           H  
ATOM   2843  N   LEU A 175     111.581 106.661  66.360  1.00  0.87           N  
ATOM   2844  CA  LEU A 175     112.592 106.346  67.351  1.00  0.87           C  
ATOM   2845  C   LEU A 175     112.141 105.099  68.112  1.00  0.87           C  
ATOM   2846  O   LEU A 175     110.986 104.909  68.493  1.00  0.87           O  
ATOM   2847  CB  LEU A 175     112.872 107.476  68.348  1.00  0.87           C  
ATOM   2848  CG  LEU A 175     113.385 108.804  67.753  1.00  0.87           C  
ATOM   2849  CD1 LEU A 175     114.134 109.607  68.825  1.00  0.87           C  
ATOM   2850  CD2 LEU A 175     114.298 108.648  66.543  1.00  0.87           C  
ATOM   2851  H   LEU A 175     110.784 107.235  66.678  1.00  0.87           H  
ATOM   2852  HA  LEU A 175     113.524 106.100  66.828  1.00  0.87           H  
ATOM   2853  HB2 LEU A 175     113.592 107.111  69.089  1.00  0.87           H  
ATOM   2854  HB3 LEU A 175     111.966 107.680  68.931  1.00  0.87           H  
ATOM   2855  HG  LEU A 175     112.512 109.383  67.430  1.00  0.87           H  
ATOM   2856 HD11 LEU A 175     113.562 109.689  69.752  1.00  0.87           H  
ATOM   2857 HD12 LEU A 175     115.088 109.139  69.071  1.00  0.87           H  
ATOM   2858 HD13 LEU A 175     114.364 110.616  68.473  1.00  0.87           H  
ATOM   2859 HD21 LEU A 175     115.143 107.995  66.773  1.00  0.87           H  
ATOM   2860 HD22 LEU A 175     113.762 108.239  65.683  1.00  0.87           H  
ATOM   2861 HD23 LEU A 175     114.698 109.617  66.236  1.00  0.87           H  
ATOM   2862  N   THR A 176     113.172 104.212  68.343  1.00  0.88           N  
ATOM   2863  CA  THR A 176     112.991 102.922  68.986  1.00  0.88           C  
ATOM   2864  C   THR A 176     114.208 102.774  69.916  1.00  0.88           C  
ATOM   2865  O   THR A 176     115.274 103.378  69.753  1.00  0.88           O  
ATOM   2866  CB  THR A 176     112.945 101.815  67.933  1.00  0.88           C  
ATOM   2867  OG1 THR A 176     114.153 101.865  67.162  1.00  0.88           O  
ATOM   2868  CG2 THR A 176     111.772 101.932  66.968  1.00  0.88           C  
ATOM   2869  H   THR A 176     114.122 104.406  68.035  1.00  0.88           H  
ATOM   2870  HA  THR A 176     112.078 102.933  69.589  1.00  0.88           H  
ATOM   2871  HB  THR A 176     112.888 100.847  68.432  1.00  0.88           H  
ATOM   2872 HG21 THR A 176     110.816 101.941  67.499  1.00  0.88           H  
ATOM   2873 HG22 THR A 176     111.846 102.832  66.349  1.00  0.88           H  
ATOM   2874 HG23 THR A 176     111.775 101.088  66.270  1.00  0.88           H  
ATOM   2875  HG1 THR A 176     114.581 100.950  67.274  1.00  0.88           H  
ATOM   2876  N   LEU A 177     114.048 101.871  70.953  1.00  0.87           N  
ATOM   2877  CA  LEU A 177     115.051 101.746  72.027  1.00  0.87           C  
ATOM   2878  C   LEU A 177     116.241 100.852  71.622  1.00  0.87           C  
ATOM   2879  O   LEU A 177     117.132 100.535  72.413  1.00  0.87           O  
ATOM   2880  CB  LEU A 177     114.399 101.179  73.297  1.00  0.87           C  
ATOM   2881  CG  LEU A 177     113.600 102.224  74.091  1.00  0.87           C  
ATOM   2882  CD1 LEU A 177     112.615 101.518  75.019  1.00  0.87           C  
ATOM   2883  CD2 LEU A 177     114.516 103.125  74.920  1.00  0.87           C  
ATOM   2884  H   LEU A 177     113.232 101.262  70.971  1.00  0.87           H  
ATOM   2885  HA  LEU A 177     115.477 102.739  72.210  1.00  0.87           H  
ATOM   2886  HB2 LEU A 177     115.154 100.751  73.963  1.00  0.87           H  
ATOM   2887  HB3 LEU A 177     113.741 100.346  73.014  1.00  0.87           H  
ATOM   2888  HG  LEU A 177     113.030 102.848  73.396  1.00  0.87           H  
ATOM   2889 HD11 LEU A 177     111.849 100.996  74.438  1.00  0.87           H  
ATOM   2890 HD12 LEU A 177     113.121 100.775  75.643  1.00  0.87           H  
ATOM   2891 HD13 LEU A 177     112.119 102.236  75.678  1.00  0.87           H  
ATOM   2892 HD21 LEU A 177     114.981 102.568  75.740  1.00  0.87           H  
ATOM   2893 HD22 LEU A 177     115.315 103.561  74.316  1.00  0.87           H  
ATOM   2894 HD23 LEU A 177     113.945 103.949  75.362  1.00  0.87           H  
ATOM   2895  N   ASP A 178     116.191 100.433  70.319  1.00  0.88           N  
ATOM   2896  CA  ASP A 178     117.042  99.441  69.693  1.00  0.88           C  
ATOM   2897  C   ASP A 178     117.943  99.994  68.571  1.00  0.88           C  
ATOM   2898  O   ASP A 178     118.805  99.268  68.064  1.00  0.88           O  
ATOM   2899  CB  ASP A 178     116.209  98.277  69.183  1.00  0.88           C  
ATOM   2900  CG  ASP A 178     114.928  98.818  68.562  1.00  0.88           C  
ATOM   2901  OD1 ASP A 178     115.066  99.808  67.782  1.00  0.88           O  
ATOM   2902  OD2 ASP A 178     113.868  98.278  69.001  1.00  0.88           O1-
ATOM   2903  H   ASP A 178     115.468 100.836  69.724  1.00  0.88           H  
ATOM   2904  HA  ASP A 178     117.734  99.066  70.456  1.00  0.88           H  
ATOM   2905  HB2 ASP A 178     115.952  97.623  70.024  1.00  0.88           H  
ATOM   2906  HB3 ASP A 178     116.749  97.681  68.442  1.00  0.88           H  
ATOM   2907  N   ASN A 179     117.765 101.315  68.227  1.00  0.85           N  
ATOM   2908  CA  ASN A 179     118.656 102.052  67.317  1.00  0.85           C  
ATOM   2909  C   ASN A 179     119.618 102.977  68.140  1.00  0.85           C  
ATOM   2910  O   ASN A 179     120.411 103.763  67.610  1.00  0.85           O  
ATOM   2911  CB  ASN A 179     117.856 102.813  66.255  1.00  0.85           C  
ATOM   2912  CG  ASN A 179     117.592 102.000  64.994  1.00  0.85           C  
ATOM   2913  OD1 ASN A 179     117.972 100.843  64.831  1.00  0.85           O  
ATOM   2914  ND2 ASN A 179     116.882 102.683  64.033  1.00  0.85           N  
ATOM   2915  H   ASN A 179     116.963 101.792  68.637  1.00  0.85           H  
ATOM   2916  HA  ASN A 179     119.325 101.329  66.837  1.00  0.85           H  
ATOM   2917  HB2 ASN A 179     118.396 103.714  65.947  1.00  0.85           H  
ATOM   2918  HB3 ASN A 179     116.887 103.132  66.656  1.00  0.85           H  
ATOM   2919 HD21 ASN A 179     116.643 102.267  63.134  1.00  0.85           H  
ATOM   2920 HD22 ASN A 179     116.559 103.638  64.163  1.00  0.85           H  
ATOM   2921  N   GLN A 180     119.553 102.741  69.509  1.00  0.88           N  
ATOM   2922  CA  GLN A 180     120.325 103.424  70.543  1.00  0.88           C  
ATOM   2923  C   GLN A 180     120.984 102.375  71.471  1.00  0.88           C  
ATOM   2924  O   GLN A 180     120.452 101.302  71.765  1.00  0.88           O  
ATOM   2925  CB  GLN A 180     119.412 104.329  71.387  1.00  0.88           C  
ATOM   2926  CG  GLN A 180     120.192 105.450  72.067  1.00  0.88           C  
ATOM   2927  CD  GLN A 180     119.587 105.856  73.378  1.00  0.88           C  
ATOM   2928  OE1 GLN A 180     118.592 106.573  73.479  1.00  0.88           O  
ATOM   2929  NE2 GLN A 180     120.242 105.318  74.453  1.00  0.88           N  
ATOM   2930  H   GLN A 180     118.889 102.032  69.806  1.00  0.88           H  
ATOM   2931  HA  GLN A 180     121.095 104.007  70.037  1.00  0.88           H  
ATOM   2932  HB2 GLN A 180     118.872 103.727  72.130  1.00  0.88           H  
ATOM   2933  HB3 GLN A 180     118.640 104.781  70.753  1.00  0.88           H  
ATOM   2934  HG2 GLN A 180     120.265 106.325  71.423  1.00  0.88           H  
ATOM   2935  HG3 GLN A 180     121.213 105.146  72.283  1.00  0.88           H  
ATOM   2936 HE21 GLN A 180     121.065 104.704  74.407  1.00  0.88           H  
ATOM   2937 HE22 GLN A 180     119.881 105.511  75.377  1.00  0.88           H  
ATOM   2938  N   ASP A 181     122.218 102.774  71.963  1.00  0.90           N  
ATOM   2939  CA  ASP A 181     123.006 101.948  72.888  1.00  0.90           C  
ATOM   2940  C   ASP A 181     122.918 102.448  74.367  1.00  0.90           C  
ATOM   2941  O   ASP A 181     122.183 103.374  74.723  1.00  0.90           O  
ATOM   2942  CB  ASP A 181     124.433 101.772  72.355  1.00  0.90           C  
ATOM   2943  CG  ASP A 181     125.488 102.709  72.921  1.00  0.90           C  
ATOM   2944  OD1 ASP A 181     125.068 103.769  73.485  1.00  0.90           O  
ATOM   2945  OD2 ASP A 181     126.688 102.287  72.866  1.00  0.90           O1-
ATOM   2946  H   ASP A 181     122.615 103.684  71.681  1.00  0.90           H  
ATOM   2947  HA  ASP A 181     122.543 100.953  72.899  1.00  0.90           H  
ATOM   2948  HB2 ASP A 181     124.452 101.859  71.262  1.00  0.90           H  
ATOM   2949  HB3 ASP A 181     124.759 100.749  72.582  1.00  0.90           H  
ATOM   2950  N   LEU A 182     123.719 101.723  75.250  1.00  0.89           N  
ATOM   2951  CA  LEU A 182     123.814 101.968  76.690  1.00  0.89           C  
ATOM   2952  C   LEU A 182     125.152 102.587  77.149  1.00  0.89           C  
ATOM   2953  O   LEU A 182     125.456 102.630  78.347  1.00  0.89           O  
ATOM   2954  CB  LEU A 182     123.532 100.671  77.471  1.00  0.89           C  
ATOM   2955  CG  LEU A 182     122.031 100.407  77.683  1.00  0.89           C  
ATOM   2956  CD1 LEU A 182     121.816  98.957  78.110  1.00  0.89           C  
ATOM   2957  CD2 LEU A 182     121.434 101.335  78.744  1.00  0.89           C  
ATOM   2958  H   LEU A 182     124.298 100.956  74.892  1.00  0.89           H  
ATOM   2959  HA  LEU A 182     123.070 102.732  76.940  1.00  0.89           H  
ATOM   2960  HB2 LEU A 182     124.017 100.683  78.453  1.00  0.89           H  
ATOM   2961  HB3 LEU A 182     123.982  99.827  76.932  1.00  0.89           H  
ATOM   2962  HG  LEU A 182     121.502 100.562  76.735  1.00  0.89           H  
ATOM   2963 HD11 LEU A 182     122.197  98.275  77.348  1.00  0.89           H  
ATOM   2964 HD12 LEU A 182     122.324  98.734  79.055  1.00  0.89           H  
ATOM   2965 HD13 LEU A 182     120.751  98.750  78.236  1.00  0.89           H  
ATOM   2966 HD21 LEU A 182     121.921 101.193  79.715  1.00  0.89           H  
ATOM   2967 HD22 LEU A 182     121.535 102.388  78.468  1.00  0.89           H  
ATOM   2968 HD23 LEU A 182     120.365 101.133  78.875  1.00  0.89           H  
ATOM   2969  N   ASN A 183     125.847 103.267  76.165  1.00  0.87           N  
ATOM   2970  CA  ASN A 183     126.717 104.413  76.462  1.00  0.87           C  
ATOM   2971  C   ASN A 183     125.768 105.616  76.641  1.00  0.87           C  
ATOM   2972  O   ASN A 183     126.075 106.626  77.266  1.00  0.87           O  
ATOM   2973  CB  ASN A 183     127.621 104.828  75.306  1.00  0.87           C  
ATOM   2974  CG  ASN A 183     128.859 104.001  75.164  1.00  0.87           C  
ATOM   2975  OD1 ASN A 183     129.827 104.112  75.910  1.00  0.87           O  
ATOM   2976  ND2 ASN A 183     128.839 103.127  74.114  1.00  0.87           N  
ATOM   2977  H   ASN A 183     125.695 103.015  75.187  1.00  0.87           H  
ATOM   2978  HA  ASN A 183     127.257 104.235  77.397  1.00  0.87           H  
ATOM   2979  HB2 ASN A 183     127.974 105.858  75.453  1.00  0.87           H  
ATOM   2980  HB3 ASN A 183     127.077 104.846  74.358  1.00  0.87           H  
ATOM   2981 HD21 ASN A 183     129.693 102.642  73.860  1.00  0.87           H  
ATOM   2982 HD22 ASN A 183     127.991 102.887  73.554  1.00  0.87           H  
ATOM   2983  N   GLY A 184     124.642 105.509  75.845  1.00  0.91           N  
ATOM   2984  CA  GLY A 184     123.644 106.528  75.643  1.00  0.91           C  
ATOM   2985  C   GLY A 184     123.605 107.077  74.215  1.00  0.91           C  
ATOM   2986  O   GLY A 184     122.963 108.092  73.941  1.00  0.91           O  
ATOM   2987  H   GLY A 184     124.534 104.640  75.318  1.00  0.91           H  
ATOM   2988  HA2 GLY A 184     123.837 107.361  76.324  1.00  0.91           H  
ATOM   2989  HA3 GLY A 184     122.674 106.079  75.862  1.00  0.91           H  
ATOM   2990  N   ASN A 185     124.276 106.343  73.254  1.00  0.88           N  
ATOM   2991  CA  ASN A 185     124.518 106.897  71.923  1.00  0.88           C  
ATOM   2992  C   ASN A 185     123.501 106.331  70.927  1.00  0.88           C  
ATOM   2993  O   ASN A 185     123.101 105.164  70.972  1.00  0.88           O  
ATOM   2994  CB  ASN A 185     125.907 106.539  71.400  1.00  0.88           C  
ATOM   2995  CG  ASN A 185     127.013 107.307  72.083  1.00  0.88           C  
ATOM   2996  OD1 ASN A 185     126.985 108.518  72.310  1.00  0.88           O  
ATOM   2997  ND2 ASN A 185     128.110 106.545  72.394  1.00  0.88           N  
ATOM   2998  H   ASN A 185     124.596 105.367  73.431  1.00  0.88           H  
ATOM   2999  HA  ASN A 185     124.401 107.986  71.970  1.00  0.88           H  
ATOM   3000  HB2 ASN A 185     125.981 106.793  70.337  1.00  0.88           H  
ATOM   3001  HB3 ASN A 185     126.084 105.460  71.477  1.00  0.88           H  
ATOM   3002 HD21 ASN A 185     128.938 106.977  72.789  1.00  0.88           H  
ATOM   3003 HD22 ASN A 185     128.140 105.536  72.259  1.00  0.88           H  
ATOM   3004  N   TRP A 186     123.161 107.213  69.916  1.00  0.83           N  
ATOM   3005  CA  TRP A 186     122.313 106.805  68.790  1.00  0.83           C  
ATOM   3006  C   TRP A 186     123.228 106.238  67.692  1.00  0.83           C  
ATOM   3007  O   TRP A 186     124.265 106.820  67.348  1.00  0.83           O  
ATOM   3008  CB  TRP A 186     121.482 107.979  68.273  1.00  0.83           C  
ATOM   3009  CG  TRP A 186     120.231 108.137  69.079  1.00  0.83           C  
ATOM   3010  CD1 TRP A 186     120.061 108.865  70.239  1.00  0.83           C  
ATOM   3011  CD2 TRP A 186     118.988 107.489  68.812  1.00  0.83           C  
ATOM   3012  NE1 TRP A 186     118.767 108.715  70.666  1.00  0.83           N  
ATOM   3013  CE2 TRP A 186     118.115 107.829  69.843  1.00  0.83           C  
ATOM   3014  CE3 TRP A 186     118.535 106.626  67.795  1.00  0.83           C  
ATOM   3015  CZ2 TRP A 186     116.835 107.297  69.935  1.00  0.83           C  
ATOM   3016  CZ3 TRP A 186     117.254 106.085  67.878  1.00  0.83           C  
ATOM   3017  CH2 TRP A 186     116.434 106.391  68.953  1.00  0.83           C  
ATOM   3018  H   TRP A 186     123.501 108.184  69.932  1.00  0.83           H  
ATOM   3019  HA  TRP A 186     121.658 105.998  69.134  1.00  0.83           H  
ATOM   3020  HB2 TRP A 186     121.208 107.811  67.227  1.00  0.83           H  
ATOM   3021  HB3 TRP A 186     122.060 108.911  68.290  1.00  0.83           H  
ATOM   3022  HD1 TRP A 186     120.747 109.494  70.790  1.00  0.83           H  
ATOM   3023  HE1 TRP A 186     118.341 109.173  71.469  1.00  0.83           H  
ATOM   3024  HE3 TRP A 186     119.176 106.362  66.960  1.00  0.83           H  
ATOM   3025  HZ2 TRP A 186     116.159 107.575  70.732  1.00  0.83           H  
ATOM   3026  HZ3 TRP A 186     116.899 105.416  67.099  1.00  0.83           H  
ATOM   3027  HH2 TRP A 186     115.458 105.927  69.038  1.00  0.83           H  
ATOM   3028  N   TYR A 187     122.796 105.011  67.166  1.00  0.83           N  
ATOM   3029  CA  TYR A 187     123.690 104.215  66.322  1.00  0.83           C  
ATOM   3030  C   TYR A 187     123.281 103.908  64.870  1.00  0.83           C  
ATOM   3031  O   TYR A 187     124.160 103.624  64.039  1.00  0.83           O  
ATOM   3032  CB  TYR A 187     124.226 102.955  67.047  1.00  0.83           C  
ATOM   3033  CG  TYR A 187     123.354 101.719  67.094  1.00  0.83           C  
ATOM   3034  CD1 TYR A 187     122.662 101.375  68.261  1.00  0.83           C  
ATOM   3035  CD2 TYR A 187     123.255 100.864  65.988  1.00  0.83           C  
ATOM   3036  CE1 TYR A 187     121.847 100.239  68.302  1.00  0.83           C  
ATOM   3037  CE2 TYR A 187     122.438  99.731  66.020  1.00  0.83           C  
ATOM   3038  CZ  TYR A 187     121.722  99.440  67.170  1.00  0.83           C  
ATOM   3039  OH  TYR A 187     120.847  98.388  67.139  1.00  0.83           O  
ATOM   3040  H   TYR A 187     121.853 104.642  67.382  1.00  0.83           H  
ATOM   3041  HA  TYR A 187     124.579 104.843  66.179  1.00  0.83           H  
ATOM   3042  HB2 TYR A 187     124.513 103.228  68.071  1.00  0.83           H  
ATOM   3043  HB3 TYR A 187     125.163 102.659  66.556  1.00  0.83           H  
ATOM   3044  HD1 TYR A 187     122.745 102.000  69.145  1.00  0.83           H  
ATOM   3045  HD2 TYR A 187     123.795 101.095  65.076  1.00  0.83           H  
ATOM   3046  HE1 TYR A 187     121.296 100.007  69.208  1.00  0.83           H  
ATOM   3047  HE2 TYR A 187     122.317  99.112  65.139  1.00  0.83           H  
ATOM   3048  HH  TYR A 187     119.988  98.749  67.507  1.00  0.83           H  
ATOM   3049  N   ASP A 188     121.938 103.838  64.578  1.00  0.78           N  
ATOM   3050  CA  ASP A 188     121.441 103.443  63.240  1.00  0.78           C  
ATOM   3051  C   ASP A 188     120.218 104.308  62.887  1.00  0.78           C  
ATOM   3052  O   ASP A 188     119.355 104.576  63.725  1.00  0.78           O  
ATOM   3053  CB  ASP A 188     121.114 101.956  63.191  1.00  0.78           C  
ATOM   3054  CG  ASP A 188     120.963 101.451  61.769  1.00  0.78           C  
ATOM   3055  OD1 ASP A 188     121.825 100.566  61.396  1.00  0.78           O  
ATOM   3056  OD2 ASP A 188     120.012 101.906  61.079  1.00  0.78           O1-
ATOM   3057  H   ASP A 188     121.254 104.076  65.295  1.00  0.78           H  
ATOM   3058  HA  ASP A 188     122.248 103.658  62.535  1.00  0.78           H  
ATOM   3059  HB2 ASP A 188     120.195 101.737  63.742  1.00  0.78           H  
ATOM   3060  HB3 ASP A 188     121.913 101.385  63.666  1.00  0.78           H  
ATOM   3061  N   PHE A 189     120.210 104.765  61.584  1.00  0.84           N  
ATOM   3062  CA  PHE A 189     119.169 105.644  61.049  1.00  0.84           C  
ATOM   3063  C   PHE A 189     118.502 105.035  59.799  1.00  0.84           C  
ATOM   3064  O   PHE A 189     117.819 105.708  59.018  1.00  0.84           O  
ATOM   3065  CB  PHE A 189     119.761 107.012  60.642  1.00  0.84           C  
ATOM   3066  CG  PHE A 189     120.649 107.704  61.653  1.00  0.84           C  
ATOM   3067  CD1 PHE A 189     120.401 107.644  63.032  1.00  0.84           C  
ATOM   3068  CD2 PHE A 189     121.748 108.446  61.200  1.00  0.84           C  
ATOM   3069  CE1 PHE A 189     121.285 108.223  63.939  1.00  0.84           C  
ATOM   3070  CE2 PHE A 189     122.603 109.069  62.110  1.00  0.84           C  
ATOM   3071  CZ  PHE A 189     122.389 108.933  63.478  1.00  0.84           C  
ATOM   3072  H   PHE A 189     121.002 104.488  60.949  1.00  0.84           H  
ATOM   3073  HA  PHE A 189     118.384 105.773  61.801  1.00  0.84           H  
ATOM   3074  HB2 PHE A 189     118.953 107.704  60.376  1.00  0.84           H  
ATOM   3075  HB3 PHE A 189     120.345 106.865  59.722  1.00  0.84           H  
ATOM   3076  HD1 PHE A 189     119.529 107.114  63.410  1.00  0.84           H  
ATOM   3077  HD2 PHE A 189     121.945 108.525  60.133  1.00  0.84           H  
ATOM   3078  HE1 PHE A 189     121.106 108.127  65.004  1.00  0.84           H  
ATOM   3079  HE2 PHE A 189     123.445 109.660  61.759  1.00  0.84           H  
ATOM   3080  HZ  PHE A 189     123.076 109.389  64.182  1.00  0.84           H  
ATOM   3081  N   GLY A 190     118.679 103.676  59.638  1.00  0.84           N  
ATOM   3082  CA  GLY A 190     118.364 103.006  58.399  1.00  0.84           C  
ATOM   3083  C   GLY A 190     116.933 103.063  57.878  1.00  0.84           C  
ATOM   3084  O   GLY A 190     116.696 102.753  56.706  1.00  0.84           O  
ATOM   3085  H   GLY A 190     119.143 103.103  60.380  1.00  0.84           H  
ATOM   3086  HA2 GLY A 190     118.629 101.952  58.523  1.00  0.84           H  
ATOM   3087  HA3 GLY A 190     119.013 103.437  57.628  1.00  0.84           H  
ATOM   3088  N   ASP A 191     115.970 103.363  58.807  1.00  0.83           N  
ATOM   3089  CA  ASP A 191     114.553 103.537  58.514  1.00  0.83           C  
ATOM   3090  C   ASP A 191     114.064 105.002  58.579  1.00  0.83           C  
ATOM   3091  O   ASP A 191     112.872 105.291  58.457  1.00  0.83           O  
ATOM   3092  CB  ASP A 191     113.726 102.655  59.445  1.00  0.83           C  
ATOM   3093  CG  ASP A 191     113.922 103.063  60.908  1.00  0.83           C  
ATOM   3094  OD1 ASP A 191     115.110 103.380  61.231  1.00  0.83           O  
ATOM   3095  OD2 ASP A 191     112.868 103.038  61.604  1.00  0.83           O1-
ATOM   3096  H   ASP A 191     116.192 103.469  59.813  1.00  0.83           H  
ATOM   3097  HA  ASP A 191     114.379 103.215  57.480  1.00  0.83           H  
ATOM   3098  HB2 ASP A 191     114.027 101.605  59.348  1.00  0.83           H  
ATOM   3099  HB3 ASP A 191     112.662 102.719  59.185  1.00  0.83           H  
ATOM   3100  N   PHE A 192     115.026 105.976  58.741  1.00  0.88           N  
ATOM   3101  CA  PHE A 192     114.683 107.395  58.855  1.00  0.88           C  
ATOM   3102  C   PHE A 192     114.553 107.976  57.442  1.00  0.88           C  
ATOM   3103  O   PHE A 192     114.948 107.400  56.425  1.00  0.88           O  
ATOM   3104  CB  PHE A 192     115.726 108.197  59.653  1.00  0.88           C  
ATOM   3105  CG  PHE A 192     115.842 107.925  61.139  1.00  0.88           C  
ATOM   3106  CD1 PHE A 192     115.292 106.803  61.772  1.00  0.88           C  
ATOM   3107  CD2 PHE A 192     116.581 108.828  61.922  1.00  0.88           C  
ATOM   3108  CE1 PHE A 192     115.474 106.584  63.139  1.00  0.88           C  
ATOM   3109  CE2 PHE A 192     116.765 108.608  63.288  1.00  0.88           C  
ATOM   3110  CZ  PHE A 192     116.225 107.478  63.891  1.00  0.88           C  
ATOM   3111  H   PHE A 192     116.015 105.699  58.780  1.00  0.88           H  
ATOM   3112  HA  PHE A 192     113.700 107.476  59.336  1.00  0.88           H  
ATOM   3113  HB2 PHE A 192     115.500 109.266  59.547  1.00  0.88           H  
ATOM   3114  HB3 PHE A 192     116.716 108.053  59.203  1.00  0.88           H  
ATOM   3115  HD1 PHE A 192     114.734 106.048  61.228  1.00  0.88           H  
ATOM   3116  HD2 PHE A 192     117.026 109.709  61.466  1.00  0.88           H  
ATOM   3117  HE1 PHE A 192     115.032 105.703  63.603  1.00  0.88           H  
ATOM   3118  HE2 PHE A 192     117.333 109.312  63.887  1.00  0.88           H  
ATOM   3119  HZ  PHE A 192     116.391 107.289  64.946  1.00  0.88           H  
ATOM   3120  N   ILE A 193     113.952 109.227  57.409  1.00  0.86           N  
ATOM   3121  CA  ILE A 193     113.797 109.962  56.162  1.00  0.86           C  
ATOM   3122  C   ILE A 193     114.290 111.392  56.452  1.00  0.86           C  
ATOM   3123  O   ILE A 193     113.932 112.067  57.419  1.00  0.86           O  
ATOM   3124  CB  ILE A 193     112.345 109.915  55.626  1.00  0.86           C  
ATOM   3125  CG1 ILE A 193     111.928 108.462  55.294  1.00  0.86           C  
ATOM   3126  CG2 ILE A 193     112.172 110.830  54.407  1.00  0.86           C  
ATOM   3127  CD1 ILE A 193     110.481 108.317  54.841  1.00  0.86           C  
ATOM   3128  H   ILE A 193     113.595 109.681  58.269  1.00  0.86           H  
ATOM   3129  HA  ILE A 193     114.458 109.515  55.410  1.00  0.86           H  
ATOM   3130  HB  ILE A 193     111.674 110.277  56.409  1.00  0.86           H  
ATOM   3131 HG12 ILE A 193     112.049 107.834  56.184  1.00  0.86           H  
ATOM   3132 HG13 ILE A 193     112.589 108.050  54.521  1.00  0.86           H  
ATOM   3133 HG21 ILE A 193     112.399 111.870  54.658  1.00  0.86           H  
ATOM   3134 HG22 ILE A 193     112.829 110.523  53.586  1.00  0.86           H  
ATOM   3135 HG23 ILE A 193     111.142 110.825  54.041  1.00  0.86           H  
ATOM   3136 HD11 ILE A 193     109.796 108.788  55.552  1.00  0.86           H  
ATOM   3137 HD12 ILE A 193     110.320 108.758  53.853  1.00  0.86           H  
ATOM   3138 HD13 ILE A 193     110.218 107.256  54.769  1.00  0.86           H  
ATOM   3139  N   GLN A 194     115.183 111.860  55.497  1.00  0.84           N  
ATOM   3140  CA  GLN A 194     115.690 113.217  55.581  1.00  0.84           C  
ATOM   3141  C   GLN A 194     114.643 114.208  55.047  1.00  0.84           C  
ATOM   3142  O   GLN A 194     114.009 114.020  54.010  1.00  0.84           O  
ATOM   3143  CB  GLN A 194     117.034 113.392  54.863  1.00  0.84           C  
ATOM   3144  CG  GLN A 194     116.998 113.127  53.353  1.00  0.84           C  
ATOM   3145  CD  GLN A 194     118.395 112.927  52.811  1.00  0.84           C  
ATOM   3146  OE1 GLN A 194     118.844 111.831  52.492  1.00  0.84           O  
ATOM   3147  NE2 GLN A 194     119.144 114.066  52.730  1.00  0.84           N  
ATOM   3148  H   GLN A 194     115.472 111.264  54.725  1.00  0.84           H  
ATOM   3149  HA  GLN A 194     115.852 113.435  56.642  1.00  0.84           H  
ATOM   3150  HB2 GLN A 194     117.768 112.729  55.335  1.00  0.84           H  
ATOM   3151  HB3 GLN A 194     117.400 114.414  55.030  1.00  0.84           H  
ATOM   3152  HG2 GLN A 194     116.531 113.966  52.825  1.00  0.84           H  
ATOM   3153  HG3 GLN A 194     116.424 112.229  53.107  1.00  0.84           H  
ATOM   3154 HE21 GLN A 194     120.103 113.972  52.414  1.00  0.84           H  
ATOM   3155 HE22 GLN A 194     118.793 114.986  52.971  1.00  0.84           H  
ATOM   3156  N   THR A 195     114.555 115.367  55.783  1.00  0.88           N  
ATOM   3157  CA  THR A 195     113.765 116.521  55.356  1.00  0.88           C  
ATOM   3158  C   THR A 195     114.600 117.765  55.745  1.00  0.88           C  
ATOM   3159  O   THR A 195     115.778 117.675  56.098  1.00  0.88           O  
ATOM   3160  CB  THR A 195     112.319 116.479  55.895  1.00  0.88           C  
ATOM   3161  OG1 THR A 195     112.245 115.986  57.233  1.00  0.88           O  
ATOM   3162  CG2 THR A 195     111.409 115.587  55.056  1.00  0.88           C  
ATOM   3163  H   THR A 195     115.073 115.480  56.650  1.00  0.88           H  
ATOM   3164  HA  THR A 195     113.737 116.538  54.259  1.00  0.88           H  
ATOM   3165  HB  THR A 195     111.876 117.477  55.901  1.00  0.88           H  
ATOM   3166 HG21 THR A 195     111.423 115.875  54.001  1.00  0.88           H  
ATOM   3167 HG22 THR A 195     111.686 114.532  55.147  1.00  0.88           H  
ATOM   3168 HG23 THR A 195     110.377 115.659  55.418  1.00  0.88           H  
ATOM   3169  HG1 THR A 195     112.967 116.407  57.764  1.00  0.88           H  
ATOM   3170  N   THR A 196     113.993 118.983  55.562  1.00  0.89           N  
ATOM   3171  CA  THR A 196     114.685 120.268  55.718  1.00  0.89           C  
ATOM   3172  C   THR A 196     114.767 120.699  57.196  1.00  0.89           C  
ATOM   3173  O   THR A 196     113.989 120.264  58.055  1.00  0.89           O  
ATOM   3174  CB  THR A 196     113.945 121.334  54.880  1.00  0.89           C  
ATOM   3175  OG1 THR A 196     112.528 121.074  54.926  1.00  0.89           O  
ATOM   3176  CG2 THR A 196     114.390 121.299  53.421  1.00  0.89           C  
ATOM   3177  H   THR A 196     113.021 119.072  55.283  1.00  0.89           H  
ATOM   3178  HA  THR A 196     115.715 120.140  55.363  1.00  0.89           H  
ATOM   3179  HB  THR A 196     114.094 122.342  55.281  1.00  0.89           H  
ATOM   3180 HG21 THR A 196     115.463 121.495  53.327  1.00  0.89           H  
ATOM   3181 HG22 THR A 196     114.167 120.329  52.964  1.00  0.89           H  
ATOM   3182 HG23 THR A 196     113.849 122.051  52.837  1.00  0.89           H  
ATOM   3183  HG1 THR A 196     112.119 121.720  54.314  1.00  0.89           H  
ATOM   3184  N   PRO A 197     115.728 121.646  57.520  1.00  0.92           N  
ATOM   3185  CA  PRO A 197     115.931 122.052  58.915  1.00  0.92           C  
ATOM   3186  C   PRO A 197     114.675 122.744  59.466  1.00  0.92           C  
ATOM   3187  O   PRO A 197     114.122 123.684  58.898  1.00  0.92           O  
ATOM   3188  CB  PRO A 197     117.132 122.998  58.876  1.00  0.92           C  
ATOM   3189  CG  PRO A 197     117.149 123.513  57.441  1.00  0.92           C  
ATOM   3190  CD  PRO A 197     116.683 122.308  56.642  1.00  0.92           C  
ATOM   3191  HA  PRO A 197     116.161 121.165  59.511  1.00  0.92           H  
ATOM   3192  HB2 PRO A 197     118.054 122.432  59.058  1.00  0.92           H  
ATOM   3193  HB3 PRO A 197     117.080 123.808  59.609  1.00  0.92           H  
ATOM   3194  HG2 PRO A 197     118.134 123.870  57.129  1.00  0.92           H  
ATOM   3195  HG3 PRO A 197     116.435 124.338  57.333  1.00  0.92           H  
ATOM   3196  HD2 PRO A 197     116.247 122.587  55.683  1.00  0.92           H  
ATOM   3197  HD3 PRO A 197     117.506 121.607  56.464  1.00  0.92           H  
ATOM   3198  N   GLY A 198     114.197 122.161  60.630  1.00  0.93           N  
ATOM   3199  CA  GLY A 198     112.951 122.576  61.239  1.00  0.93           C  
ATOM   3200  C   GLY A 198     111.703 121.827  60.760  1.00  0.93           C  
ATOM   3201  O   GLY A 198     110.605 122.034  61.290  1.00  0.93           O  
ATOM   3202  H   GLY A 198     114.722 121.424  61.095  1.00  0.93           H  
ATOM   3203  HA2 GLY A 198     112.793 123.644  61.058  1.00  0.93           H  
ATOM   3204  HA3 GLY A 198     113.049 122.408  62.316  1.00  0.93           H  
ATOM   3205  N   SER A 199     111.862 120.959  59.701  1.00  0.92           N  
ATOM   3206  CA  SER A 199     110.717 120.266  59.106  1.00  0.92           C  
ATOM   3207  C   SER A 199     110.379 119.008  59.903  1.00  0.92           C  
ATOM   3208  O   SER A 199     109.417 118.994  60.678  1.00  0.92           O  
ATOM   3209  CB  SER A 199     110.908 119.942  57.630  1.00  0.92           C  
ATOM   3210  OG  SER A 199     110.958 121.155  56.891  1.00  0.92           O  
ATOM   3211  H   SER A 199     112.792 120.808  59.290  1.00  0.92           H  
ATOM   3212  HA  SER A 199     109.854 120.939  59.191  1.00  0.92           H  
ATOM   3213  HB2 SER A 199     110.069 119.351  57.247  1.00  0.92           H  
ATOM   3214  HB3 SER A 199     111.820 119.370  57.452  1.00  0.92           H  
ATOM   3215  HG  SER A 199     111.592 121.018  56.147  1.00  0.92           H  
ATOM   3216  N   GLY A 200     111.263 117.955  59.789  1.00  0.87           N  
ATOM   3217  CA  GLY A 200     110.976 116.639  60.338  1.00  0.87           C  
ATOM   3218  C   GLY A 200     111.106 116.570  61.854  1.00  0.87           C  
ATOM   3219  O   GLY A 200     111.578 117.485  62.529  1.00  0.87           O  
ATOM   3220  H   GLY A 200     112.156 118.077  59.315  1.00  0.87           H  
ATOM   3221  HA2 GLY A 200     111.685 115.936  59.899  1.00  0.87           H  
ATOM   3222  HA3 GLY A 200     109.957 116.360  60.050  1.00  0.87           H  
ATOM   3223  N   VAL A 201     110.599 115.415  62.412  1.00  0.86           N  
ATOM   3224  CA  VAL A 201     110.515 115.195  63.851  1.00  0.86           C  
ATOM   3225  C   VAL A 201     110.922 113.743  64.193  1.00  0.86           C  
ATOM   3226  O   VAL A 201     110.691 112.803  63.424  1.00  0.86           O  
ATOM   3227  CB  VAL A 201     109.092 115.468  64.410  1.00  0.86           C  
ATOM   3228  CG1 VAL A 201     108.742 116.956  64.373  1.00  0.86           C  
ATOM   3229  CG2 VAL A 201     107.995 114.667  63.697  1.00  0.86           C  
ATOM   3230  H   VAL A 201     110.272 114.664  61.818  1.00  0.86           H  
ATOM   3231  HA  VAL A 201     111.226 115.880  64.322  1.00  0.86           H  
ATOM   3232  HB  VAL A 201     109.074 115.163  65.465  1.00  0.86           H  
ATOM   3233 HG11 VAL A 201     109.499 117.547  64.896  1.00  0.86           H  
ATOM   3234 HG12 VAL A 201     108.658 117.326  63.346  1.00  0.86           H  
ATOM   3235 HG13 VAL A 201     107.782 117.139  64.869  1.00  0.86           H  
ATOM   3236 HG21 VAL A 201     107.926 114.928  62.636  1.00  0.86           H  
ATOM   3237 HG22 VAL A 201     108.171 113.590  63.774  1.00  0.86           H  
ATOM   3238 HG23 VAL A 201     107.018 114.868  64.151  1.00  0.86           H  
ATOM   3239  N   PRO A 202     111.454 113.551  65.453  1.00  0.90           N  
ATOM   3240  CA  PRO A 202     111.550 112.221  66.037  1.00  0.90           C  
ATOM   3241  C   PRO A 202     110.151 111.831  66.538  1.00  0.90           C  
ATOM   3242  O   PRO A 202     109.488 112.542  67.296  1.00  0.90           O  
ATOM   3243  CB  PRO A 202     112.519 112.406  67.201  1.00  0.90           C  
ATOM   3244  CG  PRO A 202     112.317 113.849  67.641  1.00  0.90           C  
ATOM   3245  CD  PRO A 202     111.989 114.573  66.349  1.00  0.90           C  
ATOM   3246  HA  PRO A 202     111.917 111.498  65.304  1.00  0.90           H  
ATOM   3247  HB2 PRO A 202     113.548 112.280  66.852  1.00  0.90           H  
ATOM   3248  HB3 PRO A 202     112.347 111.712  68.022  1.00  0.90           H  
ATOM   3249  HG2 PRO A 202     113.196 114.267  68.138  1.00  0.90           H  
ATOM   3250  HG3 PRO A 202     111.475 113.918  68.340  1.00  0.90           H  
ATOM   3251  HD2 PRO A 202     111.269 115.380  66.506  1.00  0.90           H  
ATOM   3252  HD3 PRO A 202     112.889 114.987  65.881  1.00  0.90           H  
ATOM   3253  N   VAL A 203     109.686 110.618  66.058  1.00  0.87           N  
ATOM   3254  CA  VAL A 203     108.464 110.018  66.615  1.00  0.87           C  
ATOM   3255  C   VAL A 203     108.942 109.034  67.713  1.00  0.87           C  
ATOM   3256  O   VAL A 203     109.767 108.150  67.477  1.00  0.87           O  
ATOM   3257  CB  VAL A 203     107.614 109.311  65.541  1.00  0.87           C  
ATOM   3258  CG1 VAL A 203     106.350 108.693  66.149  1.00  0.87           C  
ATOM   3259  CG2 VAL A 203     107.216 110.280  64.421  1.00  0.87           C  
ATOM   3260  H   VAL A 203     110.193 110.110  65.308  1.00  0.87           H  
ATOM   3261  HA  VAL A 203     107.865 110.808  67.083  1.00  0.87           H  
ATOM   3262  HB  VAL A 203     108.192 108.501  65.090  1.00  0.87           H  
ATOM   3263 HG11 VAL A 203     106.598 107.920  66.883  1.00  0.87           H  
ATOM   3264 HG12 VAL A 203     105.737 109.452  66.647  1.00  0.87           H  
ATOM   3265 HG13 VAL A 203     105.738 108.220  65.373  1.00  0.87           H  
ATOM   3266 HG21 VAL A 203     106.649 111.130  64.816  1.00  0.87           H  
ATOM   3267 HG22 VAL A 203     108.095 110.670  63.899  1.00  0.87           H  
ATOM   3268 HG23 VAL A 203     106.593 109.775  63.676  1.00  0.87           H  
ATOM   3269  N   VAL A 204     108.404 109.280  68.977  1.00  0.87           N  
ATOM   3270  CA  VAL A 204     109.007 108.770  70.218  1.00  0.87           C  
ATOM   3271  C   VAL A 204     108.070 108.134  71.272  1.00  0.87           C  
ATOM   3272  O   VAL A 204     108.469 107.900  72.421  1.00  0.87           O  
ATOM   3273  CB  VAL A 204     109.777 109.915  70.945  1.00  0.87           C  
ATOM   3274  CG1 VAL A 204     110.828 110.571  70.063  1.00  0.87           C  
ATOM   3275  CG2 VAL A 204     108.846 111.010  71.484  1.00  0.87           C  
ATOM   3276  H   VAL A 204     107.603 109.901  69.064  1.00  0.87           H  
ATOM   3277  HA  VAL A 204     109.721 107.984  69.945  1.00  0.87           H  
ATOM   3278  HB  VAL A 204     110.308 109.476  71.799  1.00  0.87           H  
ATOM   3279 HG11 VAL A 204     111.394 109.815  69.525  1.00  0.87           H  
ATOM   3280 HG12 VAL A 204     110.374 111.243  69.334  1.00  0.87           H  
ATOM   3281 HG13 VAL A 204     111.527 111.163  70.664  1.00  0.87           H  
ATOM   3282 HG21 VAL A 204     108.283 111.496  70.680  1.00  0.87           H  
ATOM   3283 HG22 VAL A 204     108.128 110.618  72.211  1.00  0.87           H  
ATOM   3284 HG23 VAL A 204     109.434 111.782  71.992  1.00  0.87           H  
ATOM   3285  N   ASP A 205     106.794 107.804  70.865  1.00  0.85           N  
ATOM   3286  CA  ASP A 205     105.782 107.443  71.875  1.00  0.85           C  
ATOM   3287  C   ASP A 205     106.211 106.143  72.579  1.00  0.85           C  
ATOM   3288  O   ASP A 205     106.167 106.019  73.803  1.00  0.85           O  
ATOM   3289  CB  ASP A 205     104.426 107.277  71.224  1.00  0.85           C  
ATOM   3290  CG  ASP A 205     103.231 107.661  72.068  1.00  0.85           C  
ATOM   3291  OD1 ASP A 205     103.340 107.916  73.308  1.00  0.85           O  
ATOM   3292  OD2 ASP A 205     102.149 107.784  71.398  1.00  0.85           O1-
ATOM   3293  H   ASP A 205     106.540 107.854  69.883  1.00  0.85           H  
ATOM   3294  HA  ASP A 205     105.786 108.248  72.617  1.00  0.85           H  
ATOM   3295  HB2 ASP A 205     104.271 106.245  70.890  1.00  0.85           H  
ATOM   3296  HB3 ASP A 205     104.369 107.906  70.325  1.00  0.85           H  
ATOM   3297  N   SER A 206     106.646 105.139  71.734  1.00  0.87           N  
ATOM   3298  CA  SER A 206     107.064 103.846  72.264  1.00  0.87           C  
ATOM   3299  C   SER A 206     108.311 104.084  73.121  1.00  0.87           C  
ATOM   3300  O   SER A 206     108.333 103.797  74.320  1.00  0.87           O  
ATOM   3301  CB  SER A 206     107.323 102.837  71.151  1.00  0.87           C  
ATOM   3302  OG  SER A 206     108.288 103.342  70.223  1.00  0.87           O  
ATOM   3303  H   SER A 206     106.691 105.302  70.731  1.00  0.87           H  
ATOM   3304  HA  SER A 206     106.275 103.477  72.926  1.00  0.87           H  
ATOM   3305  HB2 SER A 206     106.408 102.637  70.586  1.00  0.87           H  
ATOM   3306  HB3 SER A 206     107.672 101.892  71.579  1.00  0.87           H  
ATOM   3307  HG  SER A 206     108.991 102.614  70.158  1.00  0.87           H  
ATOM   3308  N   TYR A 207     109.343 104.711  72.455  1.00  0.85           N  
ATOM   3309  CA  TYR A 207     110.640 105.011  73.048  1.00  0.85           C  
ATOM   3310  C   TYR A 207     110.475 105.560  74.469  1.00  0.85           C  
ATOM   3311  O   TYR A 207     111.084 105.062  75.418  1.00  0.85           O  
ATOM   3312  CB  TYR A 207     111.428 105.986  72.153  1.00  0.85           C  
ATOM   3313  CG  TYR A 207     112.780 106.418  72.676  1.00  0.85           C  
ATOM   3314  CD1 TYR A 207     112.893 107.543  73.507  1.00  0.85           C  
ATOM   3315  CD2 TYR A 207     113.944 105.718  72.335  1.00  0.85           C  
ATOM   3316  CE1 TYR A 207     114.136 107.954  73.984  1.00  0.85           C  
ATOM   3317  CE2 TYR A 207     115.194 106.120  72.818  1.00  0.85           C  
ATOM   3318  CZ  TYR A 207     115.277 107.240  73.635  1.00  0.85           C  
ATOM   3319  OH  TYR A 207     116.474 107.720  74.081  1.00  0.85           O  
ATOM   3320  H   TYR A 207     109.180 104.878  71.460  1.00  0.85           H  
ATOM   3321  HA  TYR A 207     111.168 104.055  73.124  1.00  0.85           H  
ATOM   3322  HB2 TYR A 207     110.836 106.888  71.961  1.00  0.85           H  
ATOM   3323  HB3 TYR A 207     111.565 105.530  71.163  1.00  0.85           H  
ATOM   3324  HD1 TYR A 207     112.014 108.114  73.795  1.00  0.85           H  
ATOM   3325  HD2 TYR A 207     113.892 104.856  71.678  1.00  0.85           H  
ATOM   3326  HE1 TYR A 207     114.214 108.831  74.621  1.00  0.85           H  
ATOM   3327  HE2 TYR A 207     116.089 105.573  72.529  1.00  0.85           H  
ATOM   3328  HH  TYR A 207     117.223 107.119  73.818  1.00  0.85           H  
ATOM   3329  N   TYR A 208     109.666 106.670  74.619  1.00  0.86           N  
ATOM   3330  CA  TYR A 208     109.547 107.290  75.932  1.00  0.86           C  
ATOM   3331  C   TYR A 208     108.596 106.503  76.863  1.00  0.86           C  
ATOM   3332  O   TYR A 208     108.834 106.462  78.075  1.00  0.86           O  
ATOM   3333  CB  TYR A 208     109.147 108.767  75.858  1.00  0.86           C  
ATOM   3334  CG  TYR A 208     110.311 109.738  75.958  1.00  0.86           C  
ATOM   3335  CD1 TYR A 208     111.048 109.861  77.146  1.00  0.86           C  
ATOM   3336  CD2 TYR A 208     110.648 110.569  74.880  1.00  0.86           C  
ATOM   3337  CE1 TYR A 208     112.063 110.819  77.273  1.00  0.86           C  
ATOM   3338  CE2 TYR A 208     111.682 111.508  74.993  1.00  0.86           C  
ATOM   3339  CZ  TYR A 208     112.369 111.643  76.196  1.00  0.86           C  
ATOM   3340  OH  TYR A 208     113.349 112.592  76.280  1.00  0.86           O  
ATOM   3341  H   TYR A 208     109.165 107.044  73.802  1.00  0.86           H  
ATOM   3342  HA  TYR A 208     110.533 107.205  76.406  1.00  0.86           H  
ATOM   3343  HB2 TYR A 208     108.460 109.019  76.674  1.00  0.86           H  
ATOM   3344  HB3 TYR A 208     108.602 108.963  74.929  1.00  0.86           H  
ATOM   3345  HD1 TYR A 208     110.827 109.219  77.996  1.00  0.86           H  
ATOM   3346  HD2 TYR A 208     110.102 110.492  73.945  1.00  0.86           H  
ATOM   3347  HE1 TYR A 208     112.599 110.906  78.213  1.00  0.86           H  
ATOM   3348  HE2 TYR A 208     111.943 112.135  74.144  1.00  0.86           H  
ATOM   3349  HH  TYR A 208     113.386 112.979  77.196  1.00  0.86           H  
ATOM   3350  N   SER A 209     107.460 105.926  76.327  1.00  0.89           N  
ATOM   3351  CA  SER A 209     106.485 105.240  77.188  1.00  0.89           C  
ATOM   3352  C   SER A 209     107.144 104.007  77.803  1.00  0.89           C  
ATOM   3353  O   SER A 209     106.848 103.624  78.934  1.00  0.89           O  
ATOM   3354  CB  SER A 209     105.216 104.802  76.448  1.00  0.89           C  
ATOM   3355  OG  SER A 209     104.133 104.473  77.329  1.00  0.89           O  
ATOM   3356  H   SER A 209     107.273 105.981  75.318  1.00  0.89           H  
ATOM   3357  HA  SER A 209     106.234 105.918  78.011  1.00  0.89           H  
ATOM   3358  HB2 SER A 209     105.404 103.956  75.782  1.00  0.89           H  
ATOM   3359  HB3 SER A 209     104.849 105.631  75.838  1.00  0.89           H  
ATOM   3360  HG  SER A 209     104.242 103.521  77.684  1.00  0.89           H  
ATOM   3361  N   LEU A 210     108.007 103.325  76.962  1.00  0.89           N  
ATOM   3362  CA  LEU A 210     108.714 102.125  77.391  1.00  0.89           C  
ATOM   3363  C   LEU A 210     109.873 102.460  78.349  1.00  0.89           C  
ATOM   3364  O   LEU A 210     110.301 101.620  79.144  1.00  0.89           O  
ATOM   3365  CB  LEU A 210     109.264 101.360  76.180  1.00  0.89           C  
ATOM   3366  CG  LEU A 210     108.194 100.691  75.292  1.00  0.89           C  
ATOM   3367  CD1 LEU A 210     108.835 100.202  73.993  1.00  0.89           C  
ATOM   3368  CD2 LEU A 210     107.516  99.524  76.006  1.00  0.89           C  
ATOM   3369  H   LEU A 210     108.136 103.674  75.994  1.00  0.89           H  
ATOM   3370  HA  LEU A 210     108.012 101.509  77.965  1.00  0.89           H  
ATOM   3371  HB2 LEU A 210     109.972 100.594  76.516  1.00  0.89           H  
ATOM   3372  HB3 LEU A 210     109.843 102.058  75.565  1.00  0.89           H  
ATOM   3373  HG  LEU A 210     107.421 101.422  75.027  1.00  0.89           H  
ATOM   3374 HD11 LEU A 210     109.276 101.036  73.437  1.00  0.89           H  
ATOM   3375 HD12 LEU A 210     109.631  99.479  74.195  1.00  0.89           H  
ATOM   3376 HD13 LEU A 210     108.094  99.723  73.344  1.00  0.89           H  
ATOM   3377 HD21 LEU A 210     108.251  98.819  76.409  1.00  0.89           H  
ATOM   3378 HD22 LEU A 210     106.902  99.888  76.833  1.00  0.89           H  
ATOM   3379 HD23 LEU A 210     106.858  98.974  75.326  1.00  0.89           H  
ATOM   3380  N   LEU A 211     110.497 103.679  78.164  1.00  0.87           N  
ATOM   3381  CA  LEU A 211     111.602 104.114  79.017  1.00  0.87           C  
ATOM   3382  C   LEU A 211     111.082 104.653  80.363  1.00  0.87           C  
ATOM   3383  O   LEU A 211     111.743 104.540  81.398  1.00  0.87           O  
ATOM   3384  CB  LEU A 211     112.452 105.163  78.290  1.00  0.87           C  
ATOM   3385  CG  LEU A 211     113.722 105.627  79.028  1.00  0.87           C  
ATOM   3386  CD1 LEU A 211     114.658 104.471  79.377  1.00  0.87           C  
ATOM   3387  CD2 LEU A 211     114.469 106.652  78.168  1.00  0.87           C  
ATOM   3388  H   LEU A 211     110.172 104.275  77.405  1.00  0.87           H  
ATOM   3389  HA  LEU A 211     112.202 103.224  79.236  1.00  0.87           H  
ATOM   3390  HB2 LEU A 211     111.833 106.044  78.077  1.00  0.87           H  
ATOM   3391  HB3 LEU A 211     112.750 104.752  77.318  1.00  0.87           H  
ATOM   3392  HG  LEU A 211     113.429 106.127  79.957  1.00  0.87           H  
ATOM   3393 HD11 LEU A 211     114.204 103.789  80.101  1.00  0.87           H  
ATOM   3394 HD12 LEU A 211     114.927 103.894  78.485  1.00  0.87           H  
ATOM   3395 HD13 LEU A 211     115.581 104.847  79.829  1.00  0.87           H  
ATOM   3396 HD21 LEU A 211     114.794 106.214  77.218  1.00  0.87           H  
ATOM   3397 HD22 LEU A 211     113.830 107.513  77.944  1.00  0.87           H  
ATOM   3398 HD23 LEU A 211     115.358 107.022  78.690  1.00  0.87           H  
ATOM   3399  N   MET A 212     109.894 105.358  80.318  1.00  0.87           N  
ATOM   3400  CA  MET A 212     109.343 106.064  81.478  1.00  0.87           C  
ATOM   3401  C   MET A 212     109.371 105.282  82.817  1.00  0.87           C  
ATOM   3402  O   MET A 212     110.013 105.732  83.780  1.00  0.87           O  
ATOM   3403  CB  MET A 212     107.932 106.602  81.176  1.00  0.87           C  
ATOM   3404  CG  MET A 212     107.964 108.036  80.648  1.00  0.87           C  
ATOM   3405  SD  MET A 212     106.331 108.473  79.970  1.00  0.87           S  
ATOM   3406  CE  MET A 212     106.733 110.095  79.300  1.00  0.87           C  
ATOM   3407  H   MET A 212     109.425 105.481  79.409  1.00  0.87           H  
ATOM   3408  HA  MET A 212     110.022 106.914  81.637  1.00  0.87           H  
ATOM   3409  HB2 MET A 212     107.310 106.571  82.078  1.00  0.87           H  
ATOM   3410  HB3 MET A 212     107.443 105.959  80.435  1.00  0.87           H  
ATOM   3411  HG2 MET A 212     108.713 108.147  79.861  1.00  0.87           H  
ATOM   3412  HG3 MET A 212     108.213 108.726  81.460  1.00  0.87           H  
ATOM   3413  HE1 MET A 212     107.240 110.691  80.057  1.00  0.87           H  
ATOM   3414  HE2 MET A 212     107.373 110.002  78.421  1.00  0.87           H  
ATOM   3415  HE3 MET A 212     105.811 110.605  79.021  1.00  0.87           H  
ATOM   3416  N   PRO A 213     108.706 104.083  82.950  1.00  0.91           N  
ATOM   3417  CA  PRO A 213     108.711 103.362  84.234  1.00  0.91           C  
ATOM   3418  C   PRO A 213     110.104 102.947  84.701  1.00  0.91           C  
ATOM   3419  O   PRO A 213     110.351 102.670  85.876  1.00  0.91           O  
ATOM   3420  CB  PRO A 213     107.879 102.105  83.973  1.00  0.91           C  
ATOM   3421  CG  PRO A 213     107.003 102.490  82.795  1.00  0.91           C  
ATOM   3422  CD  PRO A 213     107.901 103.387  81.962  1.00  0.91           C  
ATOM   3423  HA  PRO A 213     108.257 104.013  84.989  1.00  0.91           H  
ATOM   3424  HB2 PRO A 213     107.296 101.805  84.848  1.00  0.91           H  
ATOM   3425  HB3 PRO A 213     108.507 101.251  83.697  1.00  0.91           H  
ATOM   3426  HG2 PRO A 213     106.145 103.063  83.160  1.00  0.91           H  
ATOM   3427  HG3 PRO A 213     106.637 101.624  82.239  1.00  0.91           H  
ATOM   3428  HD2 PRO A 213     108.575 102.805  81.326  1.00  0.91           H  
ATOM   3429  HD3 PRO A 213     107.319 104.072  81.353  1.00  0.91           H  
ATOM   3430  N   ILE A 214     111.051 102.817  83.703  1.00  0.88           N  
ATOM   3431  CA  ILE A 214     112.375 102.246  83.958  1.00  0.88           C  
ATOM   3432  C   ILE A 214     113.267 103.330  84.593  1.00  0.88           C  
ATOM   3433  O   ILE A 214     114.335 103.056  85.152  1.00  0.88           O  
ATOM   3434  CB  ILE A 214     112.942 101.573  82.683  1.00  0.88           C  
ATOM   3435  CG1 ILE A 214     112.480 100.100  82.573  1.00  0.88           C  
ATOM   3436  CG2 ILE A 214     114.474 101.601  82.593  1.00  0.88           C  
ATOM   3437  CD1 ILE A 214     110.976  99.898  82.496  1.00  0.88           C  
ATOM   3438  H   ILE A 214     110.840 103.147  82.758  1.00  0.88           H  
ATOM   3439  HA  ILE A 214     112.259 101.490  84.746  1.00  0.88           H  
ATOM   3440  HB  ILE A 214     112.570 102.100  81.796  1.00  0.88           H  
ATOM   3441 HG12 ILE A 214     112.861  99.529  83.427  1.00  0.88           H  
ATOM   3442 HG13 ILE A 214     112.925  99.653  81.679  1.00  0.88           H  
ATOM   3443 HG21 ILE A 214     114.849 102.628  82.537  1.00  0.88           H  
ATOM   3444 HG22 ILE A 214     114.933 101.105  83.453  1.00  0.88           H  
ATOM   3445 HG23 ILE A 214     114.823 101.087  81.692  1.00  0.88           H  
ATOM   3446 HD11 ILE A 214     110.504 100.095  83.462  1.00  0.88           H  
ATOM   3447 HD12 ILE A 214     110.524 100.545  81.739  1.00  0.88           H  
ATOM   3448 HD13 ILE A 214     110.751  98.859  82.233  1.00  0.88           H  
ATOM   3449  N   LEU A 215     112.773 104.618  84.553  1.00  0.89           N  
ATOM   3450  CA  LEU A 215     113.472 105.714  85.194  1.00  0.89           C  
ATOM   3451  C   LEU A 215     113.247 105.618  86.707  1.00  0.89           C  
ATOM   3452  O   LEU A 215     114.069 106.078  87.498  1.00  0.89           O  
ATOM   3453  CB  LEU A 215     113.014 107.078  84.681  1.00  0.89           C  
ATOM   3454  CG  LEU A 215     113.174 107.258  83.160  1.00  0.89           C  
ATOM   3455  CD1 LEU A 215     112.643 108.625  82.748  1.00  0.89           C  
ATOM   3456  CD2 LEU A 215     114.614 107.073  82.690  1.00  0.89           C  
ATOM   3457  H   LEU A 215     111.901 104.795  84.049  1.00  0.89           H  
ATOM   3458  HA  LEU A 215     114.546 105.576  85.030  1.00  0.89           H  
ATOM   3459  HB2 LEU A 215     113.577 107.863  85.204  1.00  0.89           H  
ATOM   3460  HB3 LEU A 215     111.961 107.235  84.952  1.00  0.89           H  
ATOM   3461  HG  LEU A 215     112.559 106.515  82.646  1.00  0.89           H  
ATOM   3462 HD11 LEU A 215     111.586 108.702  83.020  1.00  0.89           H  
ATOM   3463 HD12 LEU A 215     113.185 109.435  83.245  1.00  0.89           H  
ATOM   3464 HD13 LEU A 215     112.723 108.769  81.666  1.00  0.89           H  
ATOM   3465 HD21 LEU A 215     115.299 107.709  83.256  1.00  0.89           H  
ATOM   3466 HD22 LEU A 215     114.934 106.034  82.808  1.00  0.89           H  
ATOM   3467 HD23 LEU A 215     114.718 107.323  81.630  1.00  0.89           H  
ATOM   3468  N   THR A 216     112.047 105.054  87.099  1.00  0.88           N  
ATOM   3469  CA  THR A 216     111.631 104.953  88.502  1.00  0.88           C  
ATOM   3470  C   THR A 216     112.394 103.786  89.151  1.00  0.88           C  
ATOM   3471  O   THR A 216     112.760 103.817  90.332  1.00  0.88           O  
ATOM   3472  CB  THR A 216     110.112 104.703  88.622  1.00  0.88           C  
ATOM   3473  OG1 THR A 216     109.383 105.696  87.899  1.00  0.88           O  
ATOM   3474  CG2 THR A 216     109.622 104.763  90.065  1.00  0.88           C  
ATOM   3475  H   THR A 216     111.455 104.683  86.356  1.00  0.88           H  
ATOM   3476  HA  THR A 216     111.922 105.887  88.997  1.00  0.88           H  
ATOM   3477  HB  THR A 216     109.840 103.731  88.197  1.00  0.88           H  
ATOM   3478 HG21 THR A 216     110.041 103.957  90.673  1.00  0.88           H  
ATOM   3479 HG22 THR A 216     109.882 105.723  90.526  1.00  0.88           H  
ATOM   3480 HG23 THR A 216     108.531 104.686  90.101  1.00  0.88           H  
ATOM   3481  HG1 THR A 216     109.840 105.864  87.053  1.00  0.88           H  
ATOM   3482  N   LEU A 217     112.499 102.658  88.351  1.00  0.87           N  
ATOM   3483  CA  LEU A 217     113.120 101.419  88.805  1.00  0.87           C  
ATOM   3484  C   LEU A 217     114.633 101.606  88.868  1.00  0.87           C  
ATOM   3485  O   LEU A 217     115.295 101.121  89.787  1.00  0.87           O  
ATOM   3486  CB  LEU A 217     112.833 100.228  87.881  1.00  0.87           C  
ATOM   3487  CG  LEU A 217     111.353  99.864  87.688  1.00  0.87           C  
ATOM   3488  CD1 LEU A 217     111.257  98.613  86.815  1.00  0.87           C  
ATOM   3489  CD2 LEU A 217     110.604  99.652  89.000  1.00  0.87           C  
ATOM   3490  H   LEU A 217     112.088 102.694  87.415  1.00  0.87           H  
ATOM   3491  HA  LEU A 217     112.773 101.222  89.826  1.00  0.87           H  
ATOM   3492  HB2 LEU A 217     113.369  99.352  88.273  1.00  0.87           H  
ATOM   3493  HB3 LEU A 217     113.269 100.422  86.891  1.00  0.87           H  
ATOM   3494  HG  LEU A 217     110.855 100.675  87.152  1.00  0.87           H  
ATOM   3495 HD11 LEU A 217     111.750  98.773  85.851  1.00  0.87           H  
ATOM   3496 HD12 LEU A 217     111.723  97.748  87.299  1.00  0.87           H  
ATOM   3497 HD13 LEU A 217     110.213  98.366  86.615  1.00  0.87           H  
ATOM   3498 HD21 LEU A 217     111.096  98.900  89.619  1.00  0.87           H  
ATOM   3499 HD22 LEU A 217     110.541 100.582  89.574  1.00  0.87           H  
ATOM   3500 HD23 LEU A 217     109.577  99.319  88.814  1.00  0.87           H  
ATOM   3501  N   THR A 218     115.211 102.251  87.784  1.00  0.88           N  
ATOM   3502  CA  THR A 218     116.662 102.477  87.787  1.00  0.88           C  
ATOM   3503  C   THR A 218     117.027 103.791  88.494  1.00  0.88           C  
ATOM   3504  O   THR A 218     118.192 104.167  88.621  1.00  0.88           O  
ATOM   3505  CB  THR A 218     117.311 102.417  86.397  1.00  0.88           C  
ATOM   3506  OG1 THR A 218     116.765 103.405  85.526  1.00  0.88           O  
ATOM   3507  CG2 THR A 218     117.166 101.040  85.759  1.00  0.88           C  
ATOM   3508  H   THR A 218     114.653 102.577  86.989  1.00  0.88           H  
ATOM   3509  HA  THR A 218     117.123 101.691  88.399  1.00  0.88           H  
ATOM   3510  HB  THR A 218     118.380 102.643  86.483  1.00  0.88           H  
ATOM   3511 HG21 THR A 218     117.626 100.266  86.381  1.00  0.88           H  
ATOM   3512 HG22 THR A 218     116.114 100.783  85.605  1.00  0.88           H  
ATOM   3513 HG23 THR A 218     117.641 101.020  84.774  1.00  0.88           H  
ATOM   3514  HG1 THR A 218     115.834 103.157  85.310  1.00  0.88           H  
ATOM   3515  N   ARG A 219     115.961 104.511  88.993  1.00  0.79           N  
ATOM   3516  CA  ARG A 219     116.115 105.639  89.893  1.00  0.79           C  
ATOM   3517  C   ARG A 219     116.796 106.819  89.197  1.00  0.79           C  
ATOM   3518  O   ARG A 219     117.323 107.744  89.820  1.00  0.79           O  
ATOM   3519  CB  ARG A 219     116.872 105.242  91.168  1.00  0.79           C  
ATOM   3520  CG  ARG A 219     116.329 105.951  92.409  1.00  0.79           C  
ATOM   3521  CD  ARG A 219     115.579 104.992  93.325  1.00  0.79           C  
ATOM   3522  NE  ARG A 219     114.412 104.374  92.683  1.00  0.79           N  
ATOM   3523  CZ  ARG A 219     113.513 103.625  93.372  1.00  0.79           C  
ATOM   3524  NH1 ARG A 219     112.432 103.143  92.730  1.00  0.79           N  
ATOM   3525  NH2 ARG A 219     113.666 103.321  94.683  1.00  0.79           N1+
ATOM   3526  H   ARG A 219     115.028 104.233  88.711  1.00  0.79           H  
ATOM   3527  HA  ARG A 219     115.092 105.956  90.128  1.00  0.79           H  
ATOM   3528  HB2 ARG A 219     117.935 105.491  91.061  1.00  0.79           H  
ATOM   3529  HB3 ARG A 219     116.833 104.155  91.316  1.00  0.79           H  
ATOM   3530  HG2 ARG A 219     115.683 106.795  92.141  1.00  0.79           H  
ATOM   3531  HG3 ARG A 219     117.171 106.368  92.974  1.00  0.79           H  
ATOM   3532  HD2 ARG A 219     115.231 105.552  94.199  1.00  0.79           H  
ATOM   3533  HD3 ARG A 219     116.250 104.191  93.655  1.00  0.79           H  
ATOM   3534  HE  ARG A 219     114.217 104.461  91.682  1.00  0.79           H  
ATOM   3535 HH11 ARG A 219     111.721 102.581  93.181  1.00  0.79           H  
ATOM   3536 HH12 ARG A 219     112.361 103.308  91.713  1.00  0.79           H  
ATOM   3537 HH21 ARG A 219     114.528 103.545  95.165  1.00  0.79           H  
ATOM   3538 HH22 ARG A 219     112.979 102.765  95.179  1.00  0.79           H  
ATOM   3539  N   ALA A 220     116.615 106.877  87.834  1.00  0.89           N  
ATOM   3540  CA  ALA A 220     117.498 107.613  86.937  1.00  0.89           C  
ATOM   3541  C   ALA A 220     117.198 109.111  86.817  1.00  0.89           C  
ATOM   3542  O   ALA A 220     117.666 109.801  85.914  1.00  0.89           O  
ATOM   3543  CB  ALA A 220     117.510 106.959  85.563  1.00  0.89           C  
ATOM   3544  H   ALA A 220     115.815 106.353  87.462  1.00  0.89           H  
ATOM   3545  HA  ALA A 220     118.506 107.552  87.367  1.00  0.89           H  
ATOM   3546  HB1 ALA A 220     117.791 105.905  85.637  1.00  0.89           H  
ATOM   3547  HB2 ALA A 220     116.519 107.007  85.103  1.00  0.89           H  
ATOM   3548  HB3 ALA A 220     118.214 107.451  84.886  1.00  0.89           H  
ATOM   3549  N   LEU A 221     116.485 109.636  87.874  1.00  0.87           N  
ATOM   3550  CA  LEU A 221     116.227 111.055  88.019  1.00  0.87           C  
ATOM   3551  C   LEU A 221     116.919 111.669  89.241  1.00  0.87           C  
ATOM   3552  O   LEU A 221     116.931 112.895  89.397  1.00  0.87           O  
ATOM   3553  CB  LEU A 221     114.717 111.351  88.074  1.00  0.87           C  
ATOM   3554  CG  LEU A 221     114.256 112.243  86.902  1.00  0.87           C  
ATOM   3555  CD1 LEU A 221     114.219 111.463  85.585  1.00  0.87           C  
ATOM   3556  CD2 LEU A 221     112.878 112.833  87.195  1.00  0.87           C  
ATOM   3557  H   LEU A 221     116.135 108.985  88.571  1.00  0.87           H  
ATOM   3558  HA  LEU A 221     116.682 111.571  87.165  1.00  0.87           H  
ATOM   3559  HB2 LEU A 221     114.469 111.858  89.017  1.00  0.87           H  
ATOM   3560  HB3 LEU A 221     114.134 110.420  88.072  1.00  0.87           H  
ATOM   3561  HG  LEU A 221     114.953 113.083  86.792  1.00  0.87           H  
ATOM   3562 HD11 LEU A 221     115.214 111.108  85.303  1.00  0.87           H  
ATOM   3563 HD12 LEU A 221     113.557 110.594  85.658  1.00  0.87           H  
ATOM   3564 HD13 LEU A 221     113.852 112.095  84.769  1.00  0.87           H  
ATOM   3565 HD21 LEU A 221     112.139 112.045  87.355  1.00  0.87           H  
ATOM   3566 HD22 LEU A 221     112.904 113.460  88.092  1.00  0.87           H  
ATOM   3567 HD23 LEU A 221     112.542 113.457  86.361  1.00  0.87           H  
ATOM   3568  N   THR A 222     117.508 110.820  90.153  1.00  0.86           N  
ATOM   3569  CA  THR A 222     118.035 111.310  91.442  1.00  0.86           C  
ATOM   3570  C   THR A 222     119.211 112.334  91.437  1.00  0.86           C  
ATOM   3571  O   THR A 222     119.954 112.408  92.426  1.00  0.86           O  
ATOM   3572  CB  THR A 222     118.433 110.103  92.349  1.00  0.86           C  
ATOM   3573  OG1 THR A 222     118.740 110.529  93.684  1.00  0.86           O  
ATOM   3574  CG2 THR A 222     119.627 109.303  91.829  1.00  0.86           C  
ATOM   3575  H   THR A 222     117.544 109.817  89.942  1.00  0.86           H  
ATOM   3576  HA  THR A 222     117.207 111.847  91.925  1.00  0.86           H  
ATOM   3577  HB  THR A 222     117.574 109.426  92.429  1.00  0.86           H  
ATOM   3578 HG21 THR A 222     119.476 108.951  90.806  1.00  0.86           H  
ATOM   3579 HG22 THR A 222     120.552 109.888  91.861  1.00  0.86           H  
ATOM   3580 HG23 THR A 222     119.797 108.430  92.469  1.00  0.86           H  
ATOM   3581  HG1 THR A 222     119.352 111.301  93.600  1.00  0.86           H  
ATOM   3582  N   ALA A 223     119.275 113.249  90.404  1.00  0.86           N  
ATOM   3583  CA  ALA A 223     120.404 114.171  90.233  1.00  0.86           C  
ATOM   3584  C   ALA A 223     120.048 115.598  89.781  1.00  0.86           C  
ATOM   3585  O   ALA A 223     120.905 116.441  89.506  1.00  0.86           O  
ATOM   3586  CB  ALA A 223     121.383 113.572  89.229  1.00  0.86           C  
ATOM   3587  H   ALA A 223     118.492 113.245  89.739  1.00  0.86           H  
ATOM   3588  HA  ALA A 223     120.907 114.273  91.199  1.00  0.86           H  
ATOM   3589  HB1 ALA A 223     121.672 112.555  89.512  1.00  0.86           H  
ATOM   3590  HB2 ALA A 223     120.921 113.518  88.239  1.00  0.86           H  
ATOM   3591  HB3 ALA A 223     122.292 114.177  89.143  1.00  0.86           H  
ATOM   3592  N   GLU A 224     118.708 115.920  89.795  1.00  0.81           N  
ATOM   3593  CA  GLU A 224     118.214 117.223  89.335  1.00  0.81           C  
ATOM   3594  C   GLU A 224     118.096 118.236  90.508  1.00  0.81           C  
ATOM   3595  O   GLU A 224     117.337 119.206  90.468  1.00  0.81           O  
ATOM   3596  CB  GLU A 224     116.870 117.101  88.606  1.00  0.81           C  
ATOM   3597  CG  GLU A 224     116.881 116.221  87.368  1.00  0.81           C  
ATOM   3598  CD  GLU A 224     117.633 116.801  86.198  1.00  0.81           C  
ATOM   3599  OE1 GLU A 224     118.659 116.144  85.796  1.00  0.81           O  
ATOM   3600  OE2 GLU A 224     117.180 117.802  85.573  1.00  0.81           O1-
ATOM   3601  H   GLU A 224     118.037 115.241  90.143  1.00  0.81           H  
ATOM   3602  HA  GLU A 224     118.952 117.647  88.649  1.00  0.81           H  
ATOM   3603  HB2 GLU A 224     116.510 118.100  88.335  1.00  0.81           H  
ATOM   3604  HB3 GLU A 224     116.140 116.676  89.300  1.00  0.81           H  
ATOM   3605  HG2 GLU A 224     115.847 116.060  87.037  1.00  0.81           H  
ATOM   3606  HG3 GLU A 224     117.276 115.226  87.606  1.00  0.81           H  
ATOM   3607  N   SER A 225     119.003 118.036  91.535  1.00  0.84           N  
ATOM   3608  CA  SER A 225     119.138 118.969  92.653  1.00  0.84           C  
ATOM   3609  C   SER A 225     120.611 119.223  92.985  1.00  0.84           C  
ATOM   3610  O   SER A 225     120.944 119.807  94.018  1.00  0.84           O  
ATOM   3611  CB  SER A 225     118.423 118.456  93.906  1.00  0.84           C  
ATOM   3612  OG  SER A 225     117.928 119.504  94.735  1.00  0.84           O  
ATOM   3613  H   SER A 225     119.576 117.196  91.500  1.00  0.84           H  
ATOM   3614  HA  SER A 225     118.720 119.938  92.354  1.00  0.84           H  
ATOM   3615  HB2 SER A 225     119.071 117.814  94.511  1.00  0.84           H  
ATOM   3616  HB3 SER A 225     117.550 117.856  93.626  1.00  0.84           H  
ATOM   3617  HG  SER A 225     118.630 120.163  94.957  1.00  0.84           H  
ATOM   3618  N   HIS A 226     121.514 118.879  92.003  1.00  0.83           N  
ATOM   3619  CA  HIS A 226     122.961 119.104  92.130  1.00  0.83           C  
ATOM   3620  C   HIS A 226     123.276 120.227  91.145  1.00  0.83           C  
ATOM   3621  O   HIS A 226     122.730 120.275  90.038  1.00  0.83           O  
ATOM   3622  CB  HIS A 226     123.788 117.866  91.773  1.00  0.83           C  
ATOM   3623  CG  HIS A 226     123.611 116.730  92.723  1.00  0.83           C  
ATOM   3624  CD2 HIS A 226     124.453 116.302  93.728  1.00  0.83           C  
ATOM   3625  ND1 HIS A 226     122.514 115.898  92.640  1.00  0.83           N  
ATOM   3626  NE2 HIS A 226     123.848 115.200  94.264  1.00  0.83           N  
ATOM   3627  CE1 HIS A 226     122.687 114.994  93.577  1.00  0.83           C  
ATOM   3628  H   HIS A 226     121.176 118.474  91.129  1.00  0.83           H  
ATOM   3629  HA  HIS A 226     123.192 119.436  93.143  1.00  0.83           H  
ATOM   3630  HB2 HIS A 226     124.849 118.142  91.739  1.00  0.83           H  
ATOM   3631  HB3 HIS A 226     123.533 117.516  90.766  1.00  0.83           H  
ATOM   3632  HD2 HIS A 226     125.412 116.660  94.078  1.00  0.83           H  
ATOM   3633  HE2 HIS A 226     124.195 114.635  95.027  1.00  0.83           H  
ATOM   3634  HE1 HIS A 226     122.025 114.166  93.793  1.00  0.83           H  
ATOM   3635  N   VAL A 227     124.217 121.165  91.512  1.00  0.91           N  
ATOM   3636  CA  VAL A 227     124.459 122.288  90.606  1.00  0.91           C  
ATOM   3637  C   VAL A 227     125.100 121.735  89.303  1.00  0.91           C  
ATOM   3638  O   VAL A 227     126.152 121.104  89.295  1.00  0.91           O  
ATOM   3639  CB  VAL A 227     125.211 123.458  91.264  1.00  0.91           C  
ATOM   3640  CG1 VAL A 227     126.678 123.172  91.554  1.00  0.91           C  
ATOM   3641  CG2 VAL A 227     125.094 124.726  90.411  1.00  0.91           C  
ATOM   3642  H   VAL A 227     124.731 121.085  92.407  1.00  0.91           H  
ATOM   3643  HA  VAL A 227     123.463 122.667  90.352  1.00  0.91           H  
ATOM   3644  HB  VAL A 227     124.723 123.666  92.226  1.00  0.91           H  
ATOM   3645 HG11 VAL A 227     126.795 122.249  92.122  1.00  0.91           H  
ATOM   3646 HG12 VAL A 227     127.255 123.088  90.630  1.00  0.91           H  
ATOM   3647 HG13 VAL A 227     127.119 123.984  92.142  1.00  0.91           H  
ATOM   3648 HG21 VAL A 227     125.579 124.602  89.438  1.00  0.91           H  
ATOM   3649 HG22 VAL A 227     124.044 124.984  90.238  1.00  0.91           H  
ATOM   3650 HG23 VAL A 227     125.564 125.576  90.916  1.00  0.91           H  
ATOM   3651  N   ASP A 228     124.305 121.931  88.183  1.00  0.89           N  
ATOM   3652  CA  ASP A 228     124.584 121.530  86.789  1.00  0.89           C  
ATOM   3653  C   ASP A 228     124.119 120.087  86.473  1.00  0.89           C  
ATOM   3654  O   ASP A 228     124.080 119.614  85.332  1.00  0.89           O  
ATOM   3655  CB  ASP A 228     126.026 121.706  86.341  1.00  0.89           C  
ATOM   3656  CG  ASP A 228     126.494 123.139  86.505  1.00  0.89           C  
ATOM   3657  OD1 ASP A 228     125.720 124.045  86.104  1.00  0.89           O  
ATOM   3658  OD2 ASP A 228     127.655 123.253  87.019  1.00  0.89           O1-
ATOM   3659  H   ASP A 228     123.412 122.395  88.313  1.00  0.89           H  
ATOM   3660  HA  ASP A 228     123.930 122.173  86.185  1.00  0.89           H  
ATOM   3661  HB2 ASP A 228     126.123 121.452  85.278  1.00  0.89           H  
ATOM   3662  HB3 ASP A 228     126.691 121.017  86.873  1.00  0.89           H  
ATOM   3663  N   THR A 229     123.746 119.336  87.564  1.00  0.86           N  
ATOM   3664  CA  THR A 229     123.305 117.945  87.476  1.00  0.86           C  
ATOM   3665  C   THR A 229     124.446 116.967  87.113  1.00  0.86           C  
ATOM   3666  O   THR A 229     124.244 115.870  86.590  1.00  0.86           O  
ATOM   3667  CB  THR A 229     122.019 117.751  86.645  1.00  0.86           C  
ATOM   3668  OG1 THR A 229     122.241 117.785  85.215  1.00  0.86           O  
ATOM   3669  CG2 THR A 229     120.970 118.811  86.990  1.00  0.86           C  
ATOM   3670  H   THR A 229     123.722 119.793  88.482  1.00  0.86           H  
ATOM   3671  HA  THR A 229     123.051 117.692  88.513  1.00  0.86           H  
ATOM   3672  HB  THR A 229     121.605 116.761  86.862  1.00  0.86           H  
ATOM   3673 HG21 THR A 229     120.843 118.914  88.071  1.00  0.86           H  
ATOM   3674 HG22 THR A 229     121.234 119.788  86.572  1.00  0.86           H  
ATOM   3675 HG23 THR A 229     120.000 118.555  86.558  1.00  0.86           H  
ATOM   3676  HG1 THR A 229     122.963 118.455  85.080  1.00  0.86           H  
ATOM   3677  N   ASP A 230     125.671 117.354  87.626  1.00  0.81           N  
ATOM   3678  CA  ASP A 230     126.821 116.460  87.774  1.00  0.81           C  
ATOM   3679  C   ASP A 230     126.756 116.105  89.264  1.00  0.81           C  
ATOM   3680  O   ASP A 230     126.638 116.956  90.147  1.00  0.81           O  
ATOM   3681  CB  ASP A 230     128.125 117.157  87.424  1.00  0.81           C  
ATOM   3682  CG  ASP A 230     129.301 116.205  87.633  1.00  0.81           C  
ATOM   3683  OD1 ASP A 230     129.558 115.917  88.850  1.00  0.81           O  
ATOM   3684  OD2 ASP A 230     129.923 115.849  86.595  1.00  0.81           O1-
ATOM   3685  H   ASP A 230     125.751 118.303  87.985  1.00  0.81           H  
ATOM   3686  HA  ASP A 230     126.671 115.565  87.160  1.00  0.81           H  
ATOM   3687  HB2 ASP A 230     128.279 118.043  88.051  1.00  0.81           H  
ATOM   3688  HB3 ASP A 230     128.101 117.506  86.385  1.00  0.81           H  
ATOM   3689  N   LEU A 231     126.846 114.753  89.531  1.00  0.86           N  
ATOM   3690  CA  LEU A 231     126.690 114.247  90.886  1.00  0.86           C  
ATOM   3691  C   LEU A 231     127.782 114.747  91.838  1.00  0.86           C  
ATOM   3692  O   LEU A 231     127.636 114.656  93.058  1.00  0.86           O  
ATOM   3693  CB  LEU A 231     126.699 112.709  90.903  1.00  0.86           C  
ATOM   3694  CG  LEU A 231     125.412 112.066  90.351  1.00  0.86           C  
ATOM   3695  CD1 LEU A 231     125.627 110.564  90.147  1.00  0.86           C  
ATOM   3696  CD2 LEU A 231     124.221 112.289  91.285  1.00  0.86           C  
ATOM   3697  H   LEU A 231     127.002 114.097  88.770  1.00  0.86           H  
ATOM   3698  HA  LEU A 231     125.746 114.646  91.272  1.00  0.86           H  
ATOM   3699  HB2 LEU A 231     126.861 112.345  91.927  1.00  0.86           H  
ATOM   3700  HB3 LEU A 231     127.561 112.355  90.321  1.00  0.86           H  
ATOM   3701  HG  LEU A 231     125.174 112.507  89.377  1.00  0.86           H  
ATOM   3702 HD11 LEU A 231     126.452 110.380  89.450  1.00  0.86           H  
ATOM   3703 HD12 LEU A 231     125.863 110.064  91.092  1.00  0.86           H  
ATOM   3704 HD13 LEU A 231     124.730 110.096  89.729  1.00  0.86           H  
ATOM   3705 HD21 LEU A 231     124.452 111.977  92.309  1.00  0.86           H  
ATOM   3706 HD22 LEU A 231     123.929 113.342  91.306  1.00  0.86           H  
ATOM   3707 HD23 LEU A 231     123.350 111.716  90.951  1.00  0.86           H  
ATOM   3708  N   THR A 232     128.955 115.183  91.258  1.00  0.91           N  
ATOM   3709  CA  THR A 232     130.134 115.520  92.058  1.00  0.91           C  
ATOM   3710  C   THR A 232     130.086 116.955  92.607  1.00  0.91           C  
ATOM   3711  O   THR A 232     130.860 117.346  93.482  1.00  0.91           O  
ATOM   3712  CB  THR A 232     131.449 115.347  91.271  1.00  0.91           C  
ATOM   3713  OG1 THR A 232     131.519 116.252  90.167  1.00  0.91           O  
ATOM   3714  CG2 THR A 232     131.653 113.925  90.763  1.00  0.91           C  
ATOM   3715  H   THR A 232     129.020 115.308  90.226  1.00  0.91           H  
ATOM   3716  HA  THR A 232     130.145 114.853  92.930  1.00  0.91           H  
ATOM   3717  HB  THR A 232     132.292 115.600  91.925  1.00  0.91           H  
ATOM   3718 HG21 THR A 232     131.632 113.203  91.585  1.00  0.91           H  
ATOM   3719 HG22 THR A 232     130.890 113.644  90.029  1.00  0.91           H  
ATOM   3720 HG23 THR A 232     132.618 113.842  90.251  1.00  0.91           H  
ATOM   3721  HG1 THR A 232     130.724 116.074  89.572  1.00  0.91           H  
ATOM   3722  N   LYS A 233     129.199 117.790  91.975  1.00  0.90           N  
ATOM   3723  CA  LYS A 233     129.083 119.210  92.266  1.00  0.90           C  
ATOM   3724  C   LYS A 233     128.009 119.383  93.359  1.00  0.90           C  
ATOM   3725  O   LYS A 233     127.093 118.568  93.505  1.00  0.90           O  
ATOM   3726  CB  LYS A 233     128.753 119.982  90.986  1.00  0.90           C  
ATOM   3727  CG  LYS A 233     129.895 119.898  89.964  1.00  0.90           C  
ATOM   3728  CD  LYS A 233     129.672 120.780  88.734  1.00  0.90           C  
ATOM   3729  CE  LYS A 233     129.944 122.250  89.021  1.00  0.90           C  
ATOM   3730  NZ  LYS A 233     129.770 123.032  87.789  1.00  0.90           N1+
ATOM   3731  H   LYS A 233     128.563 117.383  91.290  1.00  0.90           H  
ATOM   3732  HA  LYS A 233     130.043 119.552  92.668  1.00  0.90           H  
ATOM   3733  HB2 LYS A 233     128.551 121.027  91.222  1.00  0.90           H  
ATOM   3734  HB3 LYS A 233     127.836 119.580  90.538  1.00  0.90           H  
ATOM   3735  HG2 LYS A 233     129.995 118.860  89.626  1.00  0.90           H  
ATOM   3736  HG3 LYS A 233     130.847 120.165  90.439  1.00  0.90           H  
ATOM   3737  HD2 LYS A 233     128.655 120.641  88.350  1.00  0.90           H  
ATOM   3738  HD3 LYS A 233     130.353 120.442  87.943  1.00  0.90           H  
ATOM   3739  HE2 LYS A 233     130.978 122.404  89.344  1.00  0.90           H  
ATOM   3740  HE3 LYS A 233     129.270 122.674  89.766  1.00  0.90           H  
ATOM   3741  HZ1 LYS A 233     130.201 122.609  86.963  1.00  0.90           H  
ATOM   3742  HZ2 LYS A 233     128.716 123.101  87.491  1.00  0.90           H  
ATOM   3743  HZ3 LYS A 233     130.055 124.013  87.855  1.00  0.90           H  
ATOM   3744  N   PRO A 234     128.116 120.490  94.187  1.00  0.91           N  
ATOM   3745  CA  PRO A 234     127.257 120.638  95.365  1.00  0.91           C  
ATOM   3746  C   PRO A 234     125.773 120.867  95.026  1.00  0.91           C  
ATOM   3747  O   PRO A 234     125.335 120.974  93.880  1.00  0.91           O  
ATOM   3748  CB  PRO A 234     127.866 121.815  96.132  1.00  0.91           C  
ATOM   3749  CG  PRO A 234     128.541 122.637  95.040  1.00  0.91           C  
ATOM   3750  CD  PRO A 234     129.081 121.576  94.097  1.00  0.91           C  
ATOM   3751  HA  PRO A 234     127.314 119.715  95.956  1.00  0.91           H  
ATOM   3752  HB2 PRO A 234     128.628 121.446  96.830  1.00  0.91           H  
ATOM   3753  HB3 PRO A 234     127.145 122.409  96.701  1.00  0.91           H  
ATOM   3754  HG2 PRO A 234     129.325 123.296  95.425  1.00  0.91           H  
ATOM   3755  HG3 PRO A 234     127.794 123.255  94.529  1.00  0.91           H  
ATOM   3756  HD2 PRO A 234     129.195 121.941  93.076  1.00  0.91           H  
ATOM   3757  HD3 PRO A 234     130.046 121.192  94.445  1.00  0.91           H  
ATOM   3758  N   TYR A 235     124.949 120.878  96.140  1.00  0.81           N  
ATOM   3759  CA  TYR A 235     123.498 120.796  96.006  1.00  0.81           C  
ATOM   3760  C   TYR A 235     122.875 122.155  95.648  1.00  0.81           C  
ATOM   3761  O   TYR A 235     123.251 123.219  96.137  1.00  0.81           O  
ATOM   3762  CB  TYR A 235     122.826 120.304  97.303  1.00  0.81           C  
ATOM   3763  CG  TYR A 235     122.499 118.830  97.286  1.00  0.81           C  
ATOM   3764  CD1 TYR A 235     123.462 117.868  97.614  1.00  0.81           C  
ATOM   3765  CD2 TYR A 235     121.205 118.407  96.944  1.00  0.81           C  
ATOM   3766  CE1 TYR A 235     123.124 116.513  97.636  1.00  0.81           C  
ATOM   3767  CE2 TYR A 235     120.870 117.052  96.959  1.00  0.81           C  
ATOM   3768  CZ  TYR A 235     121.830 116.115  97.320  1.00  0.81           C  
ATOM   3769  OH  TYR A 235     121.528 114.785  97.381  1.00  0.81           O  
ATOM   3770  H   TYR A 235     125.347 120.946  97.070  1.00  0.81           H  
ATOM   3771  HA  TYR A 235     123.296 120.098  95.189  1.00  0.81           H  
ATOM   3772  HB2 TYR A 235     121.893 120.851  97.494  1.00  0.81           H  
ATOM   3773  HB3 TYR A 235     123.456 120.515  98.178  1.00  0.81           H  
ATOM   3774  HD1 TYR A 235     124.476 118.165  97.866  1.00  0.81           H  
ATOM   3775  HD2 TYR A 235     120.443 119.133  96.668  1.00  0.81           H  
ATOM   3776  HE1 TYR A 235     123.869 115.770  97.906  1.00  0.81           H  
ATOM   3777  HE2 TYR A 235     119.860 116.755  96.695  1.00  0.81           H  
ATOM   3778  HH  TYR A 235     120.584 114.681  97.167  1.00  0.81           H  
ATOM   3779  N   ILE A 236     121.749 122.034  94.851  1.00  0.82           N  
ATOM   3780  CA  ILE A 236     120.775 123.102  94.680  1.00  0.82           C  
ATOM   3781  C   ILE A 236     119.737 122.723  95.749  1.00  0.82           C  
ATOM   3782  O   ILE A 236     119.126 121.651  95.733  1.00  0.82           O  
ATOM   3783  CB  ILE A 236     120.084 123.136  93.298  1.00  0.82           C  
ATOM   3784  CG1 ILE A 236     121.099 123.157  92.143  1.00  0.82           C  
ATOM   3785  CG2 ILE A 236     119.154 124.357  93.225  1.00  0.82           C  
ATOM   3786  CD1 ILE A 236     120.449 123.016  90.771  1.00  0.82           C  
ATOM   3787  H   ILE A 236     121.528 121.117  94.432  1.00  0.82           H  
ATOM   3788  HA  ILE A 236     121.246 124.065  94.906  1.00  0.82           H  
ATOM   3789  HB  ILE A 236     119.463 122.237  93.185  1.00  0.82           H  
ATOM   3790 HG12 ILE A 236     121.797 122.325  92.266  1.00  0.82           H  
ATOM   3791 HG13 ILE A 236     121.694 124.078  92.173  1.00  0.82           H  
ATOM   3792 HG21 ILE A 236     118.441 124.366  94.056  1.00  0.82           H  
ATOM   3793 HG22 ILE A 236     119.725 125.291  93.265  1.00  0.82           H  
ATOM   3794 HG23 ILE A 236     118.567 124.359  92.302  1.00  0.82           H  
ATOM   3795 HD11 ILE A 236     119.819 122.121  90.727  1.00  0.82           H  
ATOM   3796 HD12 ILE A 236     119.835 123.886  90.523  1.00  0.82           H  
ATOM   3797 HD13 ILE A 236     121.213 122.927  89.994  1.00  0.82           H  
ATOM   3798  N   LYS A 237     119.615 123.658  96.755  1.00  0.79           N  
ATOM   3799  CA  LYS A 237     118.715 123.481  97.888  1.00  0.79           C  
ATOM   3800  C   LYS A 237     117.915 124.789  97.952  1.00  0.79           C  
ATOM   3801  O   LYS A 237     118.441 125.877  98.173  1.00  0.79           O  
ATOM   3802  CB  LYS A 237     119.528 123.225  99.167  1.00  0.79           C  
ATOM   3803  CG  LYS A 237     118.800 122.372 100.218  1.00  0.79           C  
ATOM   3804  CD  LYS A 237     117.522 122.972 100.804  1.00  0.79           C  
ATOM   3805  CE  LYS A 237     117.773 124.220 101.640  1.00  0.79           C  
ATOM   3806  NZ  LYS A 237     116.474 124.821 102.002  1.00  0.79           N1+
ATOM   3807  H   LYS A 237     120.168 124.510  96.726  1.00  0.79           H  
ATOM   3808  HA  LYS A 237     118.051 122.634  97.686  1.00  0.79           H  
ATOM   3809  HB2 LYS A 237     119.865 124.167  99.614  1.00  0.79           H  
ATOM   3810  HB3 LYS A 237     120.443 122.678  98.903  1.00  0.79           H  
ATOM   3811  HG2 LYS A 237     119.500 122.159 101.036  1.00  0.79           H  
ATOM   3812  HG3 LYS A 237     118.553 121.402  99.767  1.00  0.79           H  
ATOM   3813  HD2 LYS A 237     117.049 122.214 101.443  1.00  0.79           H  
ATOM   3814  HD3 LYS A 237     116.804 123.172 100.003  1.00  0.79           H  
ATOM   3815  HE2 LYS A 237     118.326 124.990 101.098  1.00  0.79           H  
ATOM   3816  HE3 LYS A 237     118.292 123.985 102.574  1.00  0.79           H  
ATOM   3817  HZ1 LYS A 237     115.995 125.146 101.114  1.00  0.79           H  
ATOM   3818  HZ2 LYS A 237     115.817 124.180 102.461  1.00  0.79           H  
ATOM   3819  HZ3 LYS A 237     116.572 125.667 102.574  1.00  0.79           H  
ATOM   3820  N   TRP A 238     116.575 124.640  97.677  1.00  0.71           N  
ATOM   3821  CA  TRP A 238     115.639 125.762  97.546  1.00  0.71           C  
ATOM   3822  C   TRP A 238     115.126 126.176  98.938  1.00  0.71           C  
ATOM   3823  O   TRP A 238     115.389 125.555  99.974  1.00  0.71           O  
ATOM   3824  CB  TRP A 238     114.440 125.366  96.658  1.00  0.71           C  
ATOM   3825  CG  TRP A 238     114.831 125.069  95.243  1.00  0.71           C  
ATOM   3826  CD1 TRP A 238     115.033 126.004  94.247  1.00  0.71           C  
ATOM   3827  CD2 TRP A 238     115.080 123.783  94.662  1.00  0.71           C  
ATOM   3828  NE1 TRP A 238     115.401 125.348  93.105  1.00  0.71           N  
ATOM   3829  CE2 TRP A 238     115.429 123.992  93.327  1.00  0.71           C  
ATOM   3830  CE3 TRP A 238     115.053 122.459  95.148  1.00  0.71           C  
ATOM   3831  CZ2 TRP A 238     115.748 122.950  92.451  1.00  0.71           C  
ATOM   3832  CZ3 TRP A 238     115.386 121.409  94.288  1.00  0.71           C  
ATOM   3833  CH2 TRP A 238     115.726 121.651  92.959  1.00  0.71           C  
ATOM   3834  H   TRP A 238     116.203 123.707  97.539  1.00  0.71           H  
ATOM   3835  HA  TRP A 238     116.179 126.616  97.118  1.00  0.71           H  
ATOM   3836  HB2 TRP A 238     113.690 126.166  96.640  1.00  0.71           H  
ATOM   3837  HB3 TRP A 238     113.929 124.495  97.090  1.00  0.71           H  
ATOM   3838  HD1 TRP A 238     114.960 127.084  94.252  1.00  0.71           H  
ATOM   3839  HE1 TRP A 238     115.626 125.789  92.224  1.00  0.71           H  
ATOM   3840  HE3 TRP A 238     114.787 122.240  96.176  1.00  0.71           H  
ATOM   3841  HZ2 TRP A 238     116.025 123.141  91.420  1.00  0.71           H  
ATOM   3842  HZ3 TRP A 238     115.397 120.384  94.656  1.00  0.71           H  
ATOM   3843  HH2 TRP A 238     115.987 120.812  92.317  1.00  0.71           H  
ATOM   3844  N   ASP A 239     114.299 127.286  98.933  1.00  0.74           N  
ATOM   3845  CA  ASP A 239     113.579 127.705 100.139  1.00  0.74           C  
ATOM   3846  C   ASP A 239     112.516 126.613 100.434  1.00  0.74           C  
ATOM   3847  O   ASP A 239     112.215 125.730  99.631  1.00  0.74           O  
ATOM   3848  CB  ASP A 239     112.942 129.077  99.928  1.00  0.74           C  
ATOM   3849  CG  ASP A 239     112.675 129.719 101.288  1.00  0.74           C  
ATOM   3850  OD1 ASP A 239     111.840 129.089 102.014  1.00  0.74           O  
ATOM   3851  OD2 ASP A 239     113.333 130.761 101.532  1.00  0.74           O1-
ATOM   3852  H   ASP A 239     114.154 127.822  98.084  1.00  0.74           H  
ATOM   3853  HA  ASP A 239     114.296 127.715 100.969  1.00  0.74           H  
ATOM   3854  HB2 ASP A 239     111.997 129.002  99.376  1.00  0.74           H  
ATOM   3855  HB3 ASP A 239     113.607 129.729  99.349  1.00  0.74           H  
ATOM   3856  N   LEU A 240     111.936 126.727 101.675  1.00  0.75           N  
ATOM   3857  CA  LEU A 240     110.990 125.778 102.236  1.00  0.75           C  
ATOM   3858  C   LEU A 240     109.609 126.429 102.432  1.00  0.75           C  
ATOM   3859  O   LEU A 240     108.616 125.740 102.668  1.00  0.75           O  
ATOM   3860  CB  LEU A 240     111.490 125.221 103.575  1.00  0.75           C  
ATOM   3861  CG  LEU A 240     112.827 124.455 103.496  1.00  0.75           C  
ATOM   3862  CD1 LEU A 240     113.237 123.988 104.895  1.00  0.75           C  
ATOM   3863  CD2 LEU A 240     112.762 123.253 102.552  1.00  0.75           C  
ATOM   3864  H   LEU A 240     112.121 127.611 102.191  1.00  0.75           H  
ATOM   3865  HA  LEU A 240     110.834 124.965 101.519  1.00  0.75           H  
ATOM   3866  HB2 LEU A 240     110.722 124.561 104.000  1.00  0.75           H  
ATOM   3867  HB3 LEU A 240     111.600 126.051 104.287  1.00  0.75           H  
ATOM   3868  HG  LEU A 240     113.607 125.135 103.133  1.00  0.75           H  
ATOM   3869 HD11 LEU A 240     113.324 124.839 105.579  1.00  0.75           H  
ATOM   3870 HD12 LEU A 240     112.504 123.289 105.313  1.00  0.75           H  
ATOM   3871 HD13 LEU A 240     114.209 123.483 104.867  1.00  0.75           H  
ATOM   3872 HD21 LEU A 240     111.928 122.592 102.807  1.00  0.75           H  
ATOM   3873 HD22 LEU A 240     112.638 123.569 101.512  1.00  0.75           H  
ATOM   3874 HD23 LEU A 240     113.686 122.667 102.600  1.00  0.75           H  
ATOM   3875  N   LEU A 241     109.567 127.811 102.371  1.00  0.74           N  
ATOM   3876  CA  LEU A 241     108.307 128.553 102.515  1.00  0.74           C  
ATOM   3877  C   LEU A 241     107.516 128.542 101.185  1.00  0.74           C  
ATOM   3878  O   LEU A 241     106.372 128.980 101.083  1.00  0.74           O  
ATOM   3879  CB  LEU A 241     108.558 130.005 102.942  1.00  0.74           C  
ATOM   3880  CG  LEU A 241     109.246 130.163 104.314  1.00  0.74           C  
ATOM   3881  CD1 LEU A 241     109.556 131.640 104.568  1.00  0.74           C  
ATOM   3882  CD2 LEU A 241     108.396 129.609 105.457  1.00  0.74           C  
ATOM   3883  H   LEU A 241     110.442 128.359 102.211  1.00  0.74           H  
ATOM   3884  HA  LEU A 241     107.679 128.029 103.244  1.00  0.74           H  
ATOM   3885  HB2 LEU A 241     107.604 130.549 102.955  1.00  0.74           H  
ATOM   3886  HB3 LEU A 241     109.173 130.498 102.177  1.00  0.74           H  
ATOM   3887  HG  LEU A 241     110.200 129.623 104.306  1.00  0.74           H  
ATOM   3888 HD11 LEU A 241     110.201 132.043 103.780  1.00  0.74           H  
ATOM   3889 HD12 LEU A 241     108.640 132.240 104.597  1.00  0.74           H  
ATOM   3890 HD13 LEU A 241     110.077 131.770 105.523  1.00  0.74           H  
ATOM   3891 HD21 LEU A 241     107.402 130.069 105.473  1.00  0.74           H  
ATOM   3892 HD22 LEU A 241     108.270 128.525 105.372  1.00  0.74           H  
ATOM   3893 HD23 LEU A 241     108.872 129.803 106.424  1.00  0.74           H  
ATOM   3894  N   LYS A 242     108.232 128.029 100.124  1.00  0.74           N  
ATOM   3895  CA  LYS A 242     107.688 127.779  98.796  1.00  0.74           C  
ATOM   3896  C   LYS A 242     107.134 126.342  98.837  1.00  0.74           C  
ATOM   3897  O   LYS A 242     107.851 125.349  98.939  1.00  0.74           O  
ATOM   3898  CB  LYS A 242     108.798 127.970  97.750  1.00  0.74           C  
ATOM   3899  CG  LYS A 242     108.446 127.548  96.313  1.00  0.74           C  
ATOM   3900  CD  LYS A 242     109.429 128.175  95.308  1.00  0.74           C  
ATOM   3901  CE  LYS A 242     109.779 127.324  94.092  1.00  0.74           C  
ATOM   3902  NZ  LYS A 242     108.649 127.101  93.187  1.00  0.74           N1+
ATOM   3903  H   LYS A 242     109.199 127.781 100.315  1.00  0.74           H  
ATOM   3904  HA  LYS A 242     106.877 128.490  98.604  1.00  0.74           H  
ATOM   3905  HB2 LYS A 242     109.696 127.414  98.054  1.00  0.74           H  
ATOM   3906  HB3 LYS A 242     109.084 129.030  97.760  1.00  0.74           H  
ATOM   3907  HG2 LYS A 242     107.426 127.862  96.062  1.00  0.74           H  
ATOM   3908  HG3 LYS A 242     108.481 126.456  96.251  1.00  0.74           H  
ATOM   3909  HD2 LYS A 242     110.377 128.387  95.820  1.00  0.74           H  
ATOM   3910  HD3 LYS A 242     109.036 129.147  94.983  1.00  0.74           H  
ATOM   3911  HE2 LYS A 242     110.154 126.343  94.389  1.00  0.74           H  
ATOM   3912  HE3 LYS A 242     110.552 127.825  93.501  1.00  0.74           H  
ATOM   3913  HZ1 LYS A 242     107.895 126.495  93.605  1.00  0.74           H  
ATOM   3914  HZ2 LYS A 242     108.215 127.945  92.811  1.00  0.74           H  
ATOM   3915  HZ3 LYS A 242     109.032 126.567  92.309  1.00  0.74           H  
ATOM   3916  N   TYR A 243     105.747 126.282  98.799  1.00  0.80           N  
ATOM   3917  CA  TYR A 243     104.985 125.024  98.856  1.00  0.80           C  
ATOM   3918  C   TYR A 243     104.417 124.627  97.486  1.00  0.80           C  
ATOM   3919  O   TYR A 243     103.579 123.738  97.347  1.00  0.80           O  
ATOM   3920  CB  TYR A 243     103.878 125.065  99.929  1.00  0.80           C  
ATOM   3921  CG  TYR A 243     102.736 126.028  99.669  1.00  0.80           C  
ATOM   3922  CD1 TYR A 243     102.736 127.318 100.217  1.00  0.80           C  
ATOM   3923  CD2 TYR A 243     101.630 125.631  98.900  1.00  0.80           C  
ATOM   3924  CE1 TYR A 243     101.637 128.166 100.036  1.00  0.80           C  
ATOM   3925  CE2 TYR A 243     100.544 126.487  98.701  1.00  0.80           C  
ATOM   3926  CZ  TYR A 243     100.537 127.736  99.300  1.00  0.80           C  
ATOM   3927  OH  TYR A 243      99.448 128.556  99.202  1.00  0.80           O  
ATOM   3928  H   TYR A 243     105.223 127.151  98.738  1.00  0.80           H  
ATOM   3929  HA  TYR A 243     105.686 124.225  99.128  1.00  0.80           H  
ATOM   3930  HB2 TYR A 243     104.329 125.309 100.901  1.00  0.80           H  
ATOM   3931  HB3 TYR A 243     103.453 124.059 100.051  1.00  0.80           H  
ATOM   3932  HD1 TYR A 243     103.581 127.658 100.813  1.00  0.80           H  
ATOM   3933  HD2 TYR A 243     101.593 124.632  98.470  1.00  0.80           H  
ATOM   3934  HE1 TYR A 243     101.628 129.152 100.491  1.00  0.80           H  
ATOM   3935  HE2 TYR A 243      99.700 126.158  98.101  1.00  0.80           H  
ATOM   3936  HH  TYR A 243      98.651 128.026  98.931  1.00  0.80           H  
ATOM   3937  N   ASP A 244     105.004 125.295  96.433  1.00  0.89           N  
ATOM   3938  CA  ASP A 244     104.609 125.126  95.043  1.00  0.89           C  
ATOM   3939  C   ASP A 244     105.906 124.937  94.244  1.00  0.89           C  
ATOM   3940  O   ASP A 244     106.845 125.735  94.271  1.00  0.89           O  
ATOM   3941  CB  ASP A 244     103.858 126.361  94.567  1.00  0.89           C  
ATOM   3942  CG  ASP A 244     103.320 126.249  93.151  1.00  0.89           C  
ATOM   3943  OD1 ASP A 244     103.816 125.345  92.403  1.00  0.89           O  
ATOM   3944  OD2 ASP A 244     102.418 127.069  92.839  1.00  0.89           O1-
ATOM   3945  H   ASP A 244     105.752 125.946  96.646  1.00  0.89           H  
ATOM   3946  HA  ASP A 244     103.977 124.237  94.957  1.00  0.89           H  
ATOM   3947  HB2 ASP A 244     104.505 127.247  94.605  1.00  0.89           H  
ATOM   3948  HB3 ASP A 244     103.013 126.556  95.240  1.00  0.89           H  
ATOM   3949  N   PHE A 245     105.910 123.791  93.485  1.00  0.90           N  
ATOM   3950  CA  PHE A 245     107.012 123.406  92.615  1.00  0.90           C  
ATOM   3951  C   PHE A 245     106.442 123.078  91.226  1.00  0.90           C  
ATOM   3952  O   PHE A 245     107.016 122.363  90.404  1.00  0.90           O  
ATOM   3953  CB  PHE A 245     107.824 122.256  93.225  1.00  0.90           C  
ATOM   3954  CG  PHE A 245     108.651 122.716  94.405  1.00  0.90           C  
ATOM   3955  CD1 PHE A 245     109.927 123.260  94.207  1.00  0.90           C  
ATOM   3956  CD2 PHE A 245     108.147 122.659  95.707  1.00  0.90           C  
ATOM   3957  CE1 PHE A 245     110.697 123.712  95.280  1.00  0.90           C  
ATOM   3958  CE2 PHE A 245     108.909 123.126  96.777  1.00  0.90           C  
ATOM   3959  CZ  PHE A 245     110.184 123.646  96.569  1.00  0.90           C  
ATOM   3960  H   PHE A 245     105.083 123.199  93.514  1.00  0.90           H  
ATOM   3961  HA  PHE A 245     107.660 124.278  92.463  1.00  0.90           H  
ATOM   3962  HB2 PHE A 245     108.493 121.812  92.478  1.00  0.90           H  
ATOM   3963  HB3 PHE A 245     107.159 121.442  93.540  1.00  0.90           H  
ATOM   3964  HD1 PHE A 245     110.336 123.326  93.206  1.00  0.90           H  
ATOM   3965  HD2 PHE A 245     107.150 122.275  95.903  1.00  0.90           H  
ATOM   3966  HE1 PHE A 245     111.688 124.120  95.106  1.00  0.90           H  
ATOM   3967  HE2 PHE A 245     108.493 123.107  97.778  1.00  0.90           H  
ATOM   3968  HZ  PHE A 245     110.764 124.013  97.412  1.00  0.90           H  
ATOM   3969  N   THR A 246     105.335 123.830  90.872  1.00  0.92           N  
ATOM   3970  CA  THR A 246     104.655 123.667  89.571  1.00  0.92           C  
ATOM   3971  C   THR A 246     105.610 124.125  88.448  1.00  0.92           C  
ATOM   3972  O   THR A 246     105.734 123.545  87.371  1.00  0.92           O  
ATOM   3973  CB  THR A 246     103.352 124.491  89.540  1.00  0.92           C  
ATOM   3974  OG1 THR A 246     102.569 124.217  90.714  1.00  0.92           O  
ATOM   3975  CG2 THR A 246     102.486 124.177  88.329  1.00  0.92           C  
ATOM   3976  H   THR A 246     104.926 124.485  91.574  1.00  0.92           H  
ATOM   3977  HA  THR A 246     104.457 122.597  89.458  1.00  0.92           H  
ATOM   3978  HB  THR A 246     103.572 125.565  89.540  1.00  0.92           H  
ATOM   3979 HG21 THR A 246     103.022 124.326  87.388  1.00  0.92           H  
ATOM   3980 HG22 THR A 246     102.115 123.149  88.374  1.00  0.92           H  
ATOM   3981 HG23 THR A 246     101.601 124.823  88.320  1.00  0.92           H  
ATOM   3982  HG1 THR A 246     103.054 124.688  91.465  1.00  0.92           H  
ATOM   3983  N   GLU A 247     106.275 125.298  88.744  1.00  0.88           N  
ATOM   3984  CA  GLU A 247     107.192 125.943  87.799  1.00  0.88           C  
ATOM   3985  C   GLU A 247     108.497 125.124  87.718  1.00  0.88           C  
ATOM   3986  O   GLU A 247     109.231 125.174  86.733  1.00  0.88           O  
ATOM   3987  CB  GLU A 247     107.324 127.432  88.164  1.00  0.88           C  
ATOM   3988  CG  GLU A 247     108.668 128.106  87.955  1.00  0.88           C  
ATOM   3989  CD  GLU A 247     109.280 128.105  86.557  1.00  0.88           C  
ATOM   3990  OE1 GLU A 247     108.496 128.306  85.595  1.00  0.88           O  
ATOM   3991  OE2 GLU A 247     110.546 127.924  86.566  1.00  0.88           O1-
ATOM   3992  H   GLU A 247     106.127 125.707  89.662  1.00  0.88           H  
ATOM   3993  HA  GLU A 247     106.735 125.864  86.804  1.00  0.88           H  
ATOM   3994  HB2 GLU A 247     107.065 127.578  89.222  1.00  0.88           H  
ATOM   3995  HB3 GLU A 247     106.553 127.984  87.610  1.00  0.88           H  
ATOM   3996  HG2 GLU A 247     109.381 127.672  88.659  1.00  0.88           H  
ATOM   3997  HG3 GLU A 247     108.573 129.161  88.244  1.00  0.88           H  
ATOM   3998  N   GLU A 248     108.820 124.354  88.815  1.00  0.84           N  
ATOM   3999  CA  GLU A 248     110.035 123.551  88.862  1.00  0.84           C  
ATOM   4000  C   GLU A 248     109.858 122.184  88.191  1.00  0.84           C  
ATOM   4001  O   GLU A 248     110.785 121.641  87.590  1.00  0.84           O  
ATOM   4002  CB  GLU A 248     110.523 123.366  90.300  1.00  0.84           C  
ATOM   4003  CG  GLU A 248     111.395 124.517  90.784  1.00  0.84           C  
ATOM   4004  CD  GLU A 248     110.713 125.873  90.678  1.00  0.84           C  
ATOM   4005  OE1 GLU A 248     111.320 126.690  89.909  1.00  0.84           O  
ATOM   4006  OE2 GLU A 248     109.658 126.039  91.375  1.00  0.84           O1-
ATOM   4007  H   GLU A 248     108.178 124.344  89.601  1.00  0.84           H  
ATOM   4008  HA  GLU A 248     110.795 124.066  88.275  1.00  0.84           H  
ATOM   4009  HB2 GLU A 248     111.128 122.456  90.367  1.00  0.84           H  
ATOM   4010  HB3 GLU A 248     109.672 123.229  90.973  1.00  0.84           H  
ATOM   4011  HG2 GLU A 248     112.327 124.529  90.204  1.00  0.84           H  
ATOM   4012  HG3 GLU A 248     111.695 124.361  91.825  1.00  0.84           H  
ATOM   4013  N   ARG A 249     108.643 121.568  88.392  1.00  0.85           N  
ATOM   4014  CA  ARG A 249     108.357 120.230  87.861  1.00  0.85           C  
ATOM   4015  C   ARG A 249     108.297 120.289  86.302  1.00  0.85           C  
ATOM   4016  O   ARG A 249     108.619 119.336  85.585  1.00  0.85           O  
ATOM   4017  CB  ARG A 249     107.052 119.673  88.462  1.00  0.85           C  
ATOM   4018  CG  ARG A 249     107.148 119.268  89.958  1.00  0.85           C  
ATOM   4019  CD  ARG A 249     105.757 119.150  90.592  1.00  0.85           C  
ATOM   4020  NE  ARG A 249     105.749 118.944  92.059  1.00  0.85           N  
ATOM   4021  CZ  ARG A 249     105.372 117.788  92.666  1.00  0.85           C  
ATOM   4022  NH1 ARG A 249     105.510 116.592  92.053  1.00  0.85           N  
ATOM   4023  NH2 ARG A 249     104.838 117.841  93.910  1.00  0.85           N1+
ATOM   4024  H   ARG A 249     107.934 122.045  88.961  1.00  0.85           H  
ATOM   4025  HA  ARG A 249     109.201 119.581  88.122  1.00  0.85           H  
ATOM   4026  HB2 ARG A 249     106.735 118.793  87.890  1.00  0.85           H  
ATOM   4027  HB3 ARG A 249     106.262 120.423  88.338  1.00  0.85           H  
ATOM   4028  HG2 ARG A 249     107.741 119.994  90.522  1.00  0.85           H  
ATOM   4029  HG3 ARG A 249     107.672 118.310  90.044  1.00  0.85           H  
ATOM   4030  HD2 ARG A 249     105.179 118.352  90.115  1.00  0.85           H  
ATOM   4031  HD3 ARG A 249     105.202 120.080  90.427  1.00  0.85           H  
ATOM   4032  HE  ARG A 249     105.744 119.768  92.650  1.00  0.85           H  
ATOM   4033 HH11 ARG A 249     105.942 116.507  91.144  1.00  0.85           H  
ATOM   4034 HH12 ARG A 249     105.460 115.703  92.597  1.00  0.85           H  
ATOM   4035 HH21 ARG A 249     104.292 117.050  94.243  1.00  0.85           H  
ATOM   4036 HH22 ARG A 249     104.642 118.722  94.429  1.00  0.85           H  
ATOM   4037  N   LEU A 250     107.841 121.492  85.780  1.00  0.89           N  
ATOM   4038  CA  LEU A 250     107.835 121.768  84.340  1.00  0.89           C  
ATOM   4039  C   LEU A 250     109.285 121.921  83.849  1.00  0.89           C  
ATOM   4040  O   LEU A 250     109.629 121.608  82.711  1.00  0.89           O  
ATOM   4041  CB  LEU A 250     107.056 123.049  84.010  1.00  0.89           C  
ATOM   4042  CG  LEU A 250     105.528 122.862  84.033  1.00  0.89           C  
ATOM   4043  CD1 LEU A 250     104.829 124.224  84.048  1.00  0.89           C  
ATOM   4044  CD2 LEU A 250     105.037 122.053  82.831  1.00  0.89           C  
ATOM   4045  H   LEU A 250     107.497 122.204  86.425  1.00  0.89           H  
ATOM   4046  HA  LEU A 250     107.413 120.892  83.843  1.00  0.89           H  
ATOM   4047  HB2 LEU A 250     107.352 123.421  83.020  1.00  0.89           H  
ATOM   4048  HB3 LEU A 250     107.341 123.834  84.725  1.00  0.89           H  
ATOM   4049  HG  LEU A 250     105.245 122.329  84.947  1.00  0.89           H  
ATOM   4050 HD11 LEU A 250     105.135 124.812  84.918  1.00  0.89           H  
ATOM   4051 HD12 LEU A 250     105.066 124.802  83.148  1.00  0.89           H  
ATOM   4052 HD13 LEU A 250     103.741 124.101  84.096  1.00  0.89           H  
ATOM   4053 HD21 LEU A 250     105.304 122.542  81.887  1.00  0.89           H  
ATOM   4054 HD22 LEU A 250     105.465 121.048  82.821  1.00  0.89           H  
ATOM   4055 HD23 LEU A 250     103.948 121.945  82.856  1.00  0.89           H  
ATOM   4056  N   LYS A 251     110.145 122.484  84.764  1.00  0.84           N  
ATOM   4057  CA  LYS A 251     111.553 122.740  84.459  1.00  0.84           C  
ATOM   4058  C   LYS A 251     112.345 121.417  84.371  1.00  0.84           C  
ATOM   4059  O   LYS A 251     113.472 121.376  83.878  1.00  0.84           O  
ATOM   4060  CB  LYS A 251     112.121 123.664  85.536  1.00  0.84           C  
ATOM   4061  CG  LYS A 251     113.274 124.580  85.113  1.00  0.84           C  
ATOM   4062  CD  LYS A 251     113.145 125.971  85.769  1.00  0.84           C  
ATOM   4063  CE  LYS A 251     113.034 125.929  87.294  1.00  0.84           C  
ATOM   4064  NZ  LYS A 251     112.295 127.095  87.803  1.00  0.84           N1+
ATOM   4065  H   LYS A 251     109.772 122.733  85.677  1.00  0.84           H  
ATOM   4066  HA  LYS A 251     111.585 123.211  83.470  1.00  0.84           H  
ATOM   4067  HB2 LYS A 251     112.448 123.079  86.403  1.00  0.84           H  
ATOM   4068  HB3 LYS A 251     111.303 124.303  85.878  1.00  0.84           H  
ATOM   4069  HG2 LYS A 251     113.284 124.714  84.025  1.00  0.84           H  
ATOM   4070  HG3 LYS A 251     114.230 124.123  85.390  1.00  0.84           H  
ATOM   4071  HD2 LYS A 251     112.265 126.455  85.329  1.00  0.84           H  
ATOM   4072  HD3 LYS A 251     114.007 126.586  85.484  1.00  0.84           H  
ATOM   4073  HE2 LYS A 251     114.021 125.941  87.765  1.00  0.84           H  
ATOM   4074  HE3 LYS A 251     112.502 125.055  87.660  1.00  0.84           H  
ATOM   4075  HZ1 LYS A 251     111.444 127.389  87.182  1.00  0.84           H  
ATOM   4076  HZ2 LYS A 251     111.834 126.926  88.779  1.00  0.84           H  
ATOM   4077  HZ3 LYS A 251     112.828 127.957  87.885  1.00  0.84           H  
ATOM   4078  N   LEU A 252     111.721 120.308  84.924  1.00  0.87           N  
ATOM   4079  CA  LEU A 252     112.244 118.956  84.738  1.00  0.87           C  
ATOM   4080  C   LEU A 252     111.716 118.400  83.400  1.00  0.87           C  
ATOM   4081  O   LEU A 252     112.430 117.747  82.633  1.00  0.87           O  
ATOM   4082  CB  LEU A 252     111.849 118.014  85.880  1.00  0.87           C  
ATOM   4083  CG  LEU A 252     112.270 118.481  87.285  1.00  0.87           C  
ATOM   4084  CD1 LEU A 252     111.855 117.442  88.326  1.00  0.87           C  
ATOM   4085  CD2 LEU A 252     113.766 118.763  87.385  1.00  0.87           C  
ATOM   4086  H   LEU A 252     110.870 120.467  85.463  1.00  0.87           H  
ATOM   4087  HA  LEU A 252     113.334 119.011  84.646  1.00  0.87           H  
ATOM   4088  HB2 LEU A 252     112.285 117.025  85.680  1.00  0.87           H  
ATOM   4089  HB3 LEU A 252     110.763 117.867  85.878  1.00  0.87           H  
ATOM   4090  HG  LEU A 252     111.739 119.405  87.525  1.00  0.87           H  
ATOM   4091 HD11 LEU A 252     110.771 117.292  88.311  1.00  0.87           H  
ATOM   4092 HD12 LEU A 252     112.337 116.477  88.141  1.00  0.87           H  
ATOM   4093 HD13 LEU A 252     112.127 117.773  89.332  1.00  0.87           H  
ATOM   4094 HD21 LEU A 252     114.346 117.890  87.079  1.00  0.87           H  
ATOM   4095 HD22 LEU A 252     114.059 119.607  86.754  1.00  0.87           H  
ATOM   4096 HD23 LEU A 252     114.045 119.022  88.411  1.00  0.87           H  
ATOM   4097  N   PHE A 253     110.371 118.636  83.163  1.00  0.89           N  
ATOM   4098  CA  PHE A 253     109.672 118.179  81.960  1.00  0.89           C  
ATOM   4099  C   PHE A 253     110.396 118.726  80.730  1.00  0.89           C  
ATOM   4100  O   PHE A 253     110.905 117.954  79.909  1.00  0.89           O  
ATOM   4101  CB  PHE A 253     108.197 118.591  81.986  1.00  0.89           C  
ATOM   4102  CG  PHE A 253     107.410 118.244  80.749  1.00  0.89           C  
ATOM   4103  CD1 PHE A 253     107.073 119.249  79.831  1.00  0.89           C  
ATOM   4104  CD2 PHE A 253     107.003 116.933  80.491  1.00  0.89           C  
ATOM   4105  CE1 PHE A 253     106.358 118.950  78.672  1.00  0.89           C  
ATOM   4106  CE2 PHE A 253     106.285 116.638  79.332  1.00  0.89           C  
ATOM   4107  CZ  PHE A 253     105.962 117.643  78.423  1.00  0.89           C  
ATOM   4108  H   PHE A 253     109.839 119.128  83.887  1.00  0.89           H  
ATOM   4109  HA  PHE A 253     109.762 117.088  81.931  1.00  0.89           H  
ATOM   4110  HB2 PHE A 253     108.110 119.667  82.153  1.00  0.89           H  
ATOM   4111  HB3 PHE A 253     107.709 118.129  82.855  1.00  0.89           H  
ATOM   4112  HD1 PHE A 253     107.382 120.279  79.998  1.00  0.89           H  
ATOM   4113  HD2 PHE A 253     107.254 116.130  81.180  1.00  0.89           H  
ATOM   4114  HE1 PHE A 253     106.134 119.735  77.953  1.00  0.89           H  
ATOM   4115  HE2 PHE A 253     105.986 115.619  79.119  1.00  0.89           H  
ATOM   4116  HZ  PHE A 253     105.418 117.401  77.514  1.00  0.89           H  
ATOM   4117  N   ASP A 254     110.507 120.101  80.644  1.00  0.85           N  
ATOM   4118  CA  ASP A 254     111.005 120.740  79.424  1.00  0.85           C  
ATOM   4119  C   ASP A 254     112.538 120.592  79.260  1.00  0.85           C  
ATOM   4120  O   ASP A 254     113.139 121.014  78.271  1.00  0.85           O  
ATOM   4121  CB  ASP A 254     110.595 122.208  79.363  1.00  0.85           C  
ATOM   4122  CG  ASP A 254     109.088 122.309  79.139  1.00  0.85           C  
ATOM   4123  OD1 ASP A 254     108.648 121.758  78.089  1.00  0.85           O  
ATOM   4124  OD2 ASP A 254     108.448 122.928  80.034  1.00  0.85           O1-
ATOM   4125  H   ASP A 254     110.195 120.693  81.432  1.00  0.85           H  
ATOM   4126  HA  ASP A 254     110.578 120.182  78.580  1.00  0.85           H  
ATOM   4127  HB2 ASP A 254     111.090 122.721  78.530  1.00  0.85           H  
ATOM   4128  HB3 ASP A 254     110.886 122.733  80.281  1.00  0.85           H  
ATOM   4129  N   ARG A 255     113.168 119.926  80.297  1.00  0.75           N  
ATOM   4130  CA  ARG A 255     114.580 119.559  80.267  1.00  0.75           C  
ATOM   4131  C   ARG A 255     114.736 118.138  79.688  1.00  0.75           C  
ATOM   4132  O   ARG A 255     115.580 117.916  78.816  1.00  0.75           O  
ATOM   4133  CB  ARG A 255     115.189 119.743  81.663  1.00  0.75           C  
ATOM   4134  CG  ARG A 255     116.693 119.471  81.792  1.00  0.75           C  
ATOM   4135  CD  ARG A 255     117.021 118.011  82.092  1.00  0.75           C  
ATOM   4136  NE  ARG A 255     117.943 117.871  83.226  1.00  0.75           N  
ATOM   4137  CZ  ARG A 255     119.294 117.827  83.168  1.00  0.75           C  
ATOM   4138  NH1 ARG A 255     119.978 118.245  82.078  1.00  0.75           N  
ATOM   4139  NH2 ARG A 255     119.996 117.384  84.221  1.00  0.75           N1+
ATOM   4140  H   ARG A 255     112.602 119.665  81.100  1.00  0.75           H  
ATOM   4141  HA  ARG A 255     115.089 120.237  79.570  1.00  0.75           H  
ATOM   4142  HB2 ARG A 255     114.640 119.160  82.410  1.00  0.75           H  
ATOM   4143  HB3 ARG A 255     115.035 120.796  81.936  1.00  0.75           H  
ATOM   4144  HG2 ARG A 255     117.073 120.093  82.613  1.00  0.75           H  
ATOM   4145  HG3 ARG A 255     117.222 119.799  80.890  1.00  0.75           H  
ATOM   4146  HD2 ARG A 255     117.449 117.510  81.218  1.00  0.75           H  
ATOM   4147  HD3 ARG A 255     116.122 117.456  82.369  1.00  0.75           H  
ATOM   4148  HE  ARG A 255     117.538 117.834  84.217  1.00  0.75           H  
ATOM   4149 HH11 ARG A 255     120.986 118.159  82.035  1.00  0.75           H  
ATOM   4150 HH12 ARG A 255     119.485 118.702  81.326  1.00  0.75           H  
ATOM   4151 HH21 ARG A 255     121.005 117.556  84.369  1.00  0.75           H  
ATOM   4152 HH22 ARG A 255     119.493 116.893  85.002  1.00  0.75           H  
ATOM   4153  N   TYR A 256     113.997 117.124  80.281  1.00  0.85           N  
ATOM   4154  CA  TYR A 256     114.207 115.713  79.904  1.00  0.85           C  
ATOM   4155  C   TYR A 256     113.212 115.142  78.878  1.00  0.85           C  
ATOM   4156  O   TYR A 256     113.475 114.134  78.210  1.00  0.85           O  
ATOM   4157  CB  TYR A 256     114.168 114.759  81.117  1.00  0.85           C  
ATOM   4158  CG  TYR A 256     115.449 114.630  81.907  1.00  0.85           C  
ATOM   4159  CD1 TYR A 256     116.704 114.475  81.294  1.00  0.85           C  
ATOM   4160  CD2 TYR A 256     115.376 114.576  83.303  1.00  0.85           C  
ATOM   4161  CE1 TYR A 256     117.871 114.364  82.059  1.00  0.85           C  
ATOM   4162  CE2 TYR A 256     116.534 114.444  84.066  1.00  0.85           C  
ATOM   4163  CZ  TYR A 256     117.776 114.392  83.441  1.00  0.85           C  
ATOM   4164  OH  TYR A 256     118.917 114.448  84.198  1.00  0.85           O  
ATOM   4165  H   TYR A 256     113.298 117.365  80.996  1.00  0.85           H  
ATOM   4166  HA  TYR A 256     115.175 115.651  79.401  1.00  0.85           H  
ATOM   4167  HB2 TYR A 256     113.910 113.739  80.799  1.00  0.85           H  
ATOM   4168  HB3 TYR A 256     113.357 115.080  81.784  1.00  0.85           H  
ATOM   4169  HD1 TYR A 256     116.794 114.447  80.212  1.00  0.85           H  
ATOM   4170  HD2 TYR A 256     114.416 114.651  83.808  1.00  0.85           H  
ATOM   4171  HE1 TYR A 256     118.838 114.294  81.571  1.00  0.85           H  
ATOM   4172  HE2 TYR A 256     116.459 114.410  85.147  1.00  0.85           H  
ATOM   4173  HH  TYR A 256     118.689 115.111  84.939  1.00  0.85           H  
ATOM   4174  N   PHE A 257     111.956 115.700  78.890  1.00  0.88           N  
ATOM   4175  CA  PHE A 257     110.815 115.113  78.172  1.00  0.88           C  
ATOM   4176  C   PHE A 257     110.386 116.111  77.092  1.00  0.88           C  
ATOM   4177  O   PHE A 257     109.228 116.257  76.712  1.00  0.88           O  
ATOM   4178  CB  PHE A 257     109.675 114.759  79.124  1.00  0.88           C  
ATOM   4179  CG  PHE A 257     110.020 113.603  80.033  1.00  0.88           C  
ATOM   4180  CD1 PHE A 257     110.557 113.829  81.306  1.00  0.88           C  
ATOM   4181  CD2 PHE A 257     109.814 112.285  79.611  1.00  0.88           C  
ATOM   4182  CE1 PHE A 257     110.838 112.761  82.158  1.00  0.88           C  
ATOM   4183  CE2 PHE A 257     110.102 111.218  80.463  1.00  0.88           C  
ATOM   4184  CZ  PHE A 257     110.596 111.458  81.739  1.00  0.88           C  
ATOM   4185  H   PHE A 257     111.773 116.584  79.392  1.00  0.88           H  
ATOM   4186  HA  PHE A 257     111.145 114.213  77.640  1.00  0.88           H  
ATOM   4187  HB2 PHE A 257     108.768 114.500  78.564  1.00  0.88           H  
ATOM   4188  HB3 PHE A 257     109.408 115.629  79.733  1.00  0.88           H  
ATOM   4189  HD1 PHE A 257     110.745 114.844  81.646  1.00  0.88           H  
ATOM   4190  HD2 PHE A 257     109.412 112.077  78.621  1.00  0.88           H  
ATOM   4191  HE1 PHE A 257     111.225 112.932  83.159  1.00  0.88           H  
ATOM   4192  HE2 PHE A 257     109.925 110.198  80.140  1.00  0.88           H  
ATOM   4193  HZ  PHE A 257     110.781 110.632  82.413  1.00  0.88           H  
ATOM   4194  N   LYS A 258     111.465 116.685  76.455  1.00  0.83           N  
ATOM   4195  CA  LYS A 258     111.389 117.848  75.574  1.00  0.83           C  
ATOM   4196  C   LYS A 258     110.575 117.594  74.296  1.00  0.83           C  
ATOM   4197  O   LYS A 258     110.129 118.523  73.624  1.00  0.83           O  
ATOM   4198  CB  LYS A 258     112.834 118.251  75.257  1.00  0.83           C  
ATOM   4199  CG  LYS A 258     113.012 119.647  74.667  1.00  0.83           C  
ATOM   4200  CD  LYS A 258     114.508 119.947  74.541  1.00  0.83           C  
ATOM   4201  CE  LYS A 258     114.777 121.354  74.044  1.00  0.83           C  
ATOM   4202  NZ  LYS A 258     116.238 121.553  73.989  1.00  0.83           N1+
ATOM   4203  H   LYS A 258     112.380 116.318  76.694  1.00  0.83           H  
ATOM   4204  HA  LYS A 258     110.877 118.636  76.140  1.00  0.83           H  
ATOM   4205  HB2 LYS A 258     113.289 117.510  74.588  1.00  0.83           H  
ATOM   4206  HB3 LYS A 258     113.418 118.209  76.188  1.00  0.83           H  
ATOM   4207  HG2 LYS A 258     112.536 120.389  75.318  1.00  0.83           H  
ATOM   4208  HG3 LYS A 258     112.536 119.716  73.683  1.00  0.83           H  
ATOM   4209  HD2 LYS A 258     114.972 119.218  73.865  1.00  0.83           H  
ATOM   4210  HD3 LYS A 258     114.986 119.814  75.521  1.00  0.83           H  
ATOM   4211  HE2 LYS A 258     114.381 122.107  74.732  1.00  0.83           H  
ATOM   4212  HE3 LYS A 258     114.382 121.529  73.039  1.00  0.83           H  
ATOM   4213  HZ1 LYS A 258     116.743 121.236  74.821  1.00  0.83           H  
ATOM   4214  HZ2 LYS A 258     116.690 120.989  73.167  1.00  0.83           H  
ATOM   4215  HZ3 LYS A 258     116.501 122.511  73.755  1.00  0.83           H  
ATOM   4216  N   TYR A 259     110.468 116.269  73.913  1.00  0.85           N  
ATOM   4217  CA  TYR A 259     109.774 115.853  72.687  1.00  0.85           C  
ATOM   4218  C   TYR A 259     108.613 114.890  72.977  1.00  0.85           C  
ATOM   4219  O   TYR A 259     108.214 114.061  72.158  1.00  0.85           O  
ATOM   4220  CB  TYR A 259     110.739 115.244  71.658  1.00  0.85           C  
ATOM   4221  CG  TYR A 259     111.589 116.322  71.036  1.00  0.85           C  
ATOM   4222  CD1 TYR A 259     112.756 116.745  71.679  1.00  0.85           C  
ATOM   4223  CD2 TYR A 259     111.162 116.980  69.874  1.00  0.85           C  
ATOM   4224  CE1 TYR A 259     113.474 117.831  71.190  1.00  0.85           C  
ATOM   4225  CE2 TYR A 259     111.879 118.071  69.386  1.00  0.85           C  
ATOM   4226  CZ  TYR A 259     113.020 118.498  70.056  1.00  0.85           C  
ATOM   4227  OH  TYR A 259     113.665 119.602  69.575  1.00  0.85           O  
ATOM   4228  H   TYR A 259     110.876 115.565  74.521  1.00  0.85           H  
ATOM   4229  HA  TYR A 259     109.291 116.737  72.250  1.00  0.85           H  
ATOM   4230  HB2 TYR A 259     110.199 114.724  70.857  1.00  0.85           H  
ATOM   4231  HB3 TYR A 259     111.379 114.485  72.127  1.00  0.85           H  
ATOM   4232  HD1 TYR A 259     113.098 116.243  72.580  1.00  0.85           H  
ATOM   4233  HD2 TYR A 259     110.256 116.666  69.360  1.00  0.85           H  
ATOM   4234  HE1 TYR A 259     114.371 118.149  71.713  1.00  0.85           H  
ATOM   4235  HE2 TYR A 259     111.532 118.601  68.505  1.00  0.85           H  
ATOM   4236  HH  TYR A 259     114.488 119.794  70.153  1.00  0.85           H  
ATOM   4237  N   TRP A 260     107.932 115.137  74.152  1.00  0.79           N  
ATOM   4238  CA  TRP A 260     106.719 114.398  74.492  1.00  0.79           C  
ATOM   4239  C   TRP A 260     105.536 115.154  73.867  1.00  0.79           C  
ATOM   4240  O   TRP A 260     105.213 116.297  74.194  1.00  0.79           O  
ATOM   4241  CB  TRP A 260     106.566 114.271  76.005  1.00  0.79           C  
ATOM   4242  CG  TRP A 260     105.460 113.354  76.418  1.00  0.79           C  
ATOM   4243  CD1 TRP A 260     104.320 113.722  77.104  1.00  0.79           C  
ATOM   4244  CD2 TRP A 260     105.368 111.947  76.181  1.00  0.79           C  
ATOM   4245  NE1 TRP A 260     103.566 112.603  77.329  1.00  0.79           N  
ATOM   4246  CE2 TRP A 260     104.189 111.509  76.781  1.00  0.79           C  
ATOM   4247  CE3 TRP A 260     106.174 111.000  75.512  1.00  0.79           C  
ATOM   4248  CZ2 TRP A 260     103.798 110.170  76.775  1.00  0.79           C  
ATOM   4249  CZ3 TRP A 260     105.761 109.663  75.450  1.00  0.79           C  
ATOM   4250  CH2 TRP A 260     104.598 109.253  76.087  1.00  0.79           C  
ATOM   4251  H   TRP A 260     108.274 115.856  74.796  1.00  0.79           H  
ATOM   4252  HA  TRP A 260     106.798 113.406  74.037  1.00  0.79           H  
ATOM   4253  HB2 TRP A 260     106.412 115.261  76.452  1.00  0.79           H  
ATOM   4254  HB3 TRP A 260     107.501 113.889  76.436  1.00  0.79           H  
ATOM   4255  HD1 TRP A 260     103.985 114.690  77.455  1.00  0.79           H  
ATOM   4256  HE1 TRP A 260     102.676 112.579  77.824  1.00  0.79           H  
ATOM   4257  HE3 TRP A 260     107.098 111.298  75.024  1.00  0.79           H  
ATOM   4258  HZ2 TRP A 260     102.877 109.860  77.256  1.00  0.79           H  
ATOM   4259  HZ3 TRP A 260     106.345 108.941  74.886  1.00  0.79           H  
ATOM   4260  HH2 TRP A 260     104.291 108.211  76.020  1.00  0.79           H  
ATOM   4261  N   ASP A 261     104.877 114.435  72.884  1.00  0.87           N  
ATOM   4262  CA  ASP A 261     103.847 115.000  72.006  1.00  0.87           C  
ATOM   4263  C   ASP A 261     102.460 115.138  72.697  1.00  0.87           C  
ATOM   4264  O   ASP A 261     101.388 114.946  72.120  1.00  0.87           O  
ATOM   4265  CB  ASP A 261     103.825 114.250  70.667  1.00  0.87           C  
ATOM   4266  CG  ASP A 261     103.467 112.774  70.731  1.00  0.87           C  
ATOM   4267  OD1 ASP A 261     102.750 112.410  71.717  1.00  0.87           O  
ATOM   4268  OD2 ASP A 261     103.869 112.026  69.798  1.00  0.87           O1-
ATOM   4269  H   ASP A 261     105.116 113.456  72.753  1.00  0.87           H  
ATOM   4270  HA  ASP A 261     104.156 116.034  71.796  1.00  0.87           H  
ATOM   4271  HB2 ASP A 261     104.812 114.336  70.195  1.00  0.87           H  
ATOM   4272  HB3 ASP A 261     103.103 114.725  69.992  1.00  0.87           H  
ATOM   4273  N   GLN A 262     102.517 115.682  73.976  1.00  0.85           N  
ATOM   4274  CA  GLN A 262     101.334 115.900  74.810  1.00  0.85           C  
ATOM   4275  C   GLN A 262     101.728 116.828  75.975  1.00  0.85           C  
ATOM   4276  O   GLN A 262     102.852 116.840  76.478  1.00  0.85           O  
ATOM   4277  CB  GLN A 262     100.783 114.562  75.322  1.00  0.85           C  
ATOM   4278  CG  GLN A 262      99.432 114.686  76.021  1.00  0.85           C  
ATOM   4279  CD  GLN A 262      98.801 113.336  76.284  1.00  0.85           C  
ATOM   4280  OE1 GLN A 262      99.175 112.276  75.782  1.00  0.85           O  
ATOM   4281  NE2 GLN A 262      97.734 113.380  77.139  1.00  0.85           N  
ATOM   4282  H   GLN A 262     103.429 115.976  74.350  1.00  0.85           H  
ATOM   4283  HA  GLN A 262     100.585 116.402  74.186  1.00  0.85           H  
ATOM   4284  HB2 GLN A 262     101.499 114.099  76.010  1.00  0.85           H  
ATOM   4285  HB3 GLN A 262     100.687 113.865  74.481  1.00  0.85           H  
ATOM   4286  HG2 GLN A 262      98.733 115.258  75.399  1.00  0.85           H  
ATOM   4287  HG3 GLN A 262      99.542 115.207  76.977  1.00  0.85           H  
ATOM   4288 HE21 GLN A 262      97.225 112.524  77.319  1.00  0.85           H  
ATOM   4289 HE22 GLN A 262      97.436 114.228  77.608  1.00  0.85           H  
ATOM   4290  N   THR A 263     100.706 117.633  76.442  1.00  0.91           N  
ATOM   4291  CA  THR A 263     100.948 118.596  77.507  1.00  0.91           C  
ATOM   4292  C   THR A 263     100.810 117.929  78.890  1.00  0.91           C  
ATOM   4293  O   THR A 263     100.183 116.896  79.116  1.00  0.91           O  
ATOM   4294  CB  THR A 263     100.029 119.827  77.393  1.00  0.91           C  
ATOM   4295  OG1 THR A 263      98.685 119.396  77.160  1.00  0.91           O  
ATOM   4296  CG2 THR A 263     100.447 120.739  76.244  1.00  0.91           C  
ATOM   4297  H   THR A 263      99.766 117.571  76.065  1.00  0.91           H  
ATOM   4298  HA  THR A 263     101.991 118.931  77.431  1.00  0.91           H  
ATOM   4299  HB  THR A 263     100.035 120.403  78.326  1.00  0.91           H  
ATOM   4300 HG21 THR A 263     101.472 121.098  76.375  1.00  0.91           H  
ATOM   4301 HG22 THR A 263     100.373 120.223  75.281  1.00  0.91           H  
ATOM   4302 HG23 THR A 263      99.781 121.607  76.185  1.00  0.91           H  
ATOM   4303  HG1 THR A 263      98.121 120.190  77.134  1.00  0.91           H  
ATOM   4304  N   TYR A 264     101.449 118.651  79.880  1.00  0.92           N  
ATOM   4305  CA  TYR A 264     101.517 118.243  81.285  1.00  0.92           C  
ATOM   4306  C   TYR A 264     101.230 119.508  82.108  1.00  0.92           C  
ATOM   4307  O   TYR A 264     101.666 120.615  81.790  1.00  0.92           O  
ATOM   4308  CB  TYR A 264     102.920 117.674  81.544  1.00  0.92           C  
ATOM   4309  CG  TYR A 264     103.354 117.546  82.979  1.00  0.92           C  
ATOM   4310  CD1 TYR A 264     102.591 116.854  83.928  1.00  0.92           C  
ATOM   4311  CD2 TYR A 264     104.572 118.113  83.372  1.00  0.92           C  
ATOM   4312  CE1 TYR A 264     103.008 116.780  85.259  1.00  0.92           C  
ATOM   4313  CE2 TYR A 264     105.002 118.022  84.690  1.00  0.92           C  
ATOM   4314  CZ  TYR A 264     104.208 117.376  85.628  1.00  0.92           C  
ATOM   4315  OH  TYR A 264     104.659 117.374  86.915  1.00  0.92           O  
ATOM   4316  H   TYR A 264     101.935 119.518  79.652  1.00  0.92           H  
ATOM   4317  HA  TYR A 264     100.751 117.487  81.485  1.00  0.92           H  
ATOM   4318  HB2 TYR A 264     103.651 118.302  81.016  1.00  0.92           H  
ATOM   4319  HB3 TYR A 264     103.001 116.687  81.070  1.00  0.92           H  
ATOM   4320  HD1 TYR A 264     101.663 116.374  83.642  1.00  0.92           H  
ATOM   4321  HD2 TYR A 264     105.199 118.637  82.654  1.00  0.92           H  
ATOM   4322  HE1 TYR A 264     102.385 116.270  85.988  1.00  0.92           H  
ATOM   4323  HE2 TYR A 264     105.950 118.460  84.988  1.00  0.92           H  
ATOM   4324  HH  TYR A 264     103.990 116.974  87.533  1.00  0.92           H  
ATOM   4325  N   HIS A 265     100.467 119.318  83.243  1.00  0.83           N  
ATOM   4326  CA  HIS A 265     100.217 120.385  84.217  1.00  0.83           C  
ATOM   4327  C   HIS A 265     100.421 119.718  85.579  1.00  0.83           C  
ATOM   4328  O   HIS A 265      99.673 118.807  85.941  1.00  0.83           O  
ATOM   4329  CB  HIS A 265      98.786 120.935  84.112  1.00  0.83           C  
ATOM   4330  CG  HIS A 265      98.583 121.866  82.972  1.00  0.83           C  
ATOM   4331  ND1 HIS A 265      97.326 122.137  82.433  1.00  0.83           N1+
ATOM   4332  CD2 HIS A 265      99.451 122.657  82.249  1.00  0.83           C  
ATOM   4333  CE1 HIS A 265      97.422 123.023  81.434  1.00  0.83           C  
ATOM   4334  NE2 HIS A 265      98.717 123.328  81.302  1.00  0.83           N  
ATOM   4335  H   HIS A 265     100.052 118.407  83.451  1.00  0.83           H  
ATOM   4336  HA  HIS A 265     100.934 121.192  84.065  1.00  0.83           H  
ATOM   4337  HB2 HIS A 265      98.538 121.487  85.026  1.00  0.83           H  
ATOM   4338  HB3 HIS A 265      98.062 120.117  84.020  1.00  0.83           H  
ATOM   4339  HD1 HIS A 265      96.425 121.761  82.805  1.00  0.83           H  
ATOM   4340  HD2 HIS A 265     100.512 122.834  82.277  1.00  0.83           H  
ATOM   4341  HE2 HIS A 265      99.106 123.975  80.616  1.00  0.83           H  
ATOM   4342  HE1 HIS A 265      96.603 123.420  80.849  1.00  0.83           H  
ATOM   4343  N   PRO A 266     101.491 120.109  86.354  1.00  0.93           N  
ATOM   4344  CA  PRO A 266     101.803 119.410  87.608  1.00  0.93           C  
ATOM   4345  C   PRO A 266     100.734 119.438  88.701  1.00  0.93           C  
ATOM   4346  O   PRO A 266     100.779 118.667  89.661  1.00  0.93           O  
ATOM   4347  CB  PRO A 266     103.038 120.130  88.148  1.00  0.93           C  
ATOM   4348  CG  PRO A 266     103.661 120.799  86.938  1.00  0.93           C  
ATOM   4349  CD  PRO A 266     102.492 121.116  86.033  1.00  0.93           C  
ATOM   4350  HA  PRO A 266     102.000 118.365  87.363  1.00  0.93           H  
ATOM   4351  HB2 PRO A 266     103.725 119.434  88.629  1.00  0.93           H  
ATOM   4352  HB3 PRO A 266     102.769 120.887  88.894  1.00  0.93           H  
ATOM   4353  HG2 PRO A 266     104.350 120.112  86.442  1.00  0.93           H  
ATOM   4354  HG3 PRO A 266     104.229 121.688  87.201  1.00  0.93           H  
ATOM   4355  HD2 PRO A 266     102.056 122.097  86.239  1.00  0.93           H  
ATOM   4356  HD3 PRO A 266     102.785 121.067  84.982  1.00  0.93           H  
ATOM   4357  N   ASN A 267      99.837 120.477  88.616  1.00  0.89           N  
ATOM   4358  CA  ASN A 267      98.769 120.664  89.594  1.00  0.89           C  
ATOM   4359  C   ASN A 267      97.555 120.033  88.938  1.00  0.89           C  
ATOM   4360  O   ASN A 267      97.020 120.518  87.937  1.00  0.89           O  
ATOM   4361  CB  ASN A 267      98.534 122.141  89.904  1.00  0.89           C  
ATOM   4362  CG  ASN A 267      99.671 122.648  90.754  1.00  0.89           C  
ATOM   4363  OD1 ASN A 267     100.291 121.932  91.538  1.00  0.89           O  
ATOM   4364  ND2 ASN A 267      99.980 123.965  90.603  1.00  0.89           N  
ATOM   4365  H   ASN A 267      99.889 121.092  87.812  1.00  0.89           H  
ATOM   4366  HA  ASN A 267      98.999 120.111  90.505  1.00  0.89           H  
ATOM   4367  HB2 ASN A 267      97.606 122.279  90.468  1.00  0.89           H  
ATOM   4368  HB3 ASN A 267      98.458 122.733  88.984  1.00  0.89           H  
ATOM   4369 HD21 ASN A 267      99.386 124.626  90.123  1.00  0.89           H  
ATOM   4370 HD22 ASN A 267     100.880 124.291  90.988  1.00  0.89           H  
ATOM   4371  N   CYS A 268      97.113 118.847  89.486  1.00  0.92           N  
ATOM   4372  CA  CYS A 268      96.055 118.044  88.849  1.00  0.92           C  
ATOM   4373  C   CYS A 268      94.695 118.702  89.142  1.00  0.92           C  
ATOM   4374  O   CYS A 268      93.760 118.126  89.686  1.00  0.92           O  
ATOM   4375  CB  CYS A 268      96.066 116.582  89.273  1.00  0.92           C  
ATOM   4376  SG  CYS A 268      97.573 115.761  88.670  1.00  0.92           S  
ATOM   4377  H   CYS A 268      97.517 118.498  90.371  1.00  0.92           H  
ATOM   4378  HA  CYS A 268      96.200 118.105  87.763  1.00  0.92           H  
ATOM   4379  HB2 CYS A 268      95.205 116.049  88.860  1.00  0.92           H  
ATOM   4380  HB3 CYS A 268      96.019 116.490  90.360  1.00  0.92           H  
ATOM   4381  HG  CYS A 268      98.443 116.608  89.247  1.00  0.92           H  
ATOM   4382  N   VAL A 269      94.660 119.988  88.647  1.00  0.89           N  
ATOM   4383  CA  VAL A 269      93.635 120.995  88.863  1.00  0.89           C  
ATOM   4384  C   VAL A 269      93.252 121.453  87.455  1.00  0.89           C  
ATOM   4385  O   VAL A 269      92.145 121.227  86.966  1.00  0.89           O  
ATOM   4386  CB  VAL A 269      94.176 122.174  89.711  1.00  0.89           C  
ATOM   4387  CG1 VAL A 269      93.141 123.297  89.841  1.00  0.89           C  
ATOM   4388  CG2 VAL A 269      94.622 121.730  91.103  1.00  0.89           C  
ATOM   4389  H   VAL A 269      95.468 120.264  88.075  1.00  0.89           H  
ATOM   4390  HA  VAL A 269      92.764 120.535  89.339  1.00  0.89           H  
ATOM   4391  HB  VAL A 269      95.062 122.603  89.225  1.00  0.89           H  
ATOM   4392 HG11 VAL A 269      92.904 123.736  88.867  1.00  0.89           H  
ATOM   4393 HG12 VAL A 269      92.209 122.931  90.280  1.00  0.89           H  
ATOM   4394 HG13 VAL A 269      93.520 124.104  90.476  1.00  0.89           H  
ATOM   4395 HG21 VAL A 269      93.795 121.303  91.670  1.00  0.89           H  
ATOM   4396 HG22 VAL A 269      95.421 120.984  91.053  1.00  0.89           H  
ATOM   4397 HG23 VAL A 269      95.006 122.583  91.672  1.00  0.89           H  
ATOM   4398  N   ASN A 270      94.257 122.085  86.740  1.00  0.85           N  
ATOM   4399  CA  ASN A 270      94.032 122.641  85.408  1.00  0.85           C  
ATOM   4400  C   ASN A 270      94.236 121.529  84.350  1.00  0.85           C  
ATOM   4401  O   ASN A 270      95.104 121.561  83.473  1.00  0.85           O  
ATOM   4402  CB  ASN A 270      94.791 123.944  85.136  1.00  0.85           C  
ATOM   4403  CG  ASN A 270      96.188 124.006  85.708  1.00  0.85           C  
ATOM   4404  OD1 ASN A 270      96.782 123.038  86.168  1.00  0.85           O  
ATOM   4405  ND2 ASN A 270      96.755 125.253  85.686  1.00  0.85           N  
ATOM   4406  H   ASN A 270      95.209 122.144  87.109  1.00  0.85           H  
ATOM   4407  HA  ASN A 270      92.966 122.903  85.337  1.00  0.85           H  
ATOM   4408  HB2 ASN A 270      94.229 124.768  85.595  1.00  0.85           H  
ATOM   4409  HB3 ASN A 270      94.845 124.150  84.060  1.00  0.85           H  
ATOM   4410 HD21 ASN A 270      97.692 125.363  86.058  1.00  0.85           H  
ATOM   4411 HD22 ASN A 270      96.282 126.077  85.332  1.00  0.85           H  
ATOM   4412  N   CYS A 271      93.275 120.533  84.489  1.00  0.94           N  
ATOM   4413  CA  CYS A 271      93.154 119.319  83.678  1.00  0.94           C  
ATOM   4414  C   CYS A 271      91.651 119.133  83.378  1.00  0.94           C  
ATOM   4415  O   CYS A 271      90.781 119.514  84.160  1.00  0.94           O  
ATOM   4416  CB  CYS A 271      93.637 118.091  84.453  1.00  0.94           C  
ATOM   4417  SG  CYS A 271      95.426 118.112  84.772  1.00  0.94           S  
ATOM   4418  H   CYS A 271      92.578 120.646  85.241  1.00  0.94           H  
ATOM   4419  HA  CYS A 271      93.701 119.453  82.739  1.00  0.94           H  
ATOM   4420  HB2 CYS A 271      93.398 117.172  83.911  1.00  0.94           H  
ATOM   4421  HB3 CYS A 271      93.131 118.032  85.423  1.00  0.94           H  
ATOM   4422  HG  CYS A 271      95.811 117.954  83.494  1.00  0.94           H  
ATOM   4423  N   LEU A 272      91.347 118.503  82.188  1.00  0.88           N  
ATOM   4424  CA  LEU A 272      89.966 118.446  81.697  1.00  0.88           C  
ATOM   4425  C   LEU A 272      89.157 117.252  82.234  1.00  0.88           C  
ATOM   4426  O   LEU A 272      87.928 117.223  82.172  1.00  0.88           O  
ATOM   4427  CB  LEU A 272      89.950 118.378  80.159  1.00  0.88           C  
ATOM   4428  CG  LEU A 272      90.614 119.575  79.447  1.00  0.88           C  
ATOM   4429  CD1 LEU A 272      90.602 119.346  77.934  1.00  0.88           C  
ATOM   4430  CD2 LEU A 272      89.929 120.902  79.774  1.00  0.88           C  
ATOM   4431  H   LEU A 272      92.084 118.084  81.628  1.00  0.88           H  
ATOM   4432  HA  LEU A 272      89.442 119.343  82.045  1.00  0.88           H  
ATOM   4433  HB2 LEU A 272      88.912 118.287  79.812  1.00  0.88           H  
ATOM   4434  HB3 LEU A 272      90.455 117.456  79.840  1.00  0.88           H  
ATOM   4435  HG  LEU A 272      91.663 119.645  79.761  1.00  0.88           H  
ATOM   4436 HD11 LEU A 272      91.124 118.418  77.677  1.00  0.88           H  
ATOM   4437 HD12 LEU A 272      89.578 119.277  77.550  1.00  0.88           H  
ATOM   4438 HD13 LEU A 272      91.106 120.166  77.411  1.00  0.88           H  
ATOM   4439 HD21 LEU A 272      88.858 120.863  79.547  1.00  0.88           H  
ATOM   4440 HD22 LEU A 272      90.045 121.161  80.831  1.00  0.88           H  
ATOM   4441 HD23 LEU A 272      90.368 121.720  79.193  1.00  0.88           H  
ATOM   4442  N   ASP A 273      89.912 116.153  82.571  1.00  0.89           N  
ATOM   4443  CA  ASP A 273      89.360 114.805  82.605  1.00  0.89           C  
ATOM   4444  C   ASP A 273      90.341 113.861  83.332  1.00  0.89           C  
ATOM   4445  O   ASP A 273      91.435 114.245  83.757  1.00  0.89           O  
ATOM   4446  CB  ASP A 273      89.054 114.341  81.176  1.00  0.89           C  
ATOM   4447  CG  ASP A 273      90.263 113.614  80.626  1.00  0.89           C  
ATOM   4448  OD1 ASP A 273      91.365 114.233  80.592  1.00  0.89           O  
ATOM   4449  OD2 ASP A 273      90.065 112.380  80.415  1.00  0.89           O1-
ATOM   4450  H   ASP A 273      90.899 116.272  82.771  1.00  0.89           H  
ATOM   4451  HA  ASP A 273      88.430 114.848  83.186  1.00  0.89           H  
ATOM   4452  HB2 ASP A 273      88.785 115.161  80.502  1.00  0.89           H  
ATOM   4453  HB3 ASP A 273      88.199 113.653  81.196  1.00  0.89           H  
ATOM   4454  N   ASP A 274      89.922 112.537  83.392  1.00  0.85           N  
ATOM   4455  CA  ASP A 274      90.767 111.509  83.975  1.00  0.85           C  
ATOM   4456  C   ASP A 274      91.818 110.858  83.043  1.00  0.85           C  
ATOM   4457  O   ASP A 274      92.765 110.235  83.540  1.00  0.85           O  
ATOM   4458  CB  ASP A 274      90.039 110.549  84.909  1.00  0.85           C  
ATOM   4459  CG  ASP A 274      88.727 109.958  84.449  1.00  0.85           C  
ATOM   4460  OD1 ASP A 274      87.711 110.214  85.169  1.00  0.85           O  
ATOM   4461  OD2 ASP A 274      88.748 109.244  83.403  1.00  0.85           O1-
ATOM   4462  H   ASP A 274      89.027 112.269  82.989  1.00  0.85           H  
ATOM   4463  HA  ASP A 274      91.428 112.059  84.655  1.00  0.85           H  
ATOM   4464  HB2 ASP A 274      89.839 111.087  85.846  1.00  0.85           H  
ATOM   4465  HB3 ASP A 274      90.692 109.710  85.175  1.00  0.85           H  
ATOM   4466  N   ARG A 275      91.757 111.090  81.683  1.00  0.79           N  
ATOM   4467  CA  ARG A 275      92.891 110.767  80.812  1.00  0.79           C  
ATOM   4468  C   ARG A 275      94.005 111.763  81.201  1.00  0.79           C  
ATOM   4469  O   ARG A 275      95.180 111.410  81.346  1.00  0.79           O  
ATOM   4470  CB  ARG A 275      92.628 110.925  79.296  1.00  0.79           C  
ATOM   4471  CG  ARG A 275      91.487 110.092  78.701  1.00  0.79           C  
ATOM   4472  CD  ARG A 275      91.817 108.628  78.443  1.00  0.79           C  
ATOM   4473  NE  ARG A 275      92.537 108.394  77.171  1.00  0.79           N  
ATOM   4474  CZ  ARG A 275      92.756 107.120  76.703  1.00  0.79           C  
ATOM   4475  NH1 ARG A 275      92.306 106.059  77.411  1.00  0.79           N  
ATOM   4476  NH2 ARG A 275      93.446 106.898  75.559  1.00  0.79           N1+
ATOM   4477  H   ARG A 275      90.912 111.520  81.238  1.00  0.79           H  
ATOM   4478  HA  ARG A 275      93.232 109.753  81.048  1.00  0.79           H  
ATOM   4479  HB2 ARG A 275      93.555 110.711  78.749  1.00  0.79           H  
ATOM   4480  HB3 ARG A 275      92.404 111.977  79.081  1.00  0.79           H  
ATOM   4481  HG2 ARG A 275      91.175 110.552  77.756  1.00  0.79           H  
ATOM   4482  HG3 ARG A 275      90.621 110.130  79.369  1.00  0.79           H  
ATOM   4483  HD2 ARG A 275      90.864 108.091  78.375  1.00  0.79           H  
ATOM   4484  HD3 ARG A 275      92.411 108.212  79.263  1.00  0.79           H  
ATOM   4485  HE  ARG A 275      92.834 109.166  76.580  1.00  0.79           H  
ATOM   4486 HH11 ARG A 275      92.720 105.130  77.216  1.00  0.79           H  
ATOM   4487 HH12 ARG A 275      91.644 106.139  78.174  1.00  0.79           H  
ATOM   4488 HH21 ARG A 275      93.513 105.940  75.225  1.00  0.79           H  
ATOM   4489 HH22 ARG A 275      93.805 107.614  74.901  1.00  0.79           H  
ATOM   4490  N   CYS A 276      93.622 113.095  81.268  1.00  0.93           N  
ATOM   4491  CA  CYS A 276      94.583 114.149  81.551  1.00  0.93           C  
ATOM   4492  C   CYS A 276      95.122 114.024  82.986  1.00  0.93           C  
ATOM   4493  O   CYS A 276      96.334 114.131  83.209  1.00  0.93           O  
ATOM   4494  CB  CYS A 276      93.989 115.530  81.268  1.00  0.93           C  
ATOM   4495  SG  CYS A 276      95.244 116.850  81.178  1.00  0.93           S  
ATOM   4496  H   CYS A 276      92.635 113.369  81.062  1.00  0.93           H  
ATOM   4497  HA  CYS A 276      95.428 113.969  80.873  1.00  0.93           H  
ATOM   4498  HB2 CYS A 276      93.247 115.805  82.022  1.00  0.93           H  
ATOM   4499  HB3 CYS A 276      93.491 115.534  80.293  1.00  0.93           H  
ATOM   4500  HG  CYS A 276      95.973 116.323  80.183  1.00  0.93           H  
ATOM   4501  N   ILE A 277      94.204 113.844  84.002  1.00  0.92           N  
ATOM   4502  CA  ILE A 277      94.644 113.688  85.392  1.00  0.92           C  
ATOM   4503  C   ILE A 277      95.555 112.451  85.524  1.00  0.92           C  
ATOM   4504  O   ILE A 277      96.597 112.534  86.189  1.00  0.92           O  
ATOM   4505  CB  ILE A 277      93.470 113.661  86.407  1.00  0.92           C  
ATOM   4506  CG1 ILE A 277      92.852 115.073  86.533  1.00  0.92           C  
ATOM   4507  CG2 ILE A 277      93.902 113.149  87.790  1.00  0.92           C  
ATOM   4508  CD1 ILE A 277      91.526 115.103  87.282  1.00  0.92           C  
ATOM   4509  H   ILE A 277      93.198 113.857  83.786  1.00  0.92           H  
ATOM   4510  HA  ILE A 277      95.283 114.555  85.608  1.00  0.92           H  
ATOM   4511  HB  ILE A 277      92.704 112.974  86.039  1.00  0.92           H  
ATOM   4512 HG12 ILE A 277      92.678 115.490  85.538  1.00  0.92           H  
ATOM   4513 HG13 ILE A 277      93.559 115.749  87.029  1.00  0.92           H  
ATOM   4514 HG21 ILE A 277      94.244 112.110  87.743  1.00  0.92           H  
ATOM   4515 HG22 ILE A 277      94.714 113.756  88.203  1.00  0.92           H  
ATOM   4516 HG23 ILE A 277      93.072 113.164  88.502  1.00  0.92           H  
ATOM   4517 HD11 ILE A 277      90.812 114.398  86.845  1.00  0.92           H  
ATOM   4518 HD12 ILE A 277      91.652 114.862  88.341  1.00  0.92           H  
ATOM   4519 HD13 ILE A 277      91.089 116.105  87.224  1.00  0.92           H  
ATOM   4520  N   LEU A 278      95.139 111.252  84.961  1.00  0.94           N  
ATOM   4521  CA  LEU A 278      96.026 110.097  85.109  1.00  0.94           C  
ATOM   4522  C   LEU A 278      97.391 110.386  84.458  1.00  0.94           C  
ATOM   4523  O   LEU A 278      98.440 110.036  85.002  1.00  0.94           O  
ATOM   4524  CB  LEU A 278      95.454 108.808  84.513  1.00  0.94           C  
ATOM   4525  CG  LEU A 278      94.395 108.136  85.406  1.00  0.94           C  
ATOM   4526  CD1 LEU A 278      93.680 107.034  84.626  1.00  0.94           C  
ATOM   4527  CD2 LEU A 278      95.005 107.538  86.678  1.00  0.94           C  
ATOM   4528  H   LEU A 278      94.245 111.152  84.471  1.00  0.94           H  
ATOM   4529  HA  LEU A 278      96.222 109.981  86.181  1.00  0.94           H  
ATOM   4530  HB2 LEU A 278      96.267 108.092  84.336  1.00  0.94           H  
ATOM   4531  HB3 LEU A 278      95.031 109.022  83.523  1.00  0.94           H  
ATOM   4532  HG  LEU A 278      93.648 108.881  85.698  1.00  0.94           H  
ATOM   4533 HD11 LEU A 278      93.208 107.432  83.722  1.00  0.94           H  
ATOM   4534 HD12 LEU A 278      94.376 106.243  84.324  1.00  0.94           H  
ATOM   4535 HD13 LEU A 278      92.894 106.581  85.239  1.00  0.94           H  
ATOM   4536 HD21 LEU A 278      95.816 106.842  86.442  1.00  0.94           H  
ATOM   4537 HD22 LEU A 278      95.404 108.314  87.337  1.00  0.94           H  
ATOM   4538 HD23 LEU A 278      94.250 106.987  87.249  1.00  0.94           H  
ATOM   4539  N   HIS A 279      97.344 111.013  83.229  1.00  0.90           N  
ATOM   4540  CA  HIS A 279      98.573 111.327  82.494  1.00  0.90           C  
ATOM   4541  C   HIS A 279      99.477 112.205  83.383  1.00  0.90           C  
ATOM   4542  O   HIS A 279     100.689 112.002  83.476  1.00  0.90           O  
ATOM   4543  CB  HIS A 279      98.216 112.010  81.168  1.00  0.90           C  
ATOM   4544  CG  HIS A 279      99.362 112.415  80.315  1.00  0.90           C  
ATOM   4545  ND1 HIS A 279      99.930 113.663  80.368  1.00  0.90           N  
ATOM   4546  CD2 HIS A 279     100.046 111.767  79.309  1.00  0.90           C  
ATOM   4547  CE1 HIS A 279     100.906 113.712  79.414  1.00  0.90           C  
ATOM   4548  NE2 HIS A 279     101.005 112.578  78.754  1.00  0.90           N  
ATOM   4549  H   HIS A 279      96.429 111.234  82.817  1.00  0.90           H  
ATOM   4550  HA  HIS A 279      99.103 110.385  82.328  1.00  0.90           H  
ATOM   4551  HB2 HIS A 279      97.596 112.894  81.354  1.00  0.90           H  
ATOM   4552  HB3 HIS A 279      97.591 111.325  80.580  1.00  0.90           H  
ATOM   4553  HD1 HIS A 279      99.679 114.419  80.990  1.00  0.90           H  
ATOM   4554  HD2 HIS A 279      99.878 110.764  78.940  1.00  0.90           H  
ATOM   4555  HE1 HIS A 279     101.495 114.604  79.251  1.00  0.90           H  
ATOM   4556  N   CYS A 280      98.849 113.264  84.008  1.00  0.95           N  
ATOM   4557  CA  CYS A 280      99.589 114.227  84.815  1.00  0.95           C  
ATOM   4558  C   CYS A 280     100.043 113.605  86.141  1.00  0.95           C  
ATOM   4559  O   CYS A 280     101.188 113.793  86.569  1.00  0.95           O  
ATOM   4560  CB  CYS A 280      98.797 115.506  85.072  1.00  0.95           C  
ATOM   4561  SG  CYS A 280      98.495 116.402  83.512  1.00  0.95           S  
ATOM   4562  H   CYS A 280      97.836 113.392  83.877  1.00  0.95           H  
ATOM   4563  HA  CYS A 280     100.509 114.458  84.264  1.00  0.95           H  
ATOM   4564  HB2 CYS A 280      99.352 116.166  85.745  1.00  0.95           H  
ATOM   4565  HB3 CYS A 280      97.828 115.289  85.533  1.00  0.95           H  
ATOM   4566  HG  CYS A 280      97.521 115.575  83.078  1.00  0.95           H  
ATOM   4567  N   ALA A 281      99.112 112.863  86.838  1.00  0.94           N  
ATOM   4568  CA  ALA A 281      99.464 112.283  88.129  1.00  0.94           C  
ATOM   4569  C   ALA A 281     100.604 111.258  87.973  1.00  0.94           C  
ATOM   4570  O   ALA A 281     101.428 111.066  88.871  1.00  0.94           O  
ATOM   4571  CB  ALA A 281      98.257 111.639  88.793  1.00  0.94           C  
ATOM   4572  H   ALA A 281      98.155 112.734  86.467  1.00  0.94           H  
ATOM   4573  HA  ALA A 281      99.840 113.097  88.759  1.00  0.94           H  
ATOM   4574  HB1 ALA A 281      97.466 112.376  88.964  1.00  0.94           H  
ATOM   4575  HB2 ALA A 281      97.836 110.843  88.171  1.00  0.94           H  
ATOM   4576  HB3 ALA A 281      98.527 111.203  89.760  1.00  0.94           H  
ATOM   4577  N   ASN A 282     100.591 110.534  86.793  1.00  0.89           N  
ATOM   4578  CA  ASN A 282     101.585 109.491  86.517  1.00  0.89           C  
ATOM   4579  C   ASN A 282     102.970 110.125  86.317  1.00  0.89           C  
ATOM   4580  O   ASN A 282     104.000 109.476  86.495  1.00  0.89           O  
ATOM   4581  CB  ASN A 282     101.211 108.695  85.264  1.00  0.89           C  
ATOM   4582  CG  ASN A 282     101.910 107.356  85.160  1.00  0.89           C  
ATOM   4583  OD1 ASN A 282     102.057 106.570  86.094  1.00  0.89           O  
ATOM   4584  ND2 ASN A 282     102.323 107.037  83.894  1.00  0.89           N  
ATOM   4585  H   ASN A 282      99.849 110.705  86.106  1.00  0.89           H  
ATOM   4586  HA  ASN A 282     101.648 108.849  87.401  1.00  0.89           H  
ATOM   4587  HB2 ASN A 282     101.386 109.289  84.359  1.00  0.89           H  
ATOM   4588  HB3 ASN A 282     100.147 108.441  85.282  1.00  0.89           H  
ATOM   4589 HD21 ASN A 282     102.209 107.626  83.078  1.00  0.89           H  
ATOM   4590 HD22 ASN A 282     102.780 106.134  83.698  1.00  0.89           H  
ATOM   4591  N   PHE A 283     102.986 111.412  85.816  1.00  0.91           N  
ATOM   4592  CA  PHE A 283     104.242 112.128  85.584  1.00  0.91           C  
ATOM   4593  C   PHE A 283     104.747 112.611  86.955  1.00  0.91           C  
ATOM   4594  O   PHE A 283     105.928 112.543  87.305  1.00  0.91           O  
ATOM   4595  CB  PHE A 283     104.062 113.349  84.669  1.00  0.91           C  
ATOM   4596  CG  PHE A 283     104.661 113.230  83.288  1.00  0.91           C  
ATOM   4597  CD1 PHE A 283     105.991 112.826  83.110  1.00  0.91           C  
ATOM   4598  CD2 PHE A 283     103.924 113.648  82.171  1.00  0.91           C  
ATOM   4599  CE1 PHE A 283     106.569 112.832  81.842  1.00  0.91           C  
ATOM   4600  CE2 PHE A 283     104.510 113.660  80.905  1.00  0.91           C  
ATOM   4601  CZ  PHE A 283     105.830 113.248  80.739  1.00  0.91           C  
ATOM   4602  H   PHE A 283     102.099 111.873  85.623  1.00  0.91           H  
ATOM   4603  HA  PHE A 283     104.976 111.410  85.206  1.00  0.91           H  
ATOM   4604  HB2 PHE A 283     104.525 114.234  85.121  1.00  0.91           H  
ATOM   4605  HB3 PHE A 283     102.996 113.588  84.575  1.00  0.91           H  
ATOM   4606  HD1 PHE A 283     106.601 112.522  83.960  1.00  0.91           H  
ATOM   4607  HD2 PHE A 283     102.894 113.977  82.293  1.00  0.91           H  
ATOM   4608  HE1 PHE A 283     107.599 112.511  81.725  1.00  0.91           H  
ATOM   4609  HE2 PHE A 283     103.946 114.011  80.046  1.00  0.91           H  
ATOM   4610  HZ  PHE A 283     106.280 113.249  79.748  1.00  0.91           H  
ATOM   4611  N   ASN A 284     103.772 113.226  87.733  1.00  0.88           N  
ATOM   4612  CA  ASN A 284     104.124 113.816  89.023  1.00  0.88           C  
ATOM   4613  C   ASN A 284     104.761 112.796  89.974  1.00  0.88           C  
ATOM   4614  O   ASN A 284     105.618 113.124  90.798  1.00  0.88           O  
ATOM   4615  CB  ASN A 284     102.905 114.375  89.738  1.00  0.88           C  
ATOM   4616  CG  ASN A 284     102.658 115.830  89.441  1.00  0.88           C  
ATOM   4617  OD1 ASN A 284     103.344 116.522  88.694  1.00  0.88           O  
ATOM   4618  ND2 ASN A 284     101.568 116.323  90.092  1.00  0.88           N  
ATOM   4619  H   ASN A 284     102.810 113.277  87.364  1.00  0.88           H  
ATOM   4620  HA  ASN A 284     104.882 114.581  88.827  1.00  0.88           H  
ATOM   4621  HB2 ASN A 284     103.030 114.303  90.826  1.00  0.88           H  
ATOM   4622  HB3 ASN A 284     102.007 113.806  89.473  1.00  0.88           H  
ATOM   4623 HD21 ASN A 284     101.302 117.311  89.996  1.00  0.88           H  
ATOM   4624 HD22 ASN A 284     100.980 115.714  90.679  1.00  0.88           H  
ATOM   4625  N   VAL A 285     104.232 111.519  89.934  1.00  0.89           N  
ATOM   4626  CA  VAL A 285     104.680 110.491  90.885  1.00  0.89           C  
ATOM   4627  C   VAL A 285     106.165 110.089  90.668  1.00  0.89           C  
ATOM   4628  O   VAL A 285     106.814 109.522  91.549  1.00  0.89           O  
ATOM   4629  CB  VAL A 285     103.730 109.275  90.916  1.00  0.89           C  
ATOM   4630  CG1 VAL A 285     103.948 108.324  89.743  1.00  0.89           C  
ATOM   4631  CG2 VAL A 285     103.840 108.500  92.234  1.00  0.89           C  
ATOM   4632  H   VAL A 285     103.493 111.307  89.255  1.00  0.89           H  
ATOM   4633  HA  VAL A 285     104.652 110.982  91.868  1.00  0.89           H  
ATOM   4634  HB  VAL A 285     102.700 109.649  90.858  1.00  0.89           H  
ATOM   4635 HG11 VAL A 285     103.890 108.862  88.799  1.00  0.89           H  
ATOM   4636 HG12 VAL A 285     104.920 107.823  89.793  1.00  0.89           H  
ATOM   4637 HG13 VAL A 285     103.181 107.548  89.727  1.00  0.89           H  
ATOM   4638 HG21 VAL A 285     104.814 108.015  92.340  1.00  0.89           H  
ATOM   4639 HG22 VAL A 285     103.693 109.163  93.092  1.00  0.89           H  
ATOM   4640 HG23 VAL A 285     103.074 107.718  92.285  1.00  0.89           H  
ATOM   4641  N   LEU A 286     106.669 110.356  89.407  1.00  0.88           N  
ATOM   4642  CA  LEU A 286     108.090 110.214  89.097  1.00  0.88           C  
ATOM   4643  C   LEU A 286     108.778 111.516  89.560  1.00  0.88           C  
ATOM   4644  O   LEU A 286     109.874 111.501  90.130  1.00  0.88           O  
ATOM   4645  CB  LEU A 286     108.322 109.944  87.603  1.00  0.88           C  
ATOM   4646  CG  LEU A 286     109.785 110.076  87.127  1.00  0.88           C  
ATOM   4647  CD1 LEU A 286     110.734 109.106  87.831  1.00  0.88           C  
ATOM   4648  CD2 LEU A 286     109.882 109.874  85.613  1.00  0.88           C  
ATOM   4649  H   LEU A 286     106.028 110.718  88.700  1.00  0.88           H  
ATOM   4650  HA  LEU A 286     108.494 109.394  89.700  1.00  0.88           H  
ATOM   4651  HB2 LEU A 286     107.707 110.631  87.009  1.00  0.88           H  
ATOM   4652  HB3 LEU A 286     107.953 108.936  87.379  1.00  0.88           H  
ATOM   4653  HG  LEU A 286     110.121 111.097  87.330  1.00  0.88           H  
ATOM   4654 HD11 LEU A 286     110.754 109.266  88.912  1.00  0.88           H  
ATOM   4655 HD12 LEU A 286     110.441 108.069  87.648  1.00  0.88           H  
ATOM   4656 HD13 LEU A 286     111.758 109.232  87.463  1.00  0.88           H  
ATOM   4657 HD21 LEU A 286     109.636 108.846  85.331  1.00  0.88           H  
ATOM   4658 HD22 LEU A 286     109.205 110.551  85.081  1.00  0.88           H  
ATOM   4659 HD23 LEU A 286     110.899 110.081  85.262  1.00  0.88           H  
ATOM   4660  N   PHE A 287     108.180 112.695  89.143  1.00  0.90           N  
ATOM   4661  CA  PHE A 287     108.864 113.970  89.341  1.00  0.90           C  
ATOM   4662  C   PHE A 287     108.972 114.382  90.817  1.00  0.90           C  
ATOM   4663  O   PHE A 287     109.858 115.157  91.195  1.00  0.90           O  
ATOM   4664  CB  PHE A 287     108.221 115.128  88.564  1.00  0.90           C  
ATOM   4665  CG  PHE A 287     108.416 115.097  87.065  1.00  0.90           C  
ATOM   4666  CD1 PHE A 287     109.681 114.927  86.488  1.00  0.90           C  
ATOM   4667  CD2 PHE A 287     107.330 115.340  86.216  1.00  0.90           C  
ATOM   4668  CE1 PHE A 287     109.842 114.959  85.102  1.00  0.90           C  
ATOM   4669  CE2 PHE A 287     107.496 115.396  84.832  1.00  0.90           C  
ATOM   4670  CZ  PHE A 287     108.749 115.188  84.274  1.00  0.90           C  
ATOM   4671  H   PHE A 287     107.289 112.659  88.636  1.00  0.90           H  
ATOM   4672  HA  PHE A 287     109.901 113.817  89.016  1.00  0.90           H  
ATOM   4673  HB2 PHE A 287     108.623 116.088  88.914  1.00  0.90           H  
ATOM   4674  HB3 PHE A 287     107.149 115.156  88.798  1.00  0.90           H  
ATOM   4675  HD1 PHE A 287     110.562 114.789  87.109  1.00  0.90           H  
ATOM   4676  HD2 PHE A 287     106.338 115.497  86.629  1.00  0.90           H  
ATOM   4677  HE1 PHE A 287     110.827 114.827  84.665  1.00  0.90           H  
ATOM   4678  HE2 PHE A 287     106.651 115.607  84.182  1.00  0.90           H  
ATOM   4679  HZ  PHE A 287     108.867 115.221  83.196  1.00  0.90           H  
ATOM   4680  N   SER A 288     108.033 113.896  91.694  1.00  0.89           N  
ATOM   4681  CA  SER A 288     108.060 114.166  93.143  1.00  0.89           C  
ATOM   4682  C   SER A 288     109.246 113.496  93.916  1.00  0.89           C  
ATOM   4683  O   SER A 288     109.133 113.135  95.095  1.00  0.89           O  
ATOM   4684  CB  SER A 288     106.731 113.739  93.793  1.00  0.89           C  
ATOM   4685  OG  SER A 288     105.646 114.553  93.322  1.00  0.89           O  
ATOM   4686  H   SER A 288     107.246 113.349  91.312  1.00  0.89           H  
ATOM   4687  HA  SER A 288     108.186 115.250  93.252  1.00  0.89           H  
ATOM   4688  HB2 SER A 288     106.757 113.850  94.881  1.00  0.89           H  
ATOM   4689  HB3 SER A 288     106.507 112.691  93.560  1.00  0.89           H  
ATOM   4690  HG  SER A 288     104.823 113.987  93.404  1.00  0.89           H  
ATOM   4691  N   THR A 289     110.461 113.490  93.253  1.00  0.85           N  
ATOM   4692  CA  THR A 289     111.676 112.805  93.709  1.00  0.85           C  
ATOM   4693  C   THR A 289     112.915 113.722  93.722  1.00  0.85           C  
ATOM   4694  O   THR A 289     114.043 113.293  93.959  1.00  0.85           O  
ATOM   4695  CB  THR A 289     111.976 111.562  92.833  1.00  0.85           C  
ATOM   4696  OG1 THR A 289     112.044 111.913  91.441  1.00  0.85           O  
ATOM   4697  CG2 THR A 289     110.951 110.448  93.037  1.00  0.85           C  
ATOM   4698  H   THR A 289     110.528 113.983  92.359  1.00  0.85           H  
ATOM   4699  HA  THR A 289     111.526 112.489  94.748  1.00  0.85           H  
ATOM   4700  HB  THR A 289     112.961 111.158  93.093  1.00  0.85           H  
ATOM   4701 HG21 THR A 289     110.932 110.116  94.080  1.00  0.85           H  
ATOM   4702 HG22 THR A 289     109.943 110.769  92.758  1.00  0.85           H  
ATOM   4703 HG23 THR A 289     111.193 109.589  92.401  1.00  0.85           H  
ATOM   4704  HG1 THR A 289     111.167 111.731  91.017  1.00  0.85           H  
ATOM   4705  N   VAL A 290     112.658 115.053  93.471  1.00  0.86           N  
ATOM   4706  CA  VAL A 290     113.718 116.060  93.269  1.00  0.86           C  
ATOM   4707  C   VAL A 290     113.526 117.217  94.275  1.00  0.86           C  
ATOM   4708  O   VAL A 290     114.100 118.300  94.192  1.00  0.86           O  
ATOM   4709  CB  VAL A 290     113.669 116.510  91.786  1.00  0.86           C  
ATOM   4710  CG1 VAL A 290     114.587 117.687  91.463  1.00  0.86           C  
ATOM   4711  CG2 VAL A 290     114.017 115.338  90.852  1.00  0.86           C  
ATOM   4712  H   VAL A 290     111.689 115.353  93.395  1.00  0.86           H  
ATOM   4713  HA  VAL A 290     114.693 115.611  93.494  1.00  0.86           H  
ATOM   4714  HB  VAL A 290     112.645 116.821  91.548  1.00  0.86           H  
ATOM   4715 HG11 VAL A 290     114.220 118.621  91.893  1.00  0.86           H  
ATOM   4716 HG12 VAL A 290     115.602 117.504  91.826  1.00  0.86           H  
ATOM   4717 HG13 VAL A 290     114.627 117.862  90.385  1.00  0.86           H  
ATOM   4718 HG21 VAL A 290     115.016 114.944  91.068  1.00  0.86           H  
ATOM   4719 HG22 VAL A 290     113.297 114.520  90.948  1.00  0.86           H  
ATOM   4720 HG23 VAL A 290     113.998 115.654  89.804  1.00  0.86           H  
ATOM   4721  N   PHE A 291     112.684 116.928  95.336  1.00  0.86           N  
ATOM   4722  CA  PHE A 291     112.155 117.980  96.210  1.00  0.86           C  
ATOM   4723  C   PHE A 291     112.070 117.455  97.649  1.00  0.86           C  
ATOM   4724  O   PHE A 291     111.754 116.281  97.871  1.00  0.86           O  
ATOM   4725  CB  PHE A 291     110.751 118.416  95.749  1.00  0.86           C  
ATOM   4726  CG  PHE A 291     110.755 118.947  94.337  1.00  0.86           C  
ATOM   4727  CD1 PHE A 291     111.438 120.135  94.037  1.00  0.86           C  
ATOM   4728  CD2 PHE A 291     110.178 118.207  93.296  1.00  0.86           C  
ATOM   4729  CE1 PHE A 291     111.576 120.551  92.715  1.00  0.86           C  
ATOM   4730  CE2 PHE A 291     110.311 118.633  91.977  1.00  0.86           C  
ATOM   4731  CZ  PHE A 291     111.011 119.800  91.687  1.00  0.86           C  
ATOM   4732  H   PHE A 291     112.415 115.964  95.511  1.00  0.86           H  
ATOM   4733  HA  PHE A 291     112.848 118.824  96.171  1.00  0.86           H  
ATOM   4734  HB2 PHE A 291     110.342 119.184  96.417  1.00  0.86           H  
ATOM   4735  HB3 PHE A 291     110.064 117.563  95.813  1.00  0.86           H  
ATOM   4736  HD1 PHE A 291     111.903 120.716  94.830  1.00  0.86           H  
ATOM   4737  HD2 PHE A 291     109.662 117.272  93.494  1.00  0.86           H  
ATOM   4738  HE1 PHE A 291     112.141 121.452  92.490  1.00  0.86           H  
ATOM   4739  HE2 PHE A 291     109.905 118.031  91.169  1.00  0.86           H  
ATOM   4740  HZ  PHE A 291     111.133 120.107  90.653  1.00  0.86           H  
ATOM   4741  N   PRO A 292     112.333 118.356  98.666  1.00  0.87           N  
ATOM   4742  CA  PRO A 292     112.381 117.935 100.063  1.00  0.87           C  
ATOM   4743  C   PRO A 292     110.985 117.643 100.644  1.00  0.87           C  
ATOM   4744  O   PRO A 292     109.987 118.314 100.350  1.00  0.87           O  
ATOM   4745  CB  PRO A 292     113.029 119.114 100.792  1.00  0.87           C  
ATOM   4746  CG  PRO A 292     112.621 120.318  99.949  1.00  0.87           C  
ATOM   4747  CD  PRO A 292     112.643 119.774  98.529  1.00  0.87           C  
ATOM   4748  HA  PRO A 292     113.011 117.043 100.116  1.00  0.87           H  
ATOM   4749  HB2 PRO A 292     114.121 119.010 100.769  1.00  0.87           H  
ATOM   4750  HB3 PRO A 292     112.717 119.216 101.835  1.00  0.87           H  
ATOM   4751  HG2 PRO A 292     113.288 121.175 100.079  1.00  0.87           H  
ATOM   4752  HG3 PRO A 292     111.607 120.635 100.218  1.00  0.87           H  
ATOM   4753  HD2 PRO A 292     111.924 120.274  97.876  1.00  0.87           H  
ATOM   4754  HD3 PRO A 292     113.644 119.858  98.092  1.00  0.87           H  
ATOM   4755  N   PRO A 293     110.929 116.613 101.576  1.00  0.85           N  
ATOM   4756  CA  PRO A 293     109.657 116.062 102.050  1.00  0.85           C  
ATOM   4757  C   PRO A 293     108.876 116.965 103.007  1.00  0.85           C  
ATOM   4758  O   PRO A 293     107.725 116.694 103.343  1.00  0.85           O  
ATOM   4759  CB  PRO A 293     110.055 114.766 102.761  1.00  0.85           C  
ATOM   4760  CG  PRO A 293     111.454 115.071 103.284  1.00  0.85           C  
ATOM   4761  CD  PRO A 293     112.060 115.897 102.161  1.00  0.85           C  
ATOM   4762  HA  PRO A 293     109.012 115.865 101.188  1.00  0.85           H  
ATOM   4763  HB2 PRO A 293     110.109 113.946 102.035  1.00  0.85           H  
ATOM   4764  HB3 PRO A 293     109.371 114.468 103.562  1.00  0.85           H  
ATOM   4765  HG2 PRO A 293     112.033 114.170 103.503  1.00  0.85           H  
ATOM   4766  HG3 PRO A 293     111.389 115.669 104.201  1.00  0.85           H  
ATOM   4767  HD2 PRO A 293     112.826 116.594 102.511  1.00  0.85           H  
ATOM   4768  HD3 PRO A 293     112.486 115.249 101.387  1.00  0.85           H  
ATOM   4769  N   THR A 294     109.557 118.059 103.481  1.00  0.81           N  
ATOM   4770  CA  THR A 294     108.962 119.053 104.369  1.00  0.81           C  
ATOM   4771  C   THR A 294     108.061 120.025 103.590  1.00  0.81           C  
ATOM   4772  O   THR A 294     107.350 120.845 104.168  1.00  0.81           O  
ATOM   4773  CB  THR A 294     110.068 119.852 105.088  1.00  0.81           C  
ATOM   4774  OG1 THR A 294     111.093 120.204 104.141  1.00  0.81           O  
ATOM   4775  CG2 THR A 294     110.711 119.038 106.205  1.00  0.81           C  
ATOM   4776  H   THR A 294     110.522 118.229 103.201  1.00  0.81           H  
ATOM   4777  HA  THR A 294     108.314 118.540 105.089  1.00  0.81           H  
ATOM   4778  HB  THR A 294     109.665 120.783 105.505  1.00  0.81           H  
ATOM   4779 HG21 THR A 294     109.972 118.740 106.955  1.00  0.81           H  
ATOM   4780 HG22 THR A 294     111.198 118.139 105.812  1.00  0.81           H  
ATOM   4781 HG23 THR A 294     111.493 119.624 106.701  1.00  0.81           H  
ATOM   4782  HG1 THR A 294     111.736 120.761 104.619  1.00  0.81           H  
ATOM   4783  N   SER A 295     108.171 119.959 102.211  1.00  0.79           N  
ATOM   4784  CA  SER A 295     107.454 120.872 101.316  1.00  0.79           C  
ATOM   4785  C   SER A 295     106.176 120.251 100.704  1.00  0.79           C  
ATOM   4786  O   SER A 295     105.546 120.776  99.785  1.00  0.79           O  
ATOM   4787  CB  SER A 295     108.389 121.399 100.229  1.00  0.79           C  
ATOM   4788  OG  SER A 295     108.819 120.383  99.324  1.00  0.79           O  
ATOM   4789  H   SER A 295     108.771 119.235 101.814  1.00  0.79           H  
ATOM   4790  HA  SER A 295     107.110 121.726 101.912  1.00  0.79           H  
ATOM   4791  HB2 SER A 295     109.282 121.858 100.668  1.00  0.79           H  
ATOM   4792  HB3 SER A 295     107.873 122.162  99.643  1.00  0.79           H  
ATOM   4793  HG  SER A 295     109.291 119.661  99.807  1.00  0.79           H  
ATOM   4794  N   PHE A 296     105.739 119.119 101.354  1.00  0.85           N  
ATOM   4795  CA  PHE A 296     104.557 118.337 100.987  1.00  0.85           C  
ATOM   4796  C   PHE A 296     103.739 118.157 102.273  1.00  0.85           C  
ATOM   4797  O   PHE A 296     104.271 118.091 103.382  1.00  0.85           O  
ATOM   4798  CB  PHE A 296     104.927 116.938 100.474  1.00  0.85           C  
ATOM   4799  CG  PHE A 296     105.685 116.917  99.169  1.00  0.85           C  
ATOM   4800  CD1 PHE A 296     105.038 116.602  97.974  1.00  0.85           C  
ATOM   4801  CD2 PHE A 296     107.059 117.187  99.137  1.00  0.85           C  
ATOM   4802  CE1 PHE A 296     105.765 116.511  96.787  1.00  0.85           C  
ATOM   4803  CE2 PHE A 296     107.777 117.133  97.943  1.00  0.85           C  
ATOM   4804  CZ  PHE A 296     107.129 116.788  96.763  1.00  0.85           C  
ATOM   4805  H   PHE A 296     106.257 118.800 102.171  1.00  0.85           H  
ATOM   4806  HA  PHE A 296     103.969 118.885 100.246  1.00  0.85           H  
ATOM   4807  HB2 PHE A 296     104.016 116.335 100.361  1.00  0.85           H  
ATOM   4808  HB3 PHE A 296     105.526 116.405 101.226  1.00  0.85           H  
ATOM   4809  HD1 PHE A 296     103.968 116.409  97.957  1.00  0.85           H  
ATOM   4810  HD2 PHE A 296     107.579 117.455 100.051  1.00  0.85           H  
ATOM   4811  HE1 PHE A 296     105.262 116.213  95.876  1.00  0.85           H  
ATOM   4812  HE2 PHE A 296     108.841 117.359  97.945  1.00  0.85           H  
ATOM   4813  HZ  PHE A 296     107.673 116.741  95.826  1.00  0.85           H  
ATOM   4814  N   GLY A 297     102.382 117.974 102.077  1.00  0.93           N  
ATOM   4815  CA  GLY A 297     101.452 117.789 103.189  1.00  0.93           C  
ATOM   4816  C   GLY A 297     100.251 118.732 103.054  1.00  0.93           C  
ATOM   4817  O   GLY A 297     100.030 119.321 101.988  1.00  0.93           O  
ATOM   4818  H   GLY A 297     101.980 117.962 101.131  1.00  0.93           H  
ATOM   4819  HA2 GLY A 297     101.960 117.970 104.140  1.00  0.93           H  
ATOM   4820  HA3 GLY A 297     101.101 116.754 103.152  1.00  0.93           H  
ATOM   4821  N   PRO A 298      99.438 118.870 104.169  1.00  0.93           N  
ATOM   4822  CA  PRO A 298      98.312 119.807 104.203  1.00  0.93           C  
ATOM   4823  C   PRO A 298      98.796 121.260 104.228  1.00  0.93           C  
ATOM   4824  O   PRO A 298      99.861 121.605 104.743  1.00  0.93           O  
ATOM   4825  CB  PRO A 298      97.587 119.509 105.522  1.00  0.93           C  
ATOM   4826  CG  PRO A 298      98.117 118.148 105.956  1.00  0.93           C  
ATOM   4827  CD  PRO A 298      99.536 118.133 105.418  1.00  0.93           C  
ATOM   4828  HA  PRO A 298      97.676 119.621 103.334  1.00  0.93           H  
ATOM   4829  HB2 PRO A 298      96.502 119.504 105.392  1.00  0.93           H  
ATOM   4830  HB3 PRO A 298      97.818 120.256 106.292  1.00  0.93           H  
ATOM   4831  HG2 PRO A 298      97.526 117.356 105.483  1.00  0.93           H  
ATOM   4832  HG3 PRO A 298      98.074 118.000 107.039  1.00  0.93           H  
ATOM   4833  HD2 PRO A 298     100.221 118.679 106.076  1.00  0.93           H  
ATOM   4834  HD3 PRO A 298      99.915 117.119 105.265  1.00  0.93           H  
ATOM   4835  N   LEU A 299      97.897 122.162 103.686  1.00  0.91           N  
ATOM   4836  CA  LEU A 299      98.185 123.594 103.677  1.00  0.91           C  
ATOM   4837  C   LEU A 299      97.261 124.262 104.711  1.00  0.91           C  
ATOM   4838  O   LEU A 299      96.032 124.231 104.623  1.00  0.91           O  
ATOM   4839  CB  LEU A 299      97.955 124.219 102.298  1.00  0.91           C  
ATOM   4840  CG  LEU A 299      99.093 124.056 101.263  1.00  0.91           C  
ATOM   4841  CD1 LEU A 299      99.980 122.826 101.422  1.00  0.91           C  
ATOM   4842  CD2 LEU A 299      98.497 124.066  99.856  1.00  0.91           C  
ATOM   4843  H   LEU A 299      97.005 121.827 103.294  1.00  0.91           H  
ATOM   4844  HA  LEU A 299      99.224 123.768 103.976  1.00  0.91           H  
ATOM   4845  HB2 LEU A 299      97.782 125.298 102.414  1.00  0.91           H  
ATOM   4846  HB3 LEU A 299      97.020 123.833 101.888  1.00  0.91           H  
ATOM   4847  HG  LEU A 299      99.748 124.931 101.359  1.00  0.91           H  
ATOM   4848 HD11 LEU A 299     100.554 122.863 102.352  1.00  0.91           H  
ATOM   4849 HD12 LEU A 299      99.389 121.910 101.408  1.00  0.91           H  
ATOM   4850 HD13 LEU A 299     100.710 122.765 100.608  1.00  0.91           H  
ATOM   4851 HD21 LEU A 299      97.781 123.256  99.719  1.00  0.91           H  
ATOM   4852 HD22 LEU A 299      97.973 125.004  99.666  1.00  0.91           H  
ATOM   4853 HD23 LEU A 299      99.268 123.936  99.093  1.00  0.91           H  
ATOM   4854  N   VAL A 300      97.960 124.872 105.742  1.00  0.87           N  
ATOM   4855  CA  VAL A 300      97.326 125.568 106.856  1.00  0.87           C  
ATOM   4856  C   VAL A 300      97.225 127.074 106.572  1.00  0.87           C  
ATOM   4857  O   VAL A 300      98.005 127.681 105.839  1.00  0.87           O  
ATOM   4858  CB  VAL A 300      98.001 125.284 108.216  1.00  0.87           C  
ATOM   4859  CG1 VAL A 300      97.910 123.797 108.569  1.00  0.87           C  
ATOM   4860  CG2 VAL A 300      99.458 125.749 108.284  1.00  0.87           C  
ATOM   4861  H   VAL A 300      98.974 124.855 105.717  1.00  0.87           H  
ATOM   4862  HA  VAL A 300      96.303 125.201 106.910  1.00  0.87           H  
ATOM   4863  HB  VAL A 300      97.451 125.837 108.990  1.00  0.87           H  
ATOM   4864 HG11 VAL A 300      96.870 123.456 108.545  1.00  0.87           H  
ATOM   4865 HG12 VAL A 300      98.485 123.179 107.871  1.00  0.87           H  
ATOM   4866 HG13 VAL A 300      98.300 123.614 109.576  1.00  0.87           H  
ATOM   4867 HG21 VAL A 300     100.094 125.206 107.577  1.00  0.87           H  
ATOM   4868 HG22 VAL A 300      99.546 126.819 108.072  1.00  0.87           H  
ATOM   4869 HG23 VAL A 300      99.865 125.581 109.288  1.00  0.87           H  
ATOM   4870  N   ARG A 301      96.187 127.689 107.263  1.00  0.80           N  
ATOM   4871  CA  ARG A 301      95.935 129.119 107.156  1.00  0.80           C  
ATOM   4872  C   ARG A 301      95.282 129.624 108.451  1.00  0.80           C  
ATOM   4873  O   ARG A 301      94.487 128.953 109.108  1.00  0.80           O  
ATOM   4874  CB  ARG A 301      94.965 129.360 105.998  1.00  0.80           C
[truncated: 779,339 more chars]
