# Supplementary material for: Repurposing FDA-approved phytomedicines, natural products, antivirals and cell protectives against SARS-CoV-2 (COVID-19) RNA-dependent RNA polymerase
Source: PeerJ. 2020 Nov 30;8:e10480. doi: 10.7717/peerj.10480 (PMC7713599; doi:10.7717/peerj.10480)
Supplement: Supplemental Information 10 — This was generated after compounds docking runs. [file peerj-08-10480-s010.pdb]

REMARK  99                                                                      
REMARK  99 MOE v2014.09 (Chemical Computing Group Inc.) Sun Aug 02 07:18:29 2020
HELIX    1   1 GLU A   31  ASP A   33  5               Generated by MOE    3
HELIX    2   2 PHE A   47  TYR A   57  1               Generated by MOE   11
HELIX    3   3 MET A   94  ARG A  102  1               Generated by MOE    9
HELIX    4   4 LYS A  113  LEU A  116  1               Generated by MOE    4
HELIX    5   5 ASP A  140  ALA A  146  1               Generated by MOE    7
HELIX    6   6 GLY A  149  ALA A  169  1               Generated by MOE   21
HELIX    7   7 ASP A  205  LEU A  217  1               Generated by MOE   13
HELIX    8   8 VAL A  227  THR A  229  5               Generated by MOE    3
HELIX    9   9 THR A  246  TYR A  256  1               Generated by MOE   11
HELIX   10  10 ASP A  274  PHE A  287  1               Generated by MOE   14
HELIX   11  11 PRO A  293  SER A  295  5               Generated by MOE    3
HELIX   12  12 PHE A  338  TYR A  344  1               Generated by MOE    7
HELIX   13  13 ALA A  349  ALA A  352  1               Generated by MOE    4
HELIX   14  14 LYS A  387  VAL A  394  1               Generated by MOE    8
HELIX   15  15 ALA A  418  TYR A  423  1               Generated by MOE    6
HELIX   16  16 ASP A  424  TYR A  428  5               Generated by MOE    5
HELIX   17  17 ILE A  436  LYS A  448  1               Generated by MOE   13
HELIX   18  18 ARG A  483  TYR A  486  1               Generated by MOE    4
HELIX   19  19 ASP A  493  TYR A  500  1               Generated by MOE    8
HELIX   20  20 SER A  534  THR A  537  1               Generated by MOE    4
HELIX   21  21 GLN A  543  LEU A  546  1               Generated by MOE    4
HELIX   22  22 GLY A  567  VAL A  575  1               Generated by MOE    9
HELIX   23  23 CYS A  592  ARG A  594  5               Generated by MOE    3
HELIX   24  24 ASN A  598  LEU A  608  1               Generated by MOE   11
HELIX   25  25 LEU A  618  CYS A  629  1               Generated by MOE   12
HELIX   26  26 THR A  657  SER A  679  1               Generated by MOE   23
HELIX   27  27 VAL A  690  LEU A  701  1               Generated by MOE   12
HELIX   28  28 PHE A  711  HIS A  722  1               Generated by MOE   12
HELIX   29  29 SER A  738  GLN A  743  1               Generated by MOE    6
HELIX   30  30 ILE A  749  TYR A  758  1               Generated by MOE   10
HELIX   31  31 PRO A  804  CYS A  812  1               Generated by MOE    9
HELIX   32  32 ILE A  817  LYS A  819  5               Generated by MOE    3
HELIX   33  33 ILE A  826  ALA A  836  1               Generated by MOE   11
HELIX   34  34 TYR A  837  LEU A  839  5               Generated by MOE    3
HELIX   35  35 GLN A  845  GLY A  867  1               Generated by MOE   23
HELIX   36  36 HIS A  868  LEU A  870  5               Generated by MOE    3
HELIX   37  37 ASP A  880  ARG A  884  5               Generated by MOE    5
HELIX   38  38 PRO A  888  TYR A  891  1               Generated by MOE    4
HELIX   39  39 GLU A  892  MET A  894  5               Generated by MOE    3
SHEET    1       TYR A   2  TYR A   8                  Generated by MOE
SHEET    2       ALA A  13  LEU A  19                  Generated by MOE
SHEET    3       CYS A  23  GLN A  27                  Generated by MOE
SHEET    4       TYR A  39  ARG A  44                  Generated by MOE
SHEET    5       HIS A  69  PHE A  74                  Generated by MOE
SHEET    6       VAL A  81  LEU A  89                  Generated by MOE
SHEET    7       GLY A 173  VAL A 174                  Generated by MOE
SHEET    8       PRO A 202  VAL A 203                  Generated by MOE
SHEET    9       GLY A 297  LYS A 302                  Generated by MOE
SHEET   10       VAL A 311  PHE A 318                  Generated by MOE
SHEET   11       GLY A 322  HIS A 325                  Generated by MOE
SHEET   12       PHE A 366  ALA A 370                  Generated by MOE
SHEET   13       ASN A 384  PHE A 385                  Generated by MOE
SHEET   14       ILE A 509  GLN A 511                  Generated by MOE
SHEET   15       MET A 512  LEU A 514                  Generated by MOE
SHEET   16       THR A 526  GLY A 529                  Generated by MOE
SHEET   17       PRO A 582  MET A 585                  Generated by MOE
SHEET   18       MET A 636  MET A 638                  Generated by MOE
SHEET   19       CYS A 639  CYS A 639                  Generated by MOE
SHEET   20       SER A 642  VAL A 645                  Generated by MOE
SHEET   21       PHE A 723  MET A 726                  Generated by MOE
SHEET   22       ILE A 727  ILE A 727                  Generated by MOE
SHEET   23       LEU A 728  LEU A 728                  Generated by MOE
SHEET   24       ASP A 731  ASN A 737                  Generated by MOE
SHEET   25       THR A 771  GLU A 772                  Generated by MOE
SHEET   26       GLU A 781  PHE A 782                  Generated by MOE
SHEET   27       GLN A 785  LYS A 791                  Generated by MOE
SHEET   28       TYR A 796  TYR A 801                  Generated by MOE
SHEET   29       PHE A 813  VAL A 814                  Generated by MOE
ATOM      1  N   VAL A   1     122.450  86.704  65.648  1.00  0.66           N1+
ATOM      2  CA  VAL A   1     122.553  87.136  67.088  1.00  0.66           C  
ATOM      3  C   VAL A   1     121.266  87.872  67.537  1.00  0.66           C  
ATOM      4  O   VAL A   1     120.523  88.405  66.710  1.00  0.66           O  
ATOM      5  CB  VAL A   1     123.840  87.979  67.248  1.00  0.66           C  
ATOM      6  CG1 VAL A   1     123.772  89.345  66.555  1.00  0.66           C  
ATOM      7  CG2 VAL A   1     124.230  88.164  68.716  1.00  0.66           C  
ATOM      8  H1  VAL A   1     121.730  85.982  65.510  1.00  0.66           H  
ATOM      9  H2  VAL A   1     122.166  87.500  65.007  1.00  0.66           H  
ATOM     10  H3  VAL A   1     123.333  86.338  65.266  1.00  0.66           H  
ATOM     11  HA  VAL A   1     122.641  86.201  67.654  1.00  0.66           H  
ATOM     12  HB  VAL A   1     124.664  87.421  66.781  1.00  0.66           H  
ATOM     13 HG11 VAL A   1     123.590  89.242  65.482  1.00  0.66           H  
ATOM     14 HG12 VAL A   1     122.984  89.976  66.979  1.00  0.66           H  
ATOM     15 HG13 VAL A   1     124.721  89.881  66.671  1.00  0.66           H  
ATOM     16 HG21 VAL A   1     123.524  88.809  69.246  1.00  0.66           H  
ATOM     17 HG22 VAL A   1     124.273  87.200  69.234  1.00  0.66           H  
ATOM     18 HG23 VAL A   1     125.219  88.628  68.795  1.00  0.66           H  
ATOM     19  N   TYR A   2     121.022  87.843  68.899  1.00  0.71           N  
ATOM     20  CA  TYR A   2     119.838  88.441  69.537  1.00  0.71           C  
ATOM     21  C   TYR A   2     120.054  89.925  69.920  1.00  0.71           C  
ATOM     22  O   TYR A   2     121.161  90.379  70.218  1.00  0.71           O  
ATOM     23  CB  TYR A   2     119.485  87.735  70.868  1.00  0.71           C  
ATOM     24  CG  TYR A   2     118.711  86.438  70.852  1.00  0.71           C  
ATOM     25  CD1 TYR A   2     117.874  86.051  69.800  1.00  0.71           C  
ATOM     26  CD2 TYR A   2     118.729  85.649  72.018  1.00  0.71           C  
ATOM     27  CE1 TYR A   2     117.078  84.906  69.898  1.00  0.71           C  
ATOM     28  CE2 TYR A   2     117.931  84.510  72.125  1.00  0.71           C  
ATOM     29  CZ  TYR A   2     117.109  84.151  71.067  1.00  0.71           C  
ATOM     30  OH  TYR A   2     116.323  83.048  71.221  1.00  0.71           O  
ATOM     31  H   TYR A   2     121.696  87.396  69.516  1.00  0.71           H  
ATOM     32  HA  TYR A   2     119.021  88.403  68.816  1.00  0.71           H  
ATOM     33  HB2 TYR A   2     118.884  88.410  71.493  1.00  0.71           H  
ATOM     34  HB3 TYR A   2     120.420  87.570  71.424  1.00  0.71           H  
ATOM     35  HD1 TYR A   2     117.795  86.646  68.898  1.00  0.71           H  
ATOM     36  HD2 TYR A   2     119.351  85.932  72.866  1.00  0.71           H  
ATOM     37  HE1 TYR A   2     116.428  84.639  69.070  1.00  0.71           H  
ATOM     38  HE2 TYR A   2     117.941  83.914  73.033  1.00  0.71           H  
ATOM     39  HH  TYR A   2     115.897  82.861  70.368  1.00  0.71           H  
ATOM     40  N   ARG A   3     118.857  90.609  70.052  1.00  0.75           N  
ATOM     41  CA  ARG A   3     118.598  91.802  70.869  1.00  0.75           C  
ATOM     42  C   ARG A   3     117.052  91.823  71.034  1.00  0.75           C  
ATOM     43  O   ARG A   3     116.312  91.094  70.361  1.00  0.75           O  
ATOM     44  CB  ARG A   3     119.109  93.108  70.245  1.00  0.75           C  
ATOM     45  CG  ARG A   3     120.627  93.341  70.246  1.00  0.75           C  
ATOM     46  CD  ARG A   3     121.290  93.159  71.607  1.00  0.75           C  
ATOM     47  NE  ARG A   3     122.731  93.462  71.594  1.00  0.75           N  
ATOM     48  CZ  ARG A   3     123.683  92.603  71.156  1.00  0.75           C  
ATOM     49  NH1 ARG A   3     123.375  91.465  70.496  1.00  0.75           N  
ATOM     50  NH2 ARG A   3     124.985  92.873  71.431  1.00  0.75           N1+
ATOM     51  H   ARG A   3     118.029  90.244  69.566  1.00  0.75           H  
ATOM     52  HA  ARG A   3     119.033  91.625  71.857  1.00  0.75           H  
ATOM     53  HB2 ARG A   3     118.646  93.962  70.754  1.00  0.75           H  
ATOM     54  HB3 ARG A   3     118.767  93.159  69.207  1.00  0.75           H  
ATOM     55  HG2 ARG A   3     120.817  94.365  69.899  1.00  0.75           H  
ATOM     56  HG3 ARG A   3     121.099  92.704  69.492  1.00  0.75           H  
ATOM     57  HD2 ARG A   3     121.165  92.154  72.019  1.00  0.75           H  
ATOM     58  HD3 ARG A   3     120.844  93.835  72.335  1.00  0.75           H  
ATOM     59  HE  ARG A   3     123.059  94.269  72.114  1.00  0.75           H  
ATOM     60 HH11 ARG A   3     124.089  90.787  70.278  1.00  0.75           H  
ATOM     61 HH12 ARG A   3     122.393  91.145  70.365  1.00  0.75           H  
ATOM     62 HH21 ARG A   3     125.729  92.210  71.261  1.00  0.75           H  
ATOM     63 HH22 ARG A   3     125.188  93.641  72.109  1.00  0.75           H  
ATOM     64  N   ALA A   4     116.589  92.709  71.984  1.00  0.90           N  
ATOM     65  CA  ALA A   4     115.164  92.980  72.156  1.00  0.90           C  
ATOM     66  C   ALA A   4     114.849  94.197  71.297  1.00  0.90           C  
ATOM     67  O   ALA A   4     115.612  95.165  71.273  1.00  0.90           O  
ATOM     68  CB  ALA A   4     114.816  93.298  73.593  1.00  0.90           C  
ATOM     69  H   ALA A   4     117.280  93.239  72.560  1.00  0.90           H  
ATOM     70  HA  ALA A   4     114.589  92.125  71.807  1.00  0.90           H  
ATOM     71  HB1 ALA A   4     115.033  92.449  74.245  1.00  0.90           H  
ATOM     72  HB2 ALA A   4     115.391  94.153  73.958  1.00  0.90           H  
ATOM     73  HB3 ALA A   4     113.757  93.554  73.685  1.00  0.90           H  
ATOM     74  N   PHE A   5     113.659  94.132  70.595  1.00  0.87           N  
ATOM     75  CA  PHE A   5     113.326  95.186  69.639  1.00  0.87           C  
ATOM     76  C   PHE A   5     111.939  95.760  69.936  1.00  0.87           C  
ATOM     77  O   PHE A   5     110.996  95.036  70.256  1.00  0.87           O  
ATOM     78  CB  PHE A   5     113.320  94.688  68.181  1.00  0.87           C  
ATOM     79  CG  PHE A   5     114.614  94.154  67.609  1.00  0.87           C  
ATOM     80  CD1 PHE A   5     115.850  94.734  67.903  1.00  0.87           C  
ATOM     81  CD2 PHE A   5     114.581  93.102  66.685  1.00  0.87           C  
ATOM     82  CE1 PHE A   5     117.025  94.258  67.323  1.00  0.87           C  
ATOM     83  CE2 PHE A   5     115.758  92.604  66.122  1.00  0.87           C  
ATOM     84  CZ  PHE A   5     116.982  93.177  66.451  1.00  0.87           C  
ATOM     85  H   PHE A   5     112.989  93.357  70.741  1.00  0.87           H  
ATOM     86  HA  PHE A   5     114.058  95.984  69.752  1.00  0.87           H  
ATOM     87  HB2 PHE A   5     113.020  95.518  67.530  1.00  0.87           H  
ATOM     88  HB3 PHE A   5     112.545  93.915  68.083  1.00  0.87           H  
ATOM     89  HD1 PHE A   5     115.908  95.573  68.587  1.00  0.87           H  
ATOM     90  HD2 PHE A   5     113.631  92.661  66.398  1.00  0.87           H  
ATOM     91  HE1 PHE A   5     117.970  94.734  67.566  1.00  0.87           H  
ATOM     92  HE2 PHE A   5     115.721  91.773  65.424  1.00  0.87           H  
ATOM     93  HZ  PHE A   5     117.895  92.782  66.025  1.00  0.87           H  
ATOM     94  N   ASP A   6     111.846  97.117  69.697  1.00  0.89           N  
ATOM     95  CA  ASP A   6     110.598  97.901  69.666  1.00  0.89           C  
ATOM     96  C   ASP A   6     110.334  98.012  68.159  1.00  0.89           C  
ATOM     97  O   ASP A   6     111.049  98.697  67.424  1.00  0.89           O  
ATOM     98  CB  ASP A   6     110.826  99.255  70.332  1.00  0.89           C  
ATOM     99  CG  ASP A   6     109.650 100.204  70.222  1.00  0.89           C  
ATOM    100  OD1 ASP A   6     108.515  99.679  69.997  1.00  0.89           O  
ATOM    101  OD2 ASP A   6     109.902 101.442  70.374  1.00  0.89           O1-
ATOM    102  H   ASP A   6     112.729  97.645  69.429  1.00  0.89           H  
ATOM    103  HA  ASP A   6     109.795  97.336  70.148  1.00  0.89           H  
ATOM    104  HB2 ASP A   6     111.703  99.748  69.906  1.00  0.89           H  
ATOM    105  HB3 ASP A   6     111.044  99.111  71.397  1.00  0.89           H  
ATOM    106  N   ILE A   7     109.369  97.130  67.675  1.00  0.90           N  
ATOM    107  CA  ILE A   7     109.384  96.740  66.264  1.00  0.90           C  
ATOM    108  C   ILE A   7     107.999  96.767  65.584  1.00  0.90           C  
ATOM    109  O   ILE A   7     106.935  96.533  66.156  1.00  0.90           O  
ATOM    110  CB  ILE A   7     110.111  95.374  66.094  1.00  0.90           C  
ATOM    111  CG1 ILE A   7     110.386  95.012  64.617  1.00  0.90           C  
ATOM    112  CG2 ILE A   7     109.391  94.234  66.817  1.00  0.90           C  
ATOM    113  CD1 ILE A   7     111.379  93.872  64.437  1.00  0.90           C  
ATOM    114  H   ILE A   7     108.647  96.739  68.303  1.00  0.90           H  
ATOM    115  HA  ILE A   7     109.989  97.487  65.734  1.00  0.90           H  
ATOM    116  HB  ILE A   7     111.086  95.487  66.578  1.00  0.90           H  
ATOM    117 HG12 ILE A   7     110.793  95.888  64.099  1.00  0.90           H  
ATOM    118 HG13 ILE A   7     109.454  94.733  64.111  1.00  0.90           H  
ATOM    119 HG21 ILE A   7     109.182  94.482  67.861  1.00  0.90           H  
ATOM    120 HG22 ILE A   7     108.449  93.979  66.326  1.00  0.90           H  
ATOM    121 HG23 ILE A   7     110.017  93.341  66.833  1.00  0.90           H  
ATOM    122 HD11 ILE A   7     112.330  94.110  64.919  1.00  0.90           H  
ATOM    123 HD12 ILE A   7     111.001  92.932  64.847  1.00  0.90           H  
ATOM    124 HD13 ILE A   7     111.574  93.712  63.371  1.00  0.90           H  
ATOM    125  N   TYR A   8     108.104  97.001  64.217  1.00  0.88           N  
ATOM    126  CA  TYR A   8     106.963  96.994  63.315  1.00  0.88           C  
ATOM    127  C   TYR A   8     107.467  96.490  61.950  1.00  0.88           C  
ATOM    128  O   TYR A   8     108.380  97.063  61.352  1.00  0.88           O  
ATOM    129  CB  TYR A   8     106.476  98.442  63.186  1.00  0.88           C  
ATOM    130  CG  TYR A   8     105.152  98.592  62.492  1.00  0.88           C  
ATOM    131  CD1 TYR A   8     105.079  98.788  61.106  1.00  0.88           C  
ATOM    132  CD2 TYR A   8     103.973  98.562  63.246  1.00  0.88           C  
ATOM    133  CE1 TYR A   8     103.849  99.014  60.491  1.00  0.88           C  
ATOM    134  CE2 TYR A   8     102.746  98.795  62.633  1.00  0.88           C  
ATOM    135  CZ  TYR A   8     102.697  99.052  61.266  1.00  0.88           C  
ATOM    136  OH  TYR A   8     101.516  99.350  60.648  1.00  0.88           O  
ATOM    137  H   TYR A   8     109.011  97.217  63.805  1.00  0.88           H  
ATOM    138  HA  TYR A   8     106.181  96.338  63.710  1.00  0.88           H  
ATOM    139  HB2 TYR A   8     107.221  99.060  62.667  1.00  0.88           H  
ATOM    140  HB3 TYR A   8     106.391  98.896  64.184  1.00  0.88           H  
ATOM    141  HD1 TYR A   8     105.981  98.782  60.496  1.00  0.88           H  
ATOM    142  HD2 TYR A   8     104.011  98.386  64.318  1.00  0.88           H  
ATOM    143  HE1 TYR A   8     103.791  99.178  59.418  1.00  0.88           H  
ATOM    144  HE2 TYR A   8     101.841  98.793  63.234  1.00  0.88           H  
ATOM    145  HH  TYR A   8     100.906  99.854  61.306  1.00  0.88           H  
ATOM    146  N   ASN A   9     106.833  95.375  61.445  1.00  0.90           N  
ATOM    147  CA  ASN A   9     106.858  95.031  60.020  1.00  0.90           C  
ATOM    148  C   ASN A   9     105.561  94.254  59.680  1.00  0.90           C  
ATOM    149  O   ASN A   9     104.561  94.294  60.399  1.00  0.90           O  
ATOM    150  CB  ASN A   9     108.180  94.389  59.601  1.00  0.90           C  
ATOM    151  CG  ASN A   9     108.403  93.017  60.188  1.00  0.90           C  
ATOM    152  OD1 ASN A   9     107.615  92.083  60.053  1.00  0.90           O  
ATOM    153  ND2 ASN A   9     109.596  92.860  60.833  1.00  0.90           N  
ATOM    154  H   ASN A   9     106.306  94.728  62.053  1.00  0.90           H  
ATOM    155  HA  ASN A   9     106.774  95.980  59.474  1.00  0.90           H  
ATOM    156  HB2 ASN A   9     109.016  95.044  59.874  1.00  0.90           H  
ATOM    157  HB3 ASN A   9     108.234  94.281  58.512  1.00  0.90           H  
ATOM    158 HD21 ASN A   9     110.275  93.605  60.941  1.00  0.90           H  
ATOM    159 HD22 ASN A   9     109.828  91.959  61.233  1.00  0.90           H  
ATOM    160  N   ASP A  10     105.559  93.604  58.465  1.00  0.91           N  
ATOM    161  CA  ASP A  10     104.401  92.872  57.944  1.00  0.91           C  
ATOM    162  C   ASP A  10     104.347  91.383  58.376  1.00  0.91           C  
ATOM    163  O   ASP A  10     103.349  90.686  58.183  1.00  0.91           O  
ATOM    164  CB  ASP A  10     104.342  93.004  56.421  1.00  0.91           C  
ATOM    165  CG  ASP A  10     105.630  92.502  55.835  1.00  0.91           C  
ATOM    166  OD1 ASP A  10     106.736  92.927  56.322  1.00  0.91           O  
ATOM    167  OD2 ASP A  10     105.602  91.594  54.951  1.00  0.91           O1-
ATOM    168  H   ASP A  10     106.376  93.575  57.833  1.00  0.91           H  
ATOM    169  HA  ASP A  10     103.500  93.333  58.367  1.00  0.91           H  
ATOM    170  HB2 ASP A  10     104.221  94.054  56.130  1.00  0.91           H  
ATOM    171  HB3 ASP A  10     103.495  92.441  56.013  1.00  0.91           H  
ATOM    172  N   LYS A  11     105.504  90.870  58.927  1.00  0.86           N  
ATOM    173  CA  LYS A  11     105.599  89.494  59.414  1.00  0.86           C  
ATOM    174  C   LYS A  11     105.306  89.531  60.917  1.00  0.86           C  
ATOM    175  O   LYS A  11     104.601  88.678  61.456  1.00  0.86           O  
ATOM    176  CB  LYS A  11     106.977  88.858  59.164  1.00  0.86           C  
ATOM    177  CG  LYS A  11     107.123  88.179  57.794  1.00  0.86           C  
ATOM    178  CD  LYS A  11     107.009  89.103  56.581  1.00  0.86           C  
ATOM    179  CE  LYS A  11     108.188  90.059  56.442  1.00  0.86           C  
ATOM    180  NZ  LYS A  11     107.899  91.069  55.418  1.00  0.86           N1+
ATOM    181  H   LYS A  11     106.301  91.503  59.062  1.00  0.86           H  
ATOM    182  HA  LYS A  11     104.810  88.890  58.949  1.00  0.86           H  
ATOM    183  HB2 LYS A  11     107.149  88.079  59.919  1.00  0.86           H  
ATOM    184  HB3 LYS A  11     107.780  89.589  59.307  1.00  0.86           H  
ATOM    185  HG2 LYS A  11     106.354  87.400  57.709  1.00  0.86           H  
ATOM    186  HG3 LYS A  11     108.089  87.660  57.760  1.00  0.86           H  
ATOM    187  HD2 LYS A  11     106.060  89.643  56.628  1.00  0.86           H  
ATOM    188  HD3 LYS A  11     106.957  88.483  55.677  1.00  0.86           H  
ATOM    189  HE2 LYS A  11     109.092  89.528  56.127  1.00  0.86           H  
ATOM    190  HE3 LYS A  11     108.401  90.603  57.365  1.00  0.86           H  
ATOM    191  HZ1 LYS A  11     106.925  90.993  54.966  1.00  0.86           H  
ATOM    192  HZ2 LYS A  11     107.688  92.013  55.892  1.00  0.86           H  
ATOM    193  HZ3 LYS A  11     108.589  91.230  54.685  1.00  0.86           H  
ATOM    194  N   VAL A  12     106.016  90.501  61.606  1.00  0.92           N  
ATOM    195  CA  VAL A  12     105.938  90.648  63.045  1.00  0.92           C  
ATOM    196  C   VAL A  12     105.837  92.144  63.389  1.00  0.92           C  
ATOM    197  O   VAL A  12     106.088  93.064  62.613  1.00  0.92           O  
ATOM    198  CB  VAL A  12     107.126  89.980  63.774  1.00  0.92           C  
ATOM    199  CG1 VAL A  12     107.043  88.458  63.681  1.00  0.92           C  
ATOM    200  CG2 VAL A  12     108.488  90.462  63.269  1.00  0.92           C  
ATOM    201  H   VAL A  12     106.608  91.161  61.082  1.00  0.92           H  
ATOM    202  HA  VAL A  12     105.002  90.187  63.388  1.00  0.92           H  
ATOM    203  HB  VAL A  12     107.070  90.234  64.840  1.00  0.92           H  
ATOM    204 HG11 VAL A  12     106.063  88.103  64.011  1.00  0.92           H  
ATOM    205 HG12 VAL A  12     107.216  88.100  62.662  1.00  0.92           H  
ATOM    206 HG13 VAL A  12     107.796  88.002  64.328  1.00  0.92           H  
ATOM    207 HG21 VAL A  12     108.642  90.201  62.217  1.00  0.92           H  
ATOM    208 HG22 VAL A  12     108.587  91.547  63.377  1.00  0.92           H  
ATOM    209 HG23 VAL A  12     109.300  90.001  63.839  1.00  0.92           H  
ATOM    210  N   ALA A  13     105.500  92.349  64.702  1.00  0.91           N  
ATOM    211  CA  ALA A  13     105.447  93.654  65.331  1.00  0.91           C  
ATOM    212  C   ALA A  13     105.520  93.357  66.830  1.00  0.91           C  
ATOM    213  O   ALA A  13     105.444  92.201  67.256  1.00  0.91           O  
ATOM    214  CB  ALA A  13     104.167  94.401  64.977  1.00  0.91           C  
ATOM    215  H   ALA A  13     105.285  91.553  65.307  1.00  0.91           H  
ATOM    216  HA  ALA A  13     106.329  94.221  65.021  1.00  0.91           H  
ATOM    217  HB1 ALA A  13     104.080  94.548  63.896  1.00  0.91           H  
ATOM    218  HB2 ALA A  13     103.281  93.848  65.310  1.00  0.91           H  
ATOM    219  HB3 ALA A  13     104.139  95.387  65.454  1.00  0.91           H  
ATOM    220  N   GLY A  14     105.671  94.474  67.622  1.00  0.94           N  
ATOM    221  CA  GLY A  14     105.557  94.391  69.062  1.00  0.94           C  
ATOM    222  C   GLY A  14     106.762  95.017  69.755  1.00  0.94           C  
ATOM    223  O   GLY A  14     107.417  95.939  69.269  1.00  0.94           O  
ATOM    224  H   GLY A  14     105.913  95.379  67.190  1.00  0.94           H  
ATOM    225  HA2 GLY A  14     105.442  93.349  69.374  1.00  0.94           H  
ATOM    226  HA3 GLY A  14     104.657  94.932  69.360  1.00  0.94           H  
ATOM    227  N   PHE A  15     107.010  94.452  70.992  1.00  0.90           N  
ATOM    228  CA  PHE A  15     108.154  94.798  71.842  1.00  0.90           C  
ATOM    229  C   PHE A  15     108.590  93.444  72.436  1.00  0.90           C  
ATOM    230  O   PHE A  15     108.069  92.947  73.433  1.00  0.90           O  
ATOM    231  CB  PHE A  15     107.822  95.823  72.934  1.00  0.90           C  
ATOM    232  CG  PHE A  15     109.001  96.104  73.850  1.00  0.90           C  
ATOM    233  CD1 PHE A  15     110.211  96.602  73.349  1.00  0.90           C  
ATOM    234  CD2 PHE A  15     108.911  95.848  75.223  1.00  0.90           C  
ATOM    235  CE1 PHE A  15     111.313  96.799  74.185  1.00  0.90           C  
ATOM    236  CE2 PHE A  15     110.014  96.036  76.062  1.00  0.90           C  
ATOM    237  CZ  PHE A  15     111.218  96.501  75.541  1.00  0.90           C  
ATOM    238  H   PHE A  15     106.401  93.695  71.341  1.00  0.90           H  
ATOM    239  HA  PHE A  15     108.928  95.201  71.194  1.00  0.90           H  
ATOM    240  HB2 PHE A  15     106.968  95.472  73.527  1.00  0.90           H  
ATOM    241  HB3 PHE A  15     107.501  96.767  72.476  1.00  0.90           H  
ATOM    242  HD1 PHE A  15     110.306  96.842  72.296  1.00  0.90           H  
ATOM    243  HD2 PHE A  15     107.978  95.485  75.645  1.00  0.90           H  
ATOM    244  HE1 PHE A  15     112.240  97.188  73.770  1.00  0.90           H  
ATOM    245  HE2 PHE A  15     109.933  95.811  77.122  1.00  0.90           H  
ATOM    246  HZ  PHE A  15     112.077  96.630  76.193  1.00  0.90           H  
ATOM    247  N   ALA A  16     109.522  92.800  71.643  1.00  0.89           N  
ATOM    248  CA  ALA A  16     109.766  91.362  71.665  1.00  0.89           C  
ATOM    249  C   ALA A  16     111.254  91.134  71.411  1.00  0.89           C  
ATOM    250  O   ALA A  16     112.010  92.058  71.098  1.00  0.89           O  
ATOM    251  CB  ALA A  16     108.928  90.689  70.586  1.00  0.89           C  
ATOM    252  H   ALA A  16     110.078  93.370  70.993  1.00  0.89           H  
ATOM    253  HA  ALA A  16     109.497  90.956  72.643  1.00  0.89           H  
ATOM    254  HB1 ALA A  16     107.859  90.868  70.738  1.00  0.89           H  
ATOM    255  HB2 ALA A  16     109.177  91.099  69.606  1.00  0.89           H  
ATOM    256  HB3 ALA A  16     109.094  89.608  70.554  1.00  0.89           H  
ATOM    257  N   LYS A  17     111.693  89.832  71.550  1.00  0.84           N  
ATOM    258  CA  LYS A  17     113.071  89.437  71.282  1.00  0.84           C  
ATOM    259  C   LYS A  17     113.090  88.685  69.951  1.00  0.84           C  
ATOM    260  O   LYS A  17     112.220  87.874  69.634  1.00  0.84           O  
ATOM    261  CB  LYS A  17     113.668  88.581  72.413  1.00  0.84           C  
ATOM    262  CG  LYS A  17     115.031  89.135  72.848  1.00  0.84           C  
ATOM    263  CD  LYS A  17     115.689  88.327  73.970  1.00  0.84           C  
ATOM    264  CE  LYS A  17     117.008  88.956  74.419  1.00  0.84           C  
ATOM    265  NZ  LYS A  17     116.761  90.145  75.256  1.00  0.84           N1+
ATOM    266  H   LYS A  17     111.027  89.107  71.809  1.00  0.84           H  
ATOM    267  HA  LYS A  17     113.656  90.349  71.153  1.00  0.84           H  
ATOM    268  HB2 LYS A  17     113.787  87.538  72.095  1.00  0.84           H  
ATOM    269  HB3 LYS A  17     113.003  88.573  73.283  1.00  0.84           H  
ATOM    270  HG2 LYS A  17     114.897  90.171  73.174  1.00  0.84           H  
ATOM    271  HG3 LYS A  17     115.705  89.145  71.985  1.00  0.84           H  
ATOM    272  HD2 LYS A  17     115.891  87.315  73.599  1.00  0.84           H  
ATOM    273  HD3 LYS A  17     115.006  88.227  74.821  1.00  0.84           H  
ATOM    274  HE2 LYS A  17     117.613  89.278  73.566  1.00  0.84           H  
ATOM    275  HE3 LYS A  17     117.593  88.262  75.029  1.00  0.84           H  
ATOM    276  HZ1 LYS A  17     115.865  90.608  75.070  1.00  0.84           H  
ATOM    277  HZ2 LYS A  17     116.825  89.971  76.266  1.00  0.84           H  
ATOM    278  HZ3 LYS A  17     117.482  90.955  75.061  1.00  0.84           H  
ATOM    279  N   PHE A  18     114.210  88.990  69.181  1.00  0.82           N  
ATOM    280  CA  PHE A  18     114.357  88.487  67.822  1.00  0.82           C  
ATOM    281  C   PHE A  18     115.845  88.365  67.457  1.00  0.82           C  
ATOM    282  O   PHE A  18     116.750  88.977  68.023  1.00  0.82           O  
ATOM    283  CB  PHE A  18     113.689  89.416  66.795  1.00  0.82           C  
ATOM    284  CG  PHE A  18     112.186  89.333  66.763  1.00  0.82           C  
ATOM    285  CD1 PHE A  18     111.402  90.438  67.123  1.00  0.82           C  
ATOM    286  CD2 PHE A  18     111.554  88.145  66.372  1.00  0.82           C  
ATOM    287  CE1 PHE A  18     110.012  90.347  67.098  1.00  0.82           C  
ATOM    288  CE2 PHE A  18     110.166  88.051  66.386  1.00  0.82           C  
ATOM    289  CZ  PHE A  18     109.397  89.151  66.751  1.00  0.82           C  
ATOM    290  H   PHE A  18     114.947  89.606  69.544  1.00  0.82           H  
ATOM    291  HA  PHE A  18     113.924  87.480  67.786  1.00  0.82           H  
ATOM    292  HB2 PHE A  18     114.048  89.207  65.778  1.00  0.82           H  
ATOM    293  HB3 PHE A  18     113.994  90.442  67.009  1.00  0.82           H  
ATOM    294  HD1 PHE A  18     111.861  91.373  67.434  1.00  0.82           H  
ATOM    295  HD2 PHE A  18     112.134  87.274  66.081  1.00  0.82           H  
ATOM    296  HE1 PHE A  18     109.398  91.202  67.367  1.00  0.82           H  
ATOM    297  HE2 PHE A  18     109.682  87.118  66.117  1.00  0.82           H  
ATOM    298  HZ  PHE A  18     108.314  89.077  66.762  1.00  0.82           H  
ATOM    299  N   LEU A  19     116.056  87.497  66.394  1.00  0.83           N  
ATOM    300  CA  LEU A  19     117.395  87.167  65.905  1.00  0.83           C  
ATOM    301  C   LEU A  19     117.672  87.988  64.638  1.00  0.83           C  
ATOM    302  O   LEU A  19     116.833  88.141  63.752  1.00  0.83           O  
ATOM    303  CB  LEU A  19     117.466  85.652  65.641  1.00  0.83           C  
ATOM    304  CG  LEU A  19     118.893  85.116  65.416  1.00  0.83           C  
ATOM    305  CD1 LEU A  19     119.055  83.737  66.064  1.00  0.83           C  
ATOM    306  CD2 LEU A  19     119.235  85.008  63.928  1.00  0.83           C  
ATOM    307  H   LEU A  19     115.269  87.083  65.901  1.00  0.83           H  
ATOM    308  HA  LEU A  19     118.117  87.439  66.679  1.00  0.83           H  
ATOM    309  HB2 LEU A  19     116.822  85.385  64.793  1.00  0.83           H  
ATOM    310  HB3 LEU A  19     117.030  85.148  66.514  1.00  0.83           H  
ATOM    311  HG  LEU A  19     119.610  85.788  65.897  1.00  0.83           H  
ATOM    312 HD11 LEU A  19     118.881  83.794  67.144  1.00  0.83           H  
ATOM    313 HD12 LEU A  19     118.348  83.014  65.643  1.00  0.83           H  
ATOM    314 HD13 LEU A  19     120.069  83.352  65.912  1.00  0.83           H  
ATOM    315 HD21 LEU A  19     118.583  84.286  63.424  1.00  0.83           H  
ATOM    316 HD22 LEU A  19     119.129  85.964  63.413  1.00  0.83           H  
ATOM    317 HD23 LEU A  19     120.270  84.675  63.794  1.00  0.83           H  
ATOM    318  N   LYS A  20     118.965  88.470  64.531  1.00  0.73           N  
ATOM    319  CA  LYS A  20     119.467  89.021  63.276  1.00  0.73           C  
ATOM    320  C   LYS A  20     120.863  88.445  63.000  1.00  0.73           C  
ATOM    321  O   LYS A  20     121.657  88.178  63.909  1.00  0.73           O  
ATOM    322  CB  LYS A  20     119.470  90.552  63.255  1.00  0.73           C  
ATOM    323  CG  LYS A  20     120.299  91.206  64.368  1.00  0.73           C  
ATOM    324  CD  LYS A  20     120.374  92.719  64.159  1.00  0.73           C  
ATOM    325  CE  LYS A  20     121.167  93.408  65.261  1.00  0.73           C  
ATOM    326  NZ  LYS A  20     121.347  94.834  64.885  1.00  0.73           N1+
ATOM    327  H   LYS A  20     119.596  88.443  65.345  1.00  0.73           H  
ATOM    328  HA  LYS A  20     118.811  88.675  62.467  1.00  0.73           H  
ATOM    329  HB2 LYS A  20     118.436  90.911  63.333  1.00  0.73           H  
ATOM    330  HB3 LYS A  20     119.849  90.888  62.282  1.00  0.73           H  
ATOM    331  HG2 LYS A  20     121.317  90.800  64.377  1.00  0.73           H  
ATOM    332  HG3 LYS A  20     119.852  90.990  65.345  1.00  0.73           H  
ATOM    333  HD2 LYS A  20     119.362  93.138  64.118  1.00  0.73           H  
ATOM    334  HD3 LYS A  20     120.830  92.922  63.184  1.00  0.73           H  
ATOM    335  HE2 LYS A  20     122.167  92.984  65.391  1.00  0.73           H  
ATOM    336  HE3 LYS A  20     120.631  93.392  66.215  1.00  0.73           H  
ATOM    337  HZ1 LYS A  20     122.006  94.939  64.094  1.00  0.73           H  
ATOM    338  HZ2 LYS A  20     120.448  95.261  64.613  1.00  0.73           H  
ATOM    339  HZ3 LYS A  20     121.677  95.394  65.691  1.00  0.73           H  
ATOM    340  N   THR A  21     121.165  88.268  61.660  1.00  0.83           N  
ATOM    341  CA  THR A  21     122.462  87.743  61.220  1.00  0.83           C  
ATOM    342  C   THR A  21     122.974  88.396  59.922  1.00  0.83           C  
ATOM    343  O   THR A  21     123.808  87.835  59.211  1.00  0.83           O  
ATOM    344  CB  THR A  21     122.480  86.201  61.125  1.00  0.83           C  
ATOM    345  OG1 THR A  21     123.818  85.728  60.938  1.00  0.83           O  
ATOM    346  CG2 THR A  21     121.587  85.632  60.028  1.00  0.83           C  
ATOM    347  H   THR A  21     120.467  88.476  60.949  1.00  0.83           H  
ATOM    348  HA  THR A  21     123.204  88.036  61.976  1.00  0.83           H  
ATOM    349  HB  THR A  21     122.142  85.788  62.082  1.00  0.83           H  
ATOM    350 HG21 THR A  21     120.546  85.943  60.156  1.00  0.83           H  
ATOM    351 HG22 THR A  21     121.925  85.934  59.031  1.00  0.83           H  
ATOM    352 HG23 THR A  21     121.624  84.538  60.045  1.00  0.83           H  
ATOM    353  HG1 THR A  21     124.182  86.187  60.148  1.00  0.83           H  
ATOM    354  N   ASN A  22     122.587  89.713  59.751  1.00  0.80           N  
ATOM    355  CA  ASN A  22     123.146  90.595  58.705  1.00  0.80           C  
ATOM    356  C   ASN A  22     124.306  91.439  59.284  1.00  0.80           C  
ATOM    357  O   ASN A  22     124.937  92.273  58.637  1.00  0.80           O  
ATOM    358  CB  ASN A  22     122.068  91.493  58.102  1.00  0.80           C  
ATOM    359  CG  ASN A  22     121.370  92.334  59.150  1.00  0.80           C  
ATOM    360  OD1 ASN A  22     121.495  92.157  60.359  1.00  0.80           O  
ATOM    361  ND2 ASN A  22     120.552  93.301  58.649  1.00  0.80           N  
ATOM    362  H   ASN A  22     121.911  90.129  60.397  1.00  0.80           H  
ATOM    363  HA  ASN A  22     123.580  89.967  57.918  1.00  0.80           H  
ATOM    364  HB2 ASN A  22     121.303  90.879  57.612  1.00  0.80           H  
ATOM    365  HB3 ASN A  22     122.498  92.160  57.349  1.00  0.80           H  
ATOM    366 HD21 ASN A  22     120.059  93.919  59.282  1.00  0.80           H  
ATOM    367 HD22 ASN A  22     120.417  93.426  57.653  1.00  0.80           H  
ATOM    368  N   CYS A  23     124.540  91.160  60.618  1.00  0.80           N  
ATOM    369  CA  CYS A  23     125.511  91.829  61.461  1.00  0.80           C  
ATOM    370  C   CYS A  23     126.531  90.787  61.944  1.00  0.80           C  
ATOM    371  O   CYS A  23     126.294  89.580  61.975  1.00  0.80           O  
ATOM    372  CB  CYS A  23     124.850  92.455  62.695  1.00  0.80           C  
ATOM    373  SG  CYS A  23     123.637  93.749  62.285  1.00  0.80           S  
ATOM    374  H   CYS A  23     124.007  90.395  61.019  1.00  0.80           H  
ATOM    375  HA  CYS A  23     126.029  92.570  60.851  1.00  0.80           H  
ATOM    376  HB2 CYS A  23     125.596  92.900  63.362  1.00  0.80           H  
ATOM    377  HB3 CYS A  23     124.324  91.687  63.275  1.00  0.80           H  
ATOM    378  HG  CYS A  23     122.852  92.970  61.506  1.00  0.80           H  
ATOM    379  N   CYS A  24     127.689  91.373  62.425  1.00  0.87           N  
ATOM    380  CA  CYS A  24     128.808  90.626  63.019  1.00  0.87           C  
ATOM    381  C   CYS A  24     129.459  91.624  63.991  1.00  0.87           C  
ATOM    382  O   CYS A  24     129.357  92.845  63.829  1.00  0.87           O  
ATOM    383  CB  CYS A  24     129.771  90.151  61.927  1.00  0.87           C  
ATOM    384  SG  CYS A  24     130.915  88.848  62.478  1.00  0.87           S  
ATOM    385  H   CYS A  24     127.795  92.395  62.368  1.00  0.87           H  
ATOM    386  HA  CYS A  24     128.384  89.784  63.578  1.00  0.87           H  
ATOM    387  HB2 CYS A  24     130.364  90.985  61.536  1.00  0.87           H  
ATOM    388  HB3 CYS A  24     129.206  89.735  61.086  1.00  0.87           H  
ATOM    389  HG  CYS A  24     131.788  89.642  63.119  1.00  0.87           H  
ATOM    390  N   ARG A  25     130.138  91.074  65.057  1.00  0.78           N  
ATOM    391  CA  ARG A  25     130.685  91.924  66.114  1.00  0.78           C  
ATOM    392  C   ARG A  25     132.122  91.504  66.421  1.00  0.78           C  
ATOM    393  O   ARG A  25     132.450  90.319  66.444  1.00  0.78           O  
ATOM    394  CB  ARG A  25     129.858  91.788  67.401  1.00  0.78           C  
ATOM    395  CG  ARG A  25     128.470  92.425  67.295  1.00  0.78           C  
ATOM    396  CD  ARG A  25     127.688  92.297  68.596  1.00  0.78           C  
ATOM    397  NE  ARG A  25     128.258  93.131  69.670  1.00  0.78           N  
ATOM    398  CZ  ARG A  25     127.769  94.328  70.102  1.00  0.78           C  
ATOM    399  NH1 ARG A  25     126.699  94.925  69.529  1.00  0.78           N  
ATOM    400  NH2 ARG A  25     128.364  94.971  71.123  1.00  0.78           N1+
ATOM    401  H   ARG A  25     130.285  90.066  65.125  1.00  0.78           H  
ATOM    402  HA  ARG A  25     130.684  92.967  65.784  1.00  0.78           H  
ATOM    403  HB2 ARG A  25     130.401  92.255  68.226  1.00  0.78           H  
ATOM    404  HB3 ARG A  25     129.752  90.727  67.665  1.00  0.78           H  
ATOM    405  HG2 ARG A  25     127.899  91.936  66.497  1.00  0.78           H  
ATOM    406  HG3 ARG A  25     128.573  93.481  67.029  1.00  0.78           H  
ATOM    407  HD2 ARG A  25     127.698  91.261  68.954  1.00  0.78           H  
ATOM    408  HD3 ARG A  25     126.636  92.558  68.447  1.00  0.78           H  
ATOM    409  HE  ARG A  25     129.075  92.786  70.169  1.00  0.78           H  
ATOM    410 HH11 ARG A  25     126.353  95.797  69.923  1.00  0.78           H  
ATOM    411 HH12 ARG A  25     126.205  94.535  68.735  1.00  0.78           H  
ATOM    412 HH21 ARG A  25     128.029  95.886  71.484  1.00  0.78           H  
ATOM    413 HH22 ARG A  25     129.183  94.603  71.590  1.00  0.78           H  
ATOM    414  N   PHE A  26     132.950  92.565  66.753  1.00  0.90           N  
ATOM    415  CA  PHE A  26     134.320  92.386  67.242  1.00  0.90           C  
ATOM    416  C   PHE A  26     134.515  93.335  68.447  1.00  0.90           C  
ATOM    417  O   PHE A  26     133.990  94.451  68.509  1.00  0.90           O  
ATOM    418  CB  PHE A  26     135.368  92.709  66.167  1.00  0.90           C  
ATOM    419  CG  PHE A  26     135.267  91.867  64.914  1.00  0.90           C  
ATOM    420  CD1 PHE A  26     135.415  90.475  64.961  1.00  0.90           C  
ATOM    421  CD2 PHE A  26     135.033  92.478  63.673  1.00  0.90           C  
ATOM    422  CE1 PHE A  26     135.321  89.709  63.795  1.00  0.90           C  
ATOM    423  CE2 PHE A  26     134.946  91.712  62.509  1.00  0.90           C  
ATOM    424  CZ  PHE A  26     135.089  90.328  62.570  1.00  0.90           C  
ATOM    425  H   PHE A  26     132.607  93.531  66.665  1.00  0.90           H  
ATOM    426  HA  PHE A  26     134.433  91.353  67.591  1.00  0.90           H  
ATOM    427  HB2 PHE A  26     136.377  92.583  66.581  1.00  0.90           H  
ATOM    428  HB3 PHE A  26     135.293  93.771  65.899  1.00  0.90           H  
ATOM    429  HD1 PHE A  26     135.594  89.966  65.905  1.00  0.90           H  
ATOM    430  HD2 PHE A  26     134.917  93.557  63.602  1.00  0.90           H  
ATOM    431  HE1 PHE A  26     135.433  88.628  63.847  1.00  0.90           H  
ATOM    432  HE2 PHE A  26     134.771  92.202  61.555  1.00  0.90           H  
ATOM    433  HZ  PHE A  26     135.025  89.730  61.664  1.00  0.90           H  
ATOM    434  N   GLN A  27     135.334  92.844  69.449  1.00  0.89           N  
ATOM    435  CA  GLN A  27     135.531  93.563  70.722  1.00  0.89           C  
ATOM    436  C   GLN A  27     136.809  94.393  70.594  1.00  0.89           C  
ATOM    437  O   GLN A  27     137.769  94.007  69.923  1.00  0.89           O  
ATOM    438  CB  GLN A  27     135.631  92.553  71.880  1.00  0.89           C  
ATOM    439  CG  GLN A  27     135.567  93.192  73.274  1.00  0.89           C  
ATOM    440  CD  GLN A  27     134.932  92.294  74.327  1.00  0.89           C  
ATOM    441  OE1 GLN A  27     134.356  91.230  74.089  1.00  0.89           O  
ATOM    442  NE2 GLN A  27     134.933  92.823  75.589  1.00  0.89           N  
ATOM    443  H   GLN A  27     135.858  91.984  69.310  1.00  0.89           H  
ATOM    444  HA  GLN A  27     134.681  94.235  70.878  1.00  0.89           H  
ATOM    445  HB2 GLN A  27     136.563  91.978  71.800  1.00  0.89           H  
ATOM    446  HB3 GLN A  27     134.825  91.821  71.760  1.00  0.89           H  
ATOM    447  HG2 GLN A  27     134.966  94.108  73.245  1.00  0.89           H  
ATOM    448  HG3 GLN A  27     136.571  93.472  73.607  1.00  0.89           H  
ATOM    449 HE21 GLN A  27     134.470  92.329  76.344  1.00  0.89           H  
ATOM    450 HE22 GLN A  27     135.392  93.705  75.807  1.00  0.89           H  
ATOM    451  N   GLU A  28     136.854  95.548  71.357  1.00  0.89           N  
ATOM    452  CA  GLU A  28     138.095  96.324  71.404  1.00  0.89           C  
ATOM    453  C   GLU A  28     139.113  95.600  72.308  1.00  0.89           C  
ATOM    454  O   GLU A  28     138.815  95.088  73.384  1.00  0.89           O  
ATOM    455  CB  GLU A  28     137.842  97.748  71.898  1.00  0.89           C  
ATOM    456  CG  GLU A  28     139.048  98.678  71.725  1.00  0.89           C  
ATOM    457  CD  GLU A  28     138.705 100.154  71.757  1.00  0.89           C  
ATOM    458  OE1 GLU A  28     137.476 100.495  71.759  1.00  0.89           O  
ATOM    459  OE2 GLU A  28     139.666 100.990  71.685  1.00  0.89           O1-
ATOM    460  H   GLU A  28     136.049  95.891  71.901  1.00  0.89           H  
ATOM    461  HA  GLU A  28     138.484  96.364  70.379  1.00  0.89           H  
ATOM    462  HB2 GLU A  28     137.550  97.731  72.956  1.00  0.89           H  
ATOM    463  HB3 GLU A  28     136.981  98.144  71.347  1.00  0.89           H  
ATOM    464  HG2 GLU A  28     139.527  98.489  70.757  1.00  0.89           H  
ATOM    465  HG3 GLU A  28     139.791  98.475  72.505  1.00  0.89           H  
ATOM    466  N   LYS A  29     140.396  95.599  71.790  1.00  0.90           N  
ATOM    467  CA  LYS A  29     141.552  95.040  72.488  1.00  0.90           C  
ATOM    468  C   LYS A  29     142.471  96.245  72.731  1.00  0.90           C  
ATOM    469  O   LYS A  29     143.112  96.776  71.823  1.00  0.90           O  
ATOM    470  CB  LYS A  29     142.229  93.965  71.622  1.00  0.90           C  
ATOM    471  CG  LYS A  29     143.479  93.370  72.281  1.00  0.90           C  
ATOM    472  CD  LYS A  29     144.231  92.387  71.373  1.00  0.90           C  
ATOM    473  CE  LYS A  29     143.582  91.018  71.189  1.00  0.90           C  
ATOM    474  NZ  LYS A  29     143.523  90.294  72.465  1.00  0.90           N1+
ATOM    475  H   LYS A  29     140.578  96.036  70.892  1.00  0.90           H  
ATOM    476  HA  LYS A  29     141.239  94.609  73.443  1.00  0.90           H  
ATOM    477  HB2 LYS A  29     142.503  94.392  70.648  1.00  0.90           H  
ATOM    478  HB3 LYS A  29     141.505  93.167  71.417  1.00  0.90           H  
ATOM    479  HG2 LYS A  29     143.216  92.899  73.234  1.00  0.90           H  
ATOM    480  HG3 LYS A  29     144.176  94.181  72.520  1.00  0.90           H  
ATOM    481  HD2 LYS A  29     145.240  92.246  71.783  1.00  0.90           H  
ATOM    482  HD3 LYS A  29     144.369  92.845  70.386  1.00  0.90           H  
ATOM    483  HE2 LYS A  29     144.178  90.403  70.508  1.00  0.90           H  
ATOM    484  HE3 LYS A  29     142.560  91.087  70.806  1.00  0.90           H  
ATOM    485  HZ1 LYS A  29     144.490  90.296  72.980  1.00  0.90           H  
ATOM    486  HZ2 LYS A  29     142.898  90.701  73.171  1.00  0.90           H  
ATOM    487  HZ3 LYS A  29     143.325  89.294  72.383  1.00  0.90           H  
ATOM    488  N   ASP A  30     142.422  96.714  74.022  1.00  0.89           N  
ATOM    489  CA  ASP A  30     143.339  97.714  74.574  1.00  0.89           C  
ATOM    490  C   ASP A  30     144.610  96.964  75.045  1.00  0.89           C  
ATOM    491  O   ASP A  30     144.873  95.801  74.722  1.00  0.89           O  
ATOM    492  CB  ASP A  30     142.634  98.530  75.655  1.00  0.89           C  
ATOM    493  CG  ASP A  30     142.091  97.596  76.722  1.00  0.89           C  
ATOM    494  OD1 ASP A  30     141.284  96.711  76.273  1.00  0.89           O  
ATOM    495  OD2 ASP A  30     142.454  97.808  77.915  1.00  0.89           O1-
ATOM    496  H   ASP A  30     141.745  96.335  74.710  1.00  0.89           H  
ATOM    497  HA  ASP A  30     143.653  98.382  73.763  1.00  0.89           H  
ATOM    498  HB2 ASP A  30     141.785  99.068  75.217  1.00  0.89           H  
ATOM    499  HB3 ASP A  30     143.280  99.283  76.106  1.00  0.89           H  
ATOM    500  N   GLU A  31     145.510  97.718  75.770  1.00  0.87           N  
ATOM    501  CA  GLU A  31     146.790  97.168  76.185  1.00  0.87           C  
ATOM    502  C   GLU A  31     146.676  95.969  77.171  1.00  0.87           C  
ATOM    503  O   GLU A  31     145.647  95.628  77.755  1.00  0.87           O  
ATOM    504  CB  GLU A  31     147.778  98.250  76.680  1.00  0.87           C  
ATOM    505  CG  GLU A  31     147.269  99.165  77.799  1.00  0.87           C  
ATOM    506  CD  GLU A  31     146.522 100.378  77.231  1.00  0.87           C  
ATOM    507  OE1 GLU A  31     146.930 101.506  77.625  1.00  0.87           O  
ATOM    508  OE2 GLU A  31     145.593 100.078  76.419  1.00  0.87           O1-
ATOM    509  H   GLU A  31     145.320  98.724  76.011  1.00  0.87           H  
ATOM    510  HA  GLU A  31     147.231  96.739  75.273  1.00  0.87           H  
ATOM    511  HB2 GLU A  31     148.072  98.866  75.819  1.00  0.87           H  
ATOM    512  HB3 GLU A  31     148.696  97.769  77.034  1.00  0.87           H  
ATOM    513  HG2 GLU A  31     148.128  99.528  78.376  1.00  0.87           H  
ATOM    514  HG3 GLU A  31     146.616  98.625  78.493  1.00  0.87           H  
ATOM    515  N   ASP A  32     147.866  95.252  77.258  1.00  0.76           N  
ATOM    516  CA  ASP A  32     148.094  94.083  78.113  1.00  0.76           C  
ATOM    517  C   ASP A  32     147.240  92.858  77.721  1.00  0.76           C  
ATOM    518  O   ASP A  32     147.107  91.880  78.454  1.00  0.76           O  
ATOM    519  CB  ASP A  32     147.981  94.410  79.592  1.00  0.76           C  
ATOM    520  CG  ASP A  32     149.066  95.353  80.093  1.00  0.76           C  
ATOM    521  OD1 ASP A  32     150.027  95.611  79.314  1.00  0.76           O  
ATOM    522  OD2 ASP A  32     148.895  95.750  81.283  1.00  0.76           O1-
ATOM    523  H   ASP A  32     148.684  95.580  76.755  1.00  0.76           H  
ATOM    524  HA  ASP A  32     149.122  93.768  77.886  1.00  0.76           H  
ATOM    525  HB2 ASP A  32     148.066  93.494  80.190  1.00  0.76           H  
ATOM    526  HB3 ASP A  32     147.001  94.844  79.825  1.00  0.76           H  
ATOM    527  N   ASP A  33     146.724  92.908  76.442  1.00  0.94           N  
ATOM    528  CA  ASP A  33     145.938  91.842  75.815  1.00  0.94           C  
ATOM    529  C   ASP A  33     144.600  91.589  76.547  1.00  0.94           C  
ATOM    530  O   ASP A  33     143.907  90.587  76.364  1.00  0.94           O  
ATOM    531  CB  ASP A  33     146.744  90.567  75.621  1.00  0.94           C  
ATOM    532  CG  ASP A  33     146.066  89.652  74.618  1.00  0.94           C  
ATOM    533  OD1 ASP A  33     145.440  90.217  73.664  1.00  0.94           O  
ATOM    534  OD2 ASP A  33     146.204  88.417  74.815  1.00  0.94           O1-
ATOM    535  H   ASP A  33     146.898  93.750  75.903  1.00  0.94           H  
ATOM    536  HA  ASP A  33     145.656  92.275  74.847  1.00  0.94           H  
ATOM    537  HB2 ASP A  33     146.870  90.035  76.571  1.00  0.94           H  
ATOM    538  HB3 ASP A  33     147.745  90.797  75.236  1.00  0.94           H  
ATOM    539  N   ASN A  34     144.178  92.666  77.305  1.00  0.94           N  
ATOM    540  CA  ASN A  34     142.909  92.671  78.022  1.00  0.94           C  
ATOM    541  C   ASN A  34     141.862  93.197  77.011  1.00  0.94           C  
ATOM    542  O   ASN A  34     142.067  93.190  75.793  1.00  0.94           O  
ATOM    543  CB  ASN A  34     143.075  93.354  79.383  1.00  0.94           C  
ATOM    544  CG  ASN A  34     142.450  94.718  79.458  1.00  0.94           C  
ATOM    545  OD1 ASN A  34     141.311  94.859  79.902  1.00  0.94           O  
ATOM    546  ND2 ASN A  34     143.200  95.710  78.909  1.00  0.94           N  
ATOM    547  H   ASN A  34     144.767  93.499  77.322  1.00  0.94           H  
ATOM    548  HA  ASN A  34     142.636  91.625  78.211  1.00  0.94           H  
ATOM    549  HB2 ASN A  34     144.129  93.418  79.683  1.00  0.94           H  
ATOM    550  HB3 ASN A  34     142.582  92.742  80.151  1.00  0.94           H  
ATOM    551 HD21 ASN A  34     142.807  96.667  78.738  1.00  0.94           H  
ATOM    552 HD22 ASN A  34     144.170  95.623  78.585  1.00  0.94           H  
ATOM    553  N   LEU A  35     140.631  93.532  77.533  1.00  0.91           N  
ATOM    554  CA  LEU A  35     139.504  93.888  76.679  1.00  0.91           C  
ATOM    555  C   LEU A  35     138.688  94.952  77.437  1.00  0.91           C  
ATOM    556  O   LEU A  35     137.879  94.660  78.321  1.00  0.91           O  
ATOM    557  CB  LEU A  35     138.598  92.666  76.421  1.00  0.91           C  
ATOM    558  CG  LEU A  35     139.216  91.495  75.630  1.00  0.91           C  
ATOM    559  CD1 LEU A  35     138.273  90.287  75.673  1.00  0.91           C  
ATOM    560  CD2 LEU A  35     139.503  91.853  74.173  1.00  0.91           C  
ATOM    561  H   LEU A  35     140.485  93.581  78.540  1.00  0.91           H  
ATOM    562  HA  LEU A  35     139.864  94.306  75.735  1.00  0.91           H  
ATOM    563  HB2 LEU A  35     137.698  93.009  75.896  1.00  0.91           H  
ATOM    564  HB3 LEU A  35     138.253  92.276  77.389  1.00  0.91           H  
ATOM    565  HG  LEU A  35     140.154  91.187  76.107  1.00  0.91           H  
ATOM    566 HD11 LEU A  35     138.085  89.975  76.706  1.00  0.91           H  
ATOM    567 HD12 LEU A  35     137.309  90.517  75.207  1.00  0.91           H  
ATOM    568 HD13 LEU A  35     138.710  89.434  75.143  1.00  0.91           H  
ATOM    569 HD21 LEU A  35     138.588  92.139  73.645  1.00  0.91           H  
ATOM    570 HD22 LEU A  35     140.209  92.680  74.095  1.00  0.91           H  
ATOM    571 HD23 LEU A  35     139.941  91.000  73.644  1.00  0.91           H  
ATOM    572  N   ILE A  36     138.978  96.252  77.084  1.00  0.90           N  
ATOM    573  CA  ILE A  36     138.126  97.365  77.471  1.00  0.90           C  
ATOM    574  C   ILE A  36     136.747  97.176  76.814  1.00  0.90           C  
ATOM    575  O   ILE A  36     136.544  96.698  75.695  1.00  0.90           O  
ATOM    576  CB  ILE A  36     138.749  98.744  77.134  1.00  0.90           C  
ATOM    577  CG1 ILE A  36     138.017  99.894  77.860  1.00  0.90           C  
ATOM    578  CG2 ILE A  36     138.819  99.000  75.624  1.00  0.90           C  
ATOM    579  CD1 ILE A  36     138.765 101.219  77.796  1.00  0.90           C  
ATOM    580  H   ILE A  36     139.883  96.438  76.582  1.00  0.90           H  
ATOM    581  HA  ILE A  36     138.004  97.284  78.559  1.00  0.90           H  
ATOM    582  HB  ILE A  36     139.775  98.735  77.518  1.00  0.90           H  
ATOM    583 HG12 ILE A  36     137.886  99.630  78.916  1.00  0.90           H  
ATOM    584 HG13 ILE A  36     137.016 100.040  77.438  1.00  0.90           H  
ATOM    585 HG21 ILE A  36     139.250  98.149  75.087  1.00  0.90           H  
ATOM    586 HG22 ILE A  36     137.827  99.190  75.210  1.00  0.90           H  
ATOM    587 HG23 ILE A  36     139.443  99.870  75.400  1.00  0.90           H  
ATOM    588 HD11 ILE A  36     139.786 101.114  78.176  1.00  0.90           H  
ATOM    589 HD12 ILE A  36     138.812 101.606  76.774  1.00  0.90           H  
ATOM    590 HD13 ILE A  36     138.252 101.968  78.408  1.00  0.90           H  
ATOM    591  N   ASP A  37     135.710  97.638  77.607  1.00  0.90           N  
ATOM    592  CA  ASP A  37     134.312  97.417  77.248  1.00  0.90           C  
ATOM    593  C   ASP A  37     133.873  98.429  76.173  1.00  0.90           C  
ATOM    594  O   ASP A  37     133.151  99.399  76.399  1.00  0.90           O  
ATOM    595  CB  ASP A  37     133.465  97.526  78.503  1.00  0.90           C  
ATOM    596  CG  ASP A  37     132.008  97.181  78.250  1.00  0.90           C  
ATOM    597  OD1 ASP A  37     131.750  96.446  77.259  1.00  0.90           O  
ATOM    598  OD2 ASP A  37     131.211  97.661  79.122  1.00  0.90           O1-
ATOM    599  H   ASP A  37     135.901  98.143  78.469  1.00  0.90           H  
ATOM    600  HA  ASP A  37     134.236  96.409  76.820  1.00  0.90           H  
ATOM    601  HB2 ASP A  37     133.527  98.538  78.924  1.00  0.90           H  
ATOM    602  HB3 ASP A  37     133.837  96.838  79.273  1.00  0.90           H  
ATOM    603  N   SER A  38     134.364  98.138  74.920  1.00  0.90           N  
ATOM    604  CA  SER A  38     133.869  98.794  73.727  1.00  0.90           C  
ATOM    605  C   SER A  38     133.864  97.757  72.612  1.00  0.90           C  
ATOM    606  O   SER A  38     134.724  96.882  72.479  1.00  0.90           O  
ATOM    607  CB  SER A  38     134.638 100.052  73.321  1.00  0.90           C  
ATOM    608  OG  SER A  38     136.031  99.882  73.514  1.00  0.90           O  
ATOM    609  H   SER A  38     135.135  97.461  74.844  1.00  0.90           H  
ATOM    610  HA  SER A  38     132.828  99.085  73.914  1.00  0.90           H  
ATOM    611  HB2 SER A  38     134.331 100.896  73.946  1.00  0.90           H  
ATOM    612  HB3 SER A  38     134.449 100.316  72.276  1.00  0.90           H  
ATOM    613  HG  SER A  38     136.537 100.215  72.708  1.00  0.90           H  
ATOM    614  N   TYR A  39     132.766  97.876  71.773  1.00  0.90           N  
ATOM    615  CA  TYR A  39     132.587  96.972  70.652  1.00  0.90           C  
ATOM    616  C   TYR A  39     132.530  97.745  69.338  1.00  0.90           C  
ATOM    617  O   TYR A  39     132.022  98.862  69.227  1.00  0.90           O  
ATOM    618  CB  TYR A  39     131.311  96.146  70.792  1.00  0.90           C  
ATOM    619  CG  TYR A  39     131.568  94.779  71.378  1.00  0.90           C  
ATOM    620  CD1 TYR A  39     131.756  94.610  72.755  1.00  0.90           C  
ATOM    621  CD2 TYR A  39     131.599  93.656  70.539  1.00  0.90           C  
ATOM    622  CE1 TYR A  39     131.955  93.336  73.281  1.00  0.90           C  
ATOM    623  CE2 TYR A  39     131.772  92.378  71.066  1.00  0.90           C  
ATOM    624  CZ  TYR A  39     131.955  92.233  72.432  1.00  0.90           C  
ATOM    625  OH  TYR A  39     132.191  90.981  72.920  1.00  0.90           O  
ATOM    626  H   TYR A  39     132.037  98.581  71.961  1.00  0.90           H  
ATOM    627  HA  TYR A  39     133.459  96.311  70.598  1.00  0.90           H  
ATOM    628  HB2 TYR A  39     130.819  96.014  69.820  1.00  0.90           H  
ATOM    629  HB3 TYR A  39     130.573  96.665  71.417  1.00  0.90           H  
ATOM    630  HD1 TYR A  39     131.763  95.469  73.424  1.00  0.90           H  
ATOM    631  HD2 TYR A  39     131.511  93.779  69.462  1.00  0.90           H  
ATOM    632  HE1 TYR A  39     132.131  93.220  74.347  1.00  0.90           H  
ATOM    633  HE2 TYR A  39     131.811  91.509  70.416  1.00  0.90           H  
ATOM    634  HH  TYR A  39     133.013  91.043  73.480  1.00  0.90           H  
ATOM    635  N   PHE A  40     133.033  96.983  68.293  1.00  0.90           N  
ATOM    636  CA  PHE A  40     133.000  97.407  66.899  1.00  0.90           C  
ATOM    637  C   PHE A  40     131.949  96.482  66.274  1.00  0.90           C  
ATOM    638  O   PHE A  40     132.029  95.249  66.339  1.00  0.90           O  
ATOM    639  CB  PHE A  40     134.356  97.224  66.207  1.00  0.90           C  
ATOM    640  CG  PHE A  40     135.375  98.279  66.584  1.00  0.90           C  
ATOM    641  CD1 PHE A  40     135.881  98.358  67.890  1.00  0.90           C  
ATOM    642  CD2 PHE A  40     135.851  99.181  65.621  1.00  0.90           C  
ATOM    643  CE1 PHE A  40     136.811  99.340  68.233  1.00  0.90           C  
ATOM    644  CE2 PHE A  40     136.804 100.145  65.961  1.00  0.90           C  
ATOM    645  CZ  PHE A  40     137.270 100.235  67.270  1.00  0.90           C  
ATOM    646  H   PHE A  40     133.437  96.048  68.481  1.00  0.90           H  
ATOM    647  HA  PHE A  40     132.671  98.450  66.841  1.00  0.90           H  
ATOM    648  HB2 PHE A  40     134.206  97.242  65.119  1.00  0.90           H  
ATOM    649  HB3 PHE A  40     134.782  96.237  66.429  1.00  0.90           H  
ATOM    650  HD1 PHE A  40     135.564  97.650  68.653  1.00  0.90           H  
ATOM    651  HD2 PHE A  40     135.500  99.130  64.593  1.00  0.90           H  
ATOM    652  HE1 PHE A  40     137.187  99.400  69.250  1.00  0.90           H  
ATOM    653  HE2 PHE A  40     137.184 100.824  65.202  1.00  0.90           H  
ATOM    654  HZ  PHE A  40     138.002 100.990  67.543  1.00  0.90           H  
ATOM    655  N   VAL A  41     130.872  97.145  65.704  1.00  0.87           N  
ATOM    656  CA  VAL A  41     129.668  96.418  65.291  1.00  0.87           C  
ATOM    657  C   VAL A  41     129.488  96.657  63.792  1.00  0.87           C  
ATOM    658  O   VAL A  41     129.403  97.796  63.322  1.00  0.87           O  
ATOM    659  CB  VAL A  41     128.437  96.896  66.087  1.00  0.87           C  
ATOM    660  CG1 VAL A  41     127.176  96.117  65.698  1.00  0.87           C  
ATOM    661  CG2 VAL A  41     128.676  96.768  67.595  1.00  0.87           C  
ATOM    662  H   VAL A  41     130.916  98.165  65.557  1.00  0.87           H  
ATOM    663  HA  VAL A  41     129.815  95.348  65.473  1.00  0.87           H  
ATOM    664  HB  VAL A  41     128.252  97.953  65.870  1.00  0.87           H  
ATOM    665 HG11 VAL A  41     126.932  96.256  64.640  1.00  0.87           H  
ATOM    666 HG12 VAL A  41     127.296  95.045  65.877  1.00  0.87           H  
ATOM    667 HG13 VAL A  41     126.313  96.462  66.279  1.00  0.87           H  
ATOM    668 HG21 VAL A  41     128.976  95.751  67.863  1.00  0.87           H  
ATOM    669 HG22 VAL A  41     129.463  97.452  67.931  1.00  0.87           H  
ATOM    670 HG23 VAL A  41     127.772  97.020  68.158  1.00  0.87           H  
ATOM    671  N   VAL A  42     129.446  95.493  63.035  1.00  0.87           N  
ATOM    672  CA  VAL A  42     129.398  95.510  61.570  1.00  0.87           C  
ATOM    673  C   VAL A  42     127.970  95.115  61.149  1.00  0.87           C  
ATOM    674  O   VAL A  42     127.326  94.252  61.749  1.00  0.87           O  
ATOM    675  CB  VAL A  42     130.450  94.543  60.975  1.00  0.87           C  
ATOM    676  CG1 VAL A  42     130.483  94.595  59.445  1.00  0.87           C  
ATOM    677  CG2 VAL A  42     131.856  94.849  61.511  1.00  0.87           C  
ATOM    678  H   VAL A  42     129.444  94.562  63.483  1.00  0.87           H  
ATOM    679  HA  VAL A  42     129.605  96.530  61.229  1.00  0.87           H  
ATOM    680  HB  VAL A  42     130.199  93.516  61.266  1.00  0.87           H  
ATOM    681 HG11 VAL A  42     129.546  94.234  59.011  1.00  0.87           H  
ATOM    682 HG12 VAL A  42     130.662  95.614  59.084  1.00  0.87           H  
ATOM    683 HG13 VAL A  42     131.283  93.955  59.056  1.00  0.87           H  
ATOM    684 HG21 VAL A  42     132.148  95.881  61.289  1.00  0.87           H  
ATOM    685 HG22 VAL A  42     131.913  94.702  62.594  1.00  0.87           H  
ATOM    686 HG23 VAL A  42     132.599  94.183  61.057  1.00  0.87           H  
ATOM    687  N   LYS A  43     127.530  95.785  60.019  1.00  0.83           N  
ATOM    688  CA  LYS A  43     126.231  95.602  59.343  1.00  0.83           C  
ATOM    689  C   LYS A  43     126.563  95.513  57.838  1.00  0.83           C  
ATOM    690  O   LYS A  43     127.080  96.459  57.234  1.00  0.83           O  
ATOM    691  CB  LYS A  43     125.343  96.816  59.708  1.00  0.83           C  
ATOM    692  CG  LYS A  43     124.183  97.202  58.766  1.00  0.83           C  
ATOM    693  CD  LYS A  43     123.403  98.399  59.360  1.00  0.83           C  
ATOM    694  CE  LYS A  43     122.509  99.162  58.381  1.00  0.83           C  
ATOM    695  NZ  LYS A  43     121.855 100.294  59.066  1.00  0.83           N1+
ATOM    696  H   LYS A  43     128.143  96.493  59.585  1.00  0.83           H  
ATOM    697  HA  LYS A  43     125.764  94.677  59.689  1.00  0.83           H  
ATOM    698  HB2 LYS A  43     125.987  97.700  59.812  1.00  0.83           H  
ATOM    699  HB3 LYS A  43     124.940  96.641  60.715  1.00  0.83           H  
ATOM    700  HG2 LYS A  43     123.507  96.350  58.628  1.00  0.83           H  
ATOM    701  HG3 LYS A  43     124.575  97.473  57.780  1.00  0.83           H  
ATOM    702  HD2 LYS A  43     124.113  99.106  59.799  1.00  0.83           H  
ATOM    703  HD3 LYS A  43     122.782  98.015  60.178  1.00  0.83           H  
ATOM    704  HE2 LYS A  43     121.711  98.514  58.005  1.00  0.83           H  
ATOM    705  HE3 LYS A  43     123.069  99.570  57.535  1.00  0.83           H  
ATOM    706  HZ1 LYS A  43     120.882 100.464  58.785  1.00  0.83           H  
ATOM    707  HZ2 LYS A  43     121.857 100.322  60.136  1.00  0.83           H  
ATOM    708  HZ3 LYS A  43     122.296 101.274  58.856  1.00  0.83           H  
ATOM    709  N   ARG A  44     126.245  94.313  57.222  1.00  0.77           N  
ATOM    710  CA  ARG A  44     126.394  94.128  55.779  1.00  0.77           C  
ATOM    711  C   ARG A  44     124.978  94.035  55.214  1.00  0.77           C  
ATOM    712  O   ARG A  44     124.078  93.410  55.775  1.00  0.77           O  
ATOM    713  CB  ARG A  44     127.287  92.956  55.384  1.00  0.77           C  
ATOM    714  CG  ARG A  44     126.943  91.603  56.015  1.00  0.77           C  
ATOM    715  CD  ARG A  44     127.825  90.487  55.459  1.00  0.77           C  
ATOM    716  NE  ARG A  44     129.248  90.715  55.757  1.00  0.77           N  
ATOM    717  CZ  ARG A  44     130.011  90.089  56.679  1.00  0.77           C  
ATOM    718  NH1 ARG A  44     129.513  89.185  57.546  1.00  0.77           N  
ATOM    719  NH2 ARG A  44     131.321  90.398  56.729  1.00  0.77           N1+
ATOM    720  H   ARG A  44     125.830  93.538  57.761  1.00  0.77           H  
ATOM    721  HA  ARG A  44     126.849  95.034  55.363  1.00  0.77           H  
ATOM    722  HB2 ARG A  44     128.309  93.214  55.675  1.00  0.77           H  
ATOM    723  HB3 ARG A  44     127.282  92.857  54.291  1.00  0.77           H  
ATOM    724  HG2 ARG A  44     125.894  91.352  55.821  1.00  0.77           H  
ATOM    725  HG3 ARG A  44     127.080  91.654  57.100  1.00  0.77           H  
ATOM    726  HD2 ARG A  44     127.731  90.432  54.369  1.00  0.77           H  
ATOM    727  HD3 ARG A  44     127.515  89.513  55.849  1.00  0.77           H  
ATOM    728  HE  ARG A  44     129.765  91.395  55.180  1.00  0.77           H  
ATOM    729 HH11 ARG A  44     130.102  88.714  58.219  1.00  0.77           H  
ATOM    730 HH12 ARG A  44     128.517  89.013  57.593  1.00  0.77           H  
ATOM    731 HH21 ARG A  44     131.673  91.118  56.091  1.00  0.77           H  
ATOM    732 HH22 ARG A  44     131.967  89.973  57.377  1.00  0.77           H  
ATOM    733  N   HIS A  45     124.778  94.746  54.050  1.00  0.74           N  
ATOM    734  CA  HIS A  45     123.420  94.925  53.509  1.00  0.74           C  
ATOM    735  C   HIS A  45     123.519  95.054  51.981  1.00  0.74           C  
ATOM    736  O   HIS A  45     124.504  94.634  51.375  1.00  0.74           O  
ATOM    737  CB  HIS A  45     122.757  96.137  54.189  1.00  0.74           C  
ATOM    738  CG  HIS A  45     121.280  95.978  54.316  1.00  0.74           C  
ATOM    739  ND1 HIS A  45     120.509  95.668  53.210  1.00  0.74           N  
ATOM    740  CD2 HIS A  45     120.490  96.095  55.439  1.00  0.74           C  
ATOM    741  CE1 HIS A  45     119.280  95.578  53.666  1.00  0.74           C  
ATOM    742  NE2 HIS A  45     119.218  95.839  55.006  1.00  0.74           N  
ATOM    743  H   HIS A  45     125.563  95.164  53.541  1.00  0.74           H  
ATOM    744  HA  HIS A  45     122.853  94.007  53.712  1.00  0.74           H  
ATOM    745  HB2 HIS A  45     122.974  97.061  53.639  1.00  0.74           H  
ATOM    746  HB3 HIS A  45     123.169  96.280  55.197  1.00  0.74           H  
ATOM    747  HD2 HIS A  45     120.706  96.339  56.470  1.00  0.74           H  
ATOM    748  HE2 HIS A  45     118.380  95.841  55.572  1.00  0.74           H  
ATOM    749  HE1 HIS A  45     118.402  95.331  53.084  1.00  0.74           H  
ATOM    750  N   THR A  46     122.416  95.591  51.344  1.00  0.80           N  
ATOM    751  CA  THR A  46     122.412  95.935  49.907  1.00  0.80           C  
ATOM    752  C   THR A  46     122.708  97.444  49.804  1.00  0.80           C  
ATOM    753  O   THR A  46     122.400  98.247  50.687  1.00  0.80           O  
ATOM    754  CB  THR A  46     121.064  95.560  49.271  1.00  0.80           C  
ATOM    755  OG1 THR A  46     120.857  94.154  49.443  1.00  0.80           O  
ATOM    756  CG2 THR A  46     120.979  95.819  47.773  1.00  0.80           C  
ATOM    757  H   THR A  46     121.569  95.799  51.896  1.00  0.80           H  
ATOM    758  HA  THR A  46     123.225  95.381  49.422  1.00  0.80           H  
ATOM    759  HB  THR A  46     120.239  96.081  49.772  1.00  0.80           H  
ATOM    760 HG21 THR A  46     120.990  96.885  47.538  1.00  0.80           H  
ATOM    761 HG22 THR A  46     121.804  95.330  47.243  1.00  0.80           H  
ATOM    762 HG23 THR A  46     120.054  95.396  47.365  1.00  0.80           H  
ATOM    763  HG1 THR A  46     120.855  93.990  50.404  1.00  0.80           H  
ATOM    764  N   PHE A  47     123.281  97.850  48.610  1.00  0.86           N  
ATOM    765  CA  PHE A  47     123.887  99.188  48.412  1.00  0.86           C  
ATOM    766  C   PHE A  47     122.901 100.367  48.581  1.00  0.86           C  
ATOM    767  O   PHE A  47     123.258 101.519  48.838  1.00  0.86           O  
ATOM    768  CB  PHE A  47     124.537  99.240  47.018  1.00  0.86           C  
ATOM    769  CG  PHE A  47     125.365 100.467  46.727  1.00  0.86           C  
ATOM    770  CD1 PHE A  47     126.462 100.815  47.525  1.00  0.86           C  
ATOM    771  CD2 PHE A  47     125.060 101.265  45.616  1.00  0.86           C  
ATOM    772  CE1 PHE A  47     127.237 101.933  47.216  1.00  0.86           C  
ATOM    773  CE2 PHE A  47     125.831 102.387  45.313  1.00  0.86           C  
ATOM    774  CZ  PHE A  47     126.924 102.716  46.109  1.00  0.86           C  
ATOM    775  H   PHE A  47     123.344  97.184  47.847  1.00  0.86           H  
ATOM    776  HA  PHE A  47     124.639  99.285  49.201  1.00  0.86           H  
ATOM    777  HB2 PHE A  47     123.751  99.137  46.257  1.00  0.86           H  
ATOM    778  HB3 PHE A  47     125.190  98.367  46.883  1.00  0.86           H  
ATOM    779  HD1 PHE A  47     126.728 100.222  48.395  1.00  0.86           H  
ATOM    780  HD2 PHE A  47     124.211 101.025  44.981  1.00  0.86           H  
ATOM    781  HE1 PHE A  47     128.071 102.214  47.854  1.00  0.86           H  
ATOM    782  HE2 PHE A  47     125.570 103.013  44.463  1.00  0.86           H  
ATOM    783  HZ  PHE A  47     127.505 103.612  45.896  1.00  0.86           H  
ATOM    784  N   SER A  48     121.582 100.029  48.407  1.00  0.90           N  
ATOM    785  CA  SER A  48     120.510 100.988  48.585  1.00  0.90           C  
ATOM    786  C   SER A  48     120.511 101.485  50.034  1.00  0.90           C  
ATOM    787  O   SER A  48     120.332 102.680  50.289  1.00  0.90           O  
ATOM    788  CB  SER A  48     119.160 100.384  48.187  1.00  0.90           C  
ATOM    789  OG  SER A  48     119.150  98.965  48.397  1.00  0.90           O  
ATOM    790  H   SER A  48     121.320  99.080  48.156  1.00  0.90           H  
ATOM    791  HA  SER A  48     120.725 101.864  47.958  1.00  0.90           H  
ATOM    792  HB2 SER A  48     118.992 100.543  47.116  1.00  0.90           H  
ATOM    793  HB3 SER A  48     118.329 100.832  48.741  1.00  0.90           H  
ATOM    794  HG  SER A  48     118.283  98.638  48.088  1.00  0.90           H  
ATOM    795  N   ASN A  49     120.669 100.546  51.044  1.00  0.86           N  
ATOM    796  CA  ASN A  49     120.557 100.991  52.441  1.00  0.86           C  
ATOM    797  C   ASN A  49     121.889 101.618  52.893  1.00  0.86           C  
ATOM    798  O   ASN A  49     121.955 102.406  53.839  1.00  0.86           O  
ATOM    799  CB  ASN A  49     120.088  99.898  53.389  1.00  0.86           C  
ATOM    800  CG  ASN A  49     119.633 100.461  54.728  1.00  0.86           C  
ATOM    801  ND2 ASN A  49     118.570 101.326  54.703  1.00  0.86           N  
ATOM    802  OD1 ASN A  49     120.176 100.146  55.786  1.00  0.86           O  
ATOM    803  H   ASN A  49     120.901  99.574  50.804  1.00  0.86           H  
ATOM    804  HA  ASN A  49     119.826 101.804  52.445  1.00  0.86           H  
ATOM    805  HB2 ASN A  49     120.889  99.171  53.570  1.00  0.86           H  
ATOM    806  HB3 ASN A  49     119.243  99.350  52.956  1.00  0.86           H  
ATOM    807 HD21 ASN A  49     118.085 101.624  53.865  1.00  0.86           H  
ATOM    808 HD22 ASN A  49     118.196 101.722  55.570  1.00  0.86           H  
ATOM    809  N   TYR A  50     122.995 101.223  52.161  1.00  0.87           N  
ATOM    810  CA  TYR A  50     124.313 101.823  52.377  1.00  0.87           C  
ATOM    811  C   TYR A  50     124.145 103.298  52.010  1.00  0.87           C  
ATOM    812  O   TYR A  50     124.433 104.188  52.812  1.00  0.87           O  
ATOM    813  CB  TYR A  50     125.359 101.109  51.520  1.00  0.87           C  
ATOM    814  CG  TYR A  50     126.766 101.650  51.484  1.00  0.87           C  
ATOM    815  CD1 TYR A  50     127.826 100.882  51.976  1.00  0.87           C  
ATOM    816  CD2 TYR A  50     127.064 102.852  50.824  1.00  0.87           C  
ATOM    817  CE1 TYR A  50     129.144 101.273  51.752  1.00  0.87           C  
ATOM    818  CE2 TYR A  50     128.383 103.269  50.642  1.00  0.87           C  
ATOM    819  CZ  TYR A  50     129.417 102.463  51.089  1.00  0.87           C  
ATOM    820  OH  TYR A  50     130.718 102.815  50.881  1.00  0.87           O  
ATOM    821  H   TYR A  50     122.857 100.503  51.452  1.00  0.87           H  
ATOM    822  HA  TYR A  50     124.559 101.755  53.443  1.00  0.87           H  
ATOM    823  HB2 TYR A  50     125.029 101.076  50.479  1.00  0.87           H  
ATOM    824  HB3 TYR A  50     125.384 100.057  51.833  1.00  0.87           H  
ATOM    825  HD1 TYR A  50     127.639  99.954  52.512  1.00  0.87           H  
ATOM    826  HD2 TYR A  50     126.280 103.463  50.385  1.00  0.87           H  
ATOM    827  HE1 TYR A  50     129.952 100.646  52.103  1.00  0.87           H  
ATOM    828  HE2 TYR A  50     128.579 104.192  50.103  1.00  0.87           H  
ATOM    829  HH  TYR A  50     130.762 103.777  50.721  1.00  0.87           H  
ATOM    830  N   GLN A  51     123.647 103.548  50.735  1.00  0.84           N  
ATOM    831  CA  GLN A  51     123.500 104.919  50.262  1.00  0.84           C  
ATOM    832  C   GLN A  51     122.449 105.711  51.043  1.00  0.84           C  
ATOM    833  O   GLN A  51     122.578 106.929  51.204  1.00  0.84           O  
ATOM    834  CB  GLN A  51     123.188 105.025  48.763  1.00  0.84           C  
ATOM    835  CG  GLN A  51     124.407 104.811  47.861  1.00  0.84           C  
ATOM    836  CD  GLN A  51     125.646 105.573  48.291  1.00  0.84           C  
ATOM    837  OE1 GLN A  51     126.751 105.038  48.324  1.00  0.84           O  
ATOM    838  NE2 GLN A  51     125.433 106.867  48.662  1.00  0.84           N  
ATOM    839  H   GLN A  51     123.416 102.762  50.108  1.00  0.84           H  
ATOM    840  HA  GLN A  51     124.446 105.407  50.501  1.00  0.84           H  
ATOM    841  HB2 GLN A  51     122.771 106.016  48.543  1.00  0.84           H  
ATOM    842  HB3 GLN A  51     122.407 104.305  48.487  1.00  0.84           H  
ATOM    843  HG2 GLN A  51     124.168 105.092  46.830  1.00  0.84           H  
ATOM    844  HG3 GLN A  51     124.659 103.746  47.865  1.00  0.84           H  
ATOM    845 HE21 GLN A  51     126.161 107.416  49.194  1.00  0.84           H  
ATOM    846 HE22 GLN A  51     124.585 107.393  48.506  1.00  0.84           H  
ATOM    847  N   HIS A  52     121.346 105.004  51.468  1.00  0.84           N  
ATOM    848  CA  HIS A  52     120.317 105.629  52.302  1.00  0.84           C  
ATOM    849  C   HIS A  52     120.995 106.138  53.583  1.00  0.84           C  
ATOM    850  O   HIS A  52     120.908 107.316  53.943  1.00  0.84           O  
ATOM    851  CB  HIS A  52     119.215 104.625  52.660  1.00  0.84           C  
ATOM    852  CG  HIS A  52     118.016 105.208  53.313  1.00  0.84           C  
ATOM    853  ND1 HIS A  52     116.858 105.359  52.589  1.00  0.84           N  
ATOM    854  CD2 HIS A  52     117.816 105.584  54.625  1.00  0.84           C  
ATOM    855  CE1 HIS A  52     115.981 105.852  53.434  1.00  0.84           C  
ATOM    856  NE2 HIS A  52     116.519 106.023  54.678  1.00  0.84           N  
ATOM    857  H   HIS A  52     121.220 104.032  51.167  1.00  0.84           H  
ATOM    858  HA  HIS A  52     119.916 106.489  51.753  1.00  0.84           H  
ATOM    859  HB2 HIS A  52     119.606 103.838  53.313  1.00  0.84           H  
ATOM    860  HB3 HIS A  52     118.881 104.121  51.746  1.00  0.84           H  
ATOM    861  HD2 HIS A  52     118.450 105.585  55.500  1.00  0.84           H  
ATOM    862  HE2 HIS A  52     116.031 106.414  55.484  1.00  0.84           H  
ATOM    863  HE1 HIS A  52     114.953 106.105  53.212  1.00  0.84           H  
ATOM    864  N   GLU A  53     121.670 105.177  54.328  1.00  0.83           N  
ATOM    865  CA  GLU A  53     122.179 105.548  55.637  1.00  0.83           C  
ATOM    866  C   GLU A  53     123.390 106.487  55.459  1.00  0.83           C  
ATOM    867  O   GLU A  53     123.628 107.361  56.292  1.00  0.83           O  
ATOM    868  CB  GLU A  53     122.442 104.337  56.537  1.00  0.83           C  
ATOM    869  CG  GLU A  53     122.555 104.756  58.002  1.00  0.83           C  
ATOM    870  CD  GLU A  53     122.447 103.678  59.071  1.00  0.83           C  
ATOM    871  OE1 GLU A  53     122.551 102.464  58.716  1.00  0.83           O  
ATOM    872  OE2 GLU A  53     122.256 104.127  60.245  1.00  0.83           O1-
ATOM    873  H   GLU A  53     121.819 104.225  53.968  1.00  0.83           H  
ATOM    874  HA  GLU A  53     121.391 106.159  56.100  1.00  0.83           H  
ATOM    875  HB2 GLU A  53     123.346 103.806  56.225  1.00  0.83           H  
ATOM    876  HB3 GLU A  53     121.613 103.625  56.435  1.00  0.83           H  
ATOM    877  HG2 GLU A  53     121.762 105.482  58.225  1.00  0.83           H  
ATOM    878  HG3 GLU A  53     123.507 105.274  58.163  1.00  0.83           H  
ATOM    879  N   GLU A  54     124.204 106.289  54.366  1.00  0.76           N  
ATOM    880  CA  GLU A  54     125.318 107.187  54.041  1.00  0.76           C  
ATOM    881  C   GLU A  54     124.769 108.595  53.788  1.00  0.76           C  
ATOM    882  O   GLU A  54     125.241 109.559  54.399  1.00  0.76           O  
ATOM    883  CB  GLU A  54     126.126 106.673  52.839  1.00  0.76           C  
ATOM    884  CG  GLU A  54     127.356 107.508  52.489  1.00  0.76           C  
ATOM    885  CD  GLU A  54     127.064 108.586  51.439  1.00  0.76           C  
ATOM    886  OE1 GLU A  54     126.721 108.155  50.295  1.00  0.76           O  
ATOM    887  OE2 GLU A  54     127.235 109.776  51.857  1.00  0.76           O1-
ATOM    888  H   GLU A  54     124.063 105.466  53.765  1.00  0.76           H  
ATOM    889  HA  GLU A  54     125.959 107.240  54.928  1.00  0.76           H  
ATOM    890  HB2 GLU A  54     125.472 106.588  51.968  1.00  0.76           H  
ATOM    891  HB3 GLU A  54     126.474 105.660  53.070  1.00  0.76           H  
ATOM    892  HG2 GLU A  54     128.118 106.851  52.050  1.00  0.76           H  
ATOM    893  HG3 GLU A  54     127.804 107.945  53.389  1.00  0.76           H  
ATOM    894  N   THR A  55     123.741 108.708  52.868  1.00  0.84           N  
ATOM    895  CA  THR A  55     123.242 110.031  52.480  1.00  0.84           C  
ATOM    896  C   THR A  55     122.699 110.738  53.730  1.00  0.84           C  
ATOM    897  O   THR A  55     122.852 111.950  53.892  1.00  0.84           O  
ATOM    898  CB  THR A  55     122.131 109.977  51.408  1.00  0.84           C  
ATOM    899  OG1 THR A  55     122.548 109.223  50.265  1.00  0.84           O  
ATOM    900  CG2 THR A  55     121.769 111.364  50.885  1.00  0.84           C  
ATOM    901  H   THR A  55     123.346 107.863  52.443  1.00  0.84           H  
ATOM    902  HA  THR A  55     124.110 110.590  52.110  1.00  0.84           H  
ATOM    903  HB  THR A  55     121.228 109.498  51.805  1.00  0.84           H  
ATOM    904 HG21 THR A  55     121.376 112.012  51.672  1.00  0.84           H  
ATOM    905 HG22 THR A  55     122.641 111.852  50.434  1.00  0.84           H  
ATOM    906 HG23 THR A  55     121.012 111.287  50.096  1.00  0.84           H  
ATOM    907  HG1 THR A  55     122.639 108.291  50.574  1.00  0.84           H  
ATOM    908  N   ILE A  56     121.949 109.952  54.594  1.00  0.86           N  
ATOM    909  CA  ILE A  56     121.363 110.521  55.810  1.00  0.86           C  
ATOM    910  C   ILE A  56     122.452 110.759  56.875  1.00  0.86           C  
ATOM    911  O   ILE A  56     122.495 111.829  57.493  1.00  0.86           O  
ATOM    912  CB  ILE A  56     120.186 109.674  56.361  1.00  0.86           C  
ATOM    913  CG1 ILE A  56     119.010 109.726  55.356  1.00  0.86           C  
ATOM    914  CG2 ILE A  56     119.735 110.161  57.748  1.00  0.86           C  
ATOM    915  CD1 ILE A  56     117.728 109.076  55.849  1.00  0.86           C  
ATOM    916  H   ILE A  56     121.788 108.963  54.366  1.00  0.86           H  
ATOM    917  HA  ILE A  56     120.987 111.519  55.543  1.00  0.86           H  
ATOM    918  HB  ILE A  56     120.510 108.631  56.467  1.00  0.86           H  
ATOM    919 HG12 ILE A  56     119.306 109.239  54.421  1.00  0.86           H  
ATOM    920 HG13 ILE A  56     118.789 110.766  55.100  1.00  0.86           H  
ATOM    921 HG21 ILE A  56     120.549 110.123  58.478  1.00  0.86           H  
ATOM    922 HG22 ILE A  56     119.364 111.189  57.699  1.00  0.86           H  
ATOM    923 HG23 ILE A  56     118.940 109.529  58.156  1.00  0.86           H  
ATOM    924 HD11 ILE A  56     117.923 108.083  56.262  1.00  0.86           H  
ATOM    925 HD12 ILE A  56     117.245 109.683  56.621  1.00  0.86           H  
ATOM    926 HD13 ILE A  56     117.018 108.980  55.022  1.00  0.86           H  
ATOM    927  N   TYR A  57     123.315 109.720  57.177  1.00  0.86           N  
ATOM    928  CA  TYR A  57     124.314 109.853  58.250  1.00  0.86           C  
ATOM    929  C   TYR A  57     125.216 111.049  57.950  1.00  0.86           C  
ATOM    930  O   TYR A  57     125.705 111.725  58.862  1.00  0.86           O  
ATOM    931  CB  TYR A  57     125.176 108.584  58.420  1.00  0.86           C  
ATOM    932  CG  TYR A  57     126.307 108.699  59.422  1.00  0.86           C  
ATOM    933  CD1 TYR A  57     126.123 108.378  60.772  1.00  0.86           C  
ATOM    934  CD2 TYR A  57     127.563 109.171  59.005  1.00  0.86           C  
ATOM    935  CE1 TYR A  57     127.163 108.553  61.687  1.00  0.86           C  
ATOM    936  CE2 TYR A  57     128.604 109.345  59.913  1.00  0.86           C  
ATOM    937  CZ  TYR A  57     128.390 109.039  61.251  1.00  0.86           C  
ATOM    938  OH  TYR A  57     129.394 109.180  62.165  1.00  0.86           O  
ATOM    939  H   TYR A  57     123.256 108.822  56.669  1.00  0.86           H  
ATOM    940  HA  TYR A  57     123.770 110.079  59.174  1.00  0.86           H  
ATOM    941  HB2 TYR A  57     125.618 108.305  57.454  1.00  0.86           H  
ATOM    942  HB3 TYR A  57     124.534 107.741  58.708  1.00  0.86           H  
ATOM    943  HD1 TYR A  57     125.170 107.997  61.126  1.00  0.86           H  
ATOM    944  HD2 TYR A  57     127.732 109.429  57.962  1.00  0.86           H  
ATOM    945  HE1 TYR A  57     127.015 108.316  62.737  1.00  0.86           H  
ATOM    946  HE2 TYR A  57     129.559 109.721  59.562  1.00  0.86           H  
ATOM    947  HH  TYR A  57     130.091 109.720  61.752  1.00  0.86           H  
ATOM    948  N   ASN A  58     125.491 111.267  56.605  1.00  0.82           N  
ATOM    949  CA  ASN A  58     126.391 112.346  56.229  1.00  0.82           C  
ATOM    950  C   ASN A  58     125.962 113.722  56.795  1.00  0.82           C  
ATOM    951  O   ASN A  58     126.796 114.630  56.912  1.00  0.82           O  
ATOM    952  CB  ASN A  58     126.565 112.473  54.708  1.00  0.82           C  
ATOM    953  CG  ASN A  58     128.028 112.322  54.374  1.00  0.82           C  
ATOM    954  OD1 ASN A  58     128.892 112.971  54.977  1.00  0.82           O  
ATOM    955  ND2 ASN A  58     128.337 111.437  53.386  1.00  0.82           N  
ATOM    956  H   ASN A  58     125.103 110.631  55.891  1.00  0.82           H  
ATOM    957  HA  ASN A  58     127.338 112.104  56.729  1.00  0.82           H  
ATOM    958  HB2 ASN A  58     126.262 113.463  54.343  1.00  0.82           H  
ATOM    959  HB3 ASN A  58     125.976 111.748  54.147  1.00  0.82           H  
ATOM    960 HD21 ASN A  58     129.303 111.293  53.124  1.00  0.82           H  
ATOM    961 HD22 ASN A  58     127.676 110.835  52.821  1.00  0.82           H  
ATOM    962  N   LEU A  59     124.614 113.864  57.057  1.00  0.79           N  
ATOM    963  CA  LEU A  59     124.002 115.117  57.483  1.00  0.79           C  
ATOM    964  C   LEU A  59     123.538 115.119  58.957  1.00  0.79           C  
ATOM    965  O   LEU A  59     122.808 116.016  59.384  1.00  0.79           O  
ATOM    966  CB  LEU A  59     122.814 115.466  56.568  1.00  0.79           C  
ATOM    967  CG  LEU A  59     123.155 115.568  55.067  1.00  0.79           C  
ATOM    968  CD1 LEU A  59     121.871 115.798  54.267  1.00  0.79           C  
ATOM    969  CD2 LEU A  59     124.158 116.683  54.771  1.00  0.79           C  
ATOM    970  H   LEU A  59     124.008 113.044  56.951  1.00  0.79           H  
ATOM    971  HA  LEU A  59     124.756 115.910  57.424  1.00  0.79           H  
ATOM    972  HB2 LEU A  59     122.366 116.414  56.896  1.00  0.79           H  
ATOM    973  HB3 LEU A  59     122.035 114.703  56.702  1.00  0.79           H  
ATOM    974  HG  LEU A  59     123.586 114.619  54.728  1.00  0.79           H  
ATOM    975 HD11 LEU A  59     121.153 114.993  54.454  1.00  0.79           H  
ATOM    976 HD12 LEU A  59     121.396 116.747  54.538  1.00  0.79           H  
ATOM    977 HD13 LEU A  59     122.080 115.817  53.192  1.00  0.79           H  
ATOM    978 HD21 LEU A  59     123.800 117.649  55.142  1.00  0.79           H  
ATOM    979 HD22 LEU A  59     125.129 116.479  55.231  1.00  0.79           H  
ATOM    980 HD23 LEU A  59     124.325 116.776  53.692  1.00  0.79           H  
ATOM    981  N   LEU A  60     124.067 114.146  59.785  1.00  0.81           N  
ATOM    982  CA  LEU A  60     123.770 114.100  61.234  1.00  0.81           C  
ATOM    983  C   LEU A  60     125.100 113.841  61.981  1.00  0.81           C  
ATOM    984  O   LEU A  60     125.291 112.923  62.774  1.00  0.81           O  
ATOM    985  CB  LEU A  60     122.682 113.055  61.527  1.00  0.81           C  
ATOM    986  CG  LEU A  60     121.593 113.556  62.500  1.00  0.81           C  
ATOM    987  CD1 LEU A  60     120.525 112.474  62.682  1.00  0.81           C  
ATOM    988  CD2 LEU A  60     122.143 113.969  63.865  1.00  0.81           C  
ATOM    989  H   LEU A  60     124.676 113.430  59.376  1.00  0.81           H  
ATOM    990  HA  LEU A  60     123.425 115.097  61.532  1.00  0.81           H  
ATOM    991  HB2 LEU A  60     123.123 112.131  61.916  1.00  0.81           H  
ATOM    992  HB3 LEU A  60     122.182 112.776  60.589  1.00  0.81           H  
ATOM    993  HG  LEU A  60     121.111 114.435  62.054  1.00  0.81           H  
ATOM    994 HD11 LEU A  60     120.099 112.171  61.721  1.00  0.81           H  
ATOM    995 HD12 LEU A  60     120.947 111.580  63.149  1.00  0.81           H  
ATOM    996 HD13 LEU A  60     119.707 112.835  63.313  1.00  0.81           H  
ATOM    997 HD21 LEU A  60     122.656 113.134  64.349  1.00  0.81           H  
ATOM    998 HD22 LEU A  60     122.847 114.802  63.784  1.00  0.81           H  
ATOM    999 HD23 LEU A  60     121.332 114.293  64.527  1.00  0.81           H  
ATOM   1000  N   LYS A  61     126.051 114.805  61.690  1.00  0.81           N  
ATOM   1001  CA  LYS A  61     127.481 114.636  61.949  1.00  0.81           C  
ATOM   1002  C   LYS A  61     127.922 115.356  63.238  1.00  0.81           C  
ATOM   1003  O   LYS A  61     128.808 114.919  63.973  1.00  0.81           O  
ATOM   1004  CB  LYS A  61     128.193 115.171  60.699  1.00  0.81           C  
ATOM   1005  CG  LYS A  61     129.666 114.790  60.576  1.00  0.81           C  
ATOM   1006  CD  LYS A  61     130.172 115.082  59.153  1.00  0.81           C  
ATOM   1007  CE  LYS A  61     129.779 113.988  58.159  1.00  0.81           C  
ATOM   1008  NZ  LYS A  61     129.293 114.573  56.892  1.00  0.81           N1+
ATOM   1009  H   LYS A  61     125.731 115.663  61.243  1.00  0.81           H  
ATOM   1010  HA  LYS A  61     127.680 113.566  62.078  1.00  0.81           H  
ATOM   1011  HB2 LYS A  61     128.104 116.265  60.655  1.00  0.81           H  
ATOM   1012  HB3 LYS A  61     127.659 114.794  59.816  1.00  0.81           H  
ATOM   1013  HG2 LYS A  61     129.821 113.733  60.821  1.00  0.81           H  
ATOM   1014  HG3 LYS A  61     130.249 115.378  61.294  1.00  0.81           H  
ATOM   1015  HD2 LYS A  61     131.268 115.138  59.182  1.00  0.81           H  
ATOM   1016  HD3 LYS A  61     129.820 116.070  58.833  1.00  0.81           H  
ATOM   1017  HE2 LYS A  61     128.985 113.328  58.522  1.00  0.81           H  
ATOM   1018  HE3 LYS A  61     130.649 113.377  57.902  1.00  0.81           H  
ATOM   1019  HZ1 LYS A  61     128.271 114.827  56.956  1.00  0.81           H  
ATOM   1020  HZ2 LYS A  61     129.810 115.405  56.591  1.00  0.81           H  
ATOM   1021  HZ3 LYS A  61     129.296 113.876  56.094  1.00  0.81           H  
ATOM   1022  N   ASP A  62     127.362 116.591  63.423  1.00  0.87           N  
ATOM   1023  CA  ASP A  62     127.673 117.567  64.459  1.00  0.87           C  
ATOM   1024  C   ASP A  62     126.705 117.321  65.627  1.00  0.87           C  
ATOM   1025  O   ASP A  62     125.815 118.100  65.963  1.00  0.87           O  
ATOM   1026  CB  ASP A  62     127.610 118.993  63.899  1.00  0.87           C  
ATOM   1027  CG  ASP A  62     126.484 119.271  62.890  1.00  0.87           C  
ATOM   1028  OD1 ASP A  62     125.875 118.232  62.475  1.00  0.87           O  
ATOM   1029  OD2 ASP A  62     126.357 120.481  62.545  1.00  0.87           O1-
ATOM   1030  H   ASP A  62     126.601 116.934  62.799  1.00  0.87           H  
ATOM   1031  HA  ASP A  62     128.687 117.375  64.831  1.00  0.87           H  
ATOM   1032  HB2 ASP A  62     128.545 119.191  63.358  1.00  0.87           H  
ATOM   1033  HB3 ASP A  62     127.550 119.723  64.715  1.00  0.87           H  
ATOM   1034  N   CYS A  63     126.952 116.134  66.302  1.00  0.91           N  
ATOM   1035  CA  CYS A  63     126.218 115.768  67.504  1.00  0.91           C  
ATOM   1036  C   CYS A  63     127.058 114.779  68.343  1.00  0.91           C  
ATOM   1037  O   CYS A  63     127.362 113.657  67.925  1.00  0.91           O  
ATOM   1038  CB  CYS A  63     124.888 115.111  67.124  1.00  0.91           C  
ATOM   1039  SG  CYS A  63     123.896 114.691  68.596  1.00  0.91           S  
ATOM   1040  H   CYS A  63     127.652 115.496  65.921  1.00  0.91           H  
ATOM   1041  HA  CYS A  63     126.018 116.691  68.052  1.00  0.91           H  
ATOM   1042  HB2 CYS A  63     125.068 114.195  66.555  1.00  0.91           H  
ATOM   1043  HB3 CYS A  63     124.292 115.770  66.486  1.00  0.91           H  
ATOM   1044  HG  CYS A  63     123.370 115.912  68.782  1.00  0.91           H  
ATOM   1045  N   PRO A  64     127.415 115.162  69.627  1.00  0.87           N  
ATOM   1046  CA  PRO A  64     128.189 114.278  70.517  1.00  0.87           C  
ATOM   1047  C   PRO A  64     127.373 113.141  71.171  1.00  0.87           C  
ATOM   1048  O   PRO A  64     127.847 112.379  72.022  1.00  0.87           O  
ATOM   1049  CB  PRO A  64     128.730 115.229  71.585  1.00  0.87           C  
ATOM   1050  CG  PRO A  64     127.626 116.274  71.704  1.00  0.87           C  
ATOM   1051  CD  PRO A  64     127.146 116.446  70.270  1.00  0.87           C  
ATOM   1052  HA  PRO A  64     128.996 113.804  69.947  1.00  0.87           H  
ATOM   1053  HB2 PRO A  64     129.648 115.710  71.224  1.00  0.87           H  
ATOM   1054  HB3 PRO A  64     128.949 114.750  72.543  1.00  0.87           H  
ATOM   1055  HG2 PRO A  64     127.972 117.213  72.145  1.00  0.87           H  
ATOM   1056  HG3 PRO A  64     126.812 115.885  72.328  1.00  0.87           H  
ATOM   1057  HD2 PRO A  64     126.082 116.691  70.225  1.00  0.87           H  
ATOM   1058  HD3 PRO A  64     127.719 117.215  69.740  1.00  0.87           H  
ATOM   1059  N   ALA A  65     126.074 113.035  70.715  1.00  0.88           N  
ATOM   1060  CA  ALA A  65     125.177 111.940  71.066  1.00  0.88           C  
ATOM   1061  C   ALA A  65     124.934 110.939  69.926  1.00  0.88           C  
ATOM   1062  O   ALA A  65     124.131 110.008  70.034  1.00  0.88           O  
ATOM   1063  CB  ALA A  65     123.861 112.457  71.622  1.00  0.88           C  
ATOM   1064  H   ALA A  65     125.717 113.752  70.091  1.00  0.88           H  
ATOM   1065  HA  ALA A  65     125.674 111.346  71.834  1.00  0.88           H  
ATOM   1066  HB1 ALA A  65     124.029 113.138  72.463  1.00  0.88           H  
ATOM   1067  HB2 ALA A  65     123.287 112.999  70.867  1.00  0.88           H  
ATOM   1068  HB3 ALA A  65     123.230 111.631  71.965  1.00  0.88           H  
ATOM   1069  N   VAL A  66     125.756 111.109  68.833  1.00  0.88           N  
ATOM   1070  CA  VAL A  66     125.793 110.151  67.730  1.00  0.88           C  
ATOM   1071  C   VAL A  66     127.013 109.251  67.958  1.00  0.88           C  
ATOM   1072  O   VAL A  66     128.110 109.680  68.315  1.00  0.88           O  
ATOM   1073  CB  VAL A  66     125.837 110.874  66.369  1.00  0.88           C  
ATOM   1074  CG1 VAL A  66     126.243 109.977  65.200  1.00  0.88           C  
ATOM   1075  CG2 VAL A  66     124.461 111.464  66.072  1.00  0.88           C  
ATOM   1076  H   VAL A  66     126.390 111.912  68.804  1.00  0.88           H  
ATOM   1077  HA  VAL A  66     124.893 109.526  67.781  1.00  0.88           H  
ATOM   1078  HB  VAL A  66     126.560 111.697  66.414  1.00  0.88           H  
ATOM   1079 HG11 VAL A  66     127.294 109.686  65.280  1.00  0.88           H  
ATOM   1080 HG12 VAL A  66     125.628 109.072  65.155  1.00  0.88           H  
ATOM   1081 HG13 VAL A  66     126.134 110.504  64.246  1.00  0.88           H  
ATOM   1082 HG21 VAL A  66     123.714 110.671  65.975  1.00  0.88           H  
ATOM   1083 HG22 VAL A  66     124.132 112.128  66.872  1.00  0.88           H  
ATOM   1084 HG23 VAL A  66     124.477 112.036  65.142  1.00  0.88           H  
ATOM   1085  N   ALA A  67     126.789 107.920  67.648  1.00  0.89           N  
ATOM   1086  CA  ALA A  67     127.897 106.990  67.544  1.00  0.89           C  
ATOM   1087  C   ALA A  67     128.435 107.067  66.106  1.00  0.89           C  
ATOM   1088  O   ALA A  67     127.723 107.037  65.103  1.00  0.89           O  
ATOM   1089  CB  ALA A  67     127.479 105.560  67.828  1.00  0.89           C  
ATOM   1090  H   ALA A  67     125.842 107.580  67.429  1.00  0.89           H  
ATOM   1091  HA  ALA A  67     128.677 107.286  68.254  1.00  0.89           H  
ATOM   1092  HB1 ALA A  67     127.057 105.463  68.831  1.00  0.89           H  
ATOM   1093  HB2 ALA A  67     126.726 105.213  67.113  1.00  0.89           H  
ATOM   1094  HB3 ALA A  67     128.340 104.888  67.750  1.00  0.89           H  
ATOM   1095  N   LYS A  68     129.811 107.113  66.035  1.00  0.84           N  
ATOM   1096  CA  LYS A  68     130.530 107.293  64.782  1.00  0.84           C  
ATOM   1097  C   LYS A  68     130.487 106.006  63.933  1.00  0.84           C  
ATOM   1098  O   LYS A  68     130.675 104.875  64.387  1.00  0.84           O  
ATOM   1099  CB  LYS A  68     131.962 107.745  65.089  1.00  0.84           C  
ATOM   1100  CG  LYS A  68     132.787 108.170  63.870  1.00  0.84           C  
ATOM   1101  CD  LYS A  68     133.738 107.065  63.413  1.00  0.84           C  
ATOM   1102  CE  LYS A  68     134.721 107.566  62.365  1.00  0.84           C  
ATOM   1103  NZ  LYS A  68     135.684 106.504  62.033  1.00  0.84           N1+
ATOM   1104  H   LYS A  68     130.341 107.031  66.896  1.00  0.84           H  
ATOM   1105  HA  LYS A  68     130.009 108.095  64.255  1.00  0.84           H  
ATOM   1106  HB2 LYS A  68     132.487 106.971  65.664  1.00  0.84           H  
ATOM   1107  HB3 LYS A  68     131.897 108.615  65.759  1.00  0.84           H  
ATOM   1108  HG2 LYS A  68     133.390 109.040  64.160  1.00  0.84           H  
ATOM   1109  HG3 LYS A  68     132.146 108.497  63.044  1.00  0.84           H  
ATOM   1110  HD2 LYS A  68     133.171 106.215  63.022  1.00  0.84           H  
ATOM   1111  HD3 LYS A  68     134.299 106.707  64.285  1.00  0.84           H  
ATOM   1112  HE2 LYS A  68     135.309 108.404  62.751  1.00  0.84           H  
ATOM   1113  HE3 LYS A  68     134.230 107.868  61.436  1.00  0.84           H  
ATOM   1114  HZ1 LYS A  68     135.888 105.841  62.819  1.00  0.84           H  
ATOM   1115  HZ2 LYS A  68     135.266 105.826  61.290  1.00  0.84           H  
ATOM   1116  HZ3 LYS A  68     136.561 106.823  61.615  1.00  0.84           H  
ATOM   1117  N   HIS A  69     130.230 106.258  62.592  1.00  0.82           N  
ATOM   1118  CA  HIS A  69     130.188 105.224  61.561  1.00  0.82           C  
ATOM   1119  C   HIS A  69     131.381 105.362  60.590  1.00  0.82           C  
ATOM   1120  O   HIS A  69     131.999 106.413  60.432  1.00  0.82           O  
ATOM   1121  CB  HIS A  69     128.936 105.315  60.687  1.00  0.82           C  
ATOM   1122  CG  HIS A  69     127.664 104.916  61.313  1.00  0.82           C  
ATOM   1123  ND1 HIS A  69     126.595 104.520  60.519  1.00  0.82           N1+
ATOM   1124  CD2 HIS A  69     127.189 104.856  62.601  1.00  0.82           C  
ATOM   1125  CE1 HIS A  69     125.507 104.300  61.255  1.00  0.82           C  
ATOM   1126  NE2 HIS A  69     125.884 104.429  62.527  1.00  0.82           N  
ATOM   1127  H   HIS A  69     130.067 107.228  62.310  1.00  0.82           H  
ATOM   1128  HA  HIS A  69     130.258 104.255  62.059  1.00  0.82           H  
ATOM   1129  HB2 HIS A  69     129.046 104.676  59.801  1.00  0.82           H  
ATOM   1130  HB3 HIS A  69     128.817 106.333  60.303  1.00  0.82           H  
ATOM   1131  HD1 HIS A  69     126.615 104.457  59.503  1.00  0.82           H  
ATOM   1132  HD2 HIS A  69     127.603 105.054  63.571  1.00  0.82           H  
ATOM   1133  HE2 HIS A  69     125.229 104.234  63.308  1.00  0.82           H  
ATOM   1134  HE1 HIS A  69     124.526 104.029  60.900  1.00  0.82           H  
ATOM   1135  N   ASP A  70     131.557 104.214  59.826  1.00  0.85           N  
ATOM   1136  CA  ASP A  70     132.397 104.143  58.628  1.00  0.85           C  
ATOM   1137  C   ASP A  70     131.673 103.216  57.628  1.00  0.85           C  
ATOM   1138  O   ASP A  70     131.091 102.184  57.978  1.00  0.85           O  
ATOM   1139  CB  ASP A  70     133.770 103.578  58.943  1.00  0.85           C  
ATOM   1140  CG  ASP A  70     134.646 104.759  59.287  1.00  0.85           C  
ATOM   1141  OD1 ASP A  70     135.080 105.416  58.306  1.00  0.85           O  
ATOM   1142  OD2 ASP A  70     134.870 104.955  60.529  1.00  0.85           O1-
ATOM   1143  H   ASP A  70     131.063 103.356  60.098  1.00  0.85           H  
ATOM   1144  HA  ASP A  70     132.445 105.151  58.197  1.00  0.85           H  
ATOM   1145  HB2 ASP A  70     134.206 103.063  58.077  1.00  0.85           H  
ATOM   1146  HB3 ASP A  70     133.750 102.864  59.770  1.00  0.85           H  
ATOM   1147  N   PHE A  71     131.738 103.639  56.315  1.00  0.85           N  
ATOM   1148  CA  PHE A  71     131.002 103.002  55.215  1.00  0.85           C  
ATOM   1149  C   PHE A  71     132.058 102.569  54.203  1.00  0.85           C  
ATOM   1150  O   PHE A  71     132.929 103.351  53.813  1.00  0.85           O  
ATOM   1151  CB  PHE A  71     130.066 104.006  54.530  1.00  0.85           C  
ATOM   1152  CG  PHE A  71     128.866 104.390  55.359  1.00  0.85           C  
ATOM   1153  CD1 PHE A  71     128.958 105.396  56.327  1.00  0.85           C  
ATOM   1154  CD2 PHE A  71     127.634 103.762  55.151  1.00  0.85           C  
ATOM   1155  CE1 PHE A  71     127.840 105.762  57.076  1.00  0.85           C  
ATOM   1156  CE2 PHE A  71     126.517 104.131  55.899  1.00  0.85           C  
ATOM   1157  CZ  PHE A  71     126.619 105.134  56.859  1.00  0.85           C  
ATOM   1158  H   PHE A  71     132.334 104.430  56.068  1.00  0.85           H  
ATOM   1159  HA  PHE A  71     130.448 102.135  55.586  1.00  0.85           H  
ATOM   1160  HB2 PHE A  71     129.713 103.594  53.581  1.00  0.85           H  
ATOM   1161  HB3 PHE A  71     130.611 104.920  54.257  1.00  0.85           H  
ATOM   1162  HD1 PHE A  71     129.898 105.917  56.484  1.00  0.85           H  
ATOM   1163  HD2 PHE A  71     127.530 103.001  54.382  1.00  0.85           H  
ATOM   1164  HE1 PHE A  71     127.919 106.570  57.796  1.00  0.85           H  
ATOM   1165  HE2 PHE A  71     125.559 103.661  55.704  1.00  0.85           H  
ATOM   1166  HZ  PHE A  71     125.733 105.461  57.394  1.00  0.85           H  
ATOM   1167  N   PHE A  72     131.979 101.257  53.767  1.00  0.87           N  
ATOM   1168  CA  PHE A  72     132.939 100.752  52.784  1.00  0.87           C  
ATOM   1169  C   PHE A  72     132.393  99.591  51.919  1.00  0.87           C  
ATOM   1170  O   PHE A  72     131.668  98.695  52.355  1.00  0.87           O  
ATOM   1171  CB  PHE A  72     134.294 100.381  53.420  1.00  0.87           C  
ATOM   1172  CG  PHE A  72     134.255  99.337  54.515  1.00  0.87           C  
ATOM   1173  CD1 PHE A  72     134.619  98.013  54.242  1.00  0.87           C  
ATOM   1174  CD2 PHE A  72     133.902  99.681  55.828  1.00  0.87           C  
ATOM   1175  CE1 PHE A  72     134.636  97.052  55.256  1.00  0.87           C  
ATOM   1176  CE2 PHE A  72     133.917  98.721  56.842  1.00  0.87           C  
ATOM   1177  CZ  PHE A  72     134.286  97.408  56.557  1.00  0.87           C  
ATOM   1178  H   PHE A  72     131.266 100.608  54.136  1.00  0.87           H  
ATOM   1179  HA  PHE A  72     133.132 101.582  52.090  1.00  0.87           H  
ATOM   1180  HB2 PHE A  72     134.761 101.283  53.838  1.00  0.87           H  
ATOM   1181  HB3 PHE A  72     134.981 100.042  52.632  1.00  0.87           H  
ATOM   1182  HD1 PHE A  72     134.908  97.729  53.235  1.00  0.87           H  
ATOM   1183  HD2 PHE A  72     133.634 100.705  56.075  1.00  0.87           H  
ATOM   1184  HE1 PHE A  72     134.934  96.031  55.029  1.00  0.87           H  
ATOM   1185  HE2 PHE A  72     133.658  99.005  57.858  1.00  0.87           H  
ATOM   1186  HZ  PHE A  72     134.311  96.670  57.353  1.00  0.87           H  
ATOM   1187  N   LYS A  73     132.821  99.611  50.602  1.00  0.85           N  
ATOM   1188  CA  LYS A  73     132.506  98.543  49.650  1.00  0.85           C  
ATOM   1189  C   LYS A  73     133.768  97.650  49.611  1.00  0.85           C  
ATOM   1190  O   LYS A  73     134.885  98.103  49.359  1.00  0.85           O  
ATOM   1191  CB  LYS A  73     132.141  99.119  48.267  1.00  0.85           C  
ATOM   1192  CG  LYS A  73     130.654  98.896  47.917  1.00  0.85           C  
ATOM   1193  CD  LYS A  73     130.280  99.455  46.531  1.00  0.85           C  
ATOM   1194  CE  LYS A  73     129.033  98.817  45.894  1.00  0.85           C  
ATOM   1195  NZ  LYS A  73     129.384  97.483  45.394  1.00  0.85           N1+
ATOM   1196  H   LYS A  73     133.411 100.367  50.267  1.00  0.85           H  
ATOM   1197  HA  LYS A  73     131.676  97.954  50.046  1.00  0.85           H  
ATOM   1198  HB2 LYS A  73     132.757  98.650  47.492  1.00  0.85           H  
ATOM   1199  HB3 LYS A  73     132.352 100.195  48.224  1.00  0.85           H  
ATOM   1200  HG2 LYS A  73     130.023  99.377  48.674  1.00  0.85           H  
ATOM   1201  HG3 LYS A  73     130.442  97.827  47.973  1.00  0.85           H  
ATOM   1202  HD2 LYS A  73     131.128  99.349  45.843  1.00  0.85           H  
ATOM   1203  HD3 LYS A  73     130.105 100.533  46.638  1.00  0.85           H  
ATOM   1204  HE2 LYS A  73     128.697  99.398  45.030  1.00  0.85           H  
ATOM   1205  HE3 LYS A  73     128.215  98.693  46.606  1.00  0.85           H  
ATOM   1206  HZ1 LYS A  73     130.223  97.495  44.817  1.00  0.85           H  
ATOM   1207  HZ2 LYS A  73     129.575  96.775  46.146  1.00  0.85           H  
ATOM   1208  HZ3 LYS A  73     128.750  96.902  44.721  1.00  0.85           H  
ATOM   1209  N   PHE A  74     133.542  96.325  49.964  1.00  0.87           N  
ATOM   1210  CA  PHE A  74     134.632  95.347  50.136  1.00  0.87           C  
ATOM   1211  C   PHE A  74     134.351  94.054  49.351  1.00  0.87           C  
ATOM   1212  O   PHE A  74     133.247  93.505  49.343  1.00  0.87           O  
ATOM   1213  CB  PHE A  74     134.770  94.974  51.618  1.00  0.87           C  
ATOM   1214  CG  PHE A  74     136.189  94.626  51.989  1.00  0.87           C  
ATOM   1215  CD1 PHE A  74     137.144  95.644  52.129  1.00  0.87           C  
ATOM   1216  CD2 PHE A  74     136.580  93.294  52.169  1.00  0.87           C  
ATOM   1217  CE1 PHE A  74     138.464  95.334  52.451  1.00  0.87           C  
ATOM   1218  CE2 PHE A  74     137.903  92.987  52.487  1.00  0.87           C  
ATOM   1219  CZ  PHE A  74     138.844  94.007  52.632  1.00  0.87           C  
ATOM   1220  H   PHE A  74     132.586  95.986  50.127  1.00  0.87           H  
ATOM   1221  HA  PHE A  74     135.553  95.799  49.752  1.00  0.87           H  
ATOM   1222  HB2 PHE A  74     134.101  94.145  51.884  1.00  0.87           H  
ATOM   1223  HB3 PHE A  74     134.449  95.807  52.252  1.00  0.87           H  
ATOM   1224  HD1 PHE A  74     136.865  96.685  51.980  1.00  0.87           H  
ATOM   1225  HD2 PHE A  74     135.866  92.482  52.051  1.00  0.87           H  
ATOM   1226  HE1 PHE A  74     139.196  96.130  52.561  1.00  0.87           H  
ATOM   1227  HE2 PHE A  74     138.206  91.951  52.615  1.00  0.87           H  
ATOM   1228  HZ  PHE A  74     139.873  93.767  52.884  1.00  0.87           H  
ATOM   1229  N   ARG A  75     135.428  93.521  48.667  1.00  0.73           N  
ATOM   1230  CA  ARG A  75     135.252  92.373  47.785  1.00  0.73           C  
ATOM   1231  C   ARG A  75     135.328  91.053  48.572  1.00  0.73           C  
ATOM   1232  O   ARG A  75     136.331  90.709  49.192  1.00  0.73           O  
ATOM   1233  CB  ARG A  75     136.268  92.354  46.628  1.00  0.73           C  
ATOM   1234  CG  ARG A  75     135.928  91.230  45.647  1.00  0.73           C  
ATOM   1235  CD  ARG A  75     136.685  91.293  44.323  1.00  0.73           C  
ATOM   1236  NE  ARG A  75     136.323  90.140  43.476  1.00  0.73           N  
ATOM   1237  CZ  ARG A  75     135.041  89.870  43.102  1.00  0.73           C  
ATOM   1238  NH1 ARG A  75     134.091  90.815  43.100  1.00  0.73           N  
ATOM   1239  NH2 ARG A  75     134.698  88.614  42.754  1.00  0.73           N1+
ATOM   1240  H   ARG A  75     136.358  93.919  48.772  1.00  0.73           H  
ATOM   1241  HA  ARG A  75     134.253  92.463  47.346  1.00  0.73           H  
ATOM   1242  HB2 ARG A  75     137.289  92.223  47.007  1.00  0.73           H  
ATOM   1243  HB3 ARG A  75     136.243  93.314  46.103  1.00  0.73           H  
ATOM   1244  HG2 ARG A  75     134.850  91.249  45.455  1.00  0.73           H  
ATOM   1245  HG3 ARG A  75     136.134  90.258  46.113  1.00  0.73           H  
ATOM   1246  HD2 ARG A  75     137.764  91.235  44.504  1.00  0.73           H  
ATOM   1247  HD3 ARG A  75     136.490  92.215  43.767  1.00  0.73           H  
ATOM   1248  HE  ARG A  75     137.026  89.445  43.260  1.00  0.73           H  
ATOM   1249 HH11 ARG A  75     133.145  90.591  42.741  1.00  0.73           H  
ATOM   1250 HH12 ARG A  75     134.205  91.799  43.347  1.00  0.73           H  
ATOM   1251 HH21 ARG A  75     133.693  88.354  42.820  1.00  0.73           H  
ATOM   1252 HH22 ARG A  75     135.350  87.845  42.756  1.00  0.73           H  
ATOM   1253  N   ILE A  76     134.172  90.294  48.445  1.00  0.67           N  
ATOM   1254  CA  ILE A  76     134.066  88.905  48.883  1.00  0.67           C  
ATOM   1255  C   ILE A  76     133.860  88.045  47.606  1.00  0.67           C  
ATOM   1256  O   ILE A  76     134.774  87.366  47.136  1.00  0.67           O  
ATOM   1257  CB  ILE A  76     132.950  88.722  49.942  1.00  0.67           C  
ATOM   1258  CG1 ILE A  76     133.078  89.681  51.149  1.00  0.67           C  
ATOM   1259  CG2 ILE A  76     132.871  87.263  50.409  1.00  0.67           C  
ATOM   1260  CD1 ILE A  76     134.319  89.490  52.009  1.00  0.67           C  
ATOM   1261  H   ILE A  76     133.351  90.708  48.017  1.00  0.67           H  
ATOM   1262  HA  ILE A  76     135.026  88.595  49.312  1.00  0.67           H  
ATOM   1263  HB  ILE A  76     131.983  88.960  49.482  1.00  0.67           H  
ATOM   1264 HG12 ILE A  76     132.195  89.557  51.790  1.00  0.67           H  
ATOM   1265 HG13 ILE A  76     133.046  90.720  50.801  1.00  0.67           H  
ATOM   1266 HG21 ILE A  76     132.575  86.601  49.588  1.00  0.67           H  
ATOM   1267 HG22 ILE A  76     133.833  86.908  50.791  1.00  0.67           H  
ATOM   1268 HG23 ILE A  76     132.125  87.148  51.202  1.00  0.67           H  
ATOM   1269 HD11 ILE A  76     134.339  88.498  52.469  1.00  0.67           H  
ATOM   1270 HD12 ILE A  76     135.238  89.623  51.434  1.00  0.67           H  
ATOM   1271 HD13 ILE A  76     134.326  90.227  52.819  1.00  0.67           H  
ATOM   1272  N   ASP A  77     132.605  88.105  47.038  1.00  0.61           N  
ATOM   1273  CA  ASP A  77     132.113  87.238  45.963  1.00  0.61           C  
ATOM   1274  C   ASP A  77     131.821  88.012  44.643  1.00  0.61           C  
ATOM   1275  O   ASP A  77     132.482  87.835  43.616  1.00  0.61           O  
ATOM   1276  CB  ASP A  77     130.865  86.491  46.469  1.00  0.61           C  
ATOM   1277  CG  ASP A  77     129.764  87.404  47.037  1.00  0.61           C  
ATOM   1278  OD1 ASP A  77     130.065  88.643  47.052  1.00  0.61           O  
ATOM   1279  OD2 ASP A  77     128.700  86.829  47.382  1.00  0.61           O1-
ATOM   1280  H   ASP A  77     131.886  88.759  47.368  1.00  0.61           H  
ATOM   1281  HA  ASP A  77     132.888  86.498  45.728  1.00  0.61           H  
ATOM   1282  HB2 ASP A  77     131.156  85.802  47.272  1.00  0.61           H  
ATOM   1283  HB3 ASP A  77     130.433  85.895  45.656  1.00  0.61           H  
ATOM   1284  N   GLY A  78     130.749  88.876  44.725  1.00  0.68           N  
ATOM   1285  CA  GLY A  78     130.036  89.466  43.609  1.00  0.68           C  
ATOM   1286  C   GLY A  78     130.770  90.646  43.008  1.00  0.68           C  
ATOM   1287  O   GLY A  78     131.836  90.501  42.404  1.00  0.68           O  
ATOM   1288  H   GLY A  78     130.392  89.075  45.689  1.00  0.68           H  
ATOM   1289  HA2 GLY A  78     129.047  89.766  43.968  1.00  0.68           H  
ATOM   1290  HA3 GLY A  78     129.911  88.708  42.830  1.00  0.68           H  
ATOM   1291  N   ASP A  79     130.235  91.888  43.256  1.00  0.82           N  
ATOM   1292  CA  ASP A  79     130.876  93.109  42.781  1.00  0.82           C  
ATOM   1293  C   ASP A  79     131.983  93.454  43.805  1.00  0.82           C  
ATOM   1294  O   ASP A  79     133.182  93.299  43.573  1.00  0.82           O  
ATOM   1295  CB  ASP A  79     129.879  94.265  42.541  1.00  0.82           C  
ATOM   1296  CG  ASP A  79     129.025  94.655  43.749  1.00  0.82           C  
ATOM   1297  OD1 ASP A  79     128.709  95.883  43.871  1.00  0.82           O  
ATOM   1298  OD2 ASP A  79     128.843  93.714  44.581  1.00  0.82           O1-
ATOM   1299  H   ASP A  79     129.388  92.023  43.820  1.00  0.82           H  
ATOM   1300  HA  ASP A  79     131.378  92.893  41.830  1.00  0.82           H  
ATOM   1301  HB2 ASP A  79     129.185  93.984  41.740  1.00  0.82           H  
ATOM   1302  HB3 ASP A  79     130.433  95.150  42.207  1.00  0.82           H  
ATOM   1303  N   MET A  80     131.478  93.918  44.998  1.00  0.86           N  
ATOM   1304  CA  MET A  80     132.209  94.663  46.022  1.00  0.86           C  
ATOM   1305  C   MET A  80     131.108  94.925  47.062  1.00  0.86           C  
ATOM   1306  O   MET A  80     130.201  95.737  46.845  1.00  0.86           O  
ATOM   1307  CB  MET A  80     132.697  96.017  45.467  1.00  0.86           C  
ATOM   1308  CG  MET A  80     134.134  96.051  44.949  1.00  0.86           C  
ATOM   1309  SD  MET A  80     135.325  96.231  46.307  1.00  0.86           S  
ATOM   1310  CE  MET A  80     136.814  96.531  45.323  1.00  0.86           C  
ATOM   1311  H   MET A  80     130.473  93.715  45.171  1.00  0.86           H  
ATOM   1312  HA  MET A  80     133.014  94.045  46.420  1.00  0.86           H  
ATOM   1313  HB2 MET A  80     132.571  96.803  46.219  1.00  0.86           H  
ATOM   1314  HB3 MET A  80     132.050  96.308  44.629  1.00  0.86           H  
ATOM   1315  HG2 MET A  80     134.244  96.924  44.297  1.00  0.86           H  
ATOM   1316  HG3 MET A  80     134.390  95.165  44.369  1.00  0.86           H  
ATOM   1317  HE1 MET A  80     137.005  95.686  44.656  1.00  0.86           H  
ATOM   1318  HE2 MET A  80     136.705  97.447  44.737  1.00  0.86           H  
ATOM   1319  HE3 MET A  80     137.670  96.645  45.992  1.00  0.86           H  
ATOM   1320  N   VAL A  81     131.113  94.104  48.160  1.00  0.85           N  
ATOM   1321  CA  VAL A  81     129.940  93.926  49.011  1.00  0.85           C  
ATOM   1322  C   VAL A  81     129.934  95.121  49.978  1.00  0.85           C  
ATOM   1323  O   VAL A  81     130.922  95.398  50.673  1.00  0.85           O  
ATOM   1324  CB  VAL A  81     129.989  92.589  49.781  1.00  0.85           C  
ATOM   1325  CG1 VAL A  81     128.764  92.406  50.684  1.00  0.85           C  
ATOM   1326  CG2 VAL A  81     130.078  91.399  48.820  1.00  0.85           C  
ATOM   1327  H   VAL A  81     131.978  93.628  48.448  1.00  0.85           H  
ATOM   1328  HA  VAL A  81     129.072  93.930  48.348  1.00  0.85           H  
ATOM   1329  HB  VAL A  81     130.883  92.571  50.416  1.00  0.85           H  
ATOM   1330 HG11 VAL A  81     128.683  93.207  51.425  1.00  0.85           H  
ATOM   1331 HG12 VAL A  81     127.839  92.388  50.098  1.00  0.85           H  
ATOM   1332 HG13 VAL A  81     128.828  91.461  51.235  1.00  0.85           H  
ATOM   1333 HG21 VAL A  81     129.234  91.391  48.121  1.00  0.85           H  
ATOM   1334 HG22 VAL A  81     131.003  91.423  48.236  1.00  0.85           H  
ATOM   1335 HG23 VAL A  81     130.065  90.455  49.375  1.00  0.85           H  
ATOM   1336  N   PRO A  82     128.775  95.877  50.022  1.00  0.86           N  
ATOM   1337  CA  PRO A  82     128.659  97.072  50.852  1.00  0.86           C  
ATOM   1338  C   PRO A  82     128.508  96.705  52.338  1.00  0.86           C  
ATOM   1339  O   PRO A  82     127.595  96.015  52.798  1.00  0.86           O  
ATOM   1340  CB  PRO A  82     127.430  97.787  50.303  1.00  0.86           C  
ATOM   1341  CG  PRO A  82     126.567  96.668  49.750  1.00  0.86           C  
ATOM   1342  CD  PRO A  82     127.563  95.649  49.241  1.00  0.86           C  
ATOM   1343  HA  PRO A  82     129.548  97.692  50.712  1.00  0.86           H  
ATOM   1344  HB2 PRO A  82     127.727  98.454  49.487  1.00  0.86           H  
ATOM   1345  HB3 PRO A  82     126.888  98.366  51.050  1.00  0.86           H  
ATOM   1346  HG2 PRO A  82     125.883  97.000  48.968  1.00  0.86           H  
ATOM   1347  HG3 PRO A  82     125.976  96.250  50.564  1.00  0.86           H  
ATOM   1348  HD2 PRO A  82     127.203  94.625  49.362  1.00  0.86           H  
ATOM   1349  HD3 PRO A  82     127.800  95.828  48.187  1.00  0.86           H  
ATOM   1350  N   HIS A  83     129.554  97.192  53.109  1.00  0.82           N  
ATOM   1351  CA  HIS A  83     129.637  96.984  54.547  1.00  0.82           C  
ATOM   1352  C   HIS A  83     129.566  98.381  55.167  1.00  0.82           C  
ATOM   1353  O   HIS A  83     130.190  99.348  54.717  1.00  0.82           O  
ATOM   1354  CB  HIS A  83     130.949  96.301  54.963  1.00  0.82           C  
ATOM   1355  CG  HIS A  83     130.977  94.826  54.697  1.00  0.82           C  
ATOM   1356  ND1 HIS A  83     131.028  94.281  53.438  1.00  0.82           N  
ATOM   1357  CD2 HIS A  83     131.008  93.738  55.545  1.00  0.82           C  
ATOM   1358  CE1 HIS A  83     131.064  92.918  53.584  1.00  0.82           C  
ATOM   1359  NE2 HIS A  83     131.013  92.545  54.849  1.00  0.82           N  
ATOM   1360  H   HIS A  83     130.307  97.760  52.679  1.00  0.82           H  
ATOM   1361  HA  HIS A  83     128.779  96.393  54.883  1.00  0.82           H  
ATOM   1362  HB2 HIS A  83     131.119  96.460  56.036  1.00  0.82           H  
ATOM   1363  HB3 HIS A  83     131.794  96.768  54.444  1.00  0.82           H  
ATOM   1364  HD1 HIS A  83     131.037  94.794  52.558  1.00  0.82           H  
ATOM   1365  HD2 HIS A  83     131.011  93.753  56.626  1.00  0.82           H  
ATOM   1366  HE1 HIS A  83     131.119  92.255  52.730  1.00  0.82           H  
ATOM   1367  N   ILE A  84     128.802  98.442  56.321  1.00  0.86           N  
ATOM   1368  CA  ILE A  84     128.802  99.631  57.152  1.00  0.86           C  
ATOM   1369  C   ILE A  84     129.179  99.142  58.544  1.00  0.86           C  
ATOM   1370  O   ILE A  84     128.879  98.034  59.000  1.00  0.86           O  
ATOM   1371  CB  ILE A  84     127.527 100.506  57.093  1.00  0.86           C  
ATOM   1372  CG1 ILE A  84     126.532 100.269  58.242  1.00  0.86           C  
ATOM   1373  CG2 ILE A  84     126.826 100.395  55.733  1.00  0.86           C  
ATOM   1374  CD1 ILE A  84     125.508 101.387  58.374  1.00  0.86           C  
ATOM   1375  H   ILE A  84     128.235  97.636  56.635  1.00  0.86           H  
ATOM   1376  HA  ILE A  84     129.629 100.260  56.803  1.00  0.86           H  
ATOM   1377  HB  ILE A  84     127.877 101.542  57.202  1.00  0.86           H  
ATOM   1378 HG12 ILE A  84     127.049 100.214  59.205  1.00  0.86           H  
ATOM   1379 HG13 ILE A  84     126.022  99.314  58.093  1.00  0.86           H  
ATOM   1380 HG21 ILE A  84     127.534 100.586  54.922  1.00  0.86           H  
ATOM   1381 HG22 ILE A  84     126.392  99.400  55.584  1.00  0.86           H  
ATOM   1382 HG23 ILE A  84     126.016 101.121  55.633  1.00  0.86           H  
ATOM   1383 HD11 ILE A  84     125.998 102.361  58.457  1.00  0.86           H  
ATOM   1384 HD12 ILE A  84     124.825 101.412  57.521  1.00  0.86           H  
ATOM   1385 HD13 ILE A  84     124.914 101.242  59.282  1.00  0.86           H  
ATOM   1386  N   SER A  85     129.871 100.094  59.257  1.00  0.88           N  
ATOM   1387  CA  SER A  85     130.415  99.810  60.567  1.00  0.88           C  
ATOM   1388  C   SER A  85     130.043 100.954  61.496  1.00  0.88           C  
ATOM   1389  O   SER A  85     129.979 102.125  61.118  1.00  0.88           O  
ATOM   1390  CB  SER A  85     131.930  99.626  60.494  1.00  0.88           C  
ATOM   1391  OG  SER A  85     132.547 100.673  59.745  1.00  0.88           O  
ATOM   1392  H   SER A  85     130.024 101.032  58.857  1.00  0.88           H  
ATOM   1393  HA  SER A  85     129.970  98.888  60.952  1.00  0.88           H  
ATOM   1394  HB2 SER A  85     132.171  98.683  59.991  1.00  0.88           H  
ATOM   1395  HB3 SER A  85     132.383  99.607  61.490  1.00  0.88           H  
ATOM   1396  HG  SER A  85     132.022 100.822  58.929  1.00  0.88           H  
ATOM   1397  N   ARG A  86     129.812 100.522  62.789  1.00  0.84           N  
ATOM   1398  CA  ARG A  86     129.550 101.405  63.921  1.00  0.84           C  
ATOM   1399  C   ARG A  86     130.729 101.188  64.890  1.00  0.84           C  
ATOM   1400  O   ARG A  86     131.062 100.048  65.236  1.00  0.84           O  
ATOM   1401  CB  ARG A  86     128.273 100.991  64.665  1.00  0.84           C  
ATOM   1402  CG  ARG A  86     126.926 101.397  64.064  1.00  0.84           C  
ATOM   1403  CD  ARG A  86     126.621 100.887  62.660  1.00  0.84           C  
ATOM   1404  NE  ARG A  86     125.180 100.585  62.493  1.00  0.84           N  
ATOM   1405  CZ  ARG A  86     124.633  99.366  62.742  1.00  0.84           C  
ATOM   1406  NH1 ARG A  86     125.350  98.365  63.304  1.00  0.84           N  
ATOM   1407  NH2 ARG A  86     123.350  99.103  62.435  1.00  0.84           N1+
ATOM   1408  H   ARG A  86     129.846  99.514  62.999  1.00  0.84           H  
ATOM   1409  HA  ARG A  86     129.500 102.447  63.592  1.00  0.84           H  
ATOM   1410  HB2 ARG A  86     128.313 101.427  65.672  1.00  0.84           H  
ATOM   1411  HB3 ARG A  86     128.267  99.905  64.811  1.00  0.84           H  
ATOM   1412  HG2 ARG A  86     126.841 102.486  64.087  1.00  0.84           H  
ATOM   1413  HG3 ARG A  86     126.152 101.030  64.748  1.00  0.84           H  
ATOM   1414  HD2 ARG A  86     127.188  99.988  62.402  1.00  0.84           H  
ATOM   1415  HD3 ARG A  86     126.884 101.641  61.911  1.00  0.84           H  
ATOM   1416  HE  ARG A  86     124.548 101.285  62.107  1.00  0.84           H  
ATOM   1417 HH11 ARG A  86     124.963  97.440  63.415  1.00  0.84           H  
ATOM   1418 HH12 ARG A  86     126.284  98.533  63.654  1.00  0.84           H  
ATOM   1419 HH21 ARG A  86     122.713  99.837  61.988  1.00  0.84           H  
ATOM   1420 HH22 ARG A  86     122.919  98.214  62.637  1.00  0.84           H  
ATOM   1421  N   GLN A  87     131.351 102.343  65.331  1.00  0.84           N  
ATOM   1422  CA  GLN A  87     132.510 102.340  66.229  1.00  0.84           C  
ATOM   1423  C   GLN A  87     132.130 102.712  67.679  1.00  0.84           C  
ATOM   1424  O   GLN A  87     131.525 103.748  67.950  1.00  0.84           O  
ATOM   1425  CB  GLN A  87     133.562 103.362  65.746  1.00  0.84           C  
ATOM   1426  CG  GLN A  87     134.553 102.759  64.755  1.00  0.84           C  
ATOM   1427  CD  GLN A  87     134.900 103.721  63.644  1.00  0.84           C  
ATOM   1428  NE2 GLN A  87     134.208 103.503  62.489  1.00  0.84           N  
ATOM   1429  OE1 GLN A  87     135.718 104.637  63.745  1.00  0.84           O  
ATOM   1430  H   GLN A  87     130.983 103.263  65.038  1.00  0.84           H  
ATOM   1431  HA  GLN A  87     132.945 101.333  66.233  1.00  0.84           H  
ATOM   1432  HB2 GLN A  87     134.142 103.739  66.599  1.00  0.84           H  
ATOM   1433  HB3 GLN A  87     133.068 104.243  65.319  1.00  0.84           H  
ATOM   1434  HG2 GLN A  87     134.169 101.831  64.315  1.00  0.84           H  
ATOM   1435  HG3 GLN A  87     135.483 102.509  65.271  1.00  0.84           H  
ATOM   1436 HE21 GLN A  87     134.418 104.081  61.649  1.00  0.84           H  
ATOM   1437 HE22 GLN A  87     133.495 102.796  62.351  1.00  0.84           H  
ATOM   1438  N   ARG A  88     132.652 101.838  68.622  1.00  0.82           N  
ATOM   1439  CA  ARG A  88     132.757 102.141  70.050  1.00  0.82           C  
ATOM   1440  C   ARG A  88     131.373 102.171  70.730  1.00  0.82           C  
ATOM   1441  O   ARG A  88     131.017 103.062  71.500  1.00  0.82           O  
ATOM   1442  CB  ARG A  88     133.648 103.358  70.362  1.00  0.82           C  
ATOM   1443  CG  ARG A  88     135.102 103.206  69.861  1.00  0.82           C  
ATOM   1444  CD  ARG A  88     135.988 104.347  70.364  1.00  0.82           C  
ATOM   1445  NE  ARG A  88     137.322 104.394  69.727  1.00  0.82           N  
ATOM   1446  CZ  ARG A  88     138.419 103.772  70.251  1.00  0.82           C  
ATOM   1447  NH1 ARG A  88     138.321 102.813  71.167  1.00  0.82           N  
ATOM   1448  NH2 ARG A  88     139.664 104.151  69.867  1.00  0.82           N1+
ATOM   1449  H   ARG A  88     132.997 100.929  68.324  1.00  0.82           H  
ATOM   1450  HA  ARG A  88     133.258 101.262  70.478  1.00  0.82           H  
ATOM   1451  HB2 ARG A  88     133.667 103.508  71.449  1.00  0.82           H  
ATOM   1452  HB3 ARG A  88     133.211 104.269  69.935  1.00  0.82           H  
ATOM   1453  HG2 ARG A  88     135.119 103.190  68.765  1.00  0.82           H  
ATOM   1454  HG3 ARG A  88     135.515 102.248  70.195  1.00  0.82           H  
ATOM   1455  HD2 ARG A  88     136.113 104.308  71.452  1.00  0.82           H  
ATOM   1456  HD3 ARG A  88     135.513 105.310  70.143  1.00  0.82           H  
ATOM   1457  HE  ARG A  88     137.488 105.081  69.000  1.00  0.82           H  
ATOM   1458 HH11 ARG A  88     139.150 102.202  71.445  1.00  0.82           H  
ATOM   1459 HH12 ARG A  88     137.482 102.261  71.384  1.00  0.82           H  
ATOM   1460 HH21 ARG A  88     140.465 103.696  70.299  1.00  0.82           H  
ATOM   1461 HH22 ARG A  88     139.832 104.892  69.203  1.00  0.82           H  
ATOM   1462  N   LEU A  89     130.624 101.020  70.511  1.00  0.90           N  
ATOM   1463  CA  LEU A  89     129.300 100.820  71.114  1.00  0.90           C  
ATOM   1464  C   LEU A  89     129.414  99.894  72.335  1.00  0.90           C  
ATOM   1465  O   LEU A  89     130.402  99.177  72.519  1.00  0.90           O  
ATOM   1466  CB  LEU A  89     128.320 100.166  70.126  1.00  0.90           C  
ATOM   1467  CG  LEU A  89     127.949 101.011  68.898  1.00  0.90           C  
ATOM   1468  CD1 LEU A  89     126.911 100.253  68.065  1.00  0.90           C  
ATOM   1469  CD2 LEU A  89     127.385 102.376  69.278  1.00  0.90           C  
ATOM   1470  H   LEU A  89     131.031 100.282  69.923  1.00  0.90           H  
ATOM   1471  HA  LEU A  89     128.918 101.781  71.468  1.00  0.90           H  
ATOM   1472  HB2 LEU A  89     127.394  99.903  70.654  1.00  0.90           H  
ATOM   1473  HB3 LEU A  89     128.744  99.212  69.782  1.00  0.90           H  
ATOM   1474  HG  LEU A  89     128.842 101.163  68.280  1.00  0.90           H  
ATOM   1475 HD11 LEU A  89     127.317  99.303  67.712  1.00  0.90           H  
ATOM   1476 HD12 LEU A  89     126.007 100.042  68.647  1.00  0.90           H  
ATOM   1477 HD13 LEU A  89     126.614 100.831  67.188  1.00  0.90           H  
ATOM   1478 HD21 LEU A  89     126.538 102.283  69.965  1.00  0.90           H  
ATOM   1479 HD22 LEU A  89     128.143 103.010  69.747  1.00  0.90           H  
ATOM   1480 HD23 LEU A  89     127.032 102.898  68.384  1.00  0.90           H  
ATOM   1481  N   THR A  90     128.273  99.840  73.138  1.00  0.91           N  
ATOM   1482  CA  THR A  90     128.160  98.822  74.186  1.00  0.91           C  
ATOM   1483  C   THR A  90     127.844  97.407  73.621  1.00  0.91           C  
ATOM   1484  O   THR A  90     127.675  97.110  72.432  1.00  0.91           O  
ATOM   1485  CB  THR A  90     127.161  99.208  75.311  1.00  0.91           C  
ATOM   1486  OG1 THR A  90     125.915  99.704  74.810  1.00  0.91           O  
ATOM   1487  CG2 THR A  90     127.754 100.270  76.229  1.00  0.91           C  
ATOM   1488  H   THR A  90     127.509 100.531  73.032  1.00  0.91           H  
ATOM   1489  HA  THR A  90     129.156  98.715  74.638  1.00  0.91           H  
ATOM   1490  HB  THR A  90     126.920  98.355  75.951  1.00  0.91           H  
ATOM   1491 HG21 THR A  90     128.718  99.955  76.638  1.00  0.91           H  
ATOM   1492 HG22 THR A  90     127.883 101.216  75.702  1.00  0.91           H  
ATOM   1493 HG23 THR A  90     127.077 100.463  77.067  1.00  0.91           H  
ATOM   1494  HG1 THR A  90     125.283  98.967  74.611  1.00  0.91           H  
ATOM   1495  N   LYS A  91     127.788  96.439  74.624  1.00  0.84           N  
ATOM   1496  CA  LYS A  91     127.301  95.098  74.361  1.00  0.84           C  
ATOM   1497  C   LYS A  91     125.796  95.197  74.065  1.00  0.84           C  
ATOM   1498  O   LYS A  91     125.271  94.515  73.178  1.00  0.84           O  
ATOM   1499  CB  LYS A  91     127.560  94.125  75.523  1.00  0.84           C  
ATOM   1500  CG  LYS A  91     129.048  94.008  75.879  1.00  0.84           C  
ATOM   1501  CD  LYS A  91     129.366  92.801  76.771  1.00  0.84           C  
ATOM   1502  CE  LYS A  91     129.595  91.532  75.957  1.00  0.84           C  
ATOM   1503  NZ  LYS A  91     129.886  90.402  76.851  1.00  0.84           N1+
ATOM   1504  H   LYS A  91     128.118  96.658  75.559  1.00  0.84           H  
ATOM   1505  HA  LYS A  91     127.797  94.722  73.467  1.00  0.84           H  
ATOM   1506  HB2 LYS A  91     127.159  93.141  75.250  1.00  0.84           H  
ATOM   1507  HB3 LYS A  91     127.011  94.444  76.418  1.00  0.84           H  
ATOM   1508  HG2 LYS A  91     129.347  94.917  76.415  1.00  0.84           H  
ATOM   1509  HG3 LYS A  91     129.652  93.966  74.968  1.00  0.84           H  
ATOM   1510  HD2 LYS A  91     128.568  92.655  77.509  1.00  0.84           H  
ATOM   1511  HD3 LYS A  91     130.281  93.021  77.335  1.00  0.84           H  
ATOM   1512  HE2 LYS A  91     130.459  91.634  75.298  1.00  0.84           H  
ATOM   1513  HE3 LYS A  91     128.719  91.253  75.364  1.00  0.84           H  
ATOM   1514  HZ1 LYS A  91     130.561  90.600  77.595  1.00  0.84           H  
ATOM   1515  HZ2 LYS A  91     128.996  90.071  77.388  1.00  0.84           H  
ATOM   1516  HZ3 LYS A  91     130.177  89.551  76.364  1.00  0.84           H  
ATOM   1517  N   TYR A  92     125.091  95.980  74.960  1.00  0.87           N  
ATOM   1518  CA  TYR A  92     123.641  96.031  74.972  1.00  0.87           C  
ATOM   1519  C   TYR A  92     123.070  97.347  74.415  1.00  0.87           C  
ATOM   1520  O   TYR A  92     123.708  98.390  74.311  1.00  0.87           O  
ATOM   1521  CB  TYR A  92     123.085  95.777  76.381  1.00  0.87           C  
ATOM   1522  CG  TYR A  92     123.247  94.330  76.755  1.00  0.87           C  
ATOM   1523  CD1 TYR A  92     124.253  93.945  77.646  1.00  0.87           C  
ATOM   1524  CD2 TYR A  92     122.429  93.355  76.164  1.00  0.87           C  
ATOM   1525  CE1 TYR A  92     124.453  92.598  77.918  1.00  0.87           C  
ATOM   1526  CE2 TYR A  92     122.625  92.010  76.450  1.00  0.87           C  
ATOM   1527  CZ  TYR A  92     123.649  91.641  77.308  1.00  0.87           C  
ATOM   1528  OH  TYR A  92     123.841  90.308  77.511  1.00  0.87           O  
ATOM   1529  H   TYR A  92     125.607  96.539  75.628  1.00  0.87           H  
ATOM   1530  HA  TYR A  92     123.285  95.243  74.295  1.00  0.87           H  
ATOM   1531  HB2 TYR A  92     122.021  96.028  76.457  1.00  0.87           H  
ATOM   1532  HB3 TYR A  92     123.597  96.417  77.112  1.00  0.87           H  
ATOM   1533  HD1 TYR A  92     124.904  94.680  78.114  1.00  0.87           H  
ATOM   1534  HD2 TYR A  92     121.643  93.634  75.466  1.00  0.87           H  
ATOM   1535  HE1 TYR A  92     125.243  92.308  78.599  1.00  0.87           H  
ATOM   1536  HE2 TYR A  92     121.993  91.253  75.997  1.00  0.87           H  
ATOM   1537  HH  TYR A  92     124.752  90.148  77.954  1.00  0.87           H  
ATOM   1538  N   THR A  93     121.753  97.154  74.089  1.00  0.91           N  
ATOM   1539  CA  THR A  93     120.693  98.045  73.626  1.00  0.91           C  
ATOM   1540  C   THR A  93     119.917  98.435  74.884  1.00  0.91           C  
ATOM   1541  O   THR A  93     119.826  97.703  75.877  1.00  0.91           O  
ATOM   1542  CB  THR A  93     119.745  97.170  72.765  1.00  0.91           C  
ATOM   1543  OG1 THR A  93     119.905  95.831  73.286  1.00  0.91           O  
ATOM   1544  CG2 THR A  93     120.153  97.162  71.302  1.00  0.91           C  
ATOM   1545  H   THR A  93     121.348  96.219  74.185  1.00  0.91           H  
ATOM   1546  HA  THR A  93     121.095  98.928  73.124  1.00  0.91           H  
ATOM   1547  HB  THR A  93     118.698  97.470  72.867  1.00  0.91           H  
ATOM   1548 HG21 THR A  93     120.113  98.168  70.874  1.00  0.91           H  
ATOM   1549 HG22 THR A  93     121.165  96.764  71.173  1.00  0.91           H  
ATOM   1550 HG23 THR A  93     119.484  96.513  70.726  1.00  0.91           H  
ATOM   1551  HG1 THR A  93     119.113  95.236  73.142  1.00  0.91           H  
ATOM   1552  N   MET A  94     119.210  99.626  74.808  1.00  0.90           N  
ATOM   1553  CA  MET A  94     118.416 100.027  75.977  1.00  0.90           C  
ATOM   1554  C   MET A  94     117.230  99.069  76.114  1.00  0.90           C  
ATOM   1555  O   MET A  94     116.729  98.757  77.194  1.00  0.90           O  
ATOM   1556  CB  MET A  94     117.856 101.438  75.900  1.00  0.90           C  
ATOM   1557  CG  MET A  94     118.941 102.493  76.013  1.00  0.90           C  
ATOM   1558  SD  MET A  94     118.177 104.050  76.558  1.00  0.90           S  
ATOM   1559  CE  MET A  94     118.344 103.848  78.344  1.00  0.90           C  
ATOM   1560  H   MET A  94     119.213 100.208  73.965  1.00  0.90           H  
ATOM   1561  HA  MET A  94     119.036  99.903  76.873  1.00  0.90           H  
ATOM   1562  HB2 MET A  94     117.124 101.549  76.712  1.00  0.90           H  
ATOM   1563  HB3 MET A  94     117.304 101.585  74.965  1.00  0.90           H  
ATOM   1564  HG2 MET A  94     119.408 102.646  75.036  1.00  0.90           H  
ATOM   1565  HG3 MET A  94     119.729 102.212  76.715  1.00  0.90           H  
ATOM   1566  HE1 MET A  94     117.793 102.969  78.689  1.00  0.90           H  
ATOM   1567  HE2 MET A  94     119.396 103.756  78.624  1.00  0.90           H  
ATOM   1568  HE3 MET A  94     117.936 104.731  78.839  1.00  0.90           H  
ATOM   1569  N   ALA A  95     116.734  98.659  74.893  1.00  0.93           N  
ATOM   1570  CA  ALA A  95     115.633  97.736  74.790  1.00  0.93           C  
ATOM   1571  C   ALA A  95     115.886  96.476  75.624  1.00  0.93           C  
ATOM   1572  O   ALA A  95     114.942  95.960  76.226  1.00  0.93           O  
ATOM   1573  CB  ALA A  95     115.385  97.354  73.344  1.00  0.93           C  
ATOM   1574  H   ALA A  95     117.139  99.054  74.039  1.00  0.93           H  
ATOM   1575  HA  ALA A  95     114.750  98.240  75.202  1.00  0.93           H  
ATOM   1576  HB1 ALA A  95     115.102  98.225  72.745  1.00  0.93           H  
ATOM   1577  HB2 ALA A  95     116.289  96.929  72.897  1.00  0.93           H  
ATOM   1578  HB3 ALA A  95     114.583  96.614  73.267  1.00  0.93           H  
ATOM   1579  N   ASP A  96     117.152  95.925  75.629  1.00  0.92           N  
ATOM   1580  CA  ASP A  96     117.401  94.669  76.346  1.00  0.92           C  
ATOM   1581  C   ASP A  96     117.366  94.885  77.878  1.00  0.92           C  
ATOM   1582  O   ASP A  96     117.034  93.990  78.660  1.00  0.92           O  
ATOM   1583  CB  ASP A  96     118.709  94.019  75.917  1.00  0.92           C  
ATOM   1584  CG  ASP A  96     118.394  93.210  74.670  1.00  0.92           C  
ATOM   1585  OD1 ASP A  96     118.068  91.991  74.858  1.00  0.92           O  
ATOM   1586  OD2 ASP A  96     118.441  93.829  73.559  1.00  0.92           O1-
ATOM   1587  H   ASP A  96     117.914  96.390  75.132  1.00  0.92           H  
ATOM   1588  HA  ASP A  96     116.555  94.008  76.127  1.00  0.92           H  
ATOM   1589  HB2 ASP A  96     119.089  93.340  76.690  1.00  0.92           H  
ATOM   1590  HB3 ASP A  96     119.490  94.759  75.719  1.00  0.92           H  
ATOM   1591  N   LEU A  97     117.771  96.130  78.321  1.00  0.90           N  
ATOM   1592  CA  LEU A  97     117.696  96.480  79.740  1.00  0.90           C  
ATOM   1593  C   LEU A  97     116.214  96.687  80.097  1.00  0.90           C  
ATOM   1594  O   LEU A  97     115.726  96.244  81.138  1.00  0.90           O  
ATOM   1595  CB  LEU A  97     118.540  97.719  80.053  1.00  0.90           C  
ATOM   1596  CG  LEU A  97     118.459  98.226  81.508  1.00  0.90           C  
ATOM   1597  CD1 LEU A  97     118.891  97.172  82.527  1.00  0.90           C  
ATOM   1598  CD2 LEU A  97     119.322  99.480  81.666  1.00  0.90           C  
ATOM   1599  H   LEU A  97     118.086  96.818  77.637  1.00  0.90           H  
ATOM   1600  HA  LEU A  97     118.059  95.617  80.309  1.00  0.90           H  
ATOM   1601  HB2 LEU A  97     118.249  98.540  79.384  1.00  0.90           H  
ATOM   1602  HB3 LEU A  97     119.586  97.488  79.812  1.00  0.90           H  
ATOM   1603  HG  LEU A  97     117.424  98.512  81.730  1.00  0.90           H  
ATOM   1604 HD11 LEU A  97     118.226  96.304  82.513  1.00  0.90           H  
ATOM   1605 HD12 LEU A  97     119.911  96.825  82.330  1.00  0.90           H  
ATOM   1606 HD13 LEU A  97     118.865  97.581  83.542  1.00  0.90           H  
ATOM   1607 HD21 LEU A  97     120.377  99.267  81.463  1.00  0.90           H  
ATOM   1608 HD22 LEU A  97     118.995 100.265  80.977  1.00  0.90           H  
ATOM   1609 HD23 LEU A  97     119.247  99.878  82.684  1.00  0.90           H  
ATOM   1610  N   VAL A  98     115.470  97.434  79.205  1.00  0.91           N  
ATOM   1611  CA  VAL A  98     114.037  97.622  79.442  1.00  0.91           C  
ATOM   1612  C   VAL A  98     113.332  96.238  79.377  1.00  0.91           C  
ATOM   1613  O   VAL A  98     112.410  95.944  80.144  1.00  0.91           O  
ATOM   1614  CB  VAL A  98     113.419  98.652  78.476  1.00  0.91           C  
ATOM   1615  CG1 VAL A  98     111.896  98.731  78.623  1.00  0.91           C  
ATOM   1616  CG2 VAL A  98     113.997 100.054  78.722  1.00  0.91           C  
ATOM   1617  H   VAL A  98     115.937  97.859  78.388  1.00  0.91           H  
ATOM   1618  HA  VAL A  98     113.929  97.971  80.476  1.00  0.91           H  
ATOM   1619  HB  VAL A  98     113.646  98.363  77.443  1.00  0.91           H  
ATOM   1620 HG11 VAL A  98     111.413  97.784  78.370  1.00  0.91           H  
ATOM   1621 HG12 VAL A  98     111.608  98.994  79.646  1.00  0.91           H  
ATOM   1622 HG13 VAL A  98     111.488  99.490  77.951  1.00  0.91           H  
ATOM   1623 HG21 VAL A  98     113.760 100.409  79.728  1.00  0.91           H  
ATOM   1624 HG22 VAL A  98     115.083 100.076  78.610  1.00  0.91           H  
ATOM   1625 HG23 VAL A  98     113.580 100.778  78.015  1.00  0.91           H  
ATOM   1626  N   TYR A  99     113.764  95.369  78.398  1.00  0.89           N  
ATOM   1627  CA  TYR A  99     113.244  94.006  78.302  1.00  0.89           C  
ATOM   1628  C   TYR A  99     113.459  93.237  79.616  1.00  0.89           C  
ATOM   1629  O   TYR A  99     112.571  92.514  80.073  1.00  0.89           O  
ATOM   1630  CB  TYR A  99     113.912  93.224  77.162  1.00  0.89           C  
ATOM   1631  CG  TYR A  99     113.088  92.082  76.632  1.00  0.89           C  
ATOM   1632  CD1 TYR A  99     112.062  92.351  75.715  1.00  0.89           C  
ATOM   1633  CD2 TYR A  99     113.341  90.760  77.021  1.00  0.89           C  
ATOM   1634  CE1 TYR A  99     111.304  91.315  75.188  1.00  0.89           C  
ATOM   1635  CE2 TYR A  99     112.579  89.719  76.486  1.00  0.89           C  
ATOM   1636  CZ  TYR A  99     111.571  90.007  75.568  1.00  0.89           C  
ATOM   1637  OH  TYR A  99     110.813  89.027  74.999  1.00  0.89           O  
ATOM   1638  H   TYR A  99     114.426  95.707  77.683  1.00  0.89           H  
ATOM   1639  HA  TYR A  99     112.164  94.106  78.144  1.00  0.89           H  
ATOM   1640  HB2 TYR A  99     114.900  92.853  77.456  1.00  0.89           H  
ATOM   1641  HB3 TYR A  99     114.088  93.878  76.306  1.00  0.89           H  
ATOM   1642  HD1 TYR A  99     111.858  93.372  75.400  1.00  0.89           H  
ATOM   1643  HD2 TYR A  99     114.124  90.539  77.743  1.00  0.89           H  
ATOM   1644  HE1 TYR A  99     110.498  91.535  74.496  1.00  0.89           H  
ATOM   1645  HE2 TYR A  99     112.780  88.699  76.798  1.00  0.89           H  
ATOM   1646  HH  TYR A  99     111.011  88.178  75.431  1.00  0.89           H  
ATOM   1647  N   ALA A 100     114.720  93.319  80.175  1.00  0.88           N  
ATOM   1648  CA  ALA A 100     115.089  92.555  81.367  1.00  0.88           C  
ATOM   1649  C   ALA A 100     114.339  93.014  82.628  1.00  0.88           C  
ATOM   1650  O   ALA A 100     114.249  92.309  83.631  1.00  0.88           O  
ATOM   1651  CB  ALA A 100     116.588  92.633  81.624  1.00  0.88           C  
ATOM   1652  H   ALA A 100     115.434  93.897  79.720  1.00  0.88           H  
ATOM   1653  HA  ALA A 100     114.797  91.514  81.185  1.00  0.88           H  
ATOM   1654  HB1 ALA A 100     117.151  92.236  80.773  1.00  0.88           H  
ATOM   1655  HB2 ALA A 100     116.911  93.667  81.787  1.00  0.88           H  
ATOM   1656  HB3 ALA A 100     116.867  92.056  82.512  1.00  0.88           H  
ATOM   1657  N   LEU A 101     113.883  94.312  82.588  1.00  0.84           N  
ATOM   1658  CA  LEU A 101     113.084  94.888  83.662  1.00  0.84           C  
ATOM   1659  C   LEU A 101     111.570  94.714  83.446  1.00  0.84           C  
ATOM   1660  O   LEU A 101     110.813  94.632  84.418  1.00  0.84           O  
ATOM   1661  CB  LEU A 101     113.452  96.362  83.883  1.00  0.84           C  
ATOM   1662  CG  LEU A 101     114.873  96.553  84.465  1.00  0.84           C  
ATOM   1663  CD1 LEU A 101     115.289  98.022  84.392  1.00  0.84           C  
ATOM   1664  CD2 LEU A 101     114.976  96.069  85.915  1.00  0.84           C  
ATOM   1665  H   LEU A 101     114.122  94.877  81.772  1.00  0.84           H  
ATOM   1666  HA  LEU A 101     113.294  94.319  84.575  1.00  0.84           H  
ATOM   1667  HB2 LEU A 101     112.720  96.834  84.552  1.00  0.84           H  
ATOM   1668  HB3 LEU A 101     113.375  96.895  82.925  1.00  0.84           H  
ATOM   1669  HG  LEU A 101     115.591  95.980  83.866  1.00  0.84           H  
ATOM   1670 HD11 LEU A 101     115.247  98.389  83.361  1.00  0.84           H  
ATOM   1671 HD12 LEU A 101     114.641  98.650  85.011  1.00  0.84           H  
ATOM   1672 HD13 LEU A 101     116.318  98.151  84.744  1.00  0.84           H  
ATOM   1673 HD21 LEU A 101     114.238  96.568  86.553  1.00  0.84           H  
ATOM   1674 HD22 LEU A 101     114.819  94.989  85.992  1.00  0.84           H  
ATOM   1675 HD23 LEU A 101     115.971  96.278  86.324  1.00  0.84           H  
ATOM   1676  N   ARG A 102     111.091  94.808  82.149  1.00  0.83           N  
ATOM   1677  CA  ARG A 102     109.661  94.608  81.869  1.00  0.83           C  
ATOM   1678  C   ARG A 102     109.299  93.109  81.872  1.00  0.83           C  
ATOM   1679  O   ARG A 102     108.202  92.702  82.278  1.00  0.83           O  
ATOM   1680  CB  ARG A 102     109.261  95.233  80.525  1.00  0.83           C  
ATOM   1681  CG  ARG A 102     107.741  95.401  80.393  1.00  0.83           C  
ATOM   1682  CD  ARG A 102     107.341  95.815  78.987  1.00  0.83           C  
ATOM   1683  NE  ARG A 102     105.907  96.094  78.882  1.00  0.83           N  
ATOM   1684  CZ  ARG A 102     105.390  97.333  78.838  1.00  0.83           C  
ATOM   1685  NH1 ARG A 102     106.126  98.417  79.140  1.00  0.83           N  
ATOM   1686  NH2 ARG A 102     104.128  97.557  78.456  1.00  0.83           N1+
ATOM   1687  H   ARG A 102     111.731  95.043  81.378  1.00  0.83           H  
ATOM   1688  HA  ARG A 102     109.102  95.085  82.682  1.00  0.83           H  
ATOM   1689  HB2 ARG A 102     109.645  94.625  79.697  1.00  0.83           H  
ATOM   1690  HB3 ARG A 102     109.723  96.224  80.426  1.00  0.83           H  
ATOM   1691  HG2 ARG A 102     107.400  96.158  81.109  1.00  0.83           H  
ATOM   1692  HG3 ARG A 102     107.218  94.472  80.641  1.00  0.83           H  
ATOM   1693  HD2 ARG A 102     107.552  95.006  78.283  1.00  0.83           H  
ATOM   1694  HD3 ARG A 102     107.916  96.679  78.640  1.00  0.83           H  
ATOM   1695  HE  ARG A 102     105.225  95.311  78.915  1.00  0.83           H  
ATOM   1696 HH11 ARG A 102     107.026  98.391  79.601  1.00  0.83           H  
ATOM   1697 HH12 ARG A 102     105.611  99.319  78.988  1.00  0.83           H  
ATOM   1698 HH21 ARG A 102     103.512  96.831  78.131  1.00  0.83           H  
ATOM   1699 HH22 ARG A 102     103.871  98.576  78.459  1.00  0.83           H  
ATOM   1700  N   HIS A 103     110.248  92.276  81.301  1.00  0.88           N  
ATOM   1701  CA  HIS A 103     110.079  90.819  81.172  1.00  0.88           C  
ATOM   1702  C   HIS A 103     111.161  90.149  82.036  1.00  0.88           C  
ATOM   1703  O   HIS A 103     112.014  89.375  81.604  1.00  0.88           O  
ATOM   1704  CB  HIS A 103     110.160  90.328  79.725  1.00  0.88           C  
ATOM   1705  CG  HIS A 103     109.251  91.084  78.826  1.00  0.88           C  
ATOM   1706  ND1 HIS A 103     109.705  92.093  78.023  1.00  0.88           N  
ATOM   1707  CD2 HIS A 103     107.897  91.027  78.580  1.00  0.88           C  
ATOM   1708  CE1 HIS A 103     108.643  92.580  77.328  1.00  0.88           C  
ATOM   1709  NE2 HIS A 103     107.525  91.991  77.678  1.00  0.88           N  
ATOM   1710  H   HIS A 103     111.151  92.649  80.966  1.00  0.88           H  
ATOM   1711  HA  HIS A 103     109.102  90.537  81.583  1.00  0.88           H  
ATOM   1712  HB2 HIS A 103     109.908  89.261  79.684  1.00  0.88           H  
ATOM   1713  HB3 HIS A 103     111.188  90.405  79.350  1.00  0.88           H  
ATOM   1714  HD1 HIS A 103     110.663  92.407  77.959  1.00  0.88           H  
ATOM   1715  HD2 HIS A 103     107.168  90.347  78.999  1.00  0.88           H  
ATOM   1716  HE1 HIS A 103     108.745  93.348  76.577  1.00  0.88           H  
ATOM   1717  N   PHE A 104     111.016  90.425  83.384  1.00  0.91           N  
ATOM   1718  CA  PHE A 104     111.935  89.932  84.401  1.00  0.91           C  
ATOM   1719  C   PHE A 104     111.640  88.437  84.593  1.00  0.91           C  
ATOM   1720  O   PHE A 104     110.688  88.022  85.251  1.00  0.91           O  
ATOM   1721  CB  PHE A 104     111.734  90.702  85.715  1.00  0.91           C  
ATOM   1722  CG  PHE A 104     112.626  90.262  86.851  1.00  0.91           C  
ATOM   1723  CD1 PHE A 104     113.931  90.754  86.967  1.00  0.91           C  
ATOM   1724  CD2 PHE A 104     112.149  89.374  87.827  1.00  0.91           C  
ATOM   1725  CE1 PHE A 104     114.739  90.377  88.043  1.00  0.91           C  
ATOM   1726  CE2 PHE A 104     112.958  88.998  88.901  1.00  0.91           C  
ATOM   1727  CZ  PHE A 104     114.253  89.498  89.009  1.00  0.91           C  
ATOM   1728  H   PHE A 104     110.207  90.984  83.698  1.00  0.91           H  
ATOM   1729  HA  PHE A 104     112.960  90.057  84.035  1.00  0.91           H  
ATOM   1730  HB2 PHE A 104     110.689  90.629  86.043  1.00  0.91           H  
ATOM   1731  HB3 PHE A 104     111.895  91.774  85.538  1.00  0.91           H  
ATOM   1732  HD1 PHE A 104     114.321  91.449  86.229  1.00  0.91           H  
ATOM   1733  HD2 PHE A 104     111.140  88.971  87.761  1.00  0.91           H  
ATOM   1734  HE1 PHE A 104     115.740  90.788  88.135  1.00  0.91           H  
ATOM   1735  HE2 PHE A 104     112.569  88.320  89.654  1.00  0.91           H  
ATOM   1736  HZ  PHE A 104     114.880  89.213  89.848  1.00  0.91           H  
ATOM   1737  N   ASP A 105     112.513  87.618  83.911  1.00  0.88           N  
ATOM   1738  CA  ASP A 105     112.655  86.201  84.233  1.00  0.88           C  
ATOM   1739  C   ASP A 105     113.967  86.158  85.036  1.00  0.88           C  
ATOM   1740  O   ASP A 105     114.997  86.716  84.655  1.00  0.88           O  
ATOM   1741  CB  ASP A 105     112.700  85.363  82.969  1.00  0.88           C  
ATOM   1742  CG  ASP A 105     112.665  83.892  83.365  1.00  0.88           C  
ATOM   1743  OD1 ASP A 105     111.603  83.269  83.074  1.00  0.88           O  
ATOM   1744  OD2 ASP A 105     113.733  83.461  83.904  1.00  0.88           O1-
ATOM   1745  H   ASP A 105     113.106  88.024  83.185  1.00  0.88           H  
ATOM   1746  HA  ASP A 105     111.820  85.890  84.872  1.00  0.88           H  
ATOM   1747  HB2 ASP A 105     113.607  85.565  82.390  1.00  0.88           H  
ATOM   1748  HB3 ASP A 105     111.846  85.596  82.322  1.00  0.88           H  
ATOM   1749  N   GLU A 106     113.868  85.488  86.235  1.00  0.82           N  
ATOM   1750  CA  GLU A 106     114.965  85.376  87.182  1.00  0.82           C  
ATOM   1751  C   GLU A 106     115.878  84.169  86.915  1.00  0.82           C  
ATOM   1752  O   GLU A 106     116.948  84.025  87.511  1.00  0.82           O  
ATOM   1753  CB  GLU A 106     114.463  85.364  88.635  1.00  0.82           C  
ATOM   1754  CG  GLU A 106     113.726  84.104  89.083  1.00  0.82           C  
ATOM   1755  CD  GLU A 106     112.322  83.929  88.543  1.00  0.82           C  
ATOM   1756  OE1 GLU A 106     112.037  84.430  87.417  1.00  0.82           O  
ATOM   1757  OE2 GLU A 106     111.524  83.286  89.303  1.00  0.82           O1-
ATOM   1758  H   GLU A 106     112.966  85.030  86.525  1.00  0.82           H  
ATOM   1759  HA  GLU A 106     115.587  86.269  87.057  1.00  0.82           H  
ATOM   1760  HB2 GLU A 106     113.816  86.232  88.800  1.00  0.82           H  
ATOM   1761  HB3 GLU A 106     115.326  85.487  89.299  1.00  0.82           H  
ATOM   1762  HG2 GLU A 106     113.651  84.140  90.179  1.00  0.82           H  
ATOM   1763  HG3 GLU A 106     114.300  83.203  88.845  1.00  0.82           H  
ATOM   1764  N   GLY A 107     115.375  83.249  86.021  1.00  0.75           N  
ATOM   1765  CA  GLY A 107     116.071  82.035  85.656  1.00  0.75           C  
ATOM   1766  C   GLY A 107     116.825  82.295  84.359  1.00  0.75           C  
ATOM   1767  O   GLY A 107     117.943  81.830  84.155  1.00  0.75           O  
ATOM   1768  H   GLY A 107     114.490  83.452  85.528  1.00  0.75           H  
ATOM   1769  HA2 GLY A 107     115.332  81.246  85.496  1.00  0.75           H  
ATOM   1770  HA3 GLY A 107     116.775  81.745  86.441  1.00  0.75           H  
ATOM   1771  N   ASN A 108     116.103  82.985  83.414  1.00  0.75           N  
ATOM   1772  CA  ASN A 108     116.652  83.468  82.152  1.00  0.75           C  
ATOM   1773  C   ASN A 108     116.986  84.962  82.350  1.00  0.75           C  
ATOM   1774  O   ASN A 108     116.476  85.841  81.655  1.00  0.75           O  
ATOM   1775  CB  ASN A 108     115.621  83.266  81.044  1.00  0.75           C  
ATOM   1776  CG  ASN A 108     116.155  83.603  79.673  1.00  0.75           C  
ATOM   1777  OD1 ASN A 108     117.342  83.744  79.407  1.00  0.75           O  
ATOM   1778  ND2 ASN A 108     115.181  83.708  78.712  1.00  0.75           N  
ATOM   1779  H   ASN A 108     115.093  83.199  83.632  1.00  0.75           H  
ATOM   1780  HA  ASN A 108     117.585  82.939  81.928  1.00  0.75           H  
ATOM   1781  HB2 ASN A 108     114.726  83.871  81.224  1.00  0.75           H  
ATOM   1782  HB3 ASN A 108     115.299  82.217  81.020  1.00  0.75           H  
ATOM   1783 HD21 ASN A 108     114.196  83.625  78.940  1.00  0.75           H  
ATOM   1784 HD22 ASN A 108     115.451  83.883  77.751  1.00  0.75           H  
ATOM   1785  N   CYS A 109     117.933  85.229  83.329  1.00  0.84           N  
ATOM   1786  CA  CYS A 109     118.270  86.603  83.717  1.00  0.84           C  
ATOM   1787  C   CYS A 109     119.603  87.115  83.154  1.00  0.84           C  
ATOM   1788  O   CYS A 109     119.945  88.300  83.228  1.00  0.84           O  
ATOM   1789  CB  CYS A 109     118.267  86.811  85.240  1.00  0.84           C  
ATOM   1790  SG  CYS A 109     119.567  85.900  86.142  1.00  0.84           S  
ATOM   1791  H   CYS A 109     118.398  84.442  83.786  1.00  0.84           H  
ATOM   1792  HA  CYS A 109     117.504  87.266  83.295  1.00  0.84           H  
ATOM   1793  HB2 CYS A 109     117.309  86.509  85.662  1.00  0.84           H  
ATOM   1794  HB3 CYS A 109     118.408  87.873  85.468  1.00  0.84           H  
ATOM   1795  HG  CYS A 109     118.870  84.762  86.309  1.00  0.84           H  
ATOM   1796  N   ASP A 110     120.450  86.148  82.662  1.00  0.81           N  
ATOM   1797  CA  ASP A 110     121.890  86.298  82.413  1.00  0.81           C  
ATOM   1798  C   ASP A 110     122.345  87.303  81.311  1.00  0.81           C  
ATOM   1799  O   ASP A 110     123.493  87.315  80.867  1.00  0.81           O  
ATOM   1800  CB  ASP A 110     122.539  84.928  82.177  1.00  0.81           C  
ATOM   1801  CG  ASP A 110     122.118  83.934  83.260  1.00  0.81           C  
ATOM   1802  OD1 ASP A 110     123.041  83.570  84.062  1.00  0.81           O  
ATOM   1803  OD2 ASP A 110     120.890  83.627  83.240  1.00  0.81           O1-
ATOM   1804  H   ASP A 110     120.073  85.190  82.577  1.00  0.81           H  
ATOM   1805  HA  ASP A 110     122.288  86.723  83.344  1.00  0.81           H  
ATOM   1806  HB2 ASP A 110     123.632  85.016  82.153  1.00  0.81           H  
ATOM   1807  HB3 ASP A 110     122.232  84.524  81.204  1.00  0.81           H  
ATOM   1808  N   THR A 111     121.440  88.306  81.042  1.00  0.89           N  
ATOM   1809  CA  THR A 111     121.776  89.551  80.367  1.00  0.89           C  
ATOM   1810  C   THR A 111     122.233  90.553  81.452  1.00  0.89           C  
ATOM   1811  O   THR A 111     123.106  91.399  81.265  1.00  0.89           O  
ATOM   1812  CB  THR A 111     120.564  90.126  79.594  1.00  0.89           C  
ATOM   1813  OG1 THR A 111     119.353  90.086  80.372  1.00  0.89           O  
ATOM   1814  CG2 THR A 111     120.291  89.337  78.319  1.00  0.89           C  
ATOM   1815  H   THR A 111     120.485  88.198  81.371  1.00  0.89           H  
ATOM   1816  HA  THR A 111     122.631  89.384  79.703  1.00  0.89           H  
ATOM   1817  HB  THR A 111     120.749  91.174  79.330  1.00  0.89           H  
ATOM   1818 HG21 THR A 111     121.165  89.317  77.663  1.00  0.89           H  
ATOM   1819 HG22 THR A 111     120.000  88.305  78.546  1.00  0.89           H  
ATOM   1820 HG23 THR A 111     119.454  89.782  77.769  1.00  0.89           H  
ATOM   1821  HG1 THR A 111     119.539  90.551  81.206  1.00  0.89           H  
ATOM   1822  N   LEU A 112     121.482  90.532  82.620  1.00  0.88           N  
ATOM   1823  CA  LEU A 112     121.519  91.649  83.581  1.00  0.88           C  
ATOM   1824  C   LEU A 112     122.814  91.646  84.421  1.00  0.88           C  
ATOM   1825  O   LEU A 112     123.320  92.672  84.883  1.00  0.88           O  
ATOM   1826  CB  LEU A 112     120.266  91.573  84.465  1.00  0.88           C  
ATOM   1827  CG  LEU A 112     119.942  92.849  85.260  1.00  0.88           C  
ATOM   1828  CD1 LEU A 112     119.673  94.058  84.363  1.00  0.88           C  
ATOM   1829  CD2 LEU A 112     118.728  92.599  86.160  1.00  0.88           C  
ATOM   1830  H   LEU A 112     120.892  89.708  82.821  1.00  0.88           H  
ATOM   1831  HA  LEU A 112     121.528  92.565  82.980  1.00  0.88           H  
ATOM   1832  HB2 LEU A 112     120.374  90.733  85.165  1.00  0.88           H  
ATOM   1833  HB3 LEU A 112     119.398  91.330  83.836  1.00  0.88           H  
ATOM   1834  HG  LEU A 112     120.792  93.088  85.903  1.00  0.88           H  
ATOM   1835 HD11 LEU A 112     120.574  94.363  83.824  1.00  0.88           H  
ATOM   1836 HD12 LEU A 112     118.890  93.842  83.629  1.00  0.88           H  
ATOM   1837 HD13 LEU A 112     119.350  94.919  84.958  1.00  0.88           H  
ATOM   1838 HD21 LEU A 112     117.841  92.342  85.571  1.00  0.88           H  
ATOM   1839 HD22 LEU A 112     118.923  91.778  86.858  1.00  0.88           H  
ATOM   1840 HD23 LEU A 112     118.493  93.490  86.751  1.00  0.88           H  
ATOM   1841  N   LYS A 113     123.357  90.396  84.656  1.00  0.82           N  
ATOM   1842  CA  LYS A 113     124.585  90.240  85.438  1.00  0.82           C  
ATOM   1843  C   LYS A 113     125.748  90.923  84.700  1.00  0.82           C  
ATOM   1844  O   LYS A 113     126.715  91.398  85.293  1.00  0.82           O  
ATOM   1845  CB  LYS A 113     124.942  88.764  85.632  1.00  0.82           C  
ATOM   1846  CG  LYS A 113     124.035  88.080  86.656  1.00  0.82           C  
ATOM   1847  CD  LYS A 113     124.379  86.600  86.855  1.00  0.82           C  
ATOM   1848  CE  LYS A 113     123.920  85.778  85.668  1.00  0.82           C  
ATOM   1849  NZ  LYS A 113     124.222  84.351  85.861  1.00  0.82           N1+
ATOM   1850  H   LYS A 113     122.869  89.586  84.280  1.00  0.82           H  
ATOM   1851  HA  LYS A 113     124.448  90.755  86.396  1.00  0.82           H  
ATOM   1852  HB2 LYS A 113     125.981  88.678  85.976  1.00  0.82           H  
ATOM   1853  HB3 LYS A 113     124.891  88.247  84.667  1.00  0.82           H  
ATOM   1854  HG2 LYS A 113     122.982  88.181  86.367  1.00  0.82           H  
ATOM   1855  HG3 LYS A 113     124.147  88.598  87.611  1.00  0.82           H  
ATOM   1856  HD2 LYS A 113     123.869  86.239  87.756  1.00  0.82           H  
ATOM   1857  HD3 LYS A 113     125.455  86.477  87.024  1.00  0.82           H  
ATOM   1858  HE2 LYS A 113     124.412  86.073  84.738  1.00  0.82           H  
ATOM   1859  HE3 LYS A 113     122.836  85.857  85.545  1.00  0.82           H  
ATOM   1860  HZ1 LYS A 113     125.216  84.111  85.786  1.00  0.82           H  
ATOM   1861  HZ2 LYS A 113     123.814  83.944  86.707  1.00  0.82           H  
ATOM   1862  HZ3 LYS A 113     123.717  83.843  85.027  1.00  0.82           H  
ATOM   1863  N   GLU A 114     125.620  90.897  83.330  1.00  0.84           N  
ATOM   1864  CA  GLU A 114     126.660  91.319  82.395  1.00  0.84           C  
ATOM   1865  C   GLU A 114     126.771  92.861  82.356  1.00  0.84           C  
ATOM   1866  O   GLU A 114     127.667  93.449  81.746  1.00  0.84           O  
ATOM   1867  CB  GLU A 114     126.285  90.752  81.027  1.00  0.84           C  
ATOM   1868  CG  GLU A 114     127.460  90.623  80.083  1.00  0.84           C  
ATOM   1869  CD  GLU A 114     127.085  90.005  78.746  1.00  0.84           C  
ATOM   1870  OE1 GLU A 114     125.863  89.891  78.441  1.00  0.84           O  
ATOM   1871  OE2 GLU A 114     128.091  89.732  78.019  1.00  0.84           O1-
ATOM   1872  H   GLU A 114     124.737  90.565  82.943  1.00  0.84           H  
ATOM   1873  HA  GLU A 114     127.613  90.921  82.760  1.00  0.84           H  
ATOM   1874  HB2 GLU A 114     125.514  91.383  80.575  1.00  0.84           H  
ATOM   1875  HB3 GLU A 114     125.836  89.756  81.146  1.00  0.84           H  
ATOM   1876  HG2 GLU A 114     128.238  90.001  80.542  1.00  0.84           H  
ATOM   1877  HG3 GLU A 114     127.900  91.606  79.880  1.00  0.84           H  
ATOM   1878  N   ILE A 115     125.760  93.509  83.034  1.00  0.89           N  
ATOM   1879  CA  ILE A 115     125.697  94.942  83.271  1.00  0.89           C  
ATOM   1880  C   ILE A 115     126.084  95.166  84.756  1.00  0.89           C  
ATOM   1881  O   ILE A 115     126.892  96.041  85.080  1.00  0.89           O  
ATOM   1882  CB  ILE A 115     124.291  95.494  82.920  1.00  0.89           C  
ATOM   1883  CG1 ILE A 115     123.920  95.162  81.453  1.00  0.89           C  
ATOM   1884  CG2 ILE A 115     124.223  97.006  83.160  1.00  0.89           C  
ATOM   1885  CD1 ILE A 115     122.513  95.589  81.056  1.00  0.89           C  
ATOM   1886  H   ILE A 115     125.024  92.923  83.419  1.00  0.89           H  
ATOM   1887  HA  ILE A 115     126.461  95.434  82.657  1.00  0.89           H  
ATOM   1888  HB  ILE A 115     123.549  95.021  83.575  1.00  0.89           H  
ATOM   1889 HG12 ILE A 115     123.989  94.081  81.289  1.00  0.89           H  
ATOM   1890 HG13 ILE A 115     124.642  95.630  80.772  1.00  0.89           H  
ATOM   1891 HG21 ILE A 115     124.576  97.265  84.161  1.00  0.89           H  
ATOM   1892 HG22 ILE A 115     124.834  97.551  82.433  1.00  0.89           H  
ATOM   1893 HG23 ILE A 115     123.195  97.374  83.082  1.00  0.89           H  
ATOM   1894 HD11 ILE A 115     121.770  95.167  81.739  1.00  0.89           H  
ATOM   1895 HD12 ILE A 115     122.407  96.677  81.050  1.00  0.89           H  
ATOM   1896 HD13 ILE A 115     122.284  95.232  80.047  1.00  0.89           H  
ATOM   1897  N   LEU A 116     125.385  94.431  85.697  1.00  0.88           N  
ATOM   1898  CA  LEU A 116     125.495  94.714  87.128  1.00  0.88           C  
ATOM   1899  C   LEU A 116     126.864  94.354  87.732  1.00  0.88           C  
ATOM   1900  O   LEU A 116     127.288  94.930  88.741  1.00  0.88           O  
ATOM   1901  CB  LEU A 116     124.403  93.981  87.920  1.00  0.88           C  
ATOM   1902  CG  LEU A 116     122.966  94.455  87.623  1.00  0.88           C  
ATOM   1903  CD1 LEU A 116     121.971  93.569  88.374  1.00  0.88           C  
ATOM   1904  CD2 LEU A 116     122.752  95.925  87.972  1.00  0.88           C  
ATOM   1905  H   LEU A 116     124.743  93.690  85.392  1.00  0.88           H  
ATOM   1906  HA  LEU A 116     125.397  95.797  87.241  1.00  0.88           H  
ATOM   1907  HB2 LEU A 116     124.597  94.093  88.996  1.00  0.88           H  
ATOM   1908  HB3 LEU A 116     124.474  92.904  87.715  1.00  0.88           H  
ATOM   1909  HG  LEU A 116     122.756  94.351  86.555  1.00  0.88           H  
ATOM   1910 HD11 LEU A 116     122.025  92.538  88.010  1.00  0.88           H  
ATOM   1911 HD12 LEU A 116     122.181  93.552  89.446  1.00  0.88           H  
ATOM   1912 HD13 LEU A 116     120.944  93.920  88.234  1.00  0.88           H  
ATOM   1913 HD21 LEU A 116     123.125  96.155  88.970  1.00  0.88           H  
ATOM   1914 HD22 LEU A 116     123.278  96.571  87.265  1.00  0.88           H  
ATOM   1915 HD23 LEU A 116     121.691  96.194  87.929  1.00  0.88           H  
ATOM   1916  N   VAL A 117     127.510  93.275  87.156  1.00  0.88           N  
ATOM   1917  CA  VAL A 117     128.824  92.849  87.657  1.00  0.88           C  
ATOM   1918  C   VAL A 117     129.841  93.847  87.075  1.00  0.88           C  
ATOM   1919  O   VAL A 117     130.673  94.422  87.778  1.00  0.88           O  
ATOM   1920  CB  VAL A 117     129.168  91.396  87.264  1.00  0.88           C  
ATOM   1921  CG1 VAL A 117     130.613  91.034  87.626  1.00  0.88           C  
ATOM   1922  CG2 VAL A 117     128.218  90.396  87.932  1.00  0.88           C  
ATOM   1923  H   VAL A 117     127.093  92.764  86.366  1.00  0.88           H  
ATOM   1924  HA  VAL A 117     128.845  92.970  88.744  1.00  0.88           H  
ATOM   1925  HB  VAL A 117     129.071  91.283  86.178  1.00  0.88           H  
ATOM   1926 HG11 VAL A 117     131.332  91.647  87.073  1.00  0.88           H  
ATOM   1927 HG12 VAL A 117     130.802  91.171  88.695  1.00  0.88           H  
ATOM   1928 HG13 VAL A 117     130.826  89.991  87.374  1.00  0.88           H  
ATOM   1929 HG21 VAL A 117     128.408  90.322  89.007  1.00  0.88           H  
ATOM   1930 HG22 VAL A 117     127.168  90.669  87.794  1.00  0.88           H  
ATOM   1931 HG23 VAL A 117     128.354  89.398  87.503  1.00  0.88           H  
ATOM   1932  N   THR A 118     129.786  94.005  85.708  1.00  0.89           N  
ATOM   1933  CA  THR A 118     130.807  94.718  84.935  1.00  0.89           C  
ATOM   1934  C   THR A 118     131.014  96.113  85.526  1.00  0.89           C  
ATOM   1935  O   THR A 118     132.133  96.565  85.772  1.00  0.89           O  
ATOM   1936  CB  THR A 118     130.356  94.802  83.467  1.00  0.89           C  
ATOM   1937  OG1 THR A 118     129.872  93.507  83.087  1.00  0.89           O  
ATOM   1938  CG2 THR A 118     131.483  95.194  82.524  1.00  0.89           C  
ATOM   1939  H   THR A 118     129.046  93.547  85.182  1.00  0.89           H  
ATOM   1940  HA  THR A 118     131.733  94.140  85.041  1.00  0.89           H  
ATOM   1941  HB  THR A 118     129.522  95.505  83.358  1.00  0.89           H  
ATOM   1942 HG21 THR A 118     131.882  96.184  82.762  1.00  0.89           H  
ATOM   1943 HG22 THR A 118     132.300  94.466  82.566  1.00  0.89           H  
ATOM   1944 HG23 THR A 118     131.125  95.204  81.489  1.00  0.89           H  
ATOM   1945  HG1 THR A 118     129.201  93.628  82.371  1.00  0.89           H  
ATOM   1946  N   TYR A 119     129.848  96.826  85.735  1.00  0.88           N  
ATOM   1947  CA  TYR A 119     129.883  98.201  86.217  1.00  0.88           C  
ATOM   1948  C   TYR A 119     129.791  98.284  87.755  1.00  0.88           C  
ATOM   1949  O   TYR A 119     129.530  99.331  88.347  1.00  0.88           O  
ATOM   1950  CB  TYR A 119     128.848  99.074  85.493  1.00  0.88           C  
ATOM   1951  CG  TYR A 119     128.957  98.971  83.979  1.00  0.88           C  
ATOM   1952  CD1 TYR A 119     130.184  99.171  83.319  1.00  0.88           C  
ATOM   1953  CD2 TYR A 119     127.832  98.621  83.218  1.00  0.88           C  
ATOM   1954  CE1 TYR A 119     130.292  98.983  81.939  1.00  0.88           C  
ATOM   1955  CE2 TYR A 119     127.934  98.450  81.835  1.00  0.88           C  
ATOM   1956  CZ  TYR A 119     129.164  98.626  81.211  1.00  0.88           C  
ATOM   1957  OH  TYR A 119     129.224  98.482  79.855  1.00  0.88           O  
ATOM   1958  H   TYR A 119     128.944  96.380  85.557  1.00  0.88           H  
ATOM   1959  HA  TYR A 119     130.881  98.603  85.998  1.00  0.88           H  
ATOM   1960  HB2 TYR A 119     128.966 100.127  85.779  1.00  0.88           H  
ATOM   1961  HB3 TYR A 119     127.841  98.780  85.814  1.00  0.88           H  
ATOM   1962  HD1 TYR A 119     131.079  99.449  83.873  1.00  0.88           H  
ATOM   1963  HD2 TYR A 119     126.871  98.455  83.700  1.00  0.88           H  
ATOM   1964  HE1 TYR A 119     131.250  99.122  81.442  1.00  0.88           H  
ATOM   1965  HE2 TYR A 119     127.063  98.177  81.245  1.00  0.88           H  
ATOM   1966  HH  TYR A 119     130.151  98.123  79.583  1.00  0.88           H  
ATOM   1967  N   ASN A 120     130.219  97.132  88.401  1.00  0.88           N  
ATOM   1968  CA  ASN A 120     130.635  97.077  89.799  1.00  0.88           C  
ATOM   1969  C   ASN A 120     129.497  97.411  90.765  1.00  0.88           C  
ATOM   1970  O   ASN A 120     129.696  97.878  91.885  1.00  0.88           O  
ATOM   1971  CB  ASN A 120     131.910  97.890  90.053  1.00  0.88           C  
ATOM   1972  CG  ASN A 120     133.138  97.031  89.857  1.00  0.88           C  
ATOM   1973  ND2 ASN A 120     133.367  96.619  88.575  1.00  0.88           N  
ATOM   1974  OD1 ASN A 120     133.891  96.720  90.776  1.00  0.88           O  
ATOM   1975  H   ASN A 120     130.299  96.252  87.882  1.00  0.88           H  
ATOM   1976  HA  ASN A 120     130.844  96.015  89.990  1.00  0.88           H  
ATOM   1977  HB2 ASN A 120     131.955  98.269  91.080  1.00  0.88           H  
ATOM   1978  HB3 ASN A 120     131.988  98.760  89.392  1.00  0.88           H  
ATOM   1979 HD21 ASN A 120     132.780  96.846  87.771  1.00  0.88           H  
ATOM   1980 HD22 ASN A 120     134.170  96.031  88.394  1.00  0.88           H  
ATOM   1981  N   CYS A 121     128.247  96.981  90.356  1.00  0.95           N  
ATOM   1982  CA  CYS A 121     127.077  97.215  91.196  1.00  0.95           C  
ATOM   1983  C   CYS A 121     127.033  96.107  92.268  1.00  0.95           C  
ATOM   1984  O   CYS A 121     126.610  96.322  93.410  1.00  0.95           O  
ATOM   1985  CB  CYS A 121     125.775  97.277  90.394  1.00  0.95           C  
ATOM   1986  SG  CYS A 121     125.896  98.361  88.925  1.00  0.95           S  
ATOM   1987  H   CYS A 121     128.152  96.471  89.470  1.00  0.95           H  
ATOM   1988  HA  CYS A 121     127.223  98.166  91.724  1.00  0.95           H  
ATOM   1989  HB2 CYS A 121     124.975  97.662  91.032  1.00  0.95           H  
ATOM   1990  HB3 CYS A 121     125.461  96.284  90.060  1.00  0.95           H  
ATOM   1991  HG  CYS A 121     126.781  99.227  89.453  1.00  0.95           H  
ATOM   1992  N   CYS A 122     127.401  94.855  91.793  1.00  0.95           N  
ATOM   1993  CA  CYS A 122     127.645  93.692  92.641  1.00  0.95           C  
ATOM   1994  C   CYS A 122     128.232  92.503  91.840  1.00  0.95           C  
ATOM   1995  O   CYS A 122     127.751  92.116  90.775  1.00  0.95           O  
ATOM   1996  CB  CYS A 122     126.414  93.202  93.407  1.00  0.95           C  
ATOM   1997  SG  CYS A 122     124.932  93.009  92.366  1.00  0.95           S  
ATOM   1998  H   CYS A 122     127.538  94.746  90.784  1.00  0.95           H  
ATOM   1999  HA  CYS A 122     128.389  94.016  93.380  1.00  0.95           H  
ATOM   2000  HB2 CYS A 122     126.156  93.902  94.207  1.00  0.95           H  
ATOM   2001  HB3 CYS A 122     126.628  92.238  93.875  1.00  0.95           H  
ATOM   2002  HG  CYS A 122     125.531  92.247  91.437  1.00  0.95           H  
ATOM   2003  N   ASP A 123     129.303  91.907  92.472  1.00  0.84           N  
ATOM   2004  CA  ASP A 123     130.026  90.711  92.057  1.00  0.84           C  
ATOM   2005  C   ASP A 123     129.149  89.422  92.086  1.00  0.84           C  
ATOM   2006  O   ASP A 123     127.993  89.358  92.502  1.00  0.84           O  
ATOM   2007  CB  ASP A 123     131.327  90.503  92.873  1.00  0.84           C  
ATOM   2008  CG  ASP A 123     131.869  91.612  93.790  1.00  0.84           C  
ATOM   2009  OD1 ASP A 123     131.065  92.574  94.001  1.00  0.84           O  
ATOM   2010  OD2 ASP A 123     133.045  91.443  94.222  1.00  0.84           O1-
ATOM   2011  H   ASP A 123     129.741  92.376  93.298  1.00  0.84           H  
ATOM   2012  HA  ASP A 123     130.291  90.874  91.005  1.00  0.84           H  
ATOM   2013  HB2 ASP A 123     132.128  90.244  92.167  1.00  0.84           H  
ATOM   2014  HB3 ASP A 123     131.219  89.627  93.523  1.00  0.84           H  
ATOM   2015  N   ASP A 124     129.794  88.314  91.542  1.00  0.84           N  
ATOM   2016  CA  ASP A 124     129.097  87.089  91.115  1.00  0.84           C  
ATOM   2017  C   ASP A 124     128.634  86.164  92.261  1.00  0.84           C  
ATOM   2018  O   ASP A 124     127.898  85.189  92.070  1.00  0.84           O  
ATOM   2019  CB  ASP A 124     129.973  86.277  90.160  1.00  0.84           C  
ATOM   2020  CG  ASP A 124     129.546  86.625  88.741  1.00  0.84           C  
ATOM   2021  OD1 ASP A 124     128.526  85.998  88.321  1.00  0.84           O  
ATOM   2022  OD2 ASP A 124     130.277  87.472  88.151  1.00  0.84           O1-
ATOM   2023  H   ASP A 124     130.800  88.353  91.409  1.00  0.84           H  
ATOM   2024  HA  ASP A 124     128.173  87.425  90.631  1.00  0.84           H  
ATOM   2025  HB2 ASP A 124     129.842  85.196  90.291  1.00  0.84           H  
ATOM   2026  HB3 ASP A 124     131.042  86.481  90.298  1.00  0.84           H  
ATOM   2027  N   ASP A 125     129.087  86.484  93.516  1.00  0.88           N  
ATOM   2028  CA  ASP A 125     128.714  85.717  94.702  1.00  0.88           C  
ATOM   2029  C   ASP A 125     127.259  86.068  95.066  1.00  0.88           C  
ATOM   2030  O   ASP A 125     126.511  85.294  95.662  1.00  0.88           O  
ATOM   2031  CB  ASP A 125     129.654  85.982  95.867  1.00  0.88           C  
ATOM   2032  CG  ASP A 125     129.620  87.454  96.267  1.00  0.88           C  
ATOM   2033  OD1 ASP A 125     129.774  88.270  95.311  1.00  0.88           O  
ATOM   2034  OD2 ASP A 125     129.429  87.663  97.498  1.00  0.88           O1-
ATOM   2035  H   ASP A 125     129.673  87.317  93.675  1.00  0.88           H  
ATOM   2036  HA  ASP A 125     128.739  84.654  94.436  1.00  0.88           H  
ATOM   2037  HB2 ASP A 125     130.685  85.727  95.596  1.00  0.88           H  
ATOM   2038  HB3 ASP A 125     129.371  85.359  96.724  1.00  0.88           H  
ATOM   2039  N   TYR A 126     126.886  87.344  94.696  1.00  0.85           N  
ATOM   2040  CA  TYR A 126     125.589  87.946  95.004  1.00  0.85           C  
ATOM   2041  C   TYR A 126     124.469  87.155  94.312  1.00  0.85           C  
ATOM   2042  O   TYR A 126     123.310  87.160  94.727  1.00  0.85           O  
ATOM   2043  CB  TYR A 126     125.581  89.407  94.524  1.00  0.85           C  
ATOM   2044  CG  TYR A 126     124.650  90.340  95.262  1.00  0.85           C  
ATOM   2045  CD1 TYR A 126     125.173  91.258  96.189  1.00  0.85           C  
ATOM   2046  CD2 TYR A 126     123.280  90.370  94.972  1.00  0.85           C  
ATOM   2047  CE1 TYR A 126     124.346  92.204  96.794  1.00  0.85           C  
ATOM   2048  CE2 TYR A 126     122.446  91.294  95.600  1.00  0.85           C  
ATOM   2049  CZ  TYR A 126     122.989  92.207  96.496  1.00  0.85           C  
ATOM   2050  OH  TYR A 126     122.136  93.063  97.122  1.00  0.85           O  
ATOM   2051  H   TYR A 126     127.597  87.915  94.224  1.00  0.85           H  
ATOM   2052  HA  TYR A 126     125.445  87.868  96.088  1.00  0.85           H  
ATOM   2053  HB2 TYR A 126     125.350  89.463  93.452  1.00  0.85           H  
ATOM   2054  HB3 TYR A 126     126.593  89.823  94.620  1.00  0.85           H  
ATOM   2055  HD1 TYR A 126     126.239  91.266  96.416  1.00  0.85           H  
ATOM   2056  HD2 TYR A 126     122.851  89.697  94.234  1.00  0.85           H  
ATOM   2057  HE1 TYR A 126     124.771  92.929  97.483  1.00  0.85           H  
ATOM   2058  HE2 TYR A 126     121.385  91.318  95.369  1.00  0.85           H  
ATOM   2059  HH  TYR A 126     122.650  93.884  97.433  1.00  0.85           H  
ATOM   2060  N   PHE A 127     124.841  86.514  93.146  1.00  0.81           N  
ATOM   2061  CA  PHE A 127     123.906  85.747  92.316  1.00  0.81           C  
ATOM   2062  C   PHE A 127     124.031  84.228  92.556  1.00  0.81           C  
ATOM   2063  O   PHE A 127     123.459  83.406  91.843  1.00  0.81           O  
ATOM   2064  CB  PHE A 127     124.085  86.073  90.829  1.00  0.81           C  
ATOM   2065  CG  PHE A 127     123.861  87.541  90.544  1.00  0.81           C  
ATOM   2066  CD1 PHE A 127     122.564  88.071  90.507  1.00  0.81           C  
ATOM   2067  CD2 PHE A 127     124.957  88.400  90.377  1.00  0.81           C  
ATOM   2068  CE1 PHE A 127     122.370  89.440  90.322  1.00  0.81           C  
ATOM   2069  CE2 PHE A 127     124.760  89.764  90.177  1.00  0.81           C  
ATOM   2070  CZ  PHE A 127     123.467  90.284  90.157  1.00  0.81           C  
ATOM   2071  H   PHE A 127     125.818  86.582  92.861  1.00  0.81           H  
ATOM   2072  HA  PHE A 127     122.886  86.007  92.627  1.00  0.81           H  
ATOM   2073  HB2 PHE A 127     123.386  85.487  90.218  1.00  0.81           H  
ATOM   2074  HB3 PHE A 127     125.089  85.778  90.494  1.00  0.81           H  
ATOM   2075  HD1 PHE A 127     121.700  87.422  90.639  1.00  0.81           H  
ATOM   2076  HD2 PHE A 127     125.975  88.018  90.417  1.00  0.81           H  
ATOM   2077  HE1 PHE A 127     121.362  89.849  90.320  1.00  0.81           H  
ATOM   2078  HE2 PHE A 127     125.622  90.417  90.058  1.00  0.81           H  
ATOM   2079  HZ  PHE A 127     123.318  91.353  90.037  1.00  0.81           H  
ATOM   2080  N   ASN A 128     124.728  83.893  93.702  1.00  0.82           N  
ATOM   2081  CA  ASN A 128     124.864  82.535  94.252  1.00  0.82           C  
ATOM   2082  C   ASN A 128     124.370  82.547  95.720  1.00  0.82           C  
ATOM   2083  O   ASN A 128     124.589  81.649  96.528  1.00  0.82           O  
ATOM   2084  CB  ASN A 128     126.314  82.059  94.179  1.00  0.82           C  
ATOM   2085  CG  ASN A 128     126.663  81.541  92.804  1.00  0.82           C  
ATOM   2086  OD1 ASN A 128     126.405  80.396  92.441  1.00  0.82           O  
ATOM   2087  ND2 ASN A 128     127.287  82.438  91.982  1.00  0.82           N  
ATOM   2088  H   ASN A 128     125.202  84.641  94.216  1.00  0.82           H  
ATOM   2089  HA  ASN A 128     124.198  81.863  93.697  1.00  0.82           H  
ATOM   2090  HB2 ASN A 128     126.495  81.231  94.876  1.00  0.82           H  
ATOM   2091  HB3 ASN A 128     127.009  82.857  94.463  1.00  0.82           H  
ATOM   2092 HD21 ASN A 128     127.574  82.138  91.060  1.00  0.82           H  
ATOM   2093 HD22 ASN A 128     127.477  83.419  92.212  1.00  0.82           H  
ATOM   2094  N   LYS A 129     123.557  83.624  95.996  1.00  0.79           N  
ATOM   2095  CA  LYS A 129     122.973  83.976  97.287  1.00  0.79           C  
ATOM   2096  C   LYS A 129     121.470  83.689  97.179  1.00  0.79           C  
ATOM   2097  O   LYS A 129     120.883  83.609  96.099  1.00  0.79           O  
ATOM   2098  CB  LYS A 129     123.209  85.476  97.524  1.00  0.79           C  
ATOM   2099  CG  LYS A 129     123.064  85.939  98.975  1.00  0.79           C  
ATOM   2100  CD  LYS A 129     123.410  87.424  99.137  1.00  0.79           C  
ATOM   2101  CE  LYS A 129     122.374  88.361  98.519  1.00  0.79           C  
ATOM   2102  NZ  LYS A 129     122.894  89.747  98.607  1.00  0.79           N1+
ATOM   2103  H   LYS A 129     123.315  84.221  95.209  1.00  0.79           H  
ATOM   2104  HA  LYS A 129     123.422  83.360  98.072  1.00  0.79           H  
ATOM   2105  HB2 LYS A 129     122.516  86.045  96.893  1.00  0.79           H  
ATOM   2106  HB3 LYS A 129     124.222  85.734  97.189  1.00  0.79           H  
ATOM   2107  HG2 LYS A 129     123.743  85.351  99.604  1.00  0.79           H  
ATOM   2108  HG3 LYS A 129     122.051  85.766  99.346  1.00  0.79           H  
ATOM   2109  HD2 LYS A 129     124.401  87.615  98.705  1.00  0.79           H  
ATOM   2110  HD3 LYS A 129     123.491  87.645 100.209  1.00  0.79           H  
ATOM   2111  HE2 LYS A 129     121.425  88.336  99.063  1.00  0.79           H  
ATOM   2112  HE3 LYS A 129     122.198  88.168  97.459  1.00  0.79           H  
ATOM   2113  HZ1 LYS A 129     123.126  90.028  99.569  1.00  0.79           H  
ATOM   2114  HZ2 LYS A 129     123.748  89.858  98.035  1.00  0.79           H  
ATOM   2115  HZ3 LYS A 129     122.214  90.439  98.251  1.00  0.79           H  
ATOM   2116  N   LYS A 130     120.797  83.622  98.382  1.00  0.73           N  
ATOM   2117  CA  LYS A 130     119.345  83.576  98.407  1.00  0.73           C  
ATOM   2118  C   LYS A 130     118.827  85.023  98.452  1.00  0.73           C  
ATOM   2119  O   LYS A 130     119.395  85.924  99.068  1.00  0.73           O  
ATOM   2120  CB  LYS A 130     118.785  82.718  99.548  1.00  0.73           C  
ATOM   2121  CG  LYS A 130     119.011  83.276 100.958  1.00  0.73           C  
ATOM   2122  CD  LYS A 130     118.598  82.297 102.065  1.00  0.73           C  
ATOM   2123  CE  LYS A 130     117.144  81.838 102.054  1.00  0.73           C  
ATOM   2124  NZ  LYS A 130     116.226  82.955 102.311  1.00  0.73           N1+
ATOM   2125  H   LYS A 130     121.304  83.651  99.257  1.00  0.73           H  
ATOM   2126  HA  LYS A 130     119.005  83.123  97.467  1.00  0.73           H  
ATOM   2127  HB2 LYS A 130     119.227  81.716  99.484  1.00  0.73           H  
ATOM   2128  HB3 LYS A 130     117.707  82.599  99.384  1.00  0.73           H  
ATOM   2129  HG2 LYS A 130     118.473  84.221 101.086  1.00  0.73           H  
ATOM   2130  HG3 LYS A 130     120.074  83.506 101.098  1.00  0.73           H  
ATOM   2131  HD2 LYS A 130     118.824  82.757 103.035  1.00  0.73           H  
ATOM   2132  HD3 LYS A 130     119.236  81.407 101.994  1.00  0.73           H  
ATOM   2133  HE2 LYS A 130     116.976  81.114 102.858  1.00  0.73           H  
ATOM   2134  HE3 LYS A 130     116.847  81.377 101.108  1.00  0.73           H  
ATOM   2135  HZ1 LYS A 130     116.466  83.549 103.109  1.00  0.73           H  
ATOM   2136  HZ2 LYS A 130     116.138  83.652 101.469  1.00  0.73           H  
ATOM   2137  HZ3 LYS A 130     115.253  82.654 102.415  1.00  0.73           H  
ATOM   2138  N   ASP A 131     117.624  85.188  97.794  1.00  0.75           N  
ATOM   2139  CA  ASP A 131     116.797  86.375  97.985  1.00  0.75           C  
ATOM   2140  C   ASP A 131     117.533  87.655  97.539  1.00  0.75           C  
ATOM   2141  O   ASP A 131     117.445  88.749  98.090  1.00  0.75           O  
ATOM   2142  CB  ASP A 131     116.148  86.402  99.357  1.00  0.75           C  
ATOM   2143  CG  ASP A 131     115.508  85.034  99.569  1.00  0.75           C  
ATOM   2144  OD1 ASP A 131     114.796  84.560  98.629  1.00  0.75           O  
ATOM   2145  OD2 ASP A 131     115.839  84.438 100.646  1.00  0.75           O1-
ATOM   2146  H   ASP A 131     117.250  84.442  97.209  1.00  0.75           H  
ATOM   2147  HA  ASP A 131     116.004  86.280  97.241  1.00  0.75           H  
ATOM   2148  HB2 ASP A 131     115.381  87.182  99.416  1.00  0.75           H  
ATOM   2149  HB3 ASP A 131     116.887  86.607 100.140  1.00  0.75           H  
ATOM   2150  N   TRP A 132     118.128  87.480  96.299  1.00  0.73           N  
ATOM   2151  CA  TRP A 132     118.743  88.568  95.544  1.00  0.73           C  
ATOM   2152  C   TRP A 132     117.724  89.355  94.711  1.00  0.73           C  
ATOM   2153  O   TRP A 132     118.034  90.396  94.135  1.00  0.73           O  
ATOM   2154  CB  TRP A 132     119.883  88.074  94.634  1.00  0.73           C  
ATOM   2155  CG  TRP A 132     119.463  87.047  93.622  1.00  0.73           C  
ATOM   2156  CD1 TRP A 132     119.504  85.679  93.799  1.00  0.73           C  
ATOM   2157  CD2 TRP A 132     118.945  87.273  92.306  1.00  0.73           C  
ATOM   2158  NE1 TRP A 132     119.025  85.076  92.672  1.00  0.73           N  
ATOM   2159  CE2 TRP A 132     118.667  86.025  91.745  1.00  0.73           C  
ATOM   2160  CE3 TRP A 132     118.674  88.425  91.539  1.00  0.73           C  
ATOM   2161  CZ2 TRP A 132     118.127  85.871  90.464  1.00  0.73           C  
ATOM   2162  CZ3 TRP A 132     118.117  88.290  90.264  1.00  0.73           C  
ATOM   2163  CH2 TRP A 132     117.853  87.030  89.734  1.00  0.73           C  
ATOM   2164  H   TRP A 132     118.137  86.544  95.901  1.00  0.73           H  
ATOM   2165  HA  TRP A 132     119.158  89.278  96.270  1.00  0.73           H  
ATOM   2166  HB2 TRP A 132     120.670  87.642  95.264  1.00  0.73           H  
ATOM   2167  HB3 TRP A 132     120.338  88.923  94.110  1.00  0.73           H  
ATOM   2168  HD1 TRP A 132     119.837  85.086  94.638  1.00  0.73           H  
ATOM   2169  HE1 TRP A 132     118.944  84.077  92.535  1.00  0.73           H  
ATOM   2170  HE3 TRP A 132     118.875  89.416  91.938  1.00  0.73           H  
ATOM   2171  HZ2 TRP A 132     117.903  84.892  90.053  1.00  0.73           H  
ATOM   2172  HZ3 TRP A 132     117.878  89.176  89.683  1.00  0.73           H  
ATOM   2173  HH2 TRP A 132     117.418  86.941  88.741  1.00  0.73           H  
ATOM   2174  N   TYR A 133     116.502  88.738  94.569  1.00  0.82           N  
ATOM   2175  CA  TYR A 133     115.492  89.227  93.647  1.00  0.82           C  
ATOM   2176  C   TYR A 133     114.663  90.393  94.205  1.00  0.82           C  
ATOM   2177  O   TYR A 133     114.262  91.284  93.449  1.00  0.82           O  
ATOM   2178  CB  TYR A 133     114.584  88.108  93.077  1.00  0.82           C  
ATOM   2179  CG  TYR A 133     114.448  86.868  93.936  1.00  0.82           C  
ATOM   2180  CD1 TYR A 133     113.736  86.910  95.142  1.00  0.82           C  
ATOM   2181  CD2 TYR A 133     115.095  85.674  93.569  1.00  0.82           C  
ATOM   2182  CE1 TYR A 133     113.725  85.810  95.995  1.00  0.82           C  
ATOM   2183  CE2 TYR A 133     115.090  84.570  94.426  1.00  0.82           C  
ATOM   2184  CZ  TYR A 133     114.436  84.664  95.649  1.00  0.82           C  
ATOM   2185  OH  TYR A 133     114.569  83.635  96.542  1.00  0.82           O  
ATOM   2186  H   TYR A 133     116.330  87.900  95.115  1.00  0.82           H  
ATOM   2187  HA  TYR A 133     116.028  89.667  92.794  1.00  0.82           H  
ATOM   2188  HB2 TYR A 133     114.999  87.802  92.108  1.00  0.82           H  
ATOM   2189  HB3 TYR A 133     113.585  88.498  92.848  1.00  0.82           H  
ATOM   2190  HD1 TYR A 133     113.198  87.805  95.434  1.00  0.82           H  
ATOM   2191  HD2 TYR A 133     115.635  85.613  92.626  1.00  0.82           H  
ATOM   2192  HE1 TYR A 133     113.198  85.870  96.944  1.00  0.82           H  
ATOM   2193  HE2 TYR A 133     115.625  83.663  94.159  1.00  0.82           H  
ATOM   2194  HH  TYR A 133     114.563  84.043  97.486  1.00  0.82           H  
ATOM   2195  N   ASP A 134     114.247  90.303  95.514  1.00  0.87           N  
ATOM   2196  CA  ASP A 134     113.118  91.100  96.009  1.00  0.87           C  
ATOM   2197  C   ASP A 134     113.447  92.605  96.217  1.00  0.87           C  
ATOM   2198  O   ASP A 134     114.566  93.036  96.478  1.00  0.87           O  
ATOM   2199  CB  ASP A 134     112.543  90.480  97.284  1.00  0.87           C  
ATOM   2200  CG  ASP A 134     111.285  91.255  97.627  1.00  0.87           C  
ATOM   2201  OD1 ASP A 134     110.387  91.296  96.730  1.00  0.87           O  
ATOM   2202  OD2 ASP A 134     111.327  91.917  98.707  1.00  0.87           O1-
ATOM   2203  H   ASP A 134     114.733  89.683  96.152  1.00  0.87           H  
ATOM   2204  HA  ASP A 134     112.370  91.061  95.206  1.00  0.87           H  
ATOM   2205  HB2 ASP A 134     113.268  90.535  98.104  1.00  0.87           H  
ATOM   2206  HB3 ASP A 134     112.288  89.426  97.136  1.00  0.87           H  
ATOM   2207  N   PHE A 135     112.324  93.415  96.117  1.00  0.87           N  
ATOM   2208  CA  PHE A 135     112.325  94.871  96.247  1.00  0.87           C  
ATOM   2209  C   PHE A 135     112.104  95.414  97.669  1.00  0.87           C  
ATOM   2210  O   PHE A 135     112.219  96.626  97.888  1.00  0.87           O  
ATOM   2211  CB  PHE A 135     111.187  95.464  95.393  1.00  0.87           C  
ATOM   2212  CG  PHE A 135     111.587  95.920  94.014  1.00  0.87           C  
ATOM   2213  CD1 PHE A 135     112.431  97.024  93.856  1.00  0.87           C  
ATOM   2214  CD2 PHE A 135     111.034  95.324  92.876  1.00  0.87           C  
ATOM   2215  CE1 PHE A 135     112.724  97.516  92.585  1.00  0.87           C  
ATOM   2216  CE2 PHE A 135     111.299  95.843  91.610  1.00  0.87           C  
ATOM   2217  CZ  PHE A 135     112.159  96.924  91.461  1.00  0.87           C  
ATOM   2218  H   PHE A 135     111.423  92.956  95.962  1.00  0.87           H  
ATOM   2219  HA  PHE A 135     113.310  95.236  95.931  1.00  0.87           H  
ATOM   2220  HB2 PHE A 135     110.724  96.333  95.878  1.00  0.87           H  
ATOM   2221  HB3 PHE A 135     110.383  94.725  95.306  1.00  0.87           H  
ATOM   2222  HD1 PHE A 135     112.846  97.519  94.730  1.00  0.87           H  
ATOM   2223  HD2 PHE A 135     110.365  94.472  92.966  1.00  0.87           H  
ATOM   2224  HE1 PHE A 135     113.378  98.373  92.472  1.00  0.87           H  
ATOM   2225  HE2 PHE A 135     110.826  95.401  90.739  1.00  0.87           H  
ATOM   2226  HZ  PHE A 135     112.388  97.306  90.470  1.00  0.87           H  
ATOM   2227  N   VAL A 136     111.589  94.546  98.606  1.00  0.86           N  
ATOM   2228  CA  VAL A 136     111.119  94.998  99.912  1.00  0.86           C  
ATOM   2229  C   VAL A 136     111.764  94.245 101.088  1.00  0.86           C  
ATOM   2230  O   VAL A 136     111.920  94.794 102.183  1.00  0.86           O  
ATOM   2231  CB  VAL A 136     109.578  95.013 100.008  1.00  0.86           C  
ATOM   2232  CG1 VAL A 136     108.966  95.975  98.986  1.00  0.86           C  
ATOM   2233  CG2 VAL A 136     108.918  93.641  99.878  1.00  0.86           C  
ATOM   2234  H   VAL A 136     111.503  93.536  98.397  1.00  0.86           H  
ATOM   2235  HA  VAL A 136     111.462  96.034 100.042  1.00  0.86           H  
ATOM   2236  HB  VAL A 136     109.318  95.390 100.999  1.00  0.86           H  
ATOM   2237 HG11 VAL A 136     109.355  96.990  99.121  1.00  0.86           H  
ATOM   2238 HG12 VAL A 136     109.178  95.661  97.960  1.00  0.86           H  
ATOM   2239 HG13 VAL A 136     107.878  96.012  99.096  1.00  0.86           H  
ATOM   2240 HG21 VAL A 136     109.075  93.209  98.887  1.00  0.86           H  
ATOM   2241 HG22 VAL A 136     109.289  92.941 100.632  1.00  0.86           H  
ATOM   2242 HG23 VAL A 136     107.836  93.729 100.027  1.00  0.86           H  
ATOM   2243  N   GLU A 137     112.066  92.918 100.868  1.00  0.81           N  
ATOM   2244  CA  GLU A 137     112.811  92.129 101.839  1.00  0.81           C  
ATOM   2245  C   GLU A 137     114.280  92.435 101.503  1.00  0.81           C  
ATOM   2246  O   GLU A 137     114.837  91.944 100.522  1.00  0.81           O  
ATOM   2247  CB  GLU A 137     112.562  90.620 101.712  1.00  0.81           C  
ATOM   2248  CG  GLU A 137     111.108  90.182 101.838  1.00  0.81           C  
ATOM   2249  CD  GLU A 137     110.395  90.281 103.179  1.00  0.81           C  
ATOM   2250  OE1 GLU A 137     111.042  90.682 104.179  1.00  0.81           O  
ATOM   2251  OE2 GLU A 137     109.165  89.928 103.123  1.00  0.81           O1-
ATOM   2252  H   GLU A 137     111.783  92.453  99.966  1.00  0.81           H  
ATOM   2253  HA  GLU A 137     112.578  92.476 102.851  1.00  0.81           H  
ATOM   2254  HB2 GLU A 137     113.168  90.098 102.464  1.00  0.81           H  
ATOM   2255  HB3 GLU A 137     112.925  90.268 100.738  1.00  0.81           H  
ATOM   2256  HG2 GLU A 137     111.063  89.120 101.559  1.00  0.81           H  
ATOM   2257  HG3 GLU A 137     110.497  90.712 101.099  1.00  0.81           H  
ATOM   2258  N   ASN A 138     114.886  93.383 102.309  1.00  0.79           N  
ATOM   2259  CA  ASN A 138     116.300  93.755 102.177  1.00  0.79           C  
ATOM   2260  C   ASN A 138     116.701  94.516 100.875  1.00  0.79           C  
ATOM   2261  O   ASN A 138     117.633  94.122 100.156  1.00  0.79           O  
ATOM   2262  CB  ASN A 138     117.297  92.652 102.566  1.00  0.79           C  
ATOM   2263  CG  ASN A 138     117.347  91.397 101.719  1.00  0.79           C  
ATOM   2264  ND2 ASN A 138     117.700  91.571 100.413  1.00  0.79           N  
ATOM   2265  OD1 ASN A 138     117.168  90.280 102.200  1.00  0.79           O  
ATOM   2266  H   ASN A 138     114.322  93.834 103.027  1.00  0.79           H  
ATOM   2267  HA  ASN A 138     116.432  94.506 102.969  1.00  0.79           H  
ATOM   2268  HB2 ASN A 138     117.078  92.331 103.594  1.00  0.79           H  
ATOM   2269  HB3 ASN A 138     118.315  93.065 102.579  1.00  0.79           H  
ATOM   2270 HD21 ASN A 138     117.889  92.495 100.018  1.00  0.79           H  
ATOM   2271 HD22 ASN A 138     117.734  90.767  99.796  1.00  0.79           H  
ATOM   2272  N   PRO A 139     116.101  95.731 100.609  1.00  0.88           N  
ATOM   2273  CA  PRO A 139     116.309  96.490  99.363  1.00  0.88           C  
ATOM   2274  C   PRO A 139     117.709  97.098  99.064  1.00  0.88           C  
ATOM   2275  O   PRO A 139     117.859  98.171  98.473  1.00  0.88           O  
ATOM   2276  CB  PRO A 139     115.237  97.584  99.422  1.00  0.88           C  
ATOM   2277  CG  PRO A 139     115.030  97.804 100.912  1.00  0.88           C  
ATOM   2278  CD  PRO A 139     115.126  96.394 101.461  1.00  0.88           C  
ATOM   2279  HA  PRO A 139     116.105  95.807  98.527  1.00  0.88           H  
ATOM   2280  HB2 PRO A 139     114.311  97.211  98.980  1.00  0.88           H  
ATOM   2281  HB3 PRO A 139     115.500  98.511  98.914  1.00  0.88           H  
ATOM   2282  HG2 PRO A 139     114.074  98.282 101.144  1.00  0.88           H  
ATOM   2283  HG3 PRO A 139     115.837  98.425 101.315  1.00  0.88           H  
ATOM   2284  HD2 PRO A 139     115.424  96.378 102.511  1.00  0.88           H  
ATOM   2285  HD3 PRO A 139     114.173  95.871 101.347  1.00  0.88           H  
ATOM   2286  N   ASP A 140     118.769  96.217  99.192  1.00  0.82           N  
ATOM   2287  CA  ASP A 140     120.105  96.539  98.673  1.00  0.82           C  
ATOM   2288  C   ASP A 140     120.055  96.442  97.133  1.00  0.82           C  
ATOM   2289  O   ASP A 140     120.907  96.950  96.403  1.00  0.82           O  
ATOM   2290  CB  ASP A 140     121.156  95.609  99.259  1.00  0.82           C  
ATOM   2291  CG  ASP A 140     122.501  95.937  98.656  1.00  0.82           C  
ATOM   2292  OD1 ASP A 140     123.011  97.078  98.855  1.00  0.82           O  
ATOM   2293  OD2 ASP A 140     123.044  95.044  97.918  1.00  0.82           O1-
ATOM   2294  H   ASP A 140     118.598  95.308  99.640  1.00  0.82           H  
ATOM   2295  HA  ASP A 140     120.318  97.586  98.922  1.00  0.82           H  
ATOM   2296  HB2 ASP A 140     120.900  94.561  99.064  1.00  0.82           H  
ATOM   2297  HB3 ASP A 140     121.212  95.727 100.347  1.00  0.82           H  
ATOM   2298  N   ILE A 141     118.980  95.740  96.616  1.00  0.85           N  
ATOM   2299  CA  ILE A 141     118.793  95.659  95.177  1.00  0.85           C  
ATOM   2300  C   ILE A 141     118.530  97.068  94.591  1.00  0.85           C  
ATOM   2301  O   ILE A 141     118.758  97.335  93.409  1.00  0.85           O  
ATOM   2302  CB  ILE A 141     117.716  94.621  94.798  1.00  0.85           C  
ATOM   2303  CG1 ILE A 141     117.982  93.991  93.418  1.00  0.85           C  
ATOM   2304  CG2 ILE A 141     116.297  95.202  94.837  1.00  0.85           C  
ATOM   2305  CD1 ILE A 141     119.262  93.169  93.348  1.00  0.85           C  
ATOM   2306  H   ILE A 141     118.341  95.276  97.256  1.00  0.85           H  
ATOM   2307  HA  ILE A 141     119.766  95.344  94.794  1.00  0.85           H  
ATOM   2308  HB  ILE A 141     117.747  93.803  95.531  1.00  0.85           H  
ATOM   2309 HG12 ILE A 141     118.031  94.773  92.657  1.00  0.85           H  
ATOM   2310 HG13 ILE A 141     117.144  93.332  93.158  1.00  0.85           H  
ATOM   2311 HG21 ILE A 141     116.059  95.590  95.833  1.00  0.85           H  
ATOM   2312 HG22 ILE A 141     116.162  96.009  94.111  1.00  0.85           H  
ATOM   2313 HG23 ILE A 141     115.561  94.431  94.589  1.00  0.85           H  
ATOM   2314 HD11 ILE A 141     120.148  93.804  93.305  1.00  0.85           H  
ATOM   2315 HD12 ILE A 141     119.365  92.515  94.218  1.00  0.85           H  
ATOM   2316 HD13 ILE A 141     119.265  92.550  92.445  1.00  0.85           H  
ATOM   2317  N   LEU A 142     117.997  98.009  95.464  1.00  0.87           N  
ATOM   2318  CA  LEU A 142     117.736  99.363  94.981  1.00  0.87           C  
ATOM   2319  C   LEU A 142     119.074 100.058  94.670  1.00  0.87           C  
ATOM   2320  O   LEU A 142     119.187 100.867  93.750  1.00  0.87           O  
ATOM   2321  CB  LEU A 142     116.964 100.232  95.978  1.00  0.87           C  
ATOM   2322  CG  LEU A 142     115.489  99.839  96.169  1.00  0.87           C  
ATOM   2323  CD1 LEU A 142     114.853 100.741  97.230  1.00  0.87           C  
ATOM   2324  CD2 LEU A 142     114.696  99.939  94.866  1.00  0.87           C  
ATOM   2325  H   LEU A 142     117.815  97.763  96.439  1.00  0.87           H  
ATOM   2326  HA  LEU A 142     117.206  99.282  94.026  1.00  0.87           H  
ATOM   2327  HB2 LEU A 142     117.004 101.279  95.644  1.00  0.87           H  
ATOM   2328  HB3 LEU A 142     117.473 100.216  96.949  1.00  0.87           H  
ATOM   2329  HG  LEU A 142     115.435  98.803  96.524  1.00  0.87           H  
ATOM   2330 HD11 LEU A 142     115.405 100.691  98.173  1.00  0.87           H  
ATOM   2331 HD12 LEU A 142     114.844 101.788  96.910  1.00  0.87           H  
ATOM   2332 HD13 LEU A 142     113.820 100.437  97.430  1.00  0.87           H  
ATOM   2333 HD21 LEU A 142     114.861 100.900  94.370  1.00  0.87           H  
ATOM   2334 HD22 LEU A 142     114.990  99.149  94.170  1.00  0.87           H  
ATOM   2335 HD23 LEU A 142     113.622  99.833  95.050  1.00  0.87           H  
ATOM   2336  N   ARG A 143     120.111  99.757  95.525  1.00  0.80           N  
ATOM   2337  CA  ARG A 143     121.456 100.300  95.326  1.00  0.80           C  
ATOM   2338  C   ARG A 143     121.970  99.708  94.004  1.00  0.80           C  
ATOM   2339  O   ARG A 143     122.507 100.404  93.144  1.00  0.80           O  
ATOM   2340  CB  ARG A 143     122.343  99.938  96.513  1.00  0.80           C  
ATOM   2341  CG  ARG A 143     123.824 100.275  96.331  1.00  0.80           C  
ATOM   2342  CD  ARG A 143     124.671  99.561  97.382  1.00  0.80           C  
ATOM   2343  NE  ARG A 143     124.485  98.104  97.328  1.00  0.80           N  
ATOM   2344  CZ  ARG A 143     125.054  97.248  96.439  1.00  0.80           C  
ATOM   2345  NH1 ARG A 143     125.829  97.693  95.415  1.00  0.80           N  
ATOM   2346  NH2 ARG A 143     124.842  95.919  96.518  1.00  0.80           N1+
ATOM   2347  H   ARG A 143     119.935  99.111  96.292  1.00  0.80           H  
ATOM   2348  HA  ARG A 143     121.376 101.387  95.209  1.00  0.80           H  
ATOM   2349  HB2 ARG A 143     122.244  98.869  96.709  1.00  0.80           H  
ATOM   2350  HB3 ARG A 143     121.965 100.437  97.415  1.00  0.80           H  
ATOM   2351  HG2 ARG A 143     123.972 101.358  96.404  1.00  0.80           H  
ATOM   2352  HG3 ARG A 143     124.168  99.968  95.340  1.00  0.80           H  
ATOM   2353  HD2 ARG A 143     124.384  99.888  98.387  1.00  0.80           H  
ATOM   2354  HD3 ARG A 143     125.736  99.788  97.265  1.00  0.80           H  
ATOM   2355  HE  ARG A 143     123.859  97.663  98.083  1.00  0.80           H  
ATOM   2356 HH11 ARG A 143     126.202  97.058  94.681  1.00  0.80           H  
ATOM   2357 HH12 ARG A 143     125.975  98.685  95.265  1.00  0.80           H  
ATOM   2358 HH21 ARG A 143     125.275  95.275  95.873  1.00  0.80           H  
ATOM   2359 HH22 ARG A 143     124.113  95.530  97.175  1.00  0.80           H  
ATOM   2360  N   VAL A 144     121.805  98.348  93.861  1.00  0.88           N  
ATOM   2361  CA  VAL A 144     122.290  97.633  92.680  1.00  0.88           C  
ATOM   2362  C   VAL A 144     121.665  98.230  91.398  1.00  0.88           C  
ATOM   2363  O   VAL A 144     122.314  98.322  90.354  1.00  0.88           O  
ATOM   2364  CB  VAL A 144     121.986  96.130  92.817  1.00  0.88           C  
ATOM   2365  CG1 VAL A 144     122.231  95.347  91.534  1.00  0.88           C  
ATOM   2366  CG2 VAL A 144     122.810  95.506  93.946  1.00  0.88           C  
ATOM   2367  H   VAL A 144     121.355  97.840  94.628  1.00  0.88           H  
ATOM   2368  HA  VAL A 144     123.370  97.812  92.629  1.00  0.88           H  
ATOM   2369  HB  VAL A 144     120.928  96.007  93.060  1.00  0.88           H  
ATOM   2370 HG11 VAL A 144     121.541  95.659  90.744  1.00  0.88           H  
ATOM   2371 HG12 VAL A 144     123.257  95.480  91.179  1.00  0.88           H  
ATOM   2372 HG13 VAL A 144     122.060  94.278  91.696  1.00  0.88           H  
ATOM   2373 HG21 VAL A 144     123.881  95.602  93.747  1.00  0.88           H  
ATOM   2374 HG22 VAL A 144     122.609  95.985  94.905  1.00  0.88           H  
ATOM   2375 HG23 VAL A 144     122.573  94.444  94.063  1.00  0.88           H  
ATOM   2376  N   TYR A 145     120.319  98.540  91.468  1.00  0.85           N  
ATOM   2377  CA  TYR A 145     119.631  99.134  90.323  1.00  0.85           C  
ATOM   2378  C   TYR A 145     119.936 100.637  90.173  1.00  0.85           C  
ATOM   2379  O   TYR A 145     120.097 101.157  89.063  1.00  0.85           O  
ATOM   2380  CB  TYR A 145     118.106  98.922  90.386  1.00  0.85           C  
ATOM   2381  CG  TYR A 145     117.621  97.486  90.318  1.00  0.85           C  
ATOM   2382  CD1 TYR A 145     118.306  96.496  89.595  1.00  0.85           C  
ATOM   2383  CD2 TYR A 145     116.419  97.134  90.959  1.00  0.85           C  
ATOM   2384  CE1 TYR A 145     117.830  95.185  89.556  1.00  0.85           C  
ATOM   2385  CE2 TYR A 145     115.935  95.821  90.911  1.00  0.85           C  
ATOM   2386  CZ  TYR A 145     116.655  94.855  90.217  1.00  0.85           C  
ATOM   2387  OH  TYR A 145     116.261  93.551  90.176  1.00  0.85           O  
ATOM   2388  H   TYR A 145     119.795  98.301  92.321  1.00  0.85           H  
ATOM   2389  HA  TYR A 145     120.040  98.672  89.417  1.00  0.85           H  
ATOM   2390  HB2 TYR A 145     117.633  99.461  89.555  1.00  0.85           H  
ATOM   2391  HB3 TYR A 145     117.727  99.379  91.311  1.00  0.85           H  
ATOM   2392  HD1 TYR A 145     119.225  96.719  89.061  1.00  0.85           H  
ATOM   2393  HD2 TYR A 145     115.861  97.881  91.519  1.00  0.85           H  
ATOM   2394  HE1 TYR A 145     118.387  94.418  89.028  1.00  0.85           H  
ATOM   2395  HE2 TYR A 145     115.018  95.565  91.437  1.00  0.85           H  
ATOM   2396  HH  TYR A 145     115.522  93.412  90.818  1.00  0.85           H  
ATOM   2397  N   ALA A 146     119.896 101.403  91.326  1.00  0.89           N  
ATOM   2398  CA  ALA A 146     120.067 102.856  91.272  1.00  0.89           C  
ATOM   2399  C   ALA A 146     121.435 103.222  90.696  1.00  0.89           C  
ATOM   2400  O   ALA A 146     121.657 104.289  90.124  1.00  0.89           O  
ATOM   2401  CB  ALA A 146     119.923 103.513  92.637  1.00  0.89           C  
ATOM   2402  H   ALA A 146     119.713 100.970  92.241  1.00  0.89           H  
ATOM   2403  HA  ALA A 146     119.304 103.239  90.597  1.00  0.89           H  
ATOM   2404  HB1 ALA A 146     118.924 103.344  93.050  1.00  0.89           H  
ATOM   2405  HB2 ALA A 146     120.658 103.121  93.349  1.00  0.89           H  
ATOM   2406  HB3 ALA A 146     120.078 104.595  92.569  1.00  0.89           H  
ATOM   2407  N   ASN A 147     122.421 102.280  90.918  1.00  0.86           N  
ATOM   2408  CA  ASN A 147     123.776 102.420  90.389  1.00  0.86           C  
ATOM   2409  C   ASN A 147     123.867 102.298  88.843  1.00  0.86           C  
ATOM   2410  O   ASN A 147     124.942 102.439  88.254  1.00  0.86           O  
ATOM   2411  CB  ASN A 147     124.739 101.441  91.067  1.00  0.86           C  
ATOM   2412  CG  ASN A 147     125.058 101.675  92.541  1.00  0.86           C  
ATOM   2413  ND2 ASN A 147     124.509 102.766  93.151  1.00  0.86           N  
ATOM   2414  OD1 ASN A 147     125.789 100.902  93.165  1.00  0.86           O  
ATOM   2415  H   ASN A 147     122.202 101.462  91.502  1.00  0.86           H  
ATOM   2416  HA  ASN A 147     124.088 103.453  90.594  1.00  0.86           H  
ATOM   2417  HB2 ASN A 147     125.705 101.454  90.549  1.00  0.86           H  
ATOM   2418  HB3 ASN A 147     124.344 100.421  90.984  1.00  0.86           H  
ATOM   2419 HD21 ASN A 147     124.757 102.949  94.114  1.00  0.86           H  
ATOM   2420 HD22 ASN A 147     123.854 103.401  92.711  1.00  0.86           H  
ATOM   2421  N   LEU A 148     122.666 102.113  88.176  1.00  0.90           N  
ATOM   2422  CA  LEU A 148     122.554 102.267  86.727  1.00  0.90           C  
ATOM   2423  C   LEU A 148     122.034 103.671  86.341  1.00  0.90           C  
ATOM   2424  O   LEU A 148     121.913 104.025  85.161  1.00  0.90           O  
ATOM   2425  CB  LEU A 148     121.641 101.204  86.100  1.00  0.90           C  
ATOM   2426  CG  LEU A 148     122.081  99.749  86.348  1.00  0.90           C  
ATOM   2427  CD1 LEU A 148     121.086  98.793  85.684  1.00  0.90           C  
ATOM   2428  CD2 LEU A 148     123.491  99.478  85.825  1.00  0.90           C  
ATOM   2429  H   LEU A 148     121.818 101.867  88.699  1.00  0.90           H  
ATOM   2430  HA  LEU A 148     123.555 102.207  86.285  1.00  0.90           H  
ATOM   2431  HB2 LEU A 148     121.581 101.378  85.017  1.00  0.90           H  
ATOM   2432  HB3 LEU A 148     120.619 101.337  86.478  1.00  0.90           H  
ATOM   2433  HG  LEU A 148     122.069  99.546  87.426  1.00  0.90           H  
ATOM   2434 HD11 LEU A 148     120.077  98.942  86.084  1.00  0.90           H  
ATOM   2435 HD12 LEU A 148     121.048  98.947  84.600  1.00  0.90           H  
ATOM   2436 HD13 LEU A 148     121.364  97.749  85.864  1.00  0.90           H  
ATOM   2437 HD21 LEU A 148     123.572  99.716  84.759  1.00  0.90           H  
ATOM   2438 HD22 LEU A 148     124.240 100.066  86.363  1.00  0.90           H  
ATOM   2439 HD23 LEU A 148     123.756  98.427  85.961  1.00  0.90           H  
ATOM   2440  N   GLY A 149     121.720 104.498  87.403  1.00  0.86           N  
ATOM   2441  CA  GLY A 149     121.057 105.769  87.228  1.00  0.86           C  
ATOM   2442  C   GLY A 149     121.855 106.620  86.265  1.00  0.86           C  
ATOM   2443  O   GLY A 149     121.334 107.095  85.258  1.00  0.86           O  
ATOM   2444  H   GLY A 149     121.897 104.190  88.368  1.00  0.86           H  
ATOM   2445  HA2 GLY A 149     120.980 106.271  88.195  1.00  0.86           H  
ATOM   2446  HA3 GLY A 149     120.061 105.582  86.819  1.00  0.86           H  
ATOM   2447  N   GLU A 150     123.197 106.770  86.554  1.00  0.80           N  
ATOM   2448  CA  GLU A 150     124.034 107.668  85.752  1.00  0.80           C  
ATOM   2449  C   GLU A 150     124.587 107.005  84.467  1.00  0.80           C  
ATOM   2450  O   GLU A 150     125.460 107.531  83.781  1.00  0.80           O  
ATOM   2451  CB  GLU A 150     125.117 108.305  86.635  1.00  0.80           C  
ATOM   2452  CG  GLU A 150     125.508 109.729  86.237  1.00  0.80           C  
ATOM   2453  CD  GLU A 150     124.471 110.806  86.492  1.00  0.80           C  
ATOM   2454  OE1 GLU A 150     123.237 110.516  86.410  1.00  0.80           O  
ATOM   2455  OE2 GLU A 150     124.887 111.990  86.701  1.00  0.80           O1-
ATOM   2456  H   GLU A 150     123.598 106.238  87.324  1.00  0.80           H  
ATOM   2457  HA  GLU A 150     123.365 108.439  85.364  1.00  0.80           H  
ATOM   2458  HB2 GLU A 150     126.014 107.674  86.621  1.00  0.80           H  
ATOM   2459  HB3 GLU A 150     124.775 108.335  87.678  1.00  0.80           H  
ATOM   2460  HG2 GLU A 150     125.777 109.769  85.176  1.00  0.80           H  
ATOM   2461  HG3 GLU A 150     126.409 110.002  86.801  1.00  0.80           H  
ATOM   2462  N   ARG A 151     123.905 105.875  84.053  1.00  0.81           N  
ATOM   2463  CA  ARG A 151     124.053 105.283  82.720  1.00  0.81           C  
ATOM   2464  C   ARG A 151     122.759 105.554  81.942  1.00  0.81           C  
ATOM   2465  O   ARG A 151     122.741 106.064  80.821  1.00  0.81           O  
ATOM   2466  CB  ARG A 151     124.331 103.791  82.845  1.00  0.81           C  
ATOM   2467  CG  ARG A 151     124.360 103.084  81.489  1.00  0.81           C  
ATOM   2468  CD  ARG A 151     124.862 101.662  81.654  1.00  0.81           C  
ATOM   2469  NE  ARG A 151     126.238 101.673  82.155  1.00  0.81           N  
ATOM   2470  CZ  ARG A 151     127.334 101.787  81.357  1.00  0.81           C  
ATOM   2471  NH1 ARG A 151     127.255 101.974  80.021  1.00  0.81           N  
ATOM   2472  NH2 ARG A 151     128.565 101.748  81.907  1.00  0.81           N1+
ATOM   2473  H   ARG A 151     123.245 105.452  84.704  1.00  0.81           H  
ATOM   2474  HA  ARG A 151     124.873 105.778  82.188  1.00  0.81           H  
ATOM   2475  HB2 ARG A 151     123.584 103.296  83.475  1.00  0.81           H  
ATOM   2476  HB3 ARG A 151     125.289 103.671  83.367  1.00  0.81           H  
ATOM   2477  HG2 ARG A 151     125.010 103.639  80.805  1.00  0.81           H  
ATOM   2478  HG3 ARG A 151     123.358 103.061  81.049  1.00  0.81           H  
ATOM   2479  HD2 ARG A 151     124.820 101.097  80.718  1.00  0.81           H  
ATOM   2480  HD3 ARG A 151     124.251 101.112  82.378  1.00  0.81           H  
ATOM   2481  HE  ARG A 151     126.390 101.521  83.145  1.00  0.81           H  
ATOM   2482 HH11 ARG A 151     128.090 101.992  79.448  1.00  0.81           H  
ATOM   2483 HH12 ARG A 151     126.374 102.200  79.520  1.00  0.81           H  
ATOM   2484 HH21 ARG A 151     129.377 101.621  81.313  1.00  0.81           H  
ATOM   2485 HH22 ARG A 151     128.706 101.614  82.899  1.00  0.81           H  
ATOM   2486  N   VAL A 152     121.612 105.157  82.598  1.00  0.90           N  
ATOM   2487  CA  VAL A 152     120.291 105.371  82.018  1.00  0.90           C  
ATOM   2488  C   VAL A 152     120.024 106.886  81.915  1.00  0.90           C  
ATOM   2489  O   VAL A 152     119.252 107.339  81.066  1.00  0.90           O  
ATOM   2490  CB  VAL A 152     119.212 104.632  82.840  1.00  0.90           C  
ATOM   2491  CG1 VAL A 152     117.789 104.967  82.386  1.00  0.90           C  
ATOM   2492  CG2 VAL A 152     119.410 103.113  82.740  1.00  0.90           C  
ATOM   2493  H   VAL A 152     121.684 104.699  83.514  1.00  0.90           H  
ATOM   2494  HA  VAL A 152     120.320 104.986  80.990  1.00  0.90           H  
ATOM   2495  HB  VAL A 152     119.304 104.917  83.895  1.00  0.90           H  
ATOM   2496 HG11 VAL A 152     117.547 106.016  82.579  1.00  0.90           H  
ATOM   2497 HG12 VAL A 152     117.659 104.773  81.318  1.00  0.90           H  
ATOM   2498 HG13 VAL A 152     117.053 104.364  82.929  1.00  0.90           H  
ATOM   2499 HG21 VAL A 152     119.333 102.774  81.701  1.00  0.90           H  
ATOM   2500 HG22 VAL A 152     120.387 102.805  83.123  1.00  0.90           H  
ATOM   2501 HG23 VAL A 152     118.650 102.584  83.323  1.00  0.90           H  
ATOM   2502  N   ARG A 153     120.609 107.693  82.866  1.00  0.82           N  
ATOM   2503  CA  ARG A 153     120.494 109.146  82.782  1.00  0.82           C  
ATOM   2504  C   ARG A 153     121.479 109.746  81.762  1.00  0.82           C  
ATOM   2505  O   ARG A 153     121.281 110.857  81.262  1.00  0.82           O  
ATOM   2506  CB  ARG A 153     120.694 109.805  84.143  1.00  0.82           C  
ATOM   2507  CG  ARG A 153     120.083 111.207  84.234  1.00  0.82           C  
ATOM   2508  CD  ARG A 153     120.309 111.783  85.623  1.00  0.82           C  
ATOM   2509  NE  ARG A 153     121.709 112.165  85.799  1.00  0.82           N  
ATOM   2510  CZ  ARG A 153     122.216 113.412  85.642  1.00  0.82           C  
ATOM   2511  NH1 ARG A 153     121.481 114.416  85.117  1.00  0.82           N  
ATOM   2512  NH2 ARG A 153     123.473 113.705  86.032  1.00  0.82           N1+
ATOM   2513  H   ARG A 153     121.091 107.286  83.680  1.00  0.82           H  
ATOM   2514  HA  ARG A 153     119.484 109.364  82.418  1.00  0.82           H  
ATOM   2515  HB2 ARG A 153     121.763 109.846  84.372  1.00  0.82           H  
ATOM   2516  HB3 ARG A 153     120.218 109.195  84.918  1.00  0.82           H  
ATOM   2517  HG2 ARG A 153     119.008 111.151  84.032  1.00  0.82           H  
ATOM   2518  HG3 ARG A 153     120.521 111.872  83.484  1.00  0.82           H  
ATOM   2519  HD2 ARG A 153     120.078 111.049  86.402  1.00  0.82           H  
ATOM   2520  HD3 ARG A 153     119.664 112.642  85.825  1.00  0.82           H  
ATOM   2521  HE  ARG A 153     122.382 111.413  86.157  1.00  0.82           H  
ATOM   2522 HH11 ARG A 153     121.910 115.318  84.948  1.00  0.82           H  
ATOM   2523 HH12 ARG A 153     120.552 114.248  84.722  1.00  0.82           H  
ATOM   2524 HH21 ARG A 153     123.886 114.654  86.036  1.00  0.82           H  
ATOM   2525 HH22 ARG A 153     124.134 112.957  86.407  1.00  0.82           H  
ATOM   2526  N   GLN A 154     122.620 109.016  81.488  1.00  0.85           N  
ATOM   2527  CA  GLN A 154     123.565 109.491  80.472  1.00  0.85           C  
ATOM   2528  C   GLN A 154     122.859 109.353  79.108  1.00  0.85           C  
ATOM   2529  O   GLN A 154     123.014 110.166  78.199  1.00  0.85           O  
ATOM   2530  CB  GLN A 154     124.889 108.730  80.536  1.00  0.85           C  
ATOM   2531  CG  GLN A 154     125.982 109.273  79.614  1.00  0.85           C  
ATOM   2532  CD  GLN A 154     126.325 110.741  79.787  1.00  0.85           C  
ATOM   2533  OE1 GLN A 154     126.429 111.494  78.820  1.00  0.85           O  
ATOM   2534  NE2 GLN A 154     126.550 111.159  81.069  1.00  0.85           N  
ATOM   2535  H   GLN A 154     122.778 108.147  81.991  1.00  0.85           H  
ATOM   2536  HA  GLN A 154     123.725 110.557  80.658  1.00  0.85           H  
ATOM   2537  HB2 GLN A 154     124.730 107.675  80.285  1.00  0.85           H  
ATOM   2538  HB3 GLN A 154     125.254 108.746  81.568  1.00  0.85           H  
ATOM   2539  HG2 GLN A 154     125.687 109.122  78.569  1.00  0.85           H  
ATOM   2540  HG3 GLN A 154     126.904 108.701  79.771  1.00  0.85           H  
ATOM   2541 HE21 GLN A 154     126.770 112.137  81.216  1.00  0.85           H  
ATOM   2542 HE22 GLN A 154     126.511 110.561  81.887  1.00  0.85           H  
ATOM   2543  N   ALA A 155     122.052 108.233  78.994  1.00  0.90           N  
ATOM   2544  CA  ALA A 155     121.183 108.053  77.844  1.00  0.90           C  
ATOM   2545  C   ALA A 155     120.182 109.211  77.703  1.00  0.90           C  
ATOM   2546  O   ALA A 155     119.967 109.752  76.613  1.00  0.90           O  
ATOM   2547  CB  ALA A 155     120.439 106.735  77.910  1.00  0.90           C  
ATOM   2548  H   ALA A 155     122.094 107.539  79.748  1.00  0.90           H  
ATOM   2549  HA  ALA A 155     121.811 108.084  76.949  1.00  0.90           H  
ATOM   2550  HB1 ALA A 155     121.124 105.890  77.792  1.00  0.90           H  
ATOM   2551  HB2 ALA A 155     119.923 106.603  78.861  1.00  0.90           H  
ATOM   2552  HB3 ALA A 155     119.678 106.694  77.128  1.00  0.90           H  
ATOM   2553  N   LEU A 156     119.518 109.583  78.856  1.00  0.89           N  
ATOM   2554  CA  LEU A 156     118.603 110.714  78.819  1.00  0.89           C  
ATOM   2555  C   LEU A 156     119.365 112.002  78.455  1.00  0.89           C  
ATOM   2556  O   LEU A 156     118.902 112.814  77.649  1.00  0.89           O  
ATOM   2557  CB  LEU A 156     117.888 110.970  80.150  1.00  0.89           C  
ATOM   2558  CG  LEU A 156     116.755 109.997  80.506  1.00  0.89           C  
ATOM   2559  CD1 LEU A 156     116.241 110.339  81.908  1.00  0.89           C  
ATOM   2560  CD2 LEU A 156     115.596 110.068  79.510  1.00  0.89           C  
ATOM   2561  H   LEU A 156     119.643 109.044  79.716  1.00  0.89           H  
ATOM   2562  HA  LEU A 156     117.887 110.530  78.014  1.00  0.89           H  
ATOM   2563  HB2 LEU A 156     117.463 111.981  80.123  1.00  0.89           H  
ATOM   2564  HB3 LEU A 156     118.623 110.980  80.963  1.00  0.89           H  
ATOM   2565  HG  LEU A 156     117.140 108.971  80.519  1.00  0.89           H  
ATOM   2566 HD11 LEU A 156     117.025 110.194  82.658  1.00  0.89           H  
ATOM   2567 HD12 LEU A 156     115.901 111.378  81.967  1.00  0.89           H  
ATOM   2568 HD13 LEU A 156     115.397 109.703  82.180  1.00  0.89           H  
ATOM   2569 HD21 LEU A 156     115.221 111.093  79.408  1.00  0.89           H  
ATOM   2570 HD22 LEU A 156     115.896 109.715  78.519  1.00  0.89           H  
ATOM   2571 HD23 LEU A 156     114.762 109.438  79.839  1.00  0.89           H  
ATOM   2572  N   LEU A 157     120.534 112.242  79.153  1.00  0.89           N  
ATOM   2573  CA  LEU A 157     121.298 113.467  78.913  1.00  0.89           C  
ATOM   2574  C   LEU A 157     121.726 113.582  77.434  1.00  0.89           C  
ATOM   2575  O   LEU A 157     121.880 114.681  76.895  1.00  0.89           O  
ATOM   2576  CB  LEU A 157     122.562 113.553  79.781  1.00  0.89           C  
ATOM   2577  CG  LEU A 157     122.310 113.979  81.240  1.00  0.89           C  
ATOM   2578  CD1 LEU A 157     123.575 113.728  82.066  1.00  0.89           C  
ATOM   2579  CD2 LEU A 157     121.915 115.453  81.345  1.00  0.89           C  
ATOM   2580  H   LEU A 157     120.849 111.578  79.877  1.00  0.89           H  
ATOM   2581  HA  LEU A 157     120.621 114.307  79.101  1.00  0.89           H  
ATOM   2582  HB2 LEU A 157     123.271 114.262  79.333  1.00  0.89           H  
ATOM   2583  HB3 LEU A 157     123.069 112.581  79.764  1.00  0.89           H  
ATOM   2584  HG  LEU A 157     121.499 113.380  81.667  1.00  0.89           H  
ATOM   2585 HD11 LEU A 157     123.816 112.660  82.093  1.00  0.89           H  
ATOM   2586 HD12 LEU A 157     124.436 114.260  81.647  1.00  0.89           H  
ATOM   2587 HD13 LEU A 157     123.444 114.066  83.097  1.00  0.89           H  
ATOM   2588 HD21 LEU A 157     122.682 116.103  80.910  1.00  0.89           H  
ATOM   2589 HD22 LEU A 157     120.970 115.654  80.834  1.00  0.89           H  
ATOM   2590 HD23 LEU A 157     121.786 115.743  82.393  1.00  0.89           H  
ATOM   2591  N   LYS A 158     122.032 112.384  76.823  1.00  0.86           N  
ATOM   2592  CA  LYS A 158     122.421 112.282  75.424  1.00  0.86           C  
ATOM   2593  C   LYS A 158     121.217 112.457  74.474  1.00  0.86           C  
ATOM   2594  O   LYS A 158     121.294 113.165  73.462  1.00  0.86           O  
ATOM   2595  CB  LYS A 158     123.073 110.922  75.142  1.00  0.86           C  
ATOM   2596  CG  LYS A 158     124.521 110.797  75.647  1.00  0.86           C  
ATOM   2597  CD  LYS A 158     125.514 110.924  74.496  1.00  0.86           C  
ATOM   2598  CE  LYS A 158     126.951 110.631  74.900  1.00  0.86           C  
ATOM   2599  NZ  LYS A 158     127.766 110.516  73.667  1.00  0.86           N1+
ATOM   2600  H   LYS A 158     122.012 111.519  77.375  1.00  0.86           H  
ATOM   2601  HA  LYS A 158     123.120 113.098  75.204  1.00  0.86           H  
ATOM   2602  HB2 LYS A 158     123.031 110.709  74.069  1.00  0.86           H  
ATOM   2603  HB3 LYS A 158     122.474 110.136  75.616  1.00  0.86           H  
ATOM   2604  HG2 LYS A 158     124.647 109.805  76.096  1.00  0.86           H  
ATOM   2605  HG3 LYS A 158     124.741 111.534  76.426  1.00  0.86           H  
ATOM   2606  HD2 LYS A 158     125.455 111.936  74.081  1.00  0.86           H  
ATOM   2607  HD3 LYS A 158     125.216 110.222  73.709  1.00  0.86           H  
ATOM   2608  HE2 LYS A 158     127.046 109.678  75.428  1.00  0.86           H  
ATOM   2609  HE3 LYS A 158     127.381 111.436  75.503  1.00  0.86           H  
ATOM   2610  HZ1 LYS A 158     127.436 109.718  73.054  1.00  0.86           H  
ATOM   2611  HZ2 LYS A 158     127.761 111.359  73.030  1.00  0.86           H  
ATOM   2612  HZ3 LYS A 158     128.754 110.331  73.865  1.00  0.86           H  
ATOM   2613  N   THR A 159     120.097 111.691  74.731  1.00  0.89           N  
ATOM   2614  CA  THR A 159     118.988 111.627  73.770  1.00  0.89           C  
ATOM   2615  C   THR A 159     118.300 112.985  73.570  1.00  0.89           C  
ATOM   2616  O   THR A 159     117.685 113.265  72.537  1.00  0.89           O  
ATOM   2617  CB  THR A 159     117.961 110.531  74.111  1.00  0.89           C  
ATOM   2618  OG1 THR A 159     117.332 110.066  72.904  1.00  0.89           O  
ATOM   2619  CG2 THR A 159     116.884 110.961  75.102  1.00  0.89           C  
ATOM   2620  H   THR A 159     120.062 111.108  75.579  1.00  0.89           H  
ATOM   2621  HA  THR A 159     119.453 111.386  72.805  1.00  0.89           H  
ATOM   2622  HB  THR A 159     118.494 109.664  74.517  1.00  0.89           H  
ATOM   2623 HG21 THR A 159     117.314 111.442  75.982  1.00  0.89           H  
ATOM   2624 HG22 THR A 159     116.161 111.641  74.639  1.00  0.89           H  
ATOM   2625 HG23 THR A 159     116.309 110.095  75.444  1.00  0.89           H  
ATOM   2626  HG1 THR A 159     116.702 109.367  73.190  1.00  0.89           H  
ATOM   2627  N   VAL A 160     118.385 113.853  74.645  1.00  0.87           N  
ATOM   2628  CA  VAL A 160     117.819 115.195  74.557  1.00  0.87           C  
ATOM   2629  C   VAL A 160     118.570 115.955  73.446  1.00  0.87           C  
ATOM   2630  O   VAL A 160     117.979 116.733  72.691  1.00  0.87           O  
ATOM   2631  CB  VAL A 160     117.891 115.920  75.916  1.00  0.87           C  
ATOM   2632  CG1 VAL A 160     117.636 117.428  75.805  1.00  0.87           C  
ATOM   2633  CG2 VAL A 160     116.866 115.325  76.889  1.00  0.87           C  
ATOM   2634  H   VAL A 160     118.836 113.525  75.502  1.00  0.87           H  
ATOM   2635  HA  VAL A 160     116.776 115.094  74.227  1.00  0.87           H  
ATOM   2636  HB  VAL A 160     118.892 115.780  76.346  1.00  0.87           H  
ATOM   2637 HG11 VAL A 160     118.423 117.925  75.229  1.00  0.87           H  
ATOM   2638 HG12 VAL A 160     116.674 117.632  75.323  1.00  0.87           H  
ATOM   2639 HG13 VAL A 160     117.624 117.893  76.796  1.00  0.87           H  
ATOM   2640 HG21 VAL A 160     115.842 115.573  76.587  1.00  0.87           H  
ATOM   2641 HG22 VAL A 160     116.937 114.236  76.946  1.00  0.87           H  
ATOM   2642 HG23 VAL A 160     117.030 115.721  77.896  1.00  0.87           H  
ATOM   2643  N   GLN A 161     119.942 115.772  73.403  1.00  0.84           N  
ATOM   2644  CA  GLN A 161     120.754 116.516  72.451  1.00  0.84           C  
ATOM   2645  C   GLN A 161     120.552 115.916  71.055  1.00  0.84           C  
ATOM   2646  O   GLN A 161     120.585 116.622  70.043  1.00  0.84           O  
ATOM   2647  CB  GLN A 161     122.240 116.546  72.821  1.00  0.84           C  
ATOM   2648  CG  GLN A 161     122.477 117.260  74.153  1.00  0.84           C  
ATOM   2649  CD  GLN A 161     123.913 117.708  74.341  1.00  0.84           C  
ATOM   2650  OE1 GLN A 161     124.673 117.999  73.422  1.00  0.84           O  
ATOM   2651  NE2 GLN A 161     124.289 117.830  75.655  1.00  0.84           N  
ATOM   2652  H   GLN A 161     120.374 115.081  74.016  1.00  0.84           H  
ATOM   2653  HA  GLN A 161     120.366 117.542  72.411  1.00  0.84           H  
ATOM   2654  HB2 GLN A 161     122.791 117.047  72.016  1.00  0.84           H  
ATOM   2655  HB3 GLN A 161     122.649 115.529  72.877  1.00  0.84           H  
ATOM   2656  HG2 GLN A 161     122.184 116.606  74.981  1.00  0.84           H  
ATOM   2657  HG3 GLN A 161     121.861 118.165  74.216  1.00  0.84           H  
ATOM   2658 HE21 GLN A 161     123.684 117.607  76.441  1.00  0.84           H  
ATOM   2659 HE22 GLN A 161     125.224 118.166  75.864  1.00  0.84           H  
ATOM   2660  N   PHE A 162     120.408 114.542  70.995  1.00  0.89           N  
ATOM   2661  CA  PHE A 162     120.132 113.912  69.712  1.00  0.89           C  
ATOM   2662  C   PHE A 162     118.788 114.403  69.170  1.00  0.89           C  
ATOM   2663  O   PHE A 162     118.664 114.717  67.981  1.00  0.89           O  
ATOM   2664  CB  PHE A 162     120.121 112.389  69.796  1.00  0.89           C  
ATOM   2665  CG  PHE A 162     119.891 111.756  68.444  1.00  0.89           C  
ATOM   2666  CD1 PHE A 162     120.911 111.736  67.487  1.00  0.89           C  
ATOM   2667  CD2 PHE A 162     118.640 111.213  68.120  1.00  0.89           C  
ATOM   2668  CE1 PHE A 162     120.684 111.172  66.233  1.00  0.89           C  
ATOM   2669  CE2 PHE A 162     118.427 110.623  66.876  1.00  0.89           C  
ATOM   2670  CZ  PHE A 162     119.446 110.612  65.929  1.00  0.89           C  
ATOM   2671  H   PHE A 162     120.512 113.996  71.856  1.00  0.89           H  
ATOM   2672  HA  PHE A 162     120.903 114.254  69.013  1.00  0.89           H  
ATOM   2673  HB2 PHE A 162     119.350 112.048  70.498  1.00  0.89           H  
ATOM   2674  HB3 PHE A 162     121.073 112.025  70.202  1.00  0.89           H  
ATOM   2675  HD1 PHE A 162     121.882 112.169  67.708  1.00  0.89           H  
ATOM   2676  HD2 PHE A 162     117.825 111.229  68.841  1.00  0.89           H  
ATOM   2677  HE1 PHE A 162     121.476 111.171  65.491  1.00  0.89           H  
ATOM   2678  HE2 PHE A 162     117.462 110.179  66.650  1.00  0.89           H  
ATOM   2679  HZ  PHE A 162     119.282 110.169  64.952  1.00  0.89           H  
ATOM   2680  N   CYS A 163     117.713 114.404  70.045  1.00  0.90           N  
ATOM   2681  CA  CYS A 163     116.384 114.744  69.539  1.00  0.90           C  
ATOM   2682  C   CYS A 163     116.413 116.169  68.951  1.00  0.90           C  
ATOM   2683  O   CYS A 163     115.753 116.467  67.955  1.00  0.90           O  
ATOM   2684  CB  CYS A 163     115.286 114.660  70.595  1.00  0.90           C  
ATOM   2685  SG  CYS A 163     114.945 112.958  71.156  1.00  0.90           S  
ATOM   2686  H   CYS A 163     117.840 114.123  71.028  1.00  0.90           H  
ATOM   2687  HA  CYS A 163     116.171 114.063  68.704  1.00  0.90           H  
ATOM   2688  HB2 CYS A 163     114.353 115.045  70.177  1.00  0.90           H  
ATOM   2689  HB3 CYS A 163     115.539 115.263  71.473  1.00  0.90           H  
ATOM   2690  HG  CYS A 163     116.074 112.812  71.880  1.00  0.90           H  
ATOM   2691  N   ASP A 164     117.179 117.096  69.635  1.00  0.87           N  
ATOM   2692  CA  ASP A 164     117.322 118.471  69.149  1.00  0.87           C  
ATOM   2693  C   ASP A 164     118.164 118.545  67.868  1.00  0.87           C  
ATOM   2694  O   ASP A 164     117.844 119.268  66.919  1.00  0.87           O  
ATOM   2695  CB  ASP A 164     117.954 119.381  70.190  1.00  0.87           C  
ATOM   2696  CG  ASP A 164     116.933 119.994  71.111  1.00  0.87           C  
ATOM   2697  OD1 ASP A 164     115.726 120.049  70.739  1.00  0.87           O  
ATOM   2698  OD2 ASP A 164     117.374 120.441  72.215  1.00  0.87           O1-
ATOM   2699  H   ASP A 164     117.633 116.817  70.507  1.00  0.87           H  
ATOM   2700  HA  ASP A 164     116.323 118.802  68.851  1.00  0.87           H  
ATOM   2701  HB2 ASP A 164     118.467 120.224  69.709  1.00  0.87           H  
ATOM   2702  HB3 ASP A 164     118.707 118.845  70.780  1.00  0.87           H  
ATOM   2703  N   ALA A 165     119.344 117.830  67.880  1.00  0.87           N  
ATOM   2704  CA  ALA A 165     120.214 117.868  66.712  1.00  0.87           C  
ATOM   2705  C   ALA A 165     119.475 117.308  65.489  1.00  0.87           C  
ATOM   2706  O   ALA A 165     119.628 117.790  64.365  1.00  0.87           O  
ATOM   2707  CB  ALA A 165     121.494 117.085  66.937  1.00  0.87           C  
ATOM   2708  H   ALA A 165     119.620 117.291  68.710  1.00  0.87           H  
ATOM   2709  HA  ALA A 165     120.448 118.920  66.508  1.00  0.87           H  
ATOM   2710  HB1 ALA A 165     122.062 117.509  67.772  1.00  0.87           H  
ATOM   2711  HB2 ALA A 165     121.284 116.035  67.165  1.00  0.87           H  
ATOM   2712  HB3 ALA A 165     122.129 117.109  66.045  1.00  0.87           H  
ATOM   2713  N   MET A 166     118.689 116.199  65.721  1.00  0.87           N  
ATOM   2714  CA  MET A 166     117.881 115.604  64.659  1.00  0.87           C  
ATOM   2715  C   MET A 166     116.789 116.595  64.201  1.00  0.87           C  
ATOM   2716  O   MET A 166     116.470 116.691  63.010  1.00  0.87           O  
ATOM   2717  CB  MET A 166     117.259 114.303  65.160  1.00  0.87           C  
ATOM   2718  CG  MET A 166     116.453 113.588  64.084  1.00  0.87           C  
ATOM   2719  SD  MET A 166     115.840 112.034  64.782  1.00  0.87           S  
ATOM   2720  CE  MET A 166     114.509 111.696  63.614  1.00  0.87           C  
ATOM   2721  H   MET A 166     118.690 115.760  66.654  1.00  0.87           H  
ATOM   2722  HA  MET A 166     118.545 115.414  63.807  1.00  0.87           H  
ATOM   2723  HB2 MET A 166     116.616 114.510  66.026  1.00  0.87           H  
ATOM   2724  HB3 MET A 166     118.066 113.648  65.515  1.00  0.87           H  
ATOM   2725  HG2 MET A 166     117.083 113.360  63.221  1.00  0.87           H  
ATOM   2726  HG3 MET A 166     115.605 114.198  63.764  1.00  0.87           H  
ATOM   2727  HE1 MET A 166     113.764 112.493  63.644  1.00  0.87           H  
ATOM   2728  HE2 MET A 166     114.904 111.592  62.602  1.00  0.87           H  
ATOM   2729  HE3 MET A 166     114.024 110.761  63.900  1.00  0.87           H  
ATOM   2730  N   ARG A 167     116.136 117.278  65.213  1.00  0.83           N  
ATOM   2731  CA  ARG A 167     115.079 118.239  64.907  1.00  0.83           C  
ATOM   2732  C   ARG A 167     115.643 119.393  64.056  1.00  0.83           C  
ATOM   2733  O   ARG A 167     114.987 119.895  63.140  1.00  0.83           O  
ATOM   2734  CB  ARG A 167     114.445 118.773  66.201  1.00  0.83           C  
ATOM   2735  CG  ARG A 167     113.381 119.855  66.021  1.00  0.83           C  
ATOM   2736  CD  ARG A 167     112.209 119.388  65.173  1.00  0.83           C  
ATOM   2737  NE  ARG A 167     111.225 120.465  65.011  1.00  0.83           N  
ATOM   2738  CZ  ARG A 167     110.421 120.571  63.919  1.00  0.83           C  
ATOM   2739  NH1 ARG A 167     110.370 119.592  62.998  1.00  0.83           N  
ATOM   2740  NH2 ARG A 167     109.687 121.692  63.739  1.00  0.83           N1+
ATOM   2741  H   ARG A 167     116.362 117.078  66.193  1.00  0.83           H  
ATOM   2742  HA  ARG A 167     114.339 117.705  64.299  1.00  0.83           H  
ATOM   2743  HB2 ARG A 167     115.224 119.186  66.849  1.00  0.83           H  
ATOM   2744  HB3 ARG A 167     114.000 117.934  66.749  1.00  0.83           H  
ATOM   2745  HG2 ARG A 167     113.824 120.755  65.577  1.00  0.83           H  
ATOM   2746  HG3 ARG A 167     113.011 120.166  67.005  1.00  0.83           H  
ATOM   2747  HD2 ARG A 167     111.711 118.532  65.637  1.00  0.83           H  
ATOM   2748  HD3 ARG A 167     112.587 119.118  64.188  1.00  0.83           H  
ATOM   2749  HE  ARG A 167     111.236 121.245  65.654  1.00  0.83           H  
ATOM   2750 HH11 ARG A 167     110.959 118.740  63.014  1.00  0.83           H  
ATOM   2751 HH12 ARG A 167     109.752 119.630  62.178  1.00  0.83           H  
ATOM   2752 HH21 ARG A 167     109.698 122.444  64.412  1.00  0.83           H  
ATOM   2753 HH22 ARG A 167     109.467 121.907  62.759  1.00  0.83           H  
ATOM   2754  N   ASN A 168     116.871 119.878  64.458  1.00  0.83           N  
ATOM   2755  CA  ASN A 168     117.513 120.980  63.748  1.00  0.83           C  
ATOM   2756  C   ASN A 168     118.122 120.537  62.406  1.00  0.83           C  
ATOM   2757  O   ASN A 168     118.220 121.328  61.465  1.00  0.83           O  
ATOM   2758  CB  ASN A 168     118.547 121.679  64.621  1.00  0.83           C  
ATOM   2759  CG  ASN A 168     117.855 122.667  65.537  1.00  0.83           C  
ATOM   2760  OD1 ASN A 168     116.972 123.433  65.159  1.00  0.83           O  
ATOM   2761  ND2 ASN A 168     118.310 122.680  66.828  1.00  0.83           N  
ATOM   2762  H   ASN A 168     117.331 119.461  65.283  1.00  0.83           H  
ATOM   2763  HA  ASN A 168     116.712 121.677  63.468  1.00  0.83           H  
ATOM   2764  HB2 ASN A 168     119.250 122.259  64.011  1.00  0.83           H  
ATOM   2765  HB3 ASN A 168     119.140 120.960  65.196  1.00  0.83           H  
ATOM   2766 HD21 ASN A 168     117.897 123.333  67.484  1.00  0.83           H  
ATOM   2767 HD22 ASN A 168     119.044 122.069  67.171  1.00  0.83           H  
ATOM   2768  N   ALA A 169     118.644 119.259  62.351  1.00  0.87           N  
ATOM   2769  CA  ALA A 169     119.133 118.700  61.085  1.00  0.87           C  
ATOM   2770  C   ALA A 169     117.984 118.451  60.081  1.00  0.87           C  
ATOM   2771  O   ALA A 169     118.191 118.260  58.882  1.00  0.87           O  
ATOM   2772  CB  ALA A 169     119.886 117.394  61.300  1.00  0.87           C  
ATOM   2773  H   ALA A 169     118.750 118.695  63.206  1.00  0.87           H  
ATOM   2774  HA  ALA A 169     119.799 119.443  60.632  1.00  0.87           H  
ATOM   2775  HB1 ALA A 169     120.755 117.544  61.948  1.00  0.87           H  
ATOM   2776  HB2 ALA A 169     119.244 116.637  61.761  1.00  0.87           H  
ATOM   2777  HB3 ALA A 169     120.242 116.985  60.348  1.00  0.87           H  
ATOM   2778  N   GLY A 170     116.727 118.365  60.658  1.00  0.88           N  
ATOM   2779  CA  GLY A 170     115.500 118.394  59.885  1.00  0.88           C  
ATOM   2780  C   GLY A 170     114.868 117.056  59.534  1.00  0.88           C  
ATOM   2781  O   GLY A 170     113.929 116.960  58.739  1.00  0.88           O  
ATOM   2782  H   GLY A 170     116.676 118.283  61.674  1.00  0.88           H  
ATOM   2783  HA2 GLY A 170     115.728 118.884  58.938  1.00  0.88           H  
ATOM   2784  HA3 GLY A 170     114.770 118.982  60.447  1.00  0.88           H  
ATOM   2785  N   ILE A 171     115.385 115.985  60.215  1.00  0.87           N  
ATOM   2786  CA  ILE A 171     115.178 114.602  59.783  1.00  0.87           C  
ATOM   2787  C   ILE A 171     113.940 114.061  60.513  1.00  0.87           C  
ATOM   2788  O   ILE A 171     113.704 114.325  61.692  1.00  0.87           O  
ATOM   2789  CB  ILE A 171     116.480 113.799  60.035  1.00  0.87           C  
ATOM   2790  CG1 ILE A 171     117.630 114.373  59.165  1.00  0.87           C  
ATOM   2791  CG2 ILE A 171     116.324 112.299  59.776  1.00  0.87           C  
ATOM   2792  CD1 ILE A 171     119.011 113.900  59.588  1.00  0.87           C  
ATOM   2793  H   ILE A 171     115.928 116.185  61.061  1.00  0.87           H  
ATOM   2794  HA  ILE A 171     114.961 114.611  58.709  1.00  0.87           H  
ATOM   2795  HB  ILE A 171     116.754 113.926  61.089  1.00  0.87           H  
ATOM   2796 HG12 ILE A 171     117.639 115.467  59.218  1.00  0.87           H  
ATOM   2797 HG13 ILE A 171     117.470 114.117  58.113  1.00  0.87           H  
ATOM   2798 HG21 ILE A 171     115.498 111.870  60.349  1.00  0.87           H  
ATOM   2799 HG22 ILE A 171     116.153 112.093  58.717  1.00  0.87           H  
ATOM   2800 HG23 ILE A 171     117.226 111.756  60.074  1.00  0.87           H  
ATOM   2801 HD11 ILE A 171     119.200 114.174  60.629  1.00  0.87           H  
ATOM   2802 HD12 ILE A 171     119.124 112.819  59.483  1.00  0.87           H  
ATOM   2803 HD13 ILE A 171     119.779 114.375  58.970  1.00  0.87           H  
ATOM   2804  N   VAL A 172     113.133 113.229  59.747  1.00  0.90           N  
ATOM   2805  CA  VAL A 172     111.945 112.589  60.301  1.00  0.90           C  
ATOM   2806  C   VAL A 172     112.280 111.105  60.448  1.00  0.90           C  
ATOM   2807  O   VAL A 172     112.829 110.439  59.568  1.00  0.90           O  
ATOM   2808  CB  VAL A 172     110.648 112.881  59.515  1.00  0.90           C  
ATOM   2809  CG1 VAL A 172     110.644 112.365  58.080  1.00  0.90           C  
ATOM   2810  CG2 VAL A 172     109.411 112.339  60.241  1.00  0.90           C  
ATOM   2811  H   VAL A 172     113.391 112.998  58.775  1.00  0.90           H  
ATOM   2812  HA  VAL A 172     111.807 112.996  61.305  1.00  0.90           H  
ATOM   2813  HB  VAL A 172     110.536 113.969  59.455  1.00  0.90           H  
ATOM   2814 HG11 VAL A 172     111.475 112.773  57.502  1.00  0.90           H  
ATOM   2815 HG12 VAL A 172     110.691 111.274  58.063  1.00  0.90           H  
ATOM   2816 HG13 VAL A 172     109.722 112.661  57.567  1.00  0.90           H  
ATOM   2817 HG21 VAL A 172     109.416 111.245  60.286  1.00  0.90           H  
ATOM   2818 HG22 VAL A 172     109.350 112.721  61.263  1.00  0.90           H  
ATOM   2819 HG23 VAL A 172     108.496 112.646  59.723  1.00  0.90           H  
ATOM   2820  N   GLY A 173     111.932 110.574  61.672  1.00  0.90           N  
ATOM   2821  CA  GLY A 173     112.238 109.200  61.981  1.00  0.90           C  
ATOM   2822  C   GLY A 173     111.395 108.717  63.143  1.00  0.90           C  
ATOM   2823  O   GLY A 173     110.901 109.461  63.990  1.00  0.90           O  
ATOM   2824  H   GLY A 173     111.466 111.148  62.384  1.00  0.90           H  
ATOM   2825  HA2 GLY A 173     113.293 109.138  62.258  1.00  0.90           H  
ATOM   2826  HA3 GLY A 173     112.063 108.577  61.097  1.00  0.90           H  
ATOM   2827  N   VAL A 174     111.294 107.341  63.175  1.00  0.89           N  
ATOM   2828  CA  VAL A 174     110.586 106.638  64.237  1.00  0.89           C  
ATOM   2829  C   VAL A 174     111.702 106.173  65.163  1.00  0.89           C  
ATOM   2830  O   VAL A 174     112.613 105.439  64.784  1.00  0.89           O  
ATOM   2831  CB  VAL A 174     109.764 105.447  63.709  1.00  0.89           C  
ATOM   2832  CG1 VAL A 174     109.069 104.708  64.858  1.00  0.89           C  
ATOM   2833  CG2 VAL A 174     108.710 105.908  62.697  1.00  0.89           C  
ATOM   2834  H   VAL A 174     111.769 106.765  62.480  1.00  0.89           H  
ATOM   2835  HA  VAL A 174     109.937 107.340  64.764  1.00  0.89           H  
ATOM   2836  HB  VAL A 174     110.430 104.736  63.203  1.00  0.89           H  
ATOM   2837 HG11 VAL A 174     109.794 104.302  65.571  1.00  0.89           H  
ATOM   2838 HG12 VAL A 174     108.391 105.372  65.405  1.00  0.89           H  
ATOM   2839 HG13 VAL A 174     108.485 103.864  64.478  1.00  0.89           H  
ATOM   2840 HG21 VAL A 174     108.028 106.642  63.141  1.00  0.89           H  
ATOM   2841 HG22 VAL A 174     109.176 106.365  61.818  1.00  0.89           H  
ATOM   2842 HG23 VAL A 174     108.112 105.060  62.346  1.00  0.89           H  
ATOM   2843  N   LEU A 175     111.622 106.673  66.447  1.00  0.87           N  
ATOM   2844  CA  LEU A 175     112.640 106.354  67.430  1.00  0.87           C  
ATOM   2845  C   LEU A 175     112.186 105.117  68.204  1.00  0.87           C  
ATOM   2846  O   LEU A 175     111.025 104.919  68.561  1.00  0.87           O  
ATOM   2847  CB  LEU A 175     112.942 107.492  68.411  1.00  0.87           C  
ATOM   2848  CG  LEU A 175     113.452 108.813  67.796  1.00  0.87           C  
ATOM   2849  CD1 LEU A 175     114.240 109.617  68.839  1.00  0.87           C  
ATOM   2850  CD2 LEU A 175     114.333 108.639  66.564  1.00  0.87           C  
ATOM   2851  H   LEU A 175     110.830 107.250  66.773  1.00  0.87           H  
ATOM   2852  HA  LEU A 175     113.564 106.093  66.899  1.00  0.87           H  
ATOM   2853  HB2 LEU A 175     113.669 107.132  69.146  1.00  0.87           H  
ATOM   2854  HB3 LEU A 175     112.045 107.705  69.004  1.00  0.87           H  
ATOM   2855  HG  LEU A 175     112.576 109.399  67.494  1.00  0.87           H  
ATOM   2856 HD11 LEU A 175     113.702 109.707  69.785  1.00  0.87           H  
ATOM   2857 HD12 LEU A 175     115.200 109.146  69.053  1.00  0.87           H  
ATOM   2858 HD13 LEU A 175     114.462 110.623  68.474  1.00  0.87           H  
ATOM   2859 HD21 LEU A 175     115.175 107.977  66.778  1.00  0.87           H  
ATOM   2860 HD22 LEU A 175     113.772 108.233  65.718  1.00  0.87           H  
ATOM   2861 HD23 LEU A 175     114.738 109.601  66.242  1.00  0.87           H  
ATOM   2862  N   THR A 176     113.221 104.247  68.479  1.00  0.88           N  
ATOM   2863  CA  THR A 176     113.031 102.958  69.118  1.00  0.88           C  
ATOM   2864  C   THR A 176     114.271 102.775  70.013  1.00  0.88           C  
ATOM   2865  O   THR A 176     115.344 103.358  69.826  1.00  0.88           O  
ATOM   2866  CB  THR A 176     112.928 101.859  68.059  1.00  0.88           C  
ATOM   2867  OG1 THR A 176     114.108 101.900  67.245  1.00  0.88           O  
ATOM   2868  CG2 THR A 176     111.726 101.995  67.134  1.00  0.88           C  
ATOM   2869  H   THR A 176     114.178 104.451  68.203  1.00  0.88           H  
ATOM   2870  HA  THR A 176     112.136 102.985  69.747  1.00  0.88           H  
ATOM   2871  HB  THR A 176     112.876 100.887  68.551  1.00  0.88           H  
ATOM   2872 HG21 THR A 176     110.788 102.025  67.696  1.00  0.88           H  
ATOM   2873 HG22 THR A 176     111.797 102.889  66.506  1.00  0.88           H  
ATOM   2874 HG23 THR A 176     111.689 101.148  66.441  1.00  0.88           H  
ATOM   2875  HG1 THR A 176     114.561 101.001  67.386  1.00  0.88           H  
ATOM   2876  N   LEU A 177     114.114 101.869  71.046  1.00  0.87           N  
ATOM   2877  CA  LEU A 177     115.123 101.726  72.111  1.00  0.87           C  
ATOM   2878  C   LEU A 177     116.297 100.811  71.699  1.00  0.87           C  
ATOM   2879  O   LEU A 177     117.182 100.473  72.488  1.00  0.87           O  
ATOM   2880  CB  LEU A 177     114.464 101.173  73.384  1.00  0.87           C  
ATOM   2881  CG  LEU A 177     113.640 102.220  74.151  1.00  0.87           C  
ATOM   2882  CD1 LEU A 177     112.652 101.519  75.079  1.00  0.87           C  
ATOM   2883  CD2 LEU A 177     114.537 103.145  74.976  1.00  0.87           C  
ATOM   2884  H   LEU A 177     113.290 101.272  71.072  1.00  0.87           H  
ATOM   2885  HA  LEU A 177     115.567 102.712  72.292  1.00  0.87           H  
ATOM   2886  HB2 LEU A 177     115.218 100.766  74.064  1.00  0.87           H  
ATOM   2887  HB3 LEU A 177     113.820 100.327  73.107  1.00  0.87           H  
ATOM   2888  HG  LEU A 177     113.070 102.826  73.441  1.00  0.87           H  
ATOM   2889 HD11 LEU A 177     111.901 100.972  74.499  1.00  0.87           H  
ATOM   2890 HD12 LEU A 177     113.159 100.800  75.730  1.00  0.87           H  
ATOM   2891 HD13 LEU A 177     112.134 102.245  75.712  1.00  0.87           H  
ATOM   2892 HD21 LEU A 177     114.999 102.606  75.810  1.00  0.87           H  
ATOM   2893 HD22 LEU A 177     115.338 103.579  74.373  1.00  0.87           H  
ATOM   2894 HD23 LEU A 177     113.952 103.969  75.397  1.00  0.87           H  
ATOM   2895  N   ASP A 178     116.244 100.406  70.392  1.00  0.88           N  
ATOM   2896  CA  ASP A 178     117.084  99.415  69.751  1.00  0.88           C  
ATOM   2897  C   ASP A 178     117.992  99.981  68.643  1.00  0.88           C  
ATOM   2898  O   ASP A 178     118.856  99.259  68.133  1.00  0.88           O  
ATOM   2899  CB  ASP A 178     116.236  98.276  69.211  1.00  0.88           C  
ATOM   2900  CG  ASP A 178     114.947  98.838  68.625  1.00  0.88           C  
ATOM   2901  OD1 ASP A 178     115.066  99.884  67.916  1.00  0.88           O  
ATOM   2902  OD2 ASP A 178     113.897  98.251  69.027  1.00  0.88           O1-
ATOM   2903  H   ASP A 178     115.524 100.821  69.798  1.00  0.88           H  
ATOM   2904  HA  ASP A 178     117.769  99.015  70.508  1.00  0.88           H  
ATOM   2905  HB2 ASP A 178     115.986  97.596  70.034  1.00  0.88           H  
ATOM   2906  HB3 ASP A 178     116.761  97.699  68.443  1.00  0.88           H  
ATOM   2907  N   ASN A 179     117.806 101.302  68.302  1.00  0.85           N  
ATOM   2908  CA  ASN A 179     118.697 102.049  67.403  1.00  0.85           C  
ATOM   2909  C   ASN A 179     119.645 102.980  68.232  1.00  0.85           C  
ATOM   2910  O   ASN A 179     120.448 103.758  67.704  1.00  0.85           O  
ATOM   2911  CB  ASN A 179     117.897 102.802  66.336  1.00  0.85           C  
ATOM   2912  CG  ASN A 179     117.612 101.967  65.093  1.00  0.85           C  
ATOM   2913  OD1 ASN A 179     117.976 100.802  64.952  1.00  0.85           O  
ATOM   2914  ND2 ASN A 179     116.905 102.639  64.123  1.00  0.85           N  
ATOM   2915  H   ASN A 179     116.997 101.771  68.707  1.00  0.85           H  
ATOM   2916  HA  ASN A 179     119.375 101.333  66.925  1.00  0.85           H  
ATOM   2917  HB2 ASN A 179     118.446 103.691  66.007  1.00  0.85           H  
ATOM   2918  HB3 ASN A 179     116.935 103.138  66.739  1.00  0.85           H  
ATOM   2919 HD21 ASN A 179     116.657 102.203  63.237  1.00  0.85           H  
ATOM   2920 HD22 ASN A 179     116.596 103.601  64.234  1.00  0.85           H  
ATOM   2921  N   GLN A 180     119.555 102.763  69.603  1.00  0.88           N  
ATOM   2922  CA  GLN A 180     120.319 103.448  70.642  1.00  0.88           C  
ATOM   2923  C   GLN A 180     120.984 102.400  71.564  1.00  0.88           C  
ATOM   2924  O   GLN A 180     120.453 101.329  71.867  1.00  0.88           O  
ATOM   2925  CB  GLN A 180     119.403 104.343  71.492  1.00  0.88           C  
ATOM   2926  CG  GLN A 180     120.179 105.461  72.185  1.00  0.88           C  
ATOM   2927  CD  GLN A 180     119.582 105.833  73.512  1.00  0.88           C  
ATOM   2928  OE1 GLN A 180     118.574 106.528  73.634  1.00  0.88           O  
ATOM   2929  NE2 GLN A 180     120.264 105.299  74.572  1.00  0.88           N  
ATOM   2930  H   GLN A 180     118.880 102.065  69.898  1.00  0.88           H  
ATOM   2931  HA  GLN A 180     121.084 104.040  70.137  1.00  0.88           H  
ATOM   2932  HB2 GLN A 180     118.862 103.733  72.227  1.00  0.88           H  
ATOM   2933  HB3 GLN A 180     118.632 104.799  70.860  1.00  0.88           H  
ATOM   2934  HG2 GLN A 180     120.228 106.350  71.557  1.00  0.88           H  
ATOM   2935  HG3 GLN A 180     121.208 105.169  72.379  1.00  0.88           H  
ATOM   2936 HE21 GLN A 180     121.095 104.697  74.507  1.00  0.88           H  
ATOM   2937 HE22 GLN A 180     119.916 105.480  75.503  1.00  0.88           H  
ATOM   2938  N   ASP A 181     122.226 102.795  72.036  1.00  0.90           N  
ATOM   2939  CA  ASP A 181     123.031 101.968  72.946  1.00  0.90           C  
ATOM   2940  C   ASP A 181     122.953 102.452  74.431  1.00  0.90           C  
ATOM   2941  O   ASP A 181     122.206 103.362  74.802  1.00  0.90           O  
ATOM   2942  CB  ASP A 181     124.454 101.820  72.398  1.00  0.90           C  
ATOM   2943  CG  ASP A 181     125.493 102.783  72.949  1.00  0.90           C  
ATOM   2944  OD1 ASP A 181     125.058 103.839  73.509  1.00  0.90           O  
ATOM   2945  OD2 ASP A 181     126.698 102.378  72.895  1.00  0.90           O1-
ATOM   2946  H   ASP A 181     122.619 103.705  71.749  1.00  0.90           H  
ATOM   2947  HA  ASP A 181     122.581 100.967  72.949  1.00  0.90           H  
ATOM   2948  HB2 ASP A 181     124.461 101.902  71.305  1.00  0.90           H  
ATOM   2949  HB3 ASP A 181     124.805 100.806  72.628  1.00  0.90           H  
ATOM   2950  N   LEU A 182     123.772 101.733  75.303  1.00  0.89           N  
ATOM   2951  CA  LEU A 182     123.865 101.973  76.744  1.00  0.89           C  
ATOM   2952  C   LEU A 182     125.203 102.588  77.205  1.00  0.89           C  
ATOM   2953  O   LEU A 182     125.503 102.638  78.403  1.00  0.89           O  
ATOM   2954  CB  LEU A 182     123.577 100.676  77.523  1.00  0.89           C  
ATOM   2955  CG  LEU A 182     122.076 100.431  77.759  1.00  0.89           C  
ATOM   2956  CD1 LEU A 182     121.849  98.986  78.196  1.00  0.89           C  
ATOM   2957  CD2 LEU A 182     121.505 101.370  78.825  1.00  0.89           C  
ATOM   2958  H   LEU A 182     124.362 100.976  74.940  1.00  0.89           H  
ATOM   2959  HA  LEU A 182     123.123 102.739  76.995  1.00  0.89           H  
ATOM   2960  HB2 LEU A 182     124.079 100.676  78.497  1.00  0.89           H  
ATOM   2961  HB3 LEU A 182     124.005  99.828  76.973  1.00  0.89           H  
ATOM   2962  HG  LEU A 182     121.536 100.589  76.818  1.00  0.89           H  
ATOM   2963 HD11 LEU A 182     122.207  98.296  77.429  1.00  0.89           H  
ATOM   2964 HD12 LEU A 182     122.372  98.759  79.131  1.00  0.89           H  
ATOM   2965 HD13 LEU A 182     120.784  98.792  78.343  1.00  0.89           H  
ATOM   2966 HD21 LEU A 182     122.010 101.231  79.787  1.00  0.89           H  
ATOM   2967 HD22 LEU A 182     121.609 102.421  78.540  1.00  0.89           H  
ATOM   2968 HD23 LEU A 182     120.438 101.176  78.977  1.00  0.89           H  
ATOM   2969  N   ASN A 183     125.911 103.248  76.217  1.00  0.87           N  
ATOM   2970  CA  ASN A 183     126.770 104.402  76.510  1.00  0.87           C  
ATOM   2971  C   ASN A 183     125.818 105.603  76.679  1.00  0.87           C  
ATOM   2972  O   ASN A 183     126.116 106.610  77.314  1.00  0.87           O  
ATOM   2973  CB  ASN A 183     127.676 104.815  75.357  1.00  0.87           C  
ATOM   2974  CG  ASN A 183     128.902 103.972  75.202  1.00  0.87           C  
ATOM   2975  OD1 ASN A 183     129.872 104.053  75.948  1.00  0.87           O  
ATOM   2976  ND2 ASN A 183     128.867 103.119  74.136  1.00  0.87           N  
ATOM   2977  H   ASN A 183     125.778 102.970  75.244  1.00  0.87           H  
ATOM   2978  HA  ASN A 183     127.309 104.231  77.447  1.00  0.87           H  
ATOM   2979  HB2 ASN A 183     128.043 105.839  75.511  1.00  0.87           H  
ATOM   2980  HB3 ASN A 183     127.127 104.845  74.413  1.00  0.87           H  
ATOM   2981 HD21 ASN A 183     129.715 102.629  73.870  1.00  0.87           H  
ATOM   2982 HD22 ASN A 183     128.012 102.904  73.573  1.00  0.87           H  
ATOM   2983  N   GLY A 184     124.704 105.501  75.867  1.00  0.91           N  
ATOM   2984  CA  GLY A 184     123.694 106.512  75.679  1.00  0.91           C  
ATOM   2985  C   GLY A 184     123.641 107.075  74.257  1.00  0.91           C  
ATOM   2986  O   GLY A 184     123.004 108.098  74.003  1.00  0.91           O  
ATOM   2987  H   GLY A 184     124.614 104.644  75.313  1.00  0.91           H  
ATOM   2988  HA2 GLY A 184     123.879 107.340  76.369  1.00  0.91           H  
ATOM   2989  HA3 GLY A 184     122.730 106.051  75.900  1.00  0.91           H  
ATOM   2990  N   ASN A 185     124.293 106.346  73.281  1.00  0.88           N  
ATOM   2991  CA  ASN A 185     124.529 106.909  71.953  1.00  0.88           C  
ATOM   2992  C   ASN A 185     123.514 106.337  70.958  1.00  0.88           C  
ATOM   2993  O   ASN A 185     123.094 105.179  71.021  1.00  0.88           O  
ATOM   2994  CB  ASN A 185     125.925 106.575  71.431  1.00  0.88           C  
ATOM   2995  CG  ASN A 185     127.013 107.344  72.142  1.00  0.88           C  
ATOM   2996  OD1 ASN A 185     126.984 108.559  72.350  1.00  0.88           O  
ATOM   2997  ND2 ASN A 185     128.092 106.585  72.513  1.00  0.88           N  
ATOM   2998  H   ASN A 185     124.607 105.363  73.445  1.00  0.88           H  
ATOM   2999  HA  ASN A 185     124.398 107.996  72.005  1.00  0.88           H  
ATOM   3000  HB2 ASN A 185     126.006 106.848  70.373  1.00  0.88           H  
ATOM   3001  HB3 ASN A 185     126.114 105.497  71.490  1.00  0.88           H  
ATOM   3002 HD21 ASN A 185     128.895 107.020  72.953  1.00  0.88           H  
ATOM   3003 HD22 ASN A 185     128.130 105.576  72.376  1.00  0.88           H  
ATOM   3004  N   TRP A 186     123.192 107.211  69.934  1.00  0.83           N  
ATOM   3005  CA  TRP A 186     122.339 106.806  68.812  1.00  0.83           C  
ATOM   3006  C   TRP A 186     123.245 106.237  67.710  1.00  0.83           C  
ATOM   3007  O   TRP A 186     124.271 106.824  67.342  1.00  0.83           O  
ATOM   3008  CB  TRP A 186     121.509 107.984  68.301  1.00  0.83           C  
ATOM   3009  CG  TRP A 186     120.267 108.148  69.117  1.00  0.83           C  
ATOM   3010  CD1 TRP A 186     120.108 108.886  70.274  1.00  0.83           C  
ATOM   3011  CD2 TRP A 186     119.022 107.498  68.868  1.00  0.83           C  
ATOM   3012  NE1 TRP A 186     118.817 108.743  70.710  1.00  0.83           N  
ATOM   3013  CE2 TRP A 186     118.160 107.844  69.906  1.00  0.83           C  
ATOM   3014  CE3 TRP A 186     118.558 106.627  67.863  1.00  0.83           C  
ATOM   3015  CZ2 TRP A 186     116.884 107.306  70.023  1.00  0.83           C  
ATOM   3016  CZ3 TRP A 186     117.280 106.080  67.968  1.00  0.83           C  
ATOM   3017  CH2 TRP A 186     116.476 106.389  69.055  1.00  0.83           C  
ATOM   3018  H   TRP A 186     123.551 108.175  69.937  1.00  0.83           H  
ATOM   3019  HA  TRP A 186     121.681 106.002  69.160  1.00  0.83           H  
ATOM   3020  HB2 TRP A 186     121.224 107.815  67.257  1.00  0.83           H  
ATOM   3021  HB3 TRP A 186     122.092 108.913  68.311  1.00  0.83           H  
ATOM   3022  HD1 TRP A 186     120.800 109.517  70.813  1.00  0.83           H  
ATOM   3023  HE1 TRP A 186     118.393 109.215  71.507  1.00  0.83           H  
ATOM   3024  HE3 TRP A 186     119.189 106.359  67.022  1.00  0.83           H  
ATOM   3025  HZ2 TRP A 186     116.220 107.586  70.829  1.00  0.83           H  
ATOM   3026  HZ3 TRP A 186     116.918 105.404  67.199  1.00  0.83           H  
ATOM   3027  HH2 TRP A 186     115.506 105.920  69.161  1.00  0.83           H  
ATOM   3028  N   TYR A 187     122.818 104.997  67.209  1.00  0.83           N  
ATOM   3029  CA  TYR A 187     123.707 104.196  66.366  1.00  0.83           C  
ATOM   3030  C   TYR A 187     123.288 103.875  64.920  1.00  0.83           C  
ATOM   3031  O   TYR A 187     124.157 103.550  64.094  1.00  0.83           O  
ATOM   3032  CB  TYR A 187     124.248 102.943  67.097  1.00  0.83           C  
ATOM   3033  CG  TYR A 187     123.377 101.706  67.146  1.00  0.83           C  
ATOM   3034  CD1 TYR A 187     122.684 101.363  68.311  1.00  0.83           C  
ATOM   3035  CD2 TYR A 187     123.281 100.849  66.039  1.00  0.83           C  
ATOM   3036  CE1 TYR A 187     121.875 100.224  68.352  1.00  0.83           C  
ATOM   3037  CE2 TYR A 187     122.471  99.712  66.072  1.00  0.83           C  
ATOM   3038  CZ  TYR A 187     121.756  99.421  67.221  1.00  0.83           C  
ATOM   3039  OH  TYR A 187     120.884  98.367  67.190  1.00  0.83           O  
ATOM   3040  H   TYR A 187     121.882 104.622  67.445  1.00  0.83           H  
ATOM   3041  HA  TYR A 187     124.594 104.824  66.210  1.00  0.83           H  
ATOM   3042  HB2 TYR A 187     124.533 103.220  68.121  1.00  0.83           H  
ATOM   3043  HB3 TYR A 187     125.187 102.647  66.610  1.00  0.83           H  
ATOM   3044  HD1 TYR A 187     122.760 101.991  69.194  1.00  0.83           H  
ATOM   3045  HD2 TYR A 187     123.816 101.081  65.126  1.00  0.83           H  
ATOM   3046  HE1 TYR A 187     121.322  99.992  69.257  1.00  0.83           H  
ATOM   3047  HE2 TYR A 187     122.353  99.091  65.192  1.00  0.83           H  
ATOM   3048  HH  TYR A 187     120.028  98.725  67.567  1.00  0.83           H  
ATOM   3049  N   ASP A 188     121.942 103.847  64.630  1.00  0.78           N  
ATOM   3050  CA  ASP A 188     121.438 103.459  63.295  1.00  0.78           C  
ATOM   3051  C   ASP A 188     120.222 104.334  62.937  1.00  0.78           C  
ATOM   3052  O   ASP A 188     119.354 104.609  63.766  1.00  0.78           O  
ATOM   3053  CB  ASP A 188     121.095 101.977  63.236  1.00  0.78           C  
ATOM   3054  CG  ASP A 188     121.008 101.486  61.803  1.00  0.78           C  
ATOM   3055  OD1 ASP A 188     121.886 100.604  61.460  1.00  0.78           O  
ATOM   3056  OD2 ASP A 188     120.084 101.943  61.077  1.00  0.78           O1-
ATOM   3057  H   ASP A 188     121.267 104.116  65.343  1.00  0.78           H  
ATOM   3058  HA  ASP A 188     122.248 103.671  62.594  1.00  0.78           H  
ATOM   3059  HB2 ASP A 188     120.147 101.769  63.739  1.00  0.78           H  
ATOM   3060  HB3 ASP A 188     121.861 101.392  63.748  1.00  0.78           H  
ATOM   3061  N   PHE A 189     120.230 104.792  61.634  1.00  0.84           N  
ATOM   3062  CA  PHE A 189     119.193 105.674  61.095  1.00  0.84           C  
ATOM   3063  C   PHE A 189     118.528 105.066  59.844  1.00  0.84           C  
ATOM   3064  O   PHE A 189     117.835 105.736  59.071  1.00  0.84           O  
ATOM   3065  CB  PHE A 189     119.782 107.043  60.690  1.00  0.84           C  
ATOM   3066  CG  PHE A 189     120.690 107.720  61.692  1.00  0.84           C  
ATOM   3067  CD1 PHE A 189     120.454 107.664  63.073  1.00  0.84           C  
ATOM   3068  CD2 PHE A 189     121.800 108.440  61.228  1.00  0.84           C  
ATOM   3069  CE1 PHE A 189     121.363 108.221  63.969  1.00  0.84           C  
ATOM   3070  CE2 PHE A 189     122.679 109.041  62.128  1.00  0.84           C  
ATOM   3071  CZ  PHE A 189     122.478 108.905  63.498  1.00  0.84           C  
ATOM   3072  H   PHE A 189     121.027 104.508  61.014  1.00  0.84           H  
ATOM   3073  HA  PHE A 189     118.406 105.804  61.844  1.00  0.84           H  
ATOM   3074  HB2 PHE A 189     118.972 107.740  60.444  1.00  0.84           H  
ATOM   3075  HB3 PHE A 189     120.348 106.905  59.758  1.00  0.84           H  
ATOM   3076  HD1 PHE A 189     119.576 107.152  63.460  1.00  0.84           H  
ATOM   3077  HD2 PHE A 189     121.987 108.520  60.159  1.00  0.84           H  
ATOM   3078  HE1 PHE A 189     121.194 108.128  65.037  1.00  0.84           H  
ATOM   3079  HE2 PHE A 189     123.528 109.614  61.767  1.00  0.84           H  
ATOM   3080  HZ  PHE A 189     123.186 109.340  64.195  1.00  0.84           H  
ATOM   3081  N   GLY A 190     118.725 103.711  59.673  1.00  0.84           N  
ATOM   3082  CA  GLY A 190     118.411 103.045  58.432  1.00  0.84           C  
ATOM   3083  C   GLY A 190     116.975 103.084  57.925  1.00  0.84           C  
ATOM   3084  O   GLY A 190     116.733 102.776  56.754  1.00  0.84           O  
ATOM   3085  H   GLY A 190     119.200 103.137  60.408  1.00  0.84           H  
ATOM   3086  HA2 GLY A 190     118.693 101.994  58.545  1.00  0.84           H  
ATOM   3087  HA3 GLY A 190     119.046 103.493  57.658  1.00  0.84           H  
ATOM   3088  N   ASP A 191     116.016 103.374  58.861  1.00  0.83           N  
ATOM   3089  CA  ASP A 191     114.598 103.537  58.573  1.00  0.83           C  
ATOM   3090  C   ASP A 191     114.109 105.001  58.616  1.00  0.83           C  
ATOM   3091  O   ASP A 191     112.916 105.284  58.488  1.00  0.83           O  
ATOM   3092  CB  ASP A 191     113.778 102.666  59.519  1.00  0.83           C  
ATOM   3093  CG  ASP A 191     113.988 103.088  60.975  1.00  0.83           C  
ATOM   3094  OD1 ASP A 191     115.179 103.401  61.286  1.00  0.83           O  
ATOM   3095  OD2 ASP A 191     112.938 103.077  61.679  1.00  0.83           O1-
ATOM   3096  H   ASP A 191     116.240 103.482  59.867  1.00  0.83           H  
ATOM   3097  HA  ASP A 191     114.420 103.199  57.544  1.00  0.83           H  
ATOM   3098  HB2 ASP A 191     114.078 101.614  59.430  1.00  0.83           H  
ATOM   3099  HB3 ASP A 191     112.712 102.727  59.268  1.00  0.83           H  
ATOM   3100  N   PHE A 192     115.065 105.982  58.768  1.00  0.88           N  
ATOM   3101  CA  PHE A 192     114.707 107.397  58.873  1.00  0.88           C  
ATOM   3102  C   PHE A 192     114.556 107.973  57.459  1.00  0.88           C  
ATOM   3103  O   PHE A 192     114.950 107.403  56.438  1.00  0.88           O  
ATOM   3104  CB  PHE A 192     115.742 108.215  59.666  1.00  0.88           C  
ATOM   3105  CG  PHE A 192     115.863 107.947  61.153  1.00  0.88           C  
ATOM   3106  CD1 PHE A 192     115.311 106.829  61.793  1.00  0.88           C  
ATOM   3107  CD2 PHE A 192     116.608 108.850  61.930  1.00  0.88           C  
ATOM   3108  CE1 PHE A 192     115.501 106.611  63.158  1.00  0.88           C  
ATOM   3109  CE2 PHE A 192     116.801 108.630  63.294  1.00  0.88           C  
ATOM   3110  CZ  PHE A 192     116.261 107.503  63.903  1.00  0.88           C  
ATOM   3111  H   PHE A 192     116.057 105.713  58.811  1.00  0.88           H  
ATOM   3112  HA  PHE A 192     113.727 107.469  59.360  1.00  0.88           H  
ATOM   3113  HB2 PHE A 192     115.503 109.281  59.558  1.00  0.88           H  
ATOM   3114  HB3 PHE A 192     116.733 108.081  59.215  1.00  0.88           H  
ATOM   3115  HD1 PHE A 192     114.747 106.074  61.253  1.00  0.88           H  
ATOM   3116  HD2 PHE A 192     117.056 109.727  61.468  1.00  0.88           H  
ATOM   3117  HE1 PHE A 192     115.061 105.732  63.627  1.00  0.88           H  
ATOM   3118  HE2 PHE A 192     117.377 109.332  63.889  1.00  0.88           H  
ATOM   3119  HZ  PHE A 192     116.435 107.314  64.957  1.00  0.88           H  
ATOM   3120  N   ILE A 193     113.936 109.215  57.434  1.00  0.86           N  
ATOM   3121  CA  ILE A 193     113.755 109.950  56.191  1.00  0.86           C  
ATOM   3122  C   ILE A 193     114.248 111.381  56.473  1.00  0.86           C  
ATOM   3123  O   ILE A 193     113.903 112.054  57.447  1.00  0.86           O  
ATOM   3124  CB  ILE A 193     112.293 109.896  55.684  1.00  0.86           C  
ATOM   3125  CG1 ILE A 193     111.883 108.442  55.346  1.00  0.86           C  
ATOM   3126  CG2 ILE A 193     112.088 110.821  54.477  1.00  0.86           C  
ATOM   3127  CD1 ILE A 193     110.427 108.287  54.927  1.00  0.86           C  
ATOM   3128  H   ILE A 193     113.583 109.664  58.298  1.00  0.86           H  
ATOM   3129  HA  ILE A 193     114.403 109.506  55.425  1.00  0.86           H  
ATOM   3130  HB  ILE A 193     111.635 110.244  56.483  1.00  0.86           H  
ATOM   3131 HG12 ILE A 193     112.032 107.807  56.226  1.00  0.86           H  
ATOM   3132 HG13 ILE A 193     112.529 108.045  54.554  1.00  0.86           H  
ATOM   3133 HG21 ILE A 193     112.311 111.860  54.732  1.00  0.86           H  
ATOM   3134 HG22 ILE A 193     112.729 110.526  53.640  1.00  0.86           H  
ATOM   3135 HG23 ILE A 193     111.050 110.810  54.133  1.00  0.86           H  
ATOM   3136 HD11 ILE A 193     109.755 108.744  55.660  1.00  0.86           H  
ATOM   3137 HD12 ILE A 193     110.238 108.739  53.949  1.00  0.86           H  
ATOM   3138 HD13 ILE A 193     110.172 107.225  54.849  1.00  0.86           H  
ATOM   3139  N   GLN A 194     115.124 111.852  55.505  1.00  0.84           N  
ATOM   3140  CA  GLN A 194     115.633 113.209  55.584  1.00  0.84           C  
ATOM   3141  C   GLN A 194     114.580 114.201  55.063  1.00  0.84           C  
ATOM   3142  O   GLN A 194     113.931 114.011  54.036  1.00  0.84           O  
ATOM   3143  CB  GLN A 194     116.969 113.383  54.851  1.00  0.84           C  
ATOM   3144  CG  GLN A 194     116.918 113.110  53.342  1.00  0.84           C  
ATOM   3145  CD  GLN A 194     118.311 112.936  52.783  1.00  0.84           C  
ATOM   3146  OE1 GLN A 194     118.771 111.850  52.445  1.00  0.84           O  
ATOM   3147  NE2 GLN A 194     119.039 114.090  52.707  1.00  0.84           N  
ATOM   3148  H   GLN A 194     115.398 111.259  54.726  1.00  0.84           H  
ATOM   3149  HA  GLN A 194     115.807 113.427  56.643  1.00  0.84           H  
ATOM   3150  HB2 GLN A 194     117.709 112.722  55.318  1.00  0.84           H  
ATOM   3151  HB3 GLN A 194     117.334 114.405  55.010  1.00  0.84           H  
ATOM   3152  HG2 GLN A 194     116.427 113.937  52.817  1.00  0.84           H  
ATOM   3153  HG3 GLN A 194     116.359 112.198  53.109  1.00  0.84           H  
ATOM   3154 HE21 GLN A 194     119.996 114.021  52.379  1.00  0.84           H  
ATOM   3155 HE22 GLN A 194     118.674 115.001  52.962  1.00  0.84           H  
ATOM   3156  N   THR A 195     114.504 115.364  55.796  1.00  0.88           N  
ATOM   3157  CA  THR A 195     113.707 116.517  55.378  1.00  0.88           C  
ATOM   3158  C   THR A 195     114.541 117.765  55.758  1.00  0.88           C  
ATOM   3159  O   THR A 195     115.723 117.679  56.099  1.00  0.88           O  
ATOM   3160  CB  THR A 195     112.265 116.471  55.929  1.00  0.88           C  
ATOM   3161  OG1 THR A 195     112.203 115.974  57.266  1.00  0.88           O  
ATOM   3162  CG2 THR A 195     111.347 115.582  55.095  1.00  0.88           C  
ATOM   3163  H   THR A 195     115.037 115.480  56.653  1.00  0.88           H  
ATOM   3164  HA  THR A 195     113.668 116.533  54.280  1.00  0.88           H  
ATOM   3165  HB  THR A 195     111.821 117.469  55.942  1.00  0.88           H  
ATOM   3166 HG21 THR A 195     111.354 115.873  54.041  1.00  0.88           H  
ATOM   3167 HG22 THR A 195     111.624 114.527  55.182  1.00  0.88           H  
ATOM   3168 HG23 THR A 195     110.318 115.655  55.465  1.00  0.88           H  
ATOM   3169  HG1 THR A 195     112.920 116.404  57.795  1.00  0.88           H  
ATOM   3170  N   THR A 196     113.926 118.980  55.579  1.00  0.89           N  
ATOM   3171  CA  THR A 196     114.614 120.269  55.723  1.00  0.89           C  
ATOM   3172  C   THR A 196     114.716 120.703  57.199  1.00  0.89           C  
ATOM   3173  O   THR A 196     113.954 120.265  58.071  1.00  0.89           O  
ATOM   3174  CB  THR A 196     113.857 121.331  54.895  1.00  0.89           C  
ATOM   3175  OG1 THR A 196     112.441 121.061  54.957  1.00  0.89           O  
ATOM   3176  CG2 THR A 196     114.284 121.300  53.431  1.00  0.89           C  
ATOM   3177  H   THR A 196     112.951 119.065  55.312  1.00  0.89           H  
ATOM   3178  HA  THR A 196     115.639 120.146  55.354  1.00  0.89           H  
ATOM   3179  HB  THR A 196     114.003 122.339  55.295  1.00  0.89           H  
ATOM   3180 HG21 THR A 196     115.354 121.504  53.325  1.00  0.89           H  
ATOM   3181 HG22 THR A 196     114.063 120.329  52.975  1.00  0.89           H  
ATOM   3182 HG23 THR A 196     113.731 122.049  52.855  1.00  0.89           H  
ATOM   3183  HG1 THR A 196     112.021 121.703  54.348  1.00  0.89           H  
ATOM   3184  N   PRO A 197     115.679 121.653  57.509  1.00  0.92           N  
ATOM   3185  CA  PRO A 197     115.907 122.056  58.901  1.00  0.92           C  
ATOM   3186  C   PRO A 197     114.660 122.744  59.476  1.00  0.92           C  
ATOM   3187  O   PRO A 197     114.096 123.686  58.922  1.00  0.92           O  
ATOM   3188  CB  PRO A 197     117.105 123.004  58.843  1.00  0.92           C  
ATOM   3189  CG  PRO A 197     117.095 123.524  57.410  1.00  0.92           C  
ATOM   3190  CD  PRO A 197     116.616 122.321  56.615  1.00  0.92           C  
ATOM   3191  HA  PRO A 197     116.149 121.168  59.491  1.00  0.92           H  
ATOM   3192  HB2 PRO A 197     118.031 122.439  59.007  1.00  0.92           H  
ATOM   3193  HB3 PRO A 197     117.064 123.812  59.580  1.00  0.92           H  
ATOM   3194  HG2 PRO A 197     118.073 123.884  57.081  1.00  0.92           H  
ATOM   3195  HG3 PRO A 197     116.377 124.348  57.318  1.00  0.92           H  
ATOM   3196  HD2 PRO A 197     116.159 122.603  55.666  1.00  0.92           H  
ATOM   3197  HD3 PRO A 197     117.436 121.623  56.417  1.00  0.92           H  
ATOM   3198  N   GLY A 198     114.202 122.156  60.646  1.00  0.93           N  
ATOM   3199  CA  GLY A 198     112.966 122.566  61.277  1.00  0.93           C  
ATOM   3200  C   GLY A 198     111.711 121.820  60.812  1.00  0.93           C  
ATOM   3201  O   GLY A 198     110.620 122.027  61.357  1.00  0.93           O  
ATOM   3202  H   GLY A 198     114.738 121.419  61.100  1.00  0.93           H  
ATOM   3203  HA2 GLY A 198     112.805 123.635  61.106  1.00  0.93           H  
ATOM   3204  HA3 GLY A 198     113.081 122.391  62.352  1.00  0.93           H  
ATOM   3205  N   SER A 199     111.856 120.951  59.752  1.00  0.92           N  
ATOM   3206  CA  SER A 199     110.703 120.258  59.173  1.00  0.92           C  
ATOM   3207  C   SER A 199     110.374 119.002  59.976  1.00  0.92           C  
ATOM   3208  O   SER A 199     109.424 118.990  60.766  1.00  0.92           O  
ATOM   3209  CB  SER A 199     110.872 119.932  57.694  1.00  0.92           C  
ATOM   3210  OG  SER A 199     110.910 121.144  56.954  1.00  0.92           O  
ATOM   3211  H   SER A 199     112.779 120.800  59.328  1.00  0.92           H  
ATOM   3212  HA  SER A 199     109.841 120.932  59.269  1.00  0.92           H  
ATOM   3213  HB2 SER A 199     110.029 119.340  57.324  1.00  0.92           H  
ATOM   3214  HB3 SER A 199     111.783 119.361  57.503  1.00  0.92           H  
ATOM   3215  HG  SER A 199     111.528 121.005  56.197  1.00  0.92           H  
ATOM   3216  N   GLY A 200     111.254 117.947  59.850  1.00  0.87           N  
ATOM   3217  CA  GLY A 200     110.972 116.632  60.404  1.00  0.87           C  
ATOM   3218  C   GLY A 200     111.122 116.564  61.919  1.00  0.87           C  
ATOM   3219  O   GLY A 200     111.606 117.478  62.587  1.00  0.87           O  
ATOM   3220  H   GLY A 200     112.141 118.065  59.364  1.00  0.87           H  
ATOM   3221  HA2 GLY A 200     111.673 115.927  59.955  1.00  0.87           H  
ATOM   3222  HA3 GLY A 200     109.948 116.355  60.131  1.00  0.87           H  
ATOM   3223  N   VAL A 201     110.621 115.409  62.483  1.00  0.86           N  
ATOM   3224  CA  VAL A 201     110.552 115.193  63.923  1.00  0.86           C  
ATOM   3225  C   VAL A 201     110.958 113.742  64.265  1.00  0.86           C  
ATOM   3226  O   VAL A 201     110.722 112.800  63.499  1.00  0.86           O  
ATOM   3227  CB  VAL A 201     109.137 115.473  64.498  1.00  0.86           C  
ATOM   3228  CG1 VAL A 201     108.793 116.963  64.463  1.00  0.86           C  
ATOM   3229  CG2 VAL A 201     108.029 114.675  63.799  1.00  0.86           C  
ATOM   3230  H   VAL A 201     110.287 114.658  61.894  1.00  0.86           H  
ATOM   3231  HA  VAL A 201     111.271 115.877  64.384  1.00  0.86           H  
ATOM   3232  HB  VAL A 201     109.129 115.170  65.553  1.00  0.86           H  
ATOM   3233 HG11 VAL A 201     109.559 117.551  64.976  1.00  0.86           H  
ATOM   3234 HG12 VAL A 201     108.698 117.331  63.437  1.00  0.86           H  
ATOM   3235 HG13 VAL A 201     107.840 117.151  64.971  1.00  0.86           H  
ATOM   3236 HG21 VAL A 201     107.948 114.936  62.739  1.00  0.86           H  
ATOM   3237 HG22 VAL A 201     108.203 113.598  63.875  1.00  0.86           H  
ATOM   3238 HG23 VAL A 201     107.058 114.880  64.265  1.00  0.86           H  
ATOM   3239  N   PRO A 202     111.498 113.553  65.523  1.00  0.90           N  
ATOM   3240  CA  PRO A 202     111.599 112.225  66.114  1.00  0.90           C  
ATOM   3241  C   PRO A 202     110.209 111.836  66.638  1.00  0.90           C  
ATOM   3242  O   PRO A 202     109.559 112.542  67.411  1.00  0.90           O  
ATOM   3243  CB  PRO A 202     112.584 112.416  67.264  1.00  0.90           C  
ATOM   3244  CG  PRO A 202     112.387 113.862  67.699  1.00  0.90           C  
ATOM   3245  CD  PRO A 202     112.042 114.579  66.408  1.00  0.90           C  
ATOM   3246  HA  PRO A 202     111.958 111.498  65.380  1.00  0.90           H  
ATOM   3247  HB2 PRO A 202     113.608 112.289  66.901  1.00  0.90           H  
ATOM   3248  HB3 PRO A 202     112.424 111.726  68.092  1.00  0.90           H  
ATOM   3249  HG2 PRO A 202     113.273 114.282  68.181  1.00  0.90           H  
ATOM   3250  HG3 PRO A 202     111.556 113.934  68.409  1.00  0.90           H  
ATOM   3251  HD2 PRO A 202     111.323 115.386  66.572  1.00  0.90           H  
ATOM   3252  HD3 PRO A 202     112.936 114.992  65.928  1.00  0.90           H  
ATOM   3253  N   VAL A 203     109.734 110.625  66.161  1.00  0.87           N  
ATOM   3254  CA  VAL A 203     108.517 110.029  66.736  1.00  0.87           C  
ATOM   3255  C   VAL A 203     108.997 109.045  67.837  1.00  0.87           C  
ATOM   3256  O   VAL A 203     109.821 108.162  67.596  1.00  0.87           O  
ATOM   3257  CB  VAL A 203     107.652 109.323  65.674  1.00  0.87           C  
ATOM   3258  CG1 VAL A 203     106.385 108.723  66.295  1.00  0.87           C  
ATOM   3259  CG2 VAL A 203     107.256 110.286  64.549  1.00  0.87           C  
ATOM   3260  H   VAL A 203     110.230 110.117  65.404  1.00  0.87           H  
ATOM   3261  HA  VAL A 203     107.925 110.823  67.208  1.00  0.87           H  
ATOM   3262  HB  VAL A 203     108.218 108.502  65.225  1.00  0.87           H  
ATOM   3263 HG11 VAL A 203     106.630 107.953  67.034  1.00  0.87           H  
ATOM   3264 HG12 VAL A 203     105.783 109.492  66.791  1.00  0.87           H  
ATOM   3265 HG13 VAL A 203     105.764 108.249  65.528  1.00  0.87           H  
ATOM   3266 HG21 VAL A 203     106.702 111.147  64.941  1.00  0.87           H  
ATOM   3267 HG22 VAL A 203     108.135 110.662  64.016  1.00  0.87           H  
ATOM   3268 HG23 VAL A 203     106.620 109.782  63.812  1.00  0.87           H  
ATOM   3269  N   VAL A 204     108.463 109.286  69.104  1.00  0.87           N  
ATOM   3270  CA  VAL A 204     109.081 108.781  70.341  1.00  0.87           C  
ATOM   3271  C   VAL A 204     108.137 108.141  71.385  1.00  0.87           C  
ATOM   3272  O   VAL A 204     108.498 107.955  72.555  1.00  0.87           O  
ATOM   3273  CB  VAL A 204     109.841 109.933  71.069  1.00  0.87           C  
ATOM   3274  CG1 VAL A 204     110.944 110.535  70.212  1.00  0.87           C  
ATOM   3275  CG2 VAL A 204     108.910 111.061  71.531  1.00  0.87           C  
ATOM   3276  H   VAL A 204     107.654 109.898  69.198  1.00  0.87           H  
ATOM   3277  HA  VAL A 204     109.799 107.997  70.067  1.00  0.87           H  
ATOM   3278  HB  VAL A 204     110.326 109.517  71.962  1.00  0.87           H  
ATOM   3279 HG11 VAL A 204     111.551 109.745  69.777  1.00  0.87           H  
ATOM   3280 HG12 VAL A 204     110.536 111.141  69.402  1.00  0.87           H  
ATOM   3281 HG13 VAL A 204     111.597 111.178  70.811  1.00  0.87           H  
ATOM   3282 HG21 VAL A 204     108.417 111.555  70.687  1.00  0.87           H  
ATOM   3283 HG22 VAL A 204     108.133 110.698  72.211  1.00  0.87           H  
ATOM   3284 HG23 VAL A 204     109.486 111.821  72.068  1.00  0.87           H  
ATOM   3285  N   ASP A 205     106.897 107.739  70.942  1.00  0.85           N  
ATOM   3286  CA  ASP A 205     105.865 107.385  71.925  1.00  0.85           C  
ATOM   3287  C   ASP A 205     106.264 106.095  72.664  1.00  0.85           C  
ATOM   3288  O   ASP A 205     106.221 106.003  73.892  1.00  0.85           O  
ATOM   3289  CB  ASP A 205     104.533 107.215  71.235  1.00  0.85           C  
ATOM   3290  CG  ASP A 205     103.358 107.562  72.115  1.00  0.85           C  
ATOM   3291  OD1 ASP A 205     103.521 107.795  73.355  1.00  0.85           O  
ATOM   3292  OD2 ASP A 205     102.255 107.687  71.483  1.00  0.85           O1-
ATOM   3293  H   ASP A 205     106.687 107.731  69.947  1.00  0.85           H  
ATOM   3294  HA  ASP A 205     105.852 108.200  72.657  1.00  0.85           H  
ATOM   3295  HB2 ASP A 205     104.392 106.192  70.869  1.00  0.85           H  
ATOM   3296  HB3 ASP A 205     104.471 107.877  70.360  1.00  0.85           H  
ATOM   3297  N   SER A 206     106.678 105.064  71.841  1.00  0.87           N  
ATOM   3298  CA  SER A 206     107.089 103.778  72.396  1.00  0.87           C  
ATOM   3299  C   SER A 206     108.319 104.036  73.268  1.00  0.87           C  
ATOM   3300  O   SER A 206     108.352 103.705  74.453  1.00  0.87           O  
ATOM   3301  CB  SER A 206     107.387 102.761  71.300  1.00  0.87           C  
ATOM   3302  OG  SER A 206     108.348 103.283  70.378  1.00  0.87           O  
ATOM   3303  H   SER A 206     106.707 105.202  70.833  1.00  0.87           H  
ATOM   3304  HA  SER A 206     106.289 103.414  73.048  1.00  0.87           H  
ATOM   3305  HB2 SER A 206     106.485 102.531  70.726  1.00  0.87           H  
ATOM   3306  HB3 SER A 206     107.756 101.832  71.743  1.00  0.87           H  
ATOM   3307  HG  SER A 206     109.063 102.566  70.307  1.00  0.87           H  
ATOM   3308  N   TYR A 207     109.328 104.724  72.628  1.00  0.85           N  
ATOM   3309  CA  TYR A 207     110.606 105.056  73.237  1.00  0.85           C  
ATOM   3310  C   TYR A 207     110.378 105.610  74.648  1.00  0.85           C  
ATOM   3311  O   TYR A 207     110.907 105.082  75.629  1.00  0.85           O  
ATOM   3312  CB  TYR A 207     111.391 106.033  72.342  1.00  0.85           C  
ATOM   3313  CG  TYR A 207     112.751 106.455  72.849  1.00  0.85           C  
ATOM   3314  CD1 TYR A 207     112.882 107.575  73.684  1.00  0.85           C  
ATOM   3315  CD2 TYR A 207     113.907 105.756  72.474  1.00  0.85           C  
ATOM   3316  CE1 TYR A 207     114.138 107.983  74.131  1.00  0.85           C  
ATOM   3317  CE2 TYR A 207     115.168 106.156  72.929  1.00  0.85           C  
ATOM   3318  CZ  TYR A 207     115.270 107.271  73.751  1.00  0.85           C  
ATOM   3319  OH  TYR A 207     116.478 107.746  74.174  1.00  0.85           O  
ATOM   3320  H   TYR A 207     109.157 104.922  71.640  1.00  0.85           H  
ATOM   3321  HA  TYR A 207     111.155 104.114  73.339  1.00  0.85           H  
ATOM   3322  HB2 TYR A 207     110.804 106.940  72.162  1.00  0.85           H  
ATOM   3323  HB3 TYR A 207     111.514 105.584  71.347  1.00  0.85           H  
ATOM   3324  HD1 TYR A 207     112.012 108.151  73.992  1.00  0.85           H  
ATOM   3325  HD2 TYR A 207     113.840 104.896  71.814  1.00  0.85           H  
ATOM   3326  HE1 TYR A 207     114.231 108.859  74.768  1.00  0.85           H  
ATOM   3327  HE2 TYR A 207     116.055 105.610  72.616  1.00  0.85           H  
ATOM   3328  HH  TYR A 207     117.217 107.120  73.938  1.00  0.85           H  
ATOM   3329  N   TYR A 208     109.585 106.734  74.770  1.00  0.86           N  
ATOM   3330  CA  TYR A 208     109.459 107.345  76.082  1.00  0.86           C  
ATOM   3331  C   TYR A 208     108.516 106.527  76.992  1.00  0.86           C  
ATOM   3332  O   TYR A 208     108.776 106.443  78.198  1.00  0.86           O  
ATOM   3333  CB  TYR A 208     109.082 108.827  76.029  1.00  0.86           C  
ATOM   3334  CG  TYR A 208     110.245 109.809  76.081  1.00  0.86           C  
ATOM   3335  CD1 TYR A 208     111.187 109.780  77.121  1.00  0.86           C  
ATOM   3336  CD2 TYR A 208     110.348 110.832  75.125  1.00  0.86           C  
ATOM   3337  CE1 TYR A 208     112.198 110.749  77.211  1.00  0.86           C  
ATOM   3338  CE2 TYR A 208     111.378 111.782  75.193  1.00  0.86           C  
ATOM   3339  CZ  TYR A 208     112.289 111.744  76.246  1.00  0.86           C  
ATOM   3340  OH  TYR A 208     113.274 112.690  76.294  1.00  0.86           O  
ATOM   3341  H   TYR A 208     109.107 107.119  73.943  1.00  0.86           H  
ATOM   3342  HA  TYR A 208     110.442 107.246  76.558  1.00  0.86           H  
ATOM   3343  HB2 TYR A 208     108.424 109.081  76.865  1.00  0.86           H  
ATOM   3344  HB3 TYR A 208     108.522 109.014  75.109  1.00  0.86           H  
ATOM   3345  HD1 TYR A 208     111.138 109.015  77.892  1.00  0.86           H  
ATOM   3346  HD2 TYR A 208     109.613 110.905  74.326  1.00  0.86           H  
ATOM   3347  HE1 TYR A 208     112.897 110.711  78.041  1.00  0.86           H  
ATOM   3348  HE2 TYR A 208     111.456 112.550  74.429  1.00  0.86           H  
ATOM   3349  HH  TYR A 208     113.369 113.051  77.217  1.00  0.86           H  
ATOM   3350  N   SER A 209     107.386 105.944  76.447  1.00  0.89           N  
ATOM   3351  CA  SER A 209     106.446 105.203  77.299  1.00  0.89           C  
ATOM   3352  C   SER A 209     107.145 103.991  77.911  1.00  0.89           C  
ATOM   3353  O   SER A 209     106.862 103.600  79.043  1.00  0.89           O  
ATOM   3354  CB  SER A 209     105.203 104.706  76.552  1.00  0.89           C  
ATOM   3355  OG  SER A 209     104.131 104.328  77.428  1.00  0.89           O  
ATOM   3356  H   SER A 209     107.181 106.033  75.443  1.00  0.89           H  
ATOM   3357  HA  SER A 209     106.162 105.862  78.125  1.00  0.89           H  
ATOM   3358  HB2 SER A 209     105.433 103.867  75.889  1.00  0.89           H  
ATOM   3359  HB3 SER A 209     104.810 105.517  75.934  1.00  0.89           H  
ATOM   3360  HG  SER A 209     104.283 103.386  77.796  1.00  0.89           H  
ATOM   3361  N   LEU A 210     108.020 103.323  77.072  1.00  0.89           N  
ATOM   3362  CA  LEU A 210     108.740 102.135  77.512  1.00  0.89           C  
ATOM   3363  C   LEU A 210     109.901 102.491  78.456  1.00  0.89           C  
ATOM   3364  O   LEU A 210     110.284 101.692  79.315  1.00  0.89           O  
ATOM   3365  CB  LEU A 210     109.281 101.344  76.314  1.00  0.89           C  
ATOM   3366  CG  LEU A 210     108.206 100.645  75.456  1.00  0.89           C  
ATOM   3367  CD1 LEU A 210     108.840 100.122  74.165  1.00  0.89           C  
ATOM   3368  CD2 LEU A 210     107.540  99.494  76.207  1.00  0.89           C  
ATOM   3369  H   LEU A 210     108.150 103.670  76.104  1.00  0.89           H  
ATOM   3370  HA  LEU A 210     108.046 101.524  78.102  1.00  0.89           H  
ATOM   3371  HB2 LEU A 210     109.996 100.589  76.662  1.00  0.89           H  
ATOM   3372  HB3 LEU A 210     109.854 102.027  75.677  1.00  0.89           H  
ATOM   3373  HG  LEU A 210     107.427 101.364  75.177  1.00  0.89           H  
ATOM   3374 HD11 LEU A 210     109.277 100.942  73.585  1.00  0.89           H  
ATOM   3375 HD12 LEU A 210     109.636  99.405  74.381  1.00  0.89           H  
ATOM   3376 HD13 LEU A 210     108.095  99.628  73.533  1.00  0.89           H  
ATOM   3377 HD21 LEU A 210     108.281  98.803  76.621  1.00  0.89           H  
ATOM   3378 HD22 LEU A 210     106.930  99.876  77.029  1.00  0.89           H  
ATOM   3379 HD23 LEU A 210     106.879  98.923  75.546  1.00  0.89           H  
ATOM   3380  N   LEU A 211     110.585 103.663  78.193  1.00  0.87           N  
ATOM   3381  CA  LEU A 211     111.690 104.097  79.047  1.00  0.87           C  
ATOM   3382  C   LEU A 211     111.177 104.626  80.402  1.00  0.87           C  
ATOM   3383  O   LEU A 211     111.862 104.540  81.425  1.00  0.87           O  
ATOM   3384  CB  LEU A 211     112.532 105.157  78.326  1.00  0.87           C  
ATOM   3385  CG  LEU A 211     113.808 105.615  79.059  1.00  0.87           C  
ATOM   3386  CD1 LEU A 211     114.741 104.454  79.403  1.00  0.87           C  
ATOM   3387  CD2 LEU A 211     114.555 106.637  78.197  1.00  0.87           C  
ATOM   3388  H   LEU A 211     110.322 104.220  77.377  1.00  0.87           H  
ATOM   3389  HA  LEU A 211     112.293 103.205  79.254  1.00  0.87           H  
ATOM   3390  HB2 LEU A 211     111.909 106.040  78.130  1.00  0.87           H  
ATOM   3391  HB3 LEU A 211     112.821 104.761  77.345  1.00  0.87           H  
ATOM   3392  HG  LEU A 211     113.521 106.115  79.990  1.00  0.87           H  
ATOM   3393 HD11 LEU A 211     114.287 103.772  80.127  1.00  0.87           H  
ATOM   3394 HD12 LEU A 211     115.006 103.878  78.510  1.00  0.87           H  
ATOM   3395 HD13 LEU A 211     115.666 104.827  79.855  1.00  0.87           H  
ATOM   3396 HD21 LEU A 211     114.875 106.199  77.246  1.00  0.87           H  
ATOM   3397 HD22 LEU A 211     113.918 107.500  77.976  1.00  0.87           H  
ATOM   3398 HD23 LEU A 211     115.447 107.004  78.716  1.00  0.87           H  
ATOM   3399  N   MET A 212     109.968 105.295  80.376  1.00  0.87           N  
ATOM   3400  CA  MET A 212     109.434 106.009  81.539  1.00  0.87           C  
ATOM   3401  C   MET A 212     109.459 105.236  82.885  1.00  0.87           C  
ATOM   3402  O   MET A 212     110.099 105.699  83.842  1.00  0.87           O  
ATOM   3403  CB  MET A 212     108.028 106.567  81.247  1.00  0.87           C  
ATOM   3404  CG  MET A 212     108.078 108.005  80.728  1.00  0.87           C  
ATOM   3405  SD  MET A 212     106.467 108.442  79.996  1.00  0.87           S  
ATOM   3406  CE  MET A 212     106.833 110.133  79.500  1.00  0.87           C  
ATOM   3407  H   MET A 212     109.468 105.386  79.481  1.00  0.87           H  
ATOM   3408  HA  MET A 212     110.125 106.850  81.691  1.00  0.87           H  
ATOM   3409  HB2 MET A 212     107.411 106.540  82.152  1.00  0.87           H  
ATOM   3410  HB3 MET A 212     107.525 105.930  80.511  1.00  0.87           H  
ATOM   3411  HG2 MET A 212     108.854 108.127  79.968  1.00  0.87           H  
ATOM   3412  HG3 MET A 212     108.301 108.689  81.553  1.00  0.87           H  
ATOM   3413  HE1 MET A 212     107.329 110.656  80.317  1.00  0.87           H  
ATOM   3414  HE2 MET A 212     107.473 110.149  78.617  1.00  0.87           H  
ATOM   3415  HE3 MET A 212     105.901 110.653  79.276  1.00  0.87           H  
ATOM   3416  N   PRO A 213     108.786 104.041  83.028  1.00  0.91           N  
ATOM   3417  CA  PRO A 213     108.770 103.338  84.324  1.00  0.91           C  
ATOM   3418  C   PRO A 213     110.167 102.958  84.819  1.00  0.91           C  
ATOM   3419  O   PRO A 213     110.420 102.749  86.006  1.00  0.91           O  
ATOM   3420  CB  PRO A 213     107.956 102.070  84.060  1.00  0.91           C  
ATOM   3421  CG  PRO A 213     107.091 102.434  82.865  1.00  0.91           C  
ATOM   3422  CD  PRO A 213     107.987 103.340  82.039  1.00  0.91           C  
ATOM   3423  HA  PRO A 213     108.294 103.997  85.058  1.00  0.91           H  
ATOM   3424  HB2 PRO A 213     107.363 101.772  84.930  1.00  0.91           H  
ATOM   3425  HB3 PRO A 213     108.598 101.222  83.802  1.00  0.91           H  
ATOM   3426  HG2 PRO A 213     106.214 102.994  83.208  1.00  0.91           H  
ATOM   3427  HG3 PRO A 213     106.750 101.559  82.309  1.00  0.91           H  
ATOM   3428  HD2 PRO A 213     108.666 102.764  81.403  1.00  0.91           H  
ATOM   3429  HD3 PRO A 213     107.404 104.024  81.430  1.00  0.91           H  
ATOM   3430  N   ILE A 214     111.118 102.807  83.828  1.00  0.88           N  
ATOM   3431  CA  ILE A 214     112.450 102.267  84.098  1.00  0.88           C  
ATOM   3432  C   ILE A 214     113.317 103.368  84.738  1.00  0.88           C  
ATOM   3433  O   ILE A 214     114.396 103.112  85.286  1.00  0.88           O  
ATOM   3434  CB  ILE A 214     113.034 101.599  82.826  1.00  0.88           C  
ATOM   3435  CG1 ILE A 214     112.599 100.117  82.720  1.00  0.88           C  
ATOM   3436  CG2 ILE A 214     114.564 101.656  82.734  1.00  0.88           C  
ATOM   3437  CD1 ILE A 214     111.100  99.891  82.623  1.00  0.88           C  
ATOM   3438  H   ILE A 214     110.904 103.104  82.873  1.00  0.88           H  
ATOM   3439  HA  ILE A 214     112.339 101.511  84.887  1.00  0.88           H  
ATOM   3440  HB  ILE A 214     112.654 102.116  81.936  1.00  0.88           H  
ATOM   3441 HG12 ILE A 214     112.976  99.560  83.583  1.00  0.88           H  
ATOM   3442 HG13 ILE A 214     113.064  99.672  81.835  1.00  0.88           H  
ATOM   3443 HG21 ILE A 214     114.922 102.689  82.687  1.00  0.88           H  
ATOM   3444 HG22 ILE A 214     115.033 101.156  83.586  1.00  0.88           H  
ATOM   3445 HG23 ILE A 214     114.919 101.157  81.825  1.00  0.88           H  
ATOM   3446 HD11 ILE A 214     110.611 100.088  83.581  1.00  0.88           H  
ATOM   3447 HD12 ILE A 214     110.648 100.524  81.855  1.00  0.88           H  
ATOM   3448 HD13 ILE A 214     110.895  98.846  82.366  1.00  0.88           H  
ATOM   3449  N   LEU A 215     112.796 104.647  84.723  1.00  0.89           N  
ATOM   3450  CA  LEU A 215     113.509 105.750  85.339  1.00  0.89           C  
ATOM   3451  C   LEU A 215     113.319 105.675  86.859  1.00  0.89           C  
ATOM   3452  O   LEU A 215     114.165 106.133  87.627  1.00  0.89           O  
ATOM   3453  CB  LEU A 215     113.047 107.107  84.810  1.00  0.89           C  
ATOM   3454  CG  LEU A 215     113.197 107.264  83.285  1.00  0.89           C  
ATOM   3455  CD1 LEU A 215     112.684 108.634  82.860  1.00  0.89           C  
ATOM   3456  CD2 LEU A 215     114.630 107.055  82.803  1.00  0.89           C  
ATOM   3457  H   LEU A 215     111.901 104.815  84.256  1.00  0.89           H  
ATOM   3458  HA  LEU A 215     114.580 105.610  85.157  1.00  0.89           H  
ATOM   3459  HB2 LEU A 215     113.614 107.899  85.318  1.00  0.89           H  
ATOM   3460  HB3 LEU A 215     111.997 107.268  85.085  1.00  0.89           H  
ATOM   3461  HG  LEU A 215     112.567 106.522  82.787  1.00  0.89           H  
ATOM   3462 HD11 LEU A 215     111.630 108.734  83.137  1.00  0.89           H  
ATOM   3463 HD12 LEU A 215     113.242 109.443  83.343  1.00  0.89           H  
ATOM   3464 HD13 LEU A 215     112.759 108.764  81.775  1.00  0.89           H  
ATOM   3465 HD21 LEU A 215     115.329 107.692  83.352  1.00  0.89           H  
ATOM   3466 HD22 LEU A 215     114.941 106.014  82.931  1.00  0.89           H  
ATOM   3467 HD23 LEU A 215     114.725 107.289  81.738  1.00  0.89           H  
ATOM   3468  N   THR A 216     112.121 105.135  87.287  1.00  0.88           N  
ATOM   3469  CA  THR A 216     111.742 105.070  88.705  1.00  0.88           C  
ATOM   3470  C   THR A 216     112.501 103.907  89.361  1.00  0.88           C  
ATOM   3471  O   THR A 216     112.897 103.955  90.532  1.00  0.88           O  
ATOM   3472  CB  THR A 216     110.225 104.847  88.887  1.00  0.88           C  
ATOM   3473  OG1 THR A 216     109.484 105.832  88.168  1.00  0.88           O  
ATOM   3474  CG2 THR A 216     109.797 104.956  90.347  1.00  0.88           C  
ATOM   3475  H   THR A 216     111.509 104.754  86.564  1.00  0.88           H  
ATOM   3476  HA  THR A 216     112.062 106.010  89.169  1.00  0.88           H  
ATOM   3477  HB  THR A 216     109.921 103.869  88.498  1.00  0.88           H  
ATOM   3478 HG21 THR A 216     110.207 104.145  90.955  1.00  0.88           H  
ATOM   3479 HG22 THR A 216     110.116 105.912  90.777  1.00  0.88           H  
ATOM   3480 HG23 THR A 216     108.706 104.930  90.431  1.00  0.88           H  
ATOM   3481  HG1 THR A 216     109.843 105.881  87.262  1.00  0.88           H  
ATOM   3482  N   LEU A 217     112.549 102.762  88.579  1.00  0.87           N  
ATOM   3483  CA  LEU A 217     113.152 101.511  89.025  1.00  0.87           C  
ATOM   3484  C   LEU A 217     114.682 101.622  89.003  1.00  0.87           C  
ATOM   3485  O   LEU A 217     115.373 101.082  89.870  1.00  0.87           O  
ATOM   3486  CB  LEU A 217     112.725 100.315  88.162  1.00  0.87           C  
ATOM   3487  CG  LEU A 217     111.206 100.075  88.064  1.00  0.87           C  
ATOM   3488  CD1 LEU A 217     110.934  98.827  87.221  1.00  0.87           C  
ATOM   3489  CD2 LEU A 217     110.521  99.955  89.422  1.00  0.87           C  
ATOM   3490  H   LEU A 217     112.103 102.791  87.660  1.00  0.87           H  
ATOM   3491  HA  LEU A 217     112.862 101.357  90.071  1.00  0.87           H  
ATOM   3492  HB2 LEU A 217     113.209  99.411  88.556  1.00  0.87           H  
ATOM   3493  HB3 LEU A 217     113.120 100.444  87.144  1.00  0.87           H  
ATOM   3494  HG  LEU A 217     110.748 100.920  87.544  1.00  0.87           H  
ATOM   3495 HD11 LEU A 217     111.398  98.913  86.233  1.00  0.87           H  
ATOM   3496 HD12 LEU A 217     111.326  97.925  87.705  1.00  0.87           H  
ATOM   3497 HD13 LEU A 217     109.858  98.693  87.072  1.00  0.87           H  
ATOM   3498 HD21 LEU A 217     110.985  99.179  90.033  1.00  0.87           H  
ATOM   3499 HD22 LEU A 217     110.567 100.898  89.976  1.00  0.87           H  
ATOM   3500 HD23 LEU A 217     109.461  99.703  89.303  1.00  0.87           H  
ATOM   3501  N   THR A 218     115.246 102.274  87.914  1.00  0.88           N  
ATOM   3502  CA  THR A 218     116.704 102.482  87.887  1.00  0.88           C  
ATOM   3503  C   THR A 218     117.104 103.796  88.580  1.00  0.88           C  
ATOM   3504  O   THR A 218     118.276 104.149  88.694  1.00  0.88           O  
ATOM   3505  CB  THR A 218     117.338 102.409  86.491  1.00  0.88           C  
ATOM   3506  OG1 THR A 218     116.827 103.426  85.633  1.00  0.88           O  
ATOM   3507  CG2 THR A 218     117.143 101.043  85.844  1.00  0.88           C  
ATOM   3508  H   THR A 218     114.674 102.621  87.139  1.00  0.88           H  
ATOM   3509  HA  THR A 218     117.167 101.695  88.495  1.00  0.88           H  
ATOM   3510  HB  THR A 218     118.415 102.595  86.571  1.00  0.88           H  
ATOM   3511 HG21 THR A 218     117.596 100.251  86.449  1.00  0.88           H  
ATOM   3512 HG22 THR A 218     116.081 100.812  85.713  1.00  0.88           H  
ATOM   3513 HG23 THR A 218     117.594 101.020  84.847  1.00  0.88           H  
ATOM   3514  HG1 THR A 218     115.884 103.214  85.427  1.00  0.88           H  
ATOM   3515  N   ARG A 219     116.055 104.536  89.082  1.00  0.79           N  
ATOM   3516  CA  ARG A 219     116.233 105.679  89.958  1.00  0.79           C  
ATOM   3517  C   ARG A 219     116.947 106.834  89.253  1.00  0.79           C  
ATOM   3518  O   ARG A 219     117.518 107.735  89.870  1.00  0.79           O  
ATOM   3519  CB  ARG A 219     116.960 105.293  91.250  1.00  0.79           C  
ATOM   3520  CG  ARG A 219     116.433 106.080  92.451  1.00  0.79           C  
ATOM   3521  CD  ARG A 219     115.683 105.184  93.425  1.00  0.79           C  
ATOM   3522  NE  ARG A 219     114.522 104.517  92.829  1.00  0.79           N  
ATOM   3523  CZ  ARG A 219     113.711 103.709  93.561  1.00  0.79           C  
ATOM   3524  NH1 ARG A 219     112.642 103.137  92.966  1.00  0.79           N  
ATOM   3525  NH2 ARG A 219     113.952 103.445  94.872  1.00  0.79           N1+
ATOM   3526  H   ARG A 219     115.114 104.255  88.831  1.00  0.79           H  
ATOM   3527  HA  ARG A 219     115.215 106.024  90.176  1.00  0.79           H  
ATOM   3528  HB2 ARG A 219     118.035 105.489  91.147  1.00  0.79           H  
ATOM   3529  HB3 ARG A 219     116.870 104.215  91.438  1.00  0.79           H  
ATOM   3530  HG2 ARG A 219     115.790 106.912  92.142  1.00  0.79           H  
ATOM   3531  HG3 ARG A 219     117.283 106.525  92.984  1.00  0.79           H  
ATOM   3532  HD2 ARG A 219     115.332 105.798  94.261  1.00  0.79           H  
ATOM   3533  HD3 ARG A 219     116.364 104.413  93.804  1.00  0.79           H  
ATOM   3534  HE  ARG A 219     114.272 104.600  91.838  1.00  0.79           H  
ATOM   3535 HH11 ARG A 219     111.998 102.515  93.440  1.00  0.79           H  
ATOM   3536 HH12 ARG A 219     112.506 103.305  91.957  1.00  0.79           H  
ATOM   3537 HH21 ARG A 219     114.806 103.766  95.316  1.00  0.79           H  
ATOM   3538 HH22 ARG A 219     113.313 102.875  95.417  1.00  0.79           H  
ATOM   3539  N   ALA A 220     116.742 106.906  87.894  1.00  0.89           N  
ATOM   3540  CA  ALA A 220     117.612 107.649  86.990  1.00  0.89           C  
ATOM   3541  C   ALA A 220     117.312 109.149  86.885  1.00  0.89           C  
ATOM   3542  O   ALA A 220     117.796 109.852  86.001  1.00  0.89           O  
ATOM   3543  CB  ALA A 220     117.601 107.006  85.611  1.00  0.89           C  
ATOM   3544  H   ALA A 220     115.934 106.388  87.533  1.00  0.89           H  
ATOM   3545  HA  ALA A 220     118.626 107.585  87.403  1.00  0.89           H  
ATOM   3546  HB1 ALA A 220     117.885 105.951  85.672  1.00  0.89           H  
ATOM   3547  HB2 ALA A 220     116.601 107.054  85.169  1.00  0.89           H  
ATOM   3548  HB3 ALA A 220     118.293 107.504  84.926  1.00  0.89           H  
ATOM   3549  N   LEU A 221     116.569 109.658  87.930  1.00  0.87           N  
ATOM   3550  CA  LEU A 221     116.302 111.077  88.080  1.00  0.87           C  
ATOM   3551  C   LEU A 221     117.038 111.704  89.269  1.00  0.87           C  
ATOM   3552  O   LEU A 221     117.061 112.931  89.414  1.00  0.87           O  
ATOM   3553  CB  LEU A 221     114.792 111.353  88.203  1.00  0.87           C  
ATOM   3554  CG  LEU A 221     114.286 112.302  87.096  1.00  0.87           C  
ATOM   3555  CD1 LEU A 221     114.205 111.590  85.743  1.00  0.87           C  
ATOM   3556  CD2 LEU A 221     112.918 112.866  87.471  1.00  0.87           C  
ATOM   3557  H   LEU A 221     116.203 108.999  88.610  1.00  0.87           H  
ATOM   3558  HA  LEU A 221     116.712 111.593  87.203  1.00  0.87           H  
ATOM   3559  HB2 LEU A 221     114.573 111.802  89.180  1.00  0.87           H  
ATOM   3560  HB3 LEU A 221     114.218 110.418  88.165  1.00  0.87           H  
ATOM   3561  HG  LEU A 221     114.975 113.150  87.003  1.00  0.87           H  
ATOM   3562 HD11 LEU A 221     115.189 111.241  85.415  1.00  0.87           H  
ATOM   3563 HD12 LEU A 221     113.538 110.723  85.790  1.00  0.87           H  
ATOM   3564 HD13 LEU A 221     113.823 112.266  84.971  1.00  0.87           H  
ATOM   3565 HD21 LEU A 221     112.196 112.065  87.651  1.00  0.87           H  
ATOM   3566 HD22 LEU A 221     112.982 113.471  88.381  1.00  0.87           H  
ATOM   3567 HD23 LEU A 221     112.534 113.506  86.671  1.00  0.87           H  
ATOM   3568  N   THR A 222     117.634 110.859  90.181  1.00  0.86           N  
ATOM   3569  CA  THR A 222     118.163 111.352  91.466  1.00  0.86           C  
ATOM   3570  C   THR A 222     119.344 112.369  91.460  1.00  0.86           C  
ATOM   3571  O   THR A 222     120.088 112.444  92.449  1.00  0.86           O  
ATOM   3572  CB  THR A 222     118.544 110.148  92.384  1.00  0.86           C  
ATOM   3573  OG1 THR A 222     118.812 110.577  93.725  1.00  0.86           O  
ATOM   3574  CG2 THR A 222     119.750 109.348  91.893  1.00  0.86           C  
ATOM   3575  H   THR A 222     117.673 109.856  89.970  1.00  0.86           H  
ATOM   3576  HA  THR A 222     117.338 111.898  91.943  1.00  0.86           H  
ATOM   3577  HB  THR A 222     117.685 109.470  92.443  1.00  0.86           H  
ATOM   3578 HG21 THR A 222     119.628 109.007  90.862  1.00  0.86           H  
ATOM   3579 HG22 THR A 222     120.676 109.928  91.958  1.00  0.86           H  
ATOM   3580 HG23 THR A 222     119.897 108.469  92.530  1.00  0.86           H  
ATOM   3581  HG1 THR A 222     119.419 111.352  93.659  1.00  0.86           H  
ATOM   3582  N   ALA A 223     119.407 113.289  90.431  1.00  0.86           N  
ATOM   3583  CA  ALA A 223     120.516 114.240  90.305  1.00  0.86           C  
ATOM   3584  C   ALA A 223     120.158 115.606  89.690  1.00  0.86           C  
ATOM   3585  O   ALA A 223     121.015 116.407  89.313  1.00  0.86           O  
ATOM   3586  CB  ALA A 223     121.655 113.601  89.517  1.00  0.86           C  
ATOM   3587  H   ALA A 223     118.640 113.272  89.747  1.00  0.86           H  
ATOM   3588  HA  ALA A 223     120.872 114.462  91.317  1.00  0.86           H  
ATOM   3589  HB1 ALA A 223     121.969 112.656  89.973  1.00  0.86           H  
ATOM   3590  HB2 ALA A 223     121.341 113.385  88.490  1.00  0.86           H  
ATOM   3591  HB3 ALA A 223     122.528 114.260  89.467  1.00  0.86           H  
ATOM   3592  N   GLU A 224     118.828 115.964  89.774  1.00  0.81           N  
ATOM   3593  CA  GLU A 224     118.338 117.270  89.318  1.00  0.81           C  
ATOM   3594  C   GLU A 224     118.254 118.269  90.507  1.00  0.81           C  
ATOM   3595  O   GLU A 224     117.500 119.242  90.506  1.00  0.81           O  
ATOM   3596  CB  GLU A 224     116.986 117.162  88.607  1.00  0.81           C  
ATOM   3597  CG  GLU A 224     116.976 116.270  87.375  1.00  0.81           C  
ATOM   3598  CD  GLU A 224     117.727 116.828  86.194  1.00  0.81           C  
ATOM   3599  OE1 GLU A 224     118.737 116.150  85.785  1.00  0.81           O  
ATOM   3600  OE2 GLU A 224     117.279 117.830  85.563  1.00  0.81           O1-
ATOM   3601  H   GLU A 224     118.165 115.307  90.176  1.00  0.81           H  
ATOM   3602  HA  GLU A 224     119.069 117.693  88.626  1.00  0.81           H  
ATOM   3603  HB2 GLU A 224     116.636 118.164  88.332  1.00  0.81           H  
ATOM   3604  HB3 GLU A 224     116.257 116.753  89.311  1.00  0.81           H  
ATOM   3605  HG2 GLU A 224     115.939 116.119  87.054  1.00  0.81           H  
ATOM   3606  HG3 GLU A 224     117.360 115.273  87.620  1.00  0.81           H  
ATOM   3607  N   SER A 225     119.199 118.048  91.498  1.00  0.84           N  
ATOM   3608  CA  SER A 225     119.399 118.957  92.625  1.00  0.84           C  
ATOM   3609  C   SER A 225     120.888 119.183  92.900  1.00  0.84           C  
ATOM   3610  O   SER A 225     121.282 119.701  93.947  1.00  0.84           O  
ATOM   3611  CB  SER A 225     118.730 118.439  93.902  1.00  0.84           C  
ATOM   3612  OG  SER A 225     118.296 119.495  94.753  1.00  0.84           O  
ATOM   3613  H   SER A 225     119.758 117.202  91.422  1.00  0.84           H  
ATOM   3614  HA  SER A 225     118.986 119.937  92.358  1.00  0.84           H  
ATOM   3615  HB2 SER A 225     119.386 117.776  94.477  1.00  0.84           H  
ATOM   3616  HB3 SER A 225     117.832 117.863  93.651  1.00  0.84           H  
ATOM   3617  HG  SER A 225     119.055 120.042  95.069  1.00  0.84           H  
ATOM   3618  N   HIS A 226     121.738 118.915  91.848  1.00  0.83           N  
ATOM   3619  CA  HIS A 226     123.184 119.198  91.892  1.00  0.83           C  
ATOM   3620  C   HIS A 226     123.382 120.353  90.915  1.00  0.83           C  
ATOM   3621  O   HIS A 226     122.751 120.402  89.853  1.00  0.83           O  
ATOM   3622  CB  HIS A 226     124.049 118.014  91.451  1.00  0.83           C  
ATOM   3623  CG  HIS A 226     124.035 116.861  92.395  1.00  0.83           C  
ATOM   3624  CD2 HIS A 226     124.957 116.524  93.363  1.00  0.83           C  
ATOM   3625  ND1 HIS A 226     123.039 115.909  92.336  1.00  0.83           N  
ATOM   3626  NE2 HIS A 226     124.503 115.354  93.903  1.00  0.83           N  
ATOM   3627  CE1 HIS A 226     123.350 115.021  93.252  1.00  0.83           C  
ATOM   3628  H   HIS A 226     121.366 118.537  90.978  1.00  0.83           H  
ATOM   3629  HA  HIS A 226     123.463 119.524  92.893  1.00  0.83           H  
ATOM   3630  HB2 HIS A 226     125.086 118.349  91.315  1.00  0.83           H  
ATOM   3631  HB3 HIS A 226     123.721 117.653  90.472  1.00  0.83           H  
ATOM   3632  HD2 HIS A 226     125.876 116.994  93.687  1.00  0.83           H  
ATOM   3633  HE2 HIS A 226     124.937 114.827  94.650  1.00  0.83           H  
ATOM   3634  HE1 HIS A 226     122.790 114.124  93.484  1.00  0.83           H  
ATOM   3635  N   VAL A 227     124.318 121.316  91.226  1.00  0.91           N  
ATOM   3636  CA  VAL A 227     124.463 122.452  90.313  1.00  0.91           C  
ATOM   3637  C   VAL A 227     125.083 121.926  88.987  1.00  0.91           C  
ATOM   3638  O   VAL A 227     126.194 121.409  88.940  1.00  0.91           O  
ATOM   3639  CB  VAL A 227     125.174 123.657  90.951  1.00  0.91           C  
ATOM   3640  CG1 VAL A 227     126.658 123.443  91.219  1.00  0.91           C  
ATOM   3641  CG2 VAL A 227     124.983 124.914  90.095  1.00  0.91           C  
ATOM   3642  H   VAL A 227     124.897 121.238  92.080  1.00  0.91           H  
ATOM   3643  HA  VAL A 227     123.441 122.781  90.094  1.00  0.91           H  
ATOM   3644  HB  VAL A 227     124.695 123.848  91.921  1.00  0.91           H  
ATOM   3645 HG11 VAL A 227     126.834 122.519  91.771  1.00  0.91           H  
ATOM   3646 HG12 VAL A 227     127.224 123.404  90.287  1.00  0.91           H  
ATOM   3647 HG13 VAL A 227     127.064 124.269  91.812  1.00  0.91           H  
ATOM   3648 HG21 VAL A 227     125.452 124.805  89.111  1.00  0.91           H  
ATOM   3649 HG22 VAL A 227     123.919 125.124  89.943  1.00  0.91           H  
ATOM   3650 HG23 VAL A 227     125.426 125.787  90.585  1.00  0.91           H  
ATOM   3651  N   ASP A 228     124.211 121.984  87.911  1.00  0.89           N  
ATOM   3652  CA  ASP A 228     124.446 121.562  86.514  1.00  0.89           C  
ATOM   3653  C   ASP A 228     124.055 120.096  86.259  1.00  0.89           C  
ATOM   3654  O   ASP A 228     123.973 119.597  85.132  1.00  0.89           O  
ATOM   3655  CB  ASP A 228     125.846 121.798  85.973  1.00  0.89           C  
ATOM   3656  CG  ASP A 228     126.138 123.282  85.927  1.00  0.89           C  
ATOM   3657  OD1 ASP A 228     125.287 123.998  85.336  1.00  0.89           O  
ATOM   3658  OD2 ASP A 228     127.242 123.616  86.466  1.00  0.89           O1-
ATOM   3659  H   ASP A 228     123.279 122.345  88.088  1.00  0.89           H  
ATOM   3660  HA  ASP A 228     123.715 122.141  85.934  1.00  0.89           H  
ATOM   3661  HB2 ASP A 228     125.928 121.424  84.944  1.00  0.89           H  
ATOM   3662  HB3 ASP A 228     126.600 121.254  86.547  1.00  0.89           H  
ATOM   3663  N   THR A 229     123.794 119.353  87.389  1.00  0.86           N  
ATOM   3664  CA  THR A 229     123.415 117.940  87.344  1.00  0.86           C  
ATOM   3665  C   THR A 229     124.596 117.026  86.945  1.00  0.86           C  
ATOM   3666  O   THR A 229     124.447 115.963  86.339  1.00  0.86           O  
ATOM   3667  CB  THR A 229     122.112 117.687  86.555  1.00  0.86           C  
ATOM   3668  OG1 THR A 229     122.295 117.700  85.118  1.00  0.86           O  
ATOM   3669  CG2 THR A 229     121.047 118.727  86.914  1.00  0.86           C  
ATOM   3670  H   THR A 229     123.808 119.833  88.293  1.00  0.86           H  
ATOM   3671  HA  THR A 229     123.204 117.690  88.388  1.00  0.86           H  
ATOM   3672  HB  THR A 229     121.738 116.688  86.799  1.00  0.86           H  
ATOM   3673 HG21 THR A 229     120.972 118.869  87.996  1.00  0.86           H  
ATOM   3674 HG22 THR A 229     121.252 119.694  86.444  1.00  0.86           H  
ATOM   3675 HG23 THR A 229     120.065 118.425  86.548  1.00  0.86           H  
ATOM   3676  HG1 THR A 229     122.988 118.397  84.954  1.00  0.86           H  
ATOM   3677  N   ASP A 230     125.800 117.431  87.493  1.00  0.81           N  
ATOM   3678  CA  ASP A 230     127.036 116.651  87.445  1.00  0.81           C  
ATOM   3679  C   ASP A 230     127.393 116.350  88.911  1.00  0.81           C  
ATOM   3680  O   ASP A 230     127.443 117.222  89.781  1.00  0.81           O  
ATOM   3681  CB  ASP A 230     128.134 117.449  86.758  1.00  0.81           C  
ATOM   3682  CG  ASP A 230     129.425 116.643  86.748  1.00  0.81           C  
ATOM   3683  OD1 ASP A 230     129.985 116.513  87.887  1.00  0.81           O  
ATOM   3684  OD2 ASP A 230     129.831 116.242  85.625  1.00  0.81           O1-
ATOM   3685  H   ASP A 230     125.824 118.323  87.981  1.00  0.81           H  
ATOM   3686  HA  ASP A 230     126.852 115.714  86.907  1.00  0.81           H  
ATOM   3687  HB2 ASP A 230     128.319 118.397  87.277  1.00  0.81           H  
ATOM   3688  HB3 ASP A 230     127.837 117.702  85.733  1.00  0.81           H  
ATOM   3689  N   LEU A 231     127.719 115.024  89.145  1.00  0.86           N  
ATOM   3690  CA  LEU A 231     127.974 114.516  90.490  1.00  0.86           C  
ATOM   3691  C   LEU A 231     129.344 114.913  91.094  1.00  0.86           C  
ATOM   3692  O   LEU A 231     129.677 114.540  92.222  1.00  0.86           O  
ATOM   3693  CB  LEU A 231     127.840 112.982  90.530  1.00  0.86           C  
ATOM   3694  CG  LEU A 231     126.478 112.429  90.061  1.00  0.86           C  
ATOM   3695  CD1 LEU A 231     126.502 110.898  90.087  1.00  0.86           C  
ATOM   3696  CD2 LEU A 231     125.318 112.943  90.913  1.00  0.86           C  
ATOM   3697  H   LEU A 231     127.771 114.375  88.366  1.00  0.86           H  
ATOM   3698  HA  LEU A 231     127.230 114.975  91.153  1.00  0.86           H  
ATOM   3699  HB2 LEU A 231     128.035 112.626  91.550  1.00  0.86           H  
ATOM   3700  HB3 LEU A 231     128.630 112.546  89.902  1.00  0.86           H  
ATOM   3701  HG  LEU A 231     126.301 112.735  89.024  1.00  0.86           H  
ATOM   3702 HD11 LEU A 231     127.303 110.511  89.449  1.00  0.86           H  
ATOM   3703 HD12 LEU A 231     126.662 110.520  91.102  1.00  0.86           H  
ATOM   3704 HD13 LEU A 231     125.556 110.488  89.718  1.00  0.86           H  
ATOM   3705 HD21 LEU A 231     125.488 112.747  91.976  1.00  0.86           H  
ATOM   3706 HD22 LEU A 231     125.176 114.019  90.779  1.00  0.86           H  
ATOM   3707 HD23 LEU A 231     124.380 112.455  90.627  1.00  0.86           H  
ATOM   3708  N   THR A 232     130.135 115.743  90.330  1.00  0.91           N  
ATOM   3709  CA  THR A 232     131.330 116.381  90.874  1.00  0.91           C  
ATOM   3710  C   THR A 232     130.992 117.715  91.572  1.00  0.91           C  
ATOM   3711  O   THR A 232     131.795 118.259  92.333  1.00  0.91           O  
ATOM   3712  CB  THR A 232     132.411 116.645  89.804  1.00  0.91           C  
ATOM   3713  OG1 THR A 232     131.937 117.520  88.778  1.00  0.91           O  
ATOM   3714  CG2 THR A 232     132.928 115.361  89.164  1.00  0.91           C  
ATOM   3715  H   THR A 232     129.881 115.951  89.341  1.00  0.91           H  
ATOM   3716  HA  THR A 232     131.746 115.725  91.648  1.00  0.91           H  
ATOM   3717  HB  THR A 232     133.259 117.157  90.273  1.00  0.91           H  
ATOM   3718 HG21 THR A 232     133.339 114.682  89.917  1.00  0.91           H  
ATOM   3719 HG22 THR A 232     132.139 114.838  88.614  1.00  0.91           H  
ATOM   3720 HG23 THR A 232     133.713 115.592  88.436  1.00  0.91           H  
ATOM   3721  HG1 THR A 232     131.140 117.073  88.349  1.00  0.91           H  
ATOM   3722  N   LYS A 233     129.818 118.322  91.186  1.00  0.90           N  
ATOM   3723  CA  LYS A 233     129.475 119.693  91.553  1.00  0.90           C  
ATOM   3724  C   LYS A 233     128.460 119.679  92.717  1.00  0.90           C  
ATOM   3725  O   LYS A 233     127.650 118.758  92.864  1.00  0.90           O  
ATOM   3726  CB  LYS A 233     128.949 120.450  90.328  1.00  0.90           C  
ATOM   3727  CG  LYS A 233     130.000 120.522  89.210  1.00  0.90           C  
ATOM   3728  CD  LYS A 233     129.594 121.412  88.035  1.00  0.90           C  
ATOM   3729  CE  LYS A 233     129.733 122.896  88.345  1.00  0.90           C  
ATOM   3730  NZ  LYS A 233     129.397 123.680  87.147  1.00  0.90           N1+
ATOM   3731  H   LYS A 233     129.138 117.792  90.633  1.00  0.90           H  
ATOM   3732  HA  LYS A 233     130.390 120.182  91.904  1.00  0.90           H  
ATOM   3733  HB2 LYS A 233     128.651 121.458  90.618  1.00  0.90           H  
ATOM   3734  HB3 LYS A 233     128.050 119.953  89.946  1.00  0.90           H  
ATOM   3735  HG2 LYS A 233     130.160 119.512  88.817  1.00  0.90           H  
ATOM   3736  HG3 LYS A 233     130.961 120.862  89.613  1.00  0.90           H  
ATOM   3737  HD2 LYS A 233     128.572 121.175  87.724  1.00  0.90           H  
ATOM   3738  HD3 LYS A 233     130.242 121.167  87.184  1.00  0.90           H  
ATOM   3739  HE2 LYS A 233     130.764 123.151  88.605  1.00  0.90           H  
ATOM   3740  HE3 LYS A 233     129.069 123.230  89.142  1.00  0.90           H  
ATOM   3741  HZ1 LYS A 233     129.839 123.333  86.292  1.00  0.90           H  
ATOM   3742  HZ2 LYS A 233     128.331 123.612  86.898  1.00  0.90           H  
ATOM   3743  HZ3 LYS A 233     129.555 124.688  87.225  1.00  0.90           H  
ATOM   3744  N   PRO A 234     128.496 120.746  93.605  1.00  0.91           N  
ATOM   3745  CA  PRO A 234     127.705 120.737  94.841  1.00  0.91           C  
ATOM   3746  C   PRO A 234     126.184 120.853  94.620  1.00  0.91           C  
ATOM   3747  O   PRO A 234     125.654 120.999  93.518  1.00  0.91           O  
ATOM   3748  CB  PRO A 234     128.256 121.917  95.648  1.00  0.91           C  
ATOM   3749  CG  PRO A 234     128.756 122.875  94.573  1.00  0.91           C  
ATOM   3750  CD  PRO A 234     129.329 121.938  93.524  1.00  0.91           C  
ATOM   3751  HA  PRO A 234     127.883 119.788  95.362  1.00  0.91           H  
ATOM   3752  HB2 PRO A 234     129.105 121.582  96.258  1.00  0.91           H  
ATOM   3753  HB3 PRO A 234     127.530 122.394  96.312  1.00  0.91           H  
ATOM   3754  HG2 PRO A 234     129.494 123.589  94.948  1.00  0.91           H  
ATOM   3755  HG3 PRO A 234     127.911 123.438  94.159  1.00  0.91           H  
ATOM   3756  HD2 PRO A 234     129.322 122.372  92.522  1.00  0.91           H  
ATOM   3757  HD3 PRO A 234     130.354 121.645  93.775  1.00  0.91           H  
ATOM   3758  N   TYR A 235     125.446 120.730  95.787  1.00  0.81           N  
ATOM   3759  CA  TYR A 235     123.992 120.600  95.755  1.00  0.81           C  
ATOM   3760  C   TYR A 235     123.317 121.969  95.570  1.00  0.81           C  
ATOM   3761  O   TYR A 235     123.727 122.999  96.101  1.00  0.81           O  
ATOM   3762  CB  TYR A 235     123.428 119.968  97.041  1.00  0.81           C  
ATOM   3763  CG  TYR A 235     123.380 118.458  97.002  1.00  0.81           C  
ATOM   3764  CD1 TYR A 235     124.493 117.691  97.368  1.00  0.81           C  
ATOM   3765  CD2 TYR A 235     122.202 117.802  96.610  1.00  0.81           C  
ATOM   3766  CE1 TYR A 235     124.417 116.297  97.372  1.00  0.81           C  
ATOM   3767  CE2 TYR A 235     122.126 116.408  96.610  1.00  0.81           C  
ATOM   3768  CZ  TYR A 235     123.234 115.666  97.001  1.00  0.81           C  
ATOM   3769  OH  TYR A 235     123.207 114.301  97.013  1.00  0.81           O  
ATOM   3770  H   TYR A 235     125.908 120.737  96.689  1.00  0.81           H  
ATOM   3771  HA  TYR A 235     123.746 119.972  94.897  1.00  0.81           H  
ATOM   3772  HB2 TYR A 235     122.409 120.329  97.235  1.00  0.81           H  
ATOM   3773  HB3 TYR A 235     124.010 120.287  97.916  1.00  0.81           H  
ATOM   3774  HD1 TYR A 235     125.421 118.171  97.664  1.00  0.81           H  
ATOM   3775  HD2 TYR A 235     121.327 118.378  96.313  1.00  0.81           H  
ATOM   3776  HE1 TYR A 235     125.280 115.706  97.664  1.00  0.81           H  
ATOM   3777  HE2 TYR A 235     121.203 115.925  96.303  1.00  0.81           H  
ATOM   3778  HH  TYR A 235     122.301 113.999  96.827  1.00  0.81           H  
ATOM   3779  N   ILE A 236     122.120 121.888  94.880  1.00  0.82           N  
ATOM   3780  CA  ILE A 236     121.134 122.961  94.861  1.00  0.82           C  
ATOM   3781  C   ILE A 236     120.167 122.516  95.971  1.00  0.82           C  
ATOM   3782  O   ILE A 236     119.655 121.394  95.992  1.00  0.82           O  
ATOM   3783  CB  ILE A 236     120.343 123.087  93.537  1.00  0.82           C  
ATOM   3784  CG1 ILE A 236     121.273 123.201  92.316  1.00  0.82           C  
ATOM   3785  CG2 ILE A 236     119.399 124.297  93.614  1.00  0.82           C  
ATOM   3786  CD1 ILE A 236     120.523 123.139  90.989  1.00  0.82           C  
ATOM   3787  H   ILE A 236     121.861 120.997  94.429  1.00  0.82           H  
ATOM   3788  HA  ILE A 236     121.621 123.907  95.119  1.00  0.82           H  
ATOM   3789  HB  ILE A 236     119.723 122.190  93.406  1.00  0.82           H  
ATOM   3790 HG12 ILE A 236     121.988 122.375  92.330  1.00  0.82           H  
ATOM   3791 HG13 ILE A 236     121.855 124.128  92.364  1.00  0.82           H  
ATOM   3792 HG21 ILE A 236     118.714 124.218  94.463  1.00  0.82           H  
ATOM   3793 HG22 ILE A 236     119.963 125.230  93.722  1.00  0.82           H  
ATOM   3794 HG23 ILE A 236     118.779 124.381  92.718  1.00  0.82           H  
ATOM   3795 HD11 ILE A 236     119.900 122.241  90.932  1.00  0.82           H  
ATOM   3796 HD12 ILE A 236     119.885 124.015  90.843  1.00  0.82           H  
ATOM   3797 HD13 ILE A 236     121.226 123.112  90.152  1.00  0.82           H  
ATOM   3798  N   LYS A 237     119.933 123.482  96.927  1.00  0.79           N  
ATOM   3799  CA  LYS A 237     119.036 123.262  98.056  1.00  0.79           C  
ATOM   3800  C   LYS A 237     118.210 124.554  98.151  1.00  0.79           C  
ATOM   3801  O   LYS A 237     118.714 125.646  98.403  1.00  0.79           O  
ATOM   3802  CB  LYS A 237     119.850 122.991  99.332  1.00  0.79           C  
ATOM   3803  CG  LYS A 237     119.146 122.075 100.344  1.00  0.79           C  
ATOM   3804  CD  LYS A 237     117.840 122.607 100.937  1.00  0.79           C  
ATOM   3805  CE  LYS A 237     118.039 123.816 101.842  1.00  0.79           C  
ATOM   3806  NZ  LYS A 237     116.717 124.367 102.196  1.00  0.79           N1+
ATOM   3807  H   LYS A 237     120.393 124.386  96.864  1.00  0.79           H  
ATOM   3808  HA  LYS A 237     118.388 122.409  97.830  1.00  0.79           H  
ATOM   3809  HB2 LYS A 237     120.148 123.928  99.816  1.00  0.79           H  
ATOM   3810  HB3 LYS A 237     120.787 122.488  99.057  1.00  0.79           H  
ATOM   3811  HG2 LYS A 237     119.845 121.858 101.162  1.00  0.79           H  
ATOM   3812  HG3 LYS A 237     118.938 121.114  99.857  1.00  0.79           H  
ATOM   3813  HD2 LYS A 237     117.380 121.804 101.527  1.00  0.79           H  
ATOM   3814  HD3 LYS A 237     117.130 122.828 100.135  1.00  0.79           H  
ATOM   3815  HE2 LYS A 237     118.588 124.625 101.354  1.00  0.79           H  
ATOM   3816  HE3 LYS A 237     118.538 123.545 102.776  1.00  0.79           H  
ATOM   3817  HZ1 LYS A 237     116.263 124.740 101.314  1.00  0.79           H  
ATOM   3818  HZ2 LYS A 237     116.061 123.683 102.590  1.00  0.79           H  
ATOM   3819  HZ3 LYS A 237     116.775 125.176 102.824  1.00  0.79           H  
ATOM   3820  N   TRP A 238     116.874 124.391  97.864  1.00  0.71           N  
ATOM   3821  CA  TRP A 238     115.923 125.506  97.768  1.00  0.71           C  
ATOM   3822  C   TRP A 238     115.418 125.880  99.176  1.00  0.71           C  
ATOM   3823  O   TRP A 238     115.682 125.224 100.190  1.00  0.71           O  
ATOM   3824  CB  TRP A 238     114.721 125.121  96.880  1.00  0.71           C  
ATOM   3825  CG  TRP A 238     115.095 124.902  95.446  1.00  0.71           C  
ATOM   3826  CD1 TRP A 238     115.272 125.890  94.496  1.00  0.71           C  
ATOM   3827  CD2 TRP A 238     115.345 123.651  94.794  1.00  0.71           C  
ATOM   3828  NE1 TRP A 238     115.630 125.297  93.317  1.00  0.71           N  
ATOM   3829  CE2 TRP A 238     115.673 123.932  93.467  1.00  0.71           C  
ATOM   3830  CE3 TRP A 238     115.330 122.303  95.209  1.00  0.71           C  
ATOM   3831  CZ2 TRP A 238     115.988 122.940  92.533  1.00  0.71           C  
ATOM   3832  CZ3 TRP A 238     115.655 121.302  94.288  1.00  0.71           C  
ATOM   3833  CH2 TRP A 238     115.979 121.617  92.972  1.00  0.71           C  
ATOM   3834  H   TRP A 238     116.516 123.458  97.697  1.00  0.71           H  
ATOM   3835  HA  TRP A 238     116.451 126.376  97.359  1.00  0.71           H  
ATOM   3836  HB2 TRP A 238     113.951 125.902  96.911  1.00  0.71           H  
ATOM   3837  HB3 TRP A 238     114.238 124.218  97.278  1.00  0.71           H  
ATOM   3838  HD1 TRP A 238     115.189 126.967  94.557  1.00  0.71           H  
ATOM   3839  HE1 TRP A 238     115.839 125.785  92.457  1.00  0.71           H  
ATOM   3840  HE3 TRP A 238     115.081 122.026  96.227  1.00  0.71           H  
ATOM   3841  HZ2 TRP A 238     116.248 123.188  91.509  1.00  0.71           H  
ATOM   3842  HZ3 TRP A 238     115.669 120.260  94.602  1.00  0.71           H  
ATOM   3843  HH2 TRP A 238     116.236 120.814  92.283  1.00  0.71           H  
ATOM   3844  N   ASP A 239     114.601 126.996  99.210  1.00  0.74           N  
ATOM   3845  CA  ASP A 239     113.913 127.403 100.440  1.00  0.74           C  
ATOM   3846  C   ASP A 239     112.840 126.323 100.739  1.00  0.74           C  
ATOM   3847  O   ASP A 239     112.495 125.475  99.917  1.00  0.74           O  
ATOM   3848  CB  ASP A 239     113.295 128.789 100.267  1.00  0.74           C  
ATOM   3849  CG  ASP A 239     113.055 129.400 101.644  1.00  0.74           C  
ATOM   3850  OD1 ASP A 239     112.208 128.771 102.357  1.00  0.74           O  
ATOM   3851  OD2 ASP A 239     113.744 130.415 101.915  1.00  0.74           O1-
ATOM   3852  H   ASP A 239     114.444 127.547  98.372  1.00  0.74           H  
ATOM   3853  HA  ASP A 239     114.649 127.387 101.254  1.00  0.74           H  
ATOM   3854  HB2 ASP A 239     112.343 128.740  99.724  1.00  0.74           H  
ATOM   3855  HB3 ASP A 239     113.963 129.444  99.695  1.00  0.74           H  
ATOM   3856  N   LEU A 240     112.297 126.405 102.000  1.00  0.75           N  
ATOM   3857  CA  LEU A 240     111.337 125.461 102.545  1.00  0.75           C  
ATOM   3858  C   LEU A 240     109.957 126.124 102.705  1.00  0.75           C  
ATOM   3859  O   LEU A 240     108.950 125.447 102.915  1.00  0.75           O  
ATOM   3860  CB  LEU A 240     111.804 124.909 103.897  1.00  0.75           C  
ATOM   3861  CG  LEU A 240     113.135 124.129 103.849  1.00  0.75           C  
ATOM   3862  CD1 LEU A 240     113.500 123.646 105.255  1.00  0.75           C  
ATOM   3863  CD2 LEU A 240     113.085 122.938 102.891  1.00  0.75           C  
ATOM   3864  H   LEU A 240     112.511 127.265 102.542  1.00  0.75           H  
ATOM   3865  HA  LEU A 240     111.191 124.646 101.828  1.00  0.75           H  
ATOM   3866  HB2 LEU A 240     111.021 124.257 104.308  1.00  0.75           H  
ATOM   3867  HB3 LEU A 240     111.906 125.740 104.608  1.00  0.75           H  
ATOM   3868  HG  LEU A 240     113.931 124.805 103.515  1.00  0.75           H  
ATOM   3869 HD11 LEU A 240     113.572 124.489 105.950  1.00  0.75           H  
ATOM   3870 HD12 LEU A 240     112.750 122.948 105.643  1.00  0.75           H  
ATOM   3871 HD13 LEU A 240     114.469 123.135 105.250  1.00  0.75           H  
ATOM   3872 HD21 LEU A 240     112.228 122.291 103.106  1.00  0.75           H  
ATOM   3873 HD22 LEU A 240     113.009 123.267 101.850  1.00  0.75           H  
ATOM   3874 HD23 LEU A 240     113.994 122.333 102.970  1.00  0.75           H  
ATOM   3875  N   LEU A 241     109.933 127.507 102.646  1.00  0.74           N  
ATOM   3876  CA  LEU A 241     108.684 128.267 102.772  1.00  0.74           C  
ATOM   3877  C   LEU A 241     107.917 128.297 101.428  1.00  0.74           C  
ATOM   3878  O   LEU A 241     106.800 128.796 101.310  1.00  0.74           O  
ATOM   3879  CB  LEU A 241     108.949 129.706 103.236  1.00  0.74           C  
ATOM   3880  CG  LEU A 241     109.609 129.824 104.626  1.00  0.74           C  
ATOM   3881  CD1 LEU A 241     109.936 131.290 104.918  1.00  0.74           C  
ATOM   3882  CD2 LEU A 241     108.725 129.259 105.739  1.00  0.74           C  
ATOM   3883  H   LEU A 241     110.820 128.042 102.505  1.00  0.74           H  
ATOM   3884  HA  LEU A 241     108.031 127.742 103.477  1.00  0.74           H  
ATOM   3885  HB2 LEU A 241     108.004 130.266 103.241  1.00  0.74           H  
ATOM   3886  HB3 LEU A 241     109.588 130.205 102.495  1.00  0.74           H  
ATOM   3887  HG  LEU A 241     110.554 129.269 104.628  1.00  0.74           H  
ATOM   3888 HD11 LEU A 241     110.604 131.700 104.153  1.00  0.74           H  
ATOM   3889 HD12 LEU A 241     109.029 131.904 104.941  1.00  0.74           H  
ATOM   3890 HD13 LEU A 241     110.438 131.392 105.887  1.00  0.74           H  
ATOM   3891 HD21 LEU A 241     107.738 129.734 105.742  1.00  0.74           H  
ATOM   3892 HD22 LEU A 241     108.585 128.180 105.627  1.00  0.74           H  
ATOM   3893 HD23 LEU A 241     109.183 129.425 106.720  1.00  0.74           H  
ATOM   3894  N   LYS A 242     108.611 127.733 100.379  1.00  0.74           N  
ATOM   3895  CA  LYS A 242     108.070 127.514  99.044  1.00  0.74           C  
ATOM   3896  C   LYS A 242     107.514 126.077  99.053  1.00  0.74           C  
ATOM   3897  O   LYS A 242     108.230 125.079  99.083  1.00  0.74           O  
ATOM   3898  CB  LYS A 242     109.178 127.730  98.000  1.00  0.74           C  
ATOM   3899  CG  LYS A 242     108.812 127.356  96.552  1.00  0.74           C  
ATOM   3900  CD  LYS A 242     109.772 128.027  95.554  1.00  0.74           C  
ATOM   3901  CE  LYS A 242     110.081 127.240  94.284  1.00  0.74           C  
ATOM   3902  NZ  LYS A 242     108.915 127.034  93.422  1.00  0.74           N1+
ATOM   3903  H   LYS A 242     109.558 127.424 100.581  1.00  0.74           H  
ATOM   3904  HA  LYS A 242     107.258 128.227  98.865  1.00  0.74           H  
ATOM   3905  HB2 LYS A 242     110.074 127.160  98.282  1.00  0.74           H  
ATOM   3906  HB3 LYS A 242     109.470 128.788  98.041  1.00  0.74           H  
ATOM   3907  HG2 LYS A 242     107.786 127.667  96.327  1.00  0.74           H  
ATOM   3908  HG3 LYS A 242     108.858 126.266  96.452  1.00  0.74           H  
ATOM   3909  HD2 LYS A 242     110.735 128.206  96.050  1.00  0.74           H  
ATOM   3910  HD3 LYS A 242     109.377 129.016  95.291  1.00  0.74           H  
ATOM   3911  HE2 LYS A 242     110.485 126.254  94.520  1.00  0.74           H  
ATOM   3912  HE3 LYS A 242     110.819 127.779  93.682  1.00  0.74           H  
ATOM   3913  HZ1 LYS A 242     108.172 126.423  93.852  1.00  0.74           H  
ATOM   3914  HZ2 LYS A 242     108.475 127.889  93.079  1.00  0.74           H  
ATOM   3915  HZ3 LYS A 242     109.257 126.513  92.518  1.00  0.74           H  
ATOM   3916  N   TYR A 243     106.126 126.020  99.082  1.00  0.80           N  
ATOM   3917  CA  TYR A 243     105.369 124.758  99.120  1.00  0.80           C  
ATOM   3918  C   TYR A 243     104.782 124.398  97.749  1.00  0.80           C  
ATOM   3919  O   TYR A 243     103.961 123.497  97.592  1.00  0.80           O  
ATOM   3920  CB  TYR A 243     104.282 124.758 100.213  1.00  0.80           C  
ATOM   3921  CG  TYR A 243     103.145 125.744 100.020  1.00  0.80           C  
ATOM   3922  CD1 TYR A 243     103.175 127.006 100.627  1.00  0.80           C  
ATOM   3923  CD2 TYR A 243     102.018 125.397  99.259  1.00  0.80           C  
ATOM   3924  CE1 TYR A 243     102.085 127.876 100.513  1.00  0.80           C  
ATOM   3925  CE2 TYR A 243     100.938 126.275  99.127  1.00  0.80           C  
ATOM   3926  CZ  TYR A 243     100.963 127.495  99.784  1.00  0.80           C  
ATOM   3927  OH  TYR A 243      99.886 128.336  99.749  1.00  0.80           O  
ATOM   3928  H   TYR A 243     105.602 126.892  99.082  1.00  0.80           H  
ATOM   3929  HA  TYR A 243     106.078 123.953  99.356  1.00  0.80           H  
ATOM   3930  HB2 TYR A 243     104.753 124.954 101.186  1.00  0.80           H  
ATOM   3931  HB3 TYR A 243     103.849 123.752 100.297  1.00  0.80           H  
ATOM   3932  HD1 TYR A 243     104.038 127.311 101.216  1.00  0.80           H  
ATOM   3933  HD2 TYR A 243     101.956 124.420  98.783  1.00  0.80           H  
ATOM   3934  HE1 TYR A 243     102.100 128.839 101.014  1.00  0.80           H  
ATOM   3935  HE2 TYR A 243     100.075 125.986  98.534  1.00  0.80           H  
ATOM   3936  HH  TYR A 243      99.075 127.834  99.468  1.00  0.80           H  
ATOM   3937  N   ASP A 244     105.328 125.127  96.713  1.00  0.89           N  
ATOM   3938  CA  ASP A 244     104.907 125.016  95.327  1.00  0.89           C  
ATOM   3939  C   ASP A 244     106.185 124.843  94.492  1.00  0.89           C  
ATOM   3940  O   ASP A 244     107.131 125.633  94.512  1.00  0.89           O  
ATOM   3941  CB  ASP A 244     104.145 126.265  94.901  1.00  0.89           C  
ATOM   3942  CG  ASP A 244     103.556 126.167  93.504  1.00  0.89           C  
ATOM   3943  OD1 ASP A 244     104.024 125.267  92.733  1.00  0.89           O  
ATOM   3944  OD2 ASP A 244     102.639 126.984  93.225  1.00  0.89           O1-
ATOM   3945  H   ASP A 244     106.068 125.783  96.938  1.00  0.89           H  
ATOM   3946  HA  ASP A 244     104.271 124.132  95.227  1.00  0.89           H  
ATOM   3947  HB2 ASP A 244     104.798 127.147  94.928  1.00  0.89           H  
ATOM   3948  HB3 ASP A 244     103.325 126.452  95.607  1.00  0.89           H  
ATOM   3949  N   PHE A 245     106.155 123.713  93.709  1.00  0.90           N  
ATOM   3950  CA  PHE A 245     107.224 123.334  92.797  1.00  0.90           C  
ATOM   3951  C   PHE A 245     106.592 123.019  91.427  1.00  0.90           C  
ATOM   3952  O   PHE A 245     107.122 122.299  90.581  1.00  0.90           O  
ATOM   3953  CB  PHE A 245     108.046 122.170  93.365  1.00  0.90           C  
ATOM   3954  CG  PHE A 245     108.910 122.597  94.532  1.00  0.90           C  
ATOM   3955  CD1 PHE A 245     110.146 123.217  94.307  1.00  0.90           C  
ATOM   3956  CD2 PHE A 245     108.487 122.418  95.852  1.00  0.90           C  
ATOM   3957  CE1 PHE A 245     110.956 123.627  95.367  1.00  0.90           C  
ATOM   3958  CE2 PHE A 245     109.290 122.842  96.912  1.00  0.90           C  
ATOM   3959  CZ  PHE A 245     110.524 123.443  96.674  1.00  0.90           C  
ATOM   3960  H   PHE A 245     105.325 123.125  93.753  1.00  0.90           H  
ATOM   3961  HA  PHE A 245     107.868 124.204  92.630  1.00  0.90           H  
ATOM   3962  HB2 PHE A 245     108.693 121.739  92.592  1.00  0.90           H  
ATOM   3963  HB3 PHE A 245     107.384 121.351  93.677  1.00  0.90           H  
ATOM   3964  HD1 PHE A 245     110.494 123.371  93.294  1.00  0.90           H  
ATOM   3965  HD2 PHE A 245     107.527 121.963  96.074  1.00  0.90           H  
ATOM   3966  HE1 PHE A 245     111.917 124.094  95.170  1.00  0.90           H  
ATOM   3967  HE2 PHE A 245     108.941 122.724  97.931  1.00  0.90           H  
ATOM   3968  HZ  PHE A 245     111.133 123.776  97.510  1.00  0.90           H  
ATOM   3969  N   THR A 246     105.481 123.782  91.120  1.00  0.92           N  
ATOM   3970  CA  THR A 246     104.749 123.635  89.845  1.00  0.92           C  
ATOM   3971  C   THR A 246     105.671 124.077  88.687  1.00  0.92           C  
ATOM   3972  O   THR A 246     105.768 123.474  87.619  1.00  0.92           O  
ATOM   3973  CB  THR A 246     103.461 124.480  89.874  1.00  0.92           C  
ATOM   3974  OG1 THR A 246     102.715 124.179  91.066  1.00  0.92           O  
ATOM   3975  CG2 THR A 246     102.547 124.222  88.688  1.00  0.92           C  
ATOM   3976  H   THR A 246     105.105 124.435  91.844  1.00  0.92           H  
ATOM   3977  HA  THR A 246     104.527 122.568  89.742  1.00  0.92           H  
ATOM   3978  HB  THR A 246     103.700 125.550  89.901  1.00  0.92           H  
ATOM   3979 HG21 THR A 246     103.056 124.374  87.732  1.00  0.92           H  
ATOM   3980 HG22 THR A 246     102.141 123.208  88.726  1.00  0.92           H  
ATOM   3981 HG23 THR A 246     101.684 124.897  88.723  1.00  0.92           H  
ATOM   3982  HG1 THR A 246     103.229 124.625  91.812  1.00  0.92           H  
ATOM   3983  N   GLU A 247     106.346 125.253  88.947  1.00  0.88           N  
ATOM   3984  CA  GLU A 247     107.235 125.890  87.970  1.00  0.88           C  
ATOM   3985  C   GLU A 247     108.541 125.078  87.866  1.00  0.88           C  
ATOM   3986  O   GLU A 247     109.248 125.119  86.861  1.00  0.88           O  
ATOM   3987  CB  GLU A 247     107.369 127.388  88.302  1.00  0.88           C  
ATOM   3988  CG  GLU A 247     108.737 128.032  88.150  1.00  0.88           C  
ATOM   3989  CD  GLU A 247     109.369 128.070  86.761  1.00  0.88           C  
ATOM   3990  OE1 GLU A 247     108.598 128.292  85.792  1.00  0.88           O  
ATOM   3991  OE2 GLU A 247     110.635 127.895  86.780  1.00  0.88           O1-
ATOM   3992  H   GLU A 247     106.226 125.673  89.865  1.00  0.88           H  
ATOM   3993  HA  GLU A 247     106.751 125.792  86.990  1.00  0.88           H  
ATOM   3994  HB2 GLU A 247     107.054 127.567  89.339  1.00  0.88           H  
ATOM   3995  HB3 GLU A 247     106.640 127.936  87.691  1.00  0.88           H  
ATOM   3996  HG2 GLU A 247     109.427 127.554  88.850  1.00  0.88           H  
ATOM   3997  HG3 GLU A 247     108.662 129.078  88.474  1.00  0.88           H  
ATOM   3998  N   GLU A 248     108.900 124.328  88.966  1.00  0.84           N  
ATOM   3999  CA  GLU A 248     110.113 123.521  88.979  1.00  0.84           C  
ATOM   4000  C   GLU A 248     109.913 122.156  88.303  1.00  0.84           C  
ATOM   4001  O   GLU A 248     110.824 121.614  87.676  1.00  0.84           O  
ATOM   4002  CB  GLU A 248     110.639 123.327  90.402  1.00  0.84           C  
ATOM   4003  CG  GLU A 248     111.538 124.466  90.862  1.00  0.84           C  
ATOM   4004  CD  GLU A 248     110.871 125.834  90.822  1.00  0.84           C  
ATOM   4005  OE1 GLU A 248     111.477 126.675  90.079  1.00  0.84           O  
ATOM   4006  OE2 GLU A 248     109.835 125.990  91.549  1.00  0.84           O1-
ATOM   4007  H   GLU A 248     108.290 124.335  89.776  1.00  0.84           H  
ATOM   4008  HA  GLU A 248     110.859 124.038  88.374  1.00  0.84           H  
ATOM   4009  HB2 GLU A 248     111.235 122.411  90.449  1.00  0.84           H  
ATOM   4010  HB3 GLU A 248     109.804 123.198  91.096  1.00  0.84           H  
ATOM   4011  HG2 GLU A 248     112.442 124.482  90.241  1.00  0.84           H  
ATOM   4012  HG3 GLU A 248     111.887 124.288  91.884  1.00  0.84           H  
ATOM   4013  N   ARG A 249     108.696 121.547  88.522  1.00  0.85           N  
ATOM   4014  CA  ARG A 249     108.386 120.222  87.975  1.00  0.85           C  
ATOM   4015  C   ARG A 249     108.320 120.305  86.417  1.00  0.85           C  
ATOM   4016  O   ARG A 249     108.618 119.355  85.686  1.00  0.85           O  
ATOM   4017  CB  ARG A 249     107.075 119.672  88.571  1.00  0.85           C  
ATOM   4018  CG  ARG A 249     107.163 119.233  90.058  1.00  0.85           C  
ATOM   4019  CD  ARG A 249     105.767 119.122  90.682  1.00  0.85           C  
ATOM   4020  NE  ARG A 249     105.735 118.890  92.146  1.00  0.85           N  
ATOM   4021  CZ  ARG A 249     105.392 117.709  92.725  1.00  0.85           C  
ATOM   4022  NH1 ARG A 249     105.556 116.528  92.086  1.00  0.85           N  
ATOM   4023  NH2 ARG A 249     104.862 117.711  93.970  1.00  0.85           N1+
ATOM   4024  H   ARG A 249     108.003 122.016  89.117  1.00  0.85           H  
ATOM   4025  HA  ARG A 249     109.222 119.556  88.221  1.00  0.85           H  
ATOM   4026  HB2 ARG A 249     106.748 118.807  87.982  1.00  0.85           H  
ATOM   4027  HB3 ARG A 249     106.293 120.433  88.459  1.00  0.85           H  
ATOM   4028  HG2 ARG A 249     107.766 119.936  90.639  1.00  0.85           H  
ATOM   4029  HG3 ARG A 249     107.672 118.265  90.124  1.00  0.85           H  
ATOM   4030  HD2 ARG A 249     105.181 118.341  90.186  1.00  0.85           H  
ATOM   4031  HD3 ARG A 249     105.226 120.062  90.527  1.00  0.85           H  
ATOM   4032  HE  ARG A 249     105.652 119.703  92.748  1.00  0.85           H  
ATOM   4033 HH11 ARG A 249     105.982 116.468  91.173  1.00  0.85           H  
ATOM   4034 HH12 ARG A 249     105.527 115.628  92.616  1.00  0.85           H  
ATOM   4035 HH21 ARG A 249     104.338 116.897  94.278  1.00  0.85           H  
ATOM   4036 HH22 ARG A 249     104.663 118.569  94.527  1.00  0.85           H  
ATOM   4037  N   LEU A 250     107.880 121.521  85.911  1.00  0.89           N  
ATOM   4038  CA  LEU A 250     107.870 121.817  84.475  1.00  0.89           C  
ATOM   4039  C   LEU A 250     109.318 121.972  83.973  1.00  0.89           C  
ATOM   4040  O   LEU A 250     109.654 121.673  82.829  1.00  0.89           O  
ATOM   4041  CB  LEU A 250     107.081 123.098  84.173  1.00  0.89           C  
ATOM   4042  CG  LEU A 250     105.553 122.906  84.245  1.00  0.89           C  
ATOM   4043  CD1 LEU A 250     104.851 124.264  84.317  1.00  0.89           C  
ATOM   4044  CD2 LEU A 250     105.024 122.127  83.039  1.00  0.89           C  
ATOM   4045  H   LEU A 250     107.544 122.224  86.570  1.00  0.89           H  
ATOM   4046  HA  LEU A 250     107.443 120.949  83.968  1.00  0.89           H  
ATOM   4047  HB2 LEU A 250     107.347 123.474  83.176  1.00  0.89           H  
ATOM   4048  HB3 LEU A 250     107.386 123.880  84.882  1.00  0.89           H  
ATOM   4049  HG  LEU A 250     105.300 122.348  85.154  1.00  0.89           H  
ATOM   4050 HD11 LEU A 250     105.180 124.830  85.194  1.00  0.89           H  
ATOM   4051 HD12 LEU A 250     105.061 124.868  83.427  1.00  0.89           H  
ATOM   4052 HD13 LEU A 250     103.766 124.137  84.393  1.00  0.89           H  
ATOM   4053 HD21 LEU A 250     105.228 122.658  82.103  1.00  0.89           H  
ATOM   4054 HD22 LEU A 250     105.482 121.139  82.968  1.00  0.89           H  
ATOM   4055 HD23 LEU A 250     103.941 121.985  83.116  1.00  0.89           H  
ATOM   4056  N   LYS A 251     110.188 122.519  84.888  1.00  0.84           N  
ATOM   4057  CA  LYS A 251     111.595 122.774  84.573  1.00  0.84           C  
ATOM   4058  C   LYS A 251     112.387 121.451  84.471  1.00  0.84           C  
ATOM   4059  O   LYS A 251     113.505 121.411  83.958  1.00  0.84           O  
ATOM   4060  CB  LYS A 251     112.167 123.696  85.650  1.00  0.84           C  
ATOM   4061  CG  LYS A 251     113.345 124.585  85.239  1.00  0.84           C  
ATOM   4062  CD  LYS A 251     113.256 125.968  85.917  1.00  0.84           C  
ATOM   4063  CE  LYS A 251     113.136 125.905  87.441  1.00  0.84           C  
ATOM   4064  NZ  LYS A 251     112.422 127.079  87.964  1.00  0.84           N1+
ATOM   4065  H   LYS A 251     109.823 122.761  85.806  1.00  0.84           H  
ATOM   4066  HA  LYS A 251     111.620 123.252  83.587  1.00  0.84           H  
ATOM   4067  HB2 LYS A 251     112.468 123.110  86.526  1.00  0.84           H  
ATOM   4068  HB3 LYS A 251     111.358 124.356  85.974  1.00  0.84           H  
ATOM   4069  HG2 LYS A 251     113.356 124.735  84.153  1.00  0.84           H  
ATOM   4070  HG3 LYS A 251     114.288 124.096  85.507  1.00  0.84           H  
ATOM   4071  HD2 LYS A 251     112.394 126.488  85.482  1.00  0.84           H  
ATOM   4072  HD3 LYS A 251     114.138 126.560  85.646  1.00  0.84           H  
ATOM   4073  HE2 LYS A 251     114.121 125.886  87.918  1.00  0.84           H  
ATOM   4074  HE3 LYS A 251     112.580 125.040  87.790  1.00  0.84           H  
ATOM   4075  HZ1 LYS A 251     111.556 127.376  87.366  1.00  0.84           H  
ATOM   4076  HZ2 LYS A 251     111.981 126.915  88.949  1.00  0.84           H  
ATOM   4077  HZ3 LYS A 251     112.963 127.938  88.033  1.00  0.84           H  
ATOM   4078  N   LEU A 252     111.774 120.339  85.032  1.00  0.87           N  
ATOM   4079  CA  LEU A 252     112.295 118.989  84.827  1.00  0.87           C  
ATOM   4080  C   LEU A 252     111.763 118.449  83.484  1.00  0.87           C  
ATOM   4081  O   LEU A 252     112.473 117.796  82.713  1.00  0.87           O  
ATOM   4082  CB  LEU A 252     111.899 118.032  85.957  1.00  0.87           C  
ATOM   4083  CG  LEU A 252     112.335 118.471  87.366  1.00  0.87           C  
ATOM   4084  CD1 LEU A 252     111.925 117.413  88.390  1.00  0.87           C  
ATOM   4085  CD2 LEU A 252     113.832 118.747  87.459  1.00  0.87           C  
ATOM   4086  H   LEU A 252     110.937 120.495  85.593  1.00  0.87           H  
ATOM   4087  HA  LEU A 252     113.385 119.044  84.733  1.00  0.87           H  
ATOM   4088  HB2 LEU A 252     112.322 117.043  85.738  1.00  0.87           H  
ATOM   4089  HB3 LEU A 252     110.810 117.898  85.961  1.00  0.87           H  
ATOM   4090  HG  LEU A 252     111.808 119.392  87.629  1.00  0.87           H  
ATOM   4091 HD11 LEU A 252     110.841 117.268  88.383  1.00  0.87           H  
ATOM   4092 HD12 LEU A 252     112.401 116.449  88.181  1.00  0.87           H  
ATOM   4093 HD13 LEU A 252     112.210 117.723  89.399  1.00  0.87           H  
ATOM   4094 HD21 LEU A 252     114.407 117.880  87.126  1.00  0.87           H  
ATOM   4095 HD22 LEU A 252     114.121 119.605  86.845  1.00  0.87           H  
ATOM   4096 HD23 LEU A 252     114.121 118.980  88.488  1.00  0.87           H  
ATOM   4097  N   PHE A 253     110.419 118.698  83.251  1.00  0.89           N  
ATOM   4098  CA  PHE A 253     109.712 118.255  82.048  1.00  0.89           C  
ATOM   4099  C   PHE A 253     110.444 118.796  80.823  1.00  0.89           C  
ATOM   4100  O   PHE A 253     110.963 118.020  80.012  1.00  0.89           O  
ATOM   4101  CB  PHE A 253     108.238 118.683  82.071  1.00  0.89           C  
ATOM   4102  CG  PHE A 253     107.461 118.392  80.813  1.00  0.89           C  
ATOM   4103  CD1 PHE A 253     107.070 119.443  79.971  1.00  0.89           C  
ATOM   4104  CD2 PHE A 253     107.120 117.086  80.458  1.00  0.89           C  
ATOM   4105  CE1 PHE A 253     106.380 119.191  78.786  1.00  0.89           C  
ATOM   4106  CE2 PHE A 253     106.426 116.837  79.274  1.00  0.89           C  
ATOM   4107  CZ  PHE A 253     106.061 117.885  78.436  1.00  0.89           C  
ATOM   4108  H   PHE A 253     109.894 119.192  83.977  1.00  0.89           H  
ATOM   4109  HA  PHE A 253     109.788 117.163  82.014  1.00  0.89           H  
ATOM   4110  HB2 PHE A 253     108.165 119.754  82.275  1.00  0.89           H  
ATOM   4111  HB3 PHE A 253     107.733 118.198  82.916  1.00  0.89           H  
ATOM   4112  HD1 PHE A 253     107.325 120.474  80.213  1.00  0.89           H  
ATOM   4113  HD2 PHE A 253     107.402 116.252  81.095  1.00  0.89           H  
ATOM   4114  HE1 PHE A 253     106.122 120.014  78.122  1.00  0.89           H  
ATOM   4115  HE2 PHE A 253     106.178 115.819  78.995  1.00  0.89           H  
ATOM   4116  HZ  PHE A 253     105.539 117.681  77.504  1.00  0.89           H  
ATOM   4117  N   ASP A 254     110.555 120.171  80.731  1.00  0.85           N  
ATOM   4118  CA  ASP A 254     111.044 120.803  79.503  1.00  0.85           C  
ATOM   4119  C   ASP A 254     112.577 120.652  79.319  1.00  0.85           C  
ATOM   4120  O   ASP A 254     113.165 121.064  78.318  1.00  0.85           O  
ATOM   4121  CB  ASP A 254     110.637 122.271  79.434  1.00  0.85           C  
ATOM   4122  CG  ASP A 254     109.128 122.378  79.232  1.00  0.85           C  
ATOM   4123  OD1 ASP A 254     108.670 121.839  78.183  1.00  0.85           O  
ATOM   4124  OD2 ASP A 254     108.503 122.990  80.143  1.00  0.85           O1-
ATOM   4125  H   ASP A 254     110.243 120.766  81.518  1.00  0.85           H  
ATOM   4126  HA  ASP A 254     110.606 120.242  78.666  1.00  0.85           H  
ATOM   4127  HB2 ASP A 254     111.122 122.775  78.590  1.00  0.85           H  
ATOM   4128  HB3 ASP A 254     110.944 122.803  80.343  1.00  0.85           H  
ATOM   4129  N   ARG A 255     113.221 119.994  80.352  1.00  0.75           N  
ATOM   4130  CA  ARG A 255     114.635 119.634  80.311  1.00  0.75           C  
ATOM   4131  C   ARG A 255     114.794 118.222  79.714  1.00  0.75           C  
ATOM   4132  O   ARG A 255     115.638 118.009  78.839  1.00  0.75           O  
ATOM   4133  CB  ARG A 255     115.250 119.794  81.709  1.00  0.75           C  
ATOM   4134  CG  ARG A 255     116.759 119.534  81.821  1.00  0.75           C  
ATOM   4135  CD  ARG A 255     117.109 118.068  82.065  1.00  0.75           C  
ATOM   4136  NE  ARG A 255     118.015 117.895  83.206  1.00  0.75           N  
ATOM   4137  CZ  ARG A 255     119.369 117.882  83.171  1.00  0.75           C  
ATOM   4138  NH1 ARG A 255     120.072 118.403  82.139  1.00  0.75           N  
ATOM   4139  NH2 ARG A 255     120.062 117.374  84.199  1.00  0.75           N1+
ATOM   4140  H   ARG A 255     112.662 119.732  81.160  1.00  0.75           H  
ATOM   4141  HA  ARG A 255     115.137 120.326  79.623  1.00  0.75           H  
ATOM   4142  HB2 ARG A 255     114.712 119.186  82.445  1.00  0.75           H  
ATOM   4143  HB3 ARG A 255     115.086 120.838  82.007  1.00  0.75           H  
ATOM   4144  HG2 ARG A 255     117.136 120.131  82.662  1.00  0.75           H  
ATOM   4145  HG3 ARG A 255     117.276 119.901  80.928  1.00  0.75           H  
ATOM   4146  HD2 ARG A 255     117.560 117.611  81.177  1.00  0.75           H  
ATOM   4147  HD3 ARG A 255     116.215 117.486  82.303  1.00  0.75           H  
ATOM   4148  HE  ARG A 255     117.606 117.842  84.193  1.00  0.75           H  
ATOM   4149 HH11 ARG A 255     121.086 118.405  82.151  1.00  0.75           H  
ATOM   4150 HH12 ARG A 255     119.580 118.880  81.397  1.00  0.75           H  
ATOM   4151 HH21 ARG A 255     121.075 117.519  84.352  1.00  0.75           H  
ATOM   4152 HH22 ARG A 255     119.553 116.864  84.963  1.00  0.75           H  
ATOM   4153  N   TYR A 256     114.057 117.203  80.301  1.00  0.85           N  
ATOM   4154  CA  TYR A 256     114.273 115.794  79.919  1.00  0.85           C  
ATOM   4155  C   TYR A 256     113.285 115.234  78.884  1.00  0.85           C  
ATOM   4156  O   TYR A 256     113.547 114.229  78.211  1.00  0.85           O  
ATOM   4157  CB  TYR A 256     114.211 114.833  81.124  1.00  0.85           C  
ATOM   4158  CG  TYR A 256     115.490 114.677  81.912  1.00  0.85           C  
ATOM   4159  CD1 TYR A 256     116.738 114.491  81.294  1.00  0.85           C  
ATOM   4160  CD2 TYR A 256     115.419 114.635  83.308  1.00  0.85           C  
ATOM   4161  CE1 TYR A 256     117.905 114.364  82.053  1.00  0.85           C  
ATOM   4162  CE2 TYR A 256     116.575 114.484  84.067  1.00  0.85           C  
ATOM   4163  CZ  TYR A 256     117.813 114.402  83.436  1.00  0.85           C  
ATOM   4164  OH  TYR A 256     118.957 114.440  84.188  1.00  0.85           O  
ATOM   4165  H   TYR A 256     113.357 117.438  81.014  1.00  0.85           H  
ATOM   4166  HA  TYR A 256     115.246 115.735  79.426  1.00  0.85           H  
ATOM   4167  HB2 TYR A 256     113.937 113.820  80.801  1.00  0.85           H  
ATOM   4168  HB3 TYR A 256     113.404 115.162  81.793  1.00  0.85           H  
ATOM   4169  HD1 TYR A 256     116.820 114.454  80.210  1.00  0.85           H  
ATOM   4170  HD2 TYR A 256     114.463 114.736  83.815  1.00  0.85           H  
ATOM   4171  HE1 TYR A 256     118.868 114.270  81.562  1.00  0.85           H  
ATOM   4172  HE2 TYR A 256     116.505 114.458  85.149  1.00  0.85           H  
ATOM   4173  HH  TYR A 256     118.741 115.101  84.934  1.00  0.85           H  
ATOM   4174  N   PHE A 257     112.032 115.798  78.899  1.00  0.88           N  
ATOM   4175  CA  PHE A 257     110.895 115.228  78.165  1.00  0.88           C  
ATOM   4176  C   PHE A 257     110.478 116.250  77.104  1.00  0.88           C  
ATOM   4177  O   PHE A 257     109.321 116.416  76.729  1.00  0.88           O  
ATOM   4178  CB  PHE A 257     109.753 114.848  79.104  1.00  0.88           C  
ATOM   4179  CG  PHE A 257     110.097 113.667  79.980  1.00  0.88           C  
ATOM   4180  CD1 PHE A 257     110.598 113.859  81.274  1.00  0.88           C  
ATOM   4181  CD2 PHE A 257     109.932 112.361  79.504  1.00  0.88           C  
ATOM   4182  CE1 PHE A 257     110.894 112.766  82.088  1.00  0.88           C  
ATOM   4183  CE2 PHE A 257     110.232 111.269  80.319  1.00  0.88           C  
ATOM   4184  CZ  PHE A 257     110.701 111.473  81.611  1.00  0.88           C  
ATOM   4185  H   PHE A 257     111.849 116.671  79.419  1.00  0.88           H  
ATOM   4186  HA  PHE A 257     111.227 114.341  77.614  1.00  0.88           H  
ATOM   4187  HB2 PHE A 257     108.847 114.606  78.536  1.00  0.88           H  
ATOM   4188  HB3 PHE A 257     109.487 115.702  79.736  1.00  0.88           H  
ATOM   4189  HD1 PHE A 257     110.750 114.865  81.656  1.00  0.88           H  
ATOM   4190  HD2 PHE A 257     109.561 112.179  78.497  1.00  0.88           H  
ATOM   4191  HE1 PHE A 257     111.256 112.909  83.103  1.00  0.88           H  
ATOM   4192  HE2 PHE A 257     110.087 110.259  79.951  1.00  0.88           H  
ATOM   4193  HZ  PHE A 257     110.908 110.626  82.252  1.00  0.88           H  
ATOM   4194  N   LYS A 258     111.563 116.816  76.470  1.00  0.83           N  
ATOM   4195  CA  LYS A 258     111.497 117.978  75.584  1.00  0.83           C  
ATOM   4196  C   LYS A 258     110.671 117.717  74.316  1.00  0.83           C  
ATOM   4197  O   LYS A 258     110.216 118.643  73.646  1.00  0.83           O  
ATOM   4198  CB  LYS A 258     112.946 118.362  75.256  1.00  0.83           C  
ATOM   4199  CG  LYS A 258     113.140 119.744  74.634  1.00  0.83           C  
ATOM   4200  CD  LYS A 258     114.641 120.025  74.506  1.00  0.83           C  
ATOM   4201  CE  LYS A 258     114.935 121.410  73.958  1.00  0.83           C  
ATOM   4202  NZ  LYS A 258     116.401 121.589  73.922  1.00  0.83           N1+
ATOM   4203  H   LYS A 258     112.475 116.443  76.711  1.00  0.83           H  
ATOM   4204  HA  LYS A 258     110.997 118.774  76.148  1.00  0.83           H  
ATOM   4205  HB2 LYS A 258     113.392 117.602  74.602  1.00  0.83           H  
ATOM   4206  HB3 LYS A 258     113.530 118.333  76.187  1.00  0.83           H  
ATOM   4207  HG2 LYS A 258     112.672 120.506  75.268  1.00  0.83           H  
ATOM   4208  HG3 LYS A 258     112.666 119.795  73.648  1.00  0.83           H  
ATOM   4209  HD2 LYS A 258     115.100 119.266  73.861  1.00  0.83           H  
ATOM   4210  HD3 LYS A 258     115.110 119.922  75.493  1.00  0.83           H  
ATOM   4211  HE2 LYS A 258     114.536 122.194  74.608  1.00  0.83           H  
ATOM   4212  HE3 LYS A 258     114.560 121.549  72.940  1.00  0.83           H  
ATOM   4213  HZ1 LYS A 258     116.883 121.311  74.781  1.00  0.83           H  
ATOM   4214  HZ2 LYS A 258     116.862 120.975  73.143  1.00  0.83           H  
ATOM   4215  HZ3 LYS A 258     116.684 122.529  73.641  1.00  0.83           H  
ATOM   4216  N   TYR A 259     110.564 116.390  73.940  1.00  0.85           N  
ATOM   4217  CA  TYR A 259     109.857 115.964  72.727  1.00  0.85           C  
ATOM   4218  C   TYR A 259     108.717 114.984  73.039  1.00  0.85           C  
ATOM   4219  O   TYR A 259     108.329 114.138  72.232  1.00  0.85           O  
ATOM   4220  CB  TYR A 259     110.813 115.353  71.689  1.00  0.85           C  
ATOM   4221  CG  TYR A 259     111.674 116.421  71.066  1.00  0.85           C  
ATOM   4222  CD1 TYR A 259     112.855 116.820  71.701  1.00  0.85           C  
ATOM   4223  CD2 TYR A 259     111.253 117.089  69.908  1.00  0.85           C  
ATOM   4224  CE1 TYR A 259     113.594 117.889  71.207  1.00  0.85           C  
ATOM   4225  CE2 TYR A 259     111.990 118.164  69.414  1.00  0.85           C  
ATOM   4226  CZ  TYR A 259     113.146 118.565  70.076  1.00  0.85           C  
ATOM   4227  OH  TYR A 259     113.814 119.653  69.588  1.00  0.85           O  
ATOM   4228  H   TYR A 259     110.987 115.694  74.547  1.00  0.85           H  
ATOM   4229  HA  TYR A 259     109.359 116.840  72.291  1.00  0.85           H  
ATOM   4230  HB2 TYR A 259     110.263 114.844  70.888  1.00  0.85           H  
ATOM   4231  HB3 TYR A 259     111.446 114.584  72.150  1.00  0.85           H  
ATOM   4232  HD1 TYR A 259     113.193 116.308  72.599  1.00  0.85           H  
ATOM   4233  HD2 TYR A 259     110.339 116.794  69.399  1.00  0.85           H  
ATOM   4234  HE1 TYR A 259     114.503 118.184  71.721  1.00  0.85           H  
ATOM   4235  HE2 TYR A 259     111.650 118.700  68.534  1.00  0.85           H  
ATOM   4236  HH  TYR A 259     114.641 119.832  70.163  1.00  0.85           H  
ATOM   4237  N   TRP A 260     108.037 115.221  74.218  1.00  0.79           N  
ATOM   4238  CA  TRP A 260     106.839 114.451  74.559  1.00  0.79           C  
ATOM   4239  C   TRP A 260     105.634 115.171  73.936  1.00  0.79           C  
ATOM   4240  O   TRP A 260     105.279 116.304  74.262  1.00  0.79           O  
ATOM   4241  CB  TRP A 260     106.688 114.314  76.069  1.00  0.79           C  
ATOM   4242  CG  TRP A 260     105.590 113.391  76.501  1.00  0.79           C  
ATOM   4243  CD1 TRP A 260     104.474 113.759  77.226  1.00  0.79           C  
ATOM   4244  CD2 TRP A 260     105.484 111.982  76.270  1.00  0.79           C  
ATOM   4245  NE1 TRP A 260     103.745 112.637  77.508  1.00  0.79           N  
ATOM   4246  CE2 TRP A 260     104.357 111.537  76.960  1.00  0.79           C  
ATOM   4247  CE3 TRP A 260     106.235 111.033  75.546  1.00  0.79           C  
ATOM   4248  CZ2 TRP A 260     103.992 110.191  77.024  1.00  0.79           C  
ATOM   4249  CZ3 TRP A 260     105.831 109.691  75.537  1.00  0.79           C  
ATOM   4250  CH2 TRP A 260     104.750 109.270  76.296  1.00  0.79           C  
ATOM   4251  H   TRP A 260     108.367 115.951  74.858  1.00  0.79           H  
ATOM   4252  HA  TRP A 260     106.944 113.460  74.105  1.00  0.79           H  
ATOM   4253  HB2 TRP A 260     106.533 115.302  76.518  1.00  0.79           H  
ATOM   4254  HB3 TRP A 260     107.628 113.936  76.493  1.00  0.79           H  
ATOM   4255  HD1 TRP A 260     104.147 114.729  77.579  1.00  0.79           H  
ATOM   4256  HE1 TRP A 260     102.877 112.610  78.039  1.00  0.79           H  
ATOM   4257  HE3 TRP A 260     107.108 111.332  74.974  1.00  0.79           H  
ATOM   4258  HZ2 TRP A 260     103.110 109.882  77.576  1.00  0.79           H  
ATOM   4259  HZ3 TRP A 260     106.361 108.970  74.921  1.00  0.79           H  
ATOM   4260  HH2 TRP A 260     104.463 108.219  76.276  1.00  0.79           H  
ATOM   4261  N   ASP A 261     104.989 114.430  72.959  1.00  0.87           N  
ATOM   4262  CA  ASP A 261     103.944 114.959  72.075  1.00  0.87           C  
ATOM   4263  C   ASP A 261     102.562 115.082  72.774  1.00  0.87           C  
ATOM   4264  O   ASP A 261     101.488 114.862  72.212  1.00  0.87           O  
ATOM   4265  CB  ASP A 261     103.920 114.173  70.758  1.00  0.87           C  
ATOM   4266  CG  ASP A 261     103.569 112.696  70.861  1.00  0.87           C  
ATOM   4267  OD1 ASP A 261     102.924 112.339  71.898  1.00  0.87           O  
ATOM   4268  OD2 ASP A 261     103.908 111.944  69.906  1.00  0.87           O1-
ATOM   4269  H   ASP A 261     105.251 113.456  72.835  1.00  0.87           H  
ATOM   4270  HA  ASP A 261     104.234 115.992  71.839  1.00  0.87           H  
ATOM   4271  HB2 ASP A 261     104.904 114.250  70.278  1.00  0.87           H  
ATOM   4272  HB3 ASP A 261     103.191 114.627  70.075  1.00  0.87           H  
ATOM   4273  N   GLN A 262     102.623 115.646  74.043  1.00  0.85           N  
ATOM   4274  CA  GLN A 262     101.449 115.844  74.890  1.00  0.85           C  
ATOM   4275  C   GLN A 262     101.839 116.801  76.031  1.00  0.85           C  
ATOM   4276  O   GLN A 262     102.967 116.840  76.523  1.00  0.85           O  
ATOM   4277  CB  GLN A 262     100.953 114.500  75.438  1.00  0.85           C  
ATOM   4278  CG  GLN A 262      99.604 114.591  76.146  1.00  0.85           C  
ATOM   4279  CD  GLN A 262      99.037 113.222  76.452  1.00  0.85           C  
ATOM   4280  OE1 GLN A 262      99.423 112.175  75.932  1.00  0.85           O  
ATOM   4281  NE2 GLN A 262      98.018 113.237  77.366  1.00  0.85           N  
ATOM   4282  H   GLN A 262     103.533 115.965  74.402  1.00  0.85           H  
ATOM   4283  HA  GLN A 262     100.674 116.311  74.271  1.00  0.85           H  
ATOM   4284  HB2 GLN A 262     101.690 114.080  76.131  1.00  0.85           H  
ATOM   4285  HB3 GLN A 262     100.877 113.780  74.615  1.00  0.85           H  
ATOM   4286  HG2 GLN A 262      98.875 115.113  75.515  1.00  0.85           H  
ATOM   4287  HG3 GLN A 262      99.701 115.145  77.084  1.00  0.85           H  
ATOM   4288 HE21 GLN A 262      97.558 112.363  77.590  1.00  0.85           H  
ATOM   4289 HE22 GLN A 262      97.711 114.082  77.838  1.00  0.85           H  
ATOM   4290  N   THR A 263     100.806 117.593  76.492  1.00  0.91           N  
ATOM   4291  CA  THR A 263     101.035 118.560  77.553  1.00  0.91           C  
ATOM   4292  C   THR A 263     100.913 117.888  78.936  1.00  0.91           C  
ATOM   4293  O   THR A 263     100.316 116.837  79.159  1.00  0.91           O  
ATOM   4294  CB  THR A 263     100.096 119.776  77.442  1.00  0.91           C  
ATOM   4295  OG1 THR A 263      98.758 119.322  77.217  1.00  0.91           O  
ATOM   4296  CG2 THR A 263     100.492 120.692  76.289  1.00  0.91           C  
ATOM   4297  H   THR A 263      99.867 117.519  76.112  1.00  0.91           H  
ATOM   4298  HA  THR A 263     102.072 118.913  77.474  1.00  0.91           H  
ATOM   4299  HB  THR A 263     100.097 120.353  78.373  1.00  0.91           H  
ATOM   4300 HG21 THR A 263     101.511 121.069  76.413  1.00  0.91           H  
ATOM   4301 HG22 THR A 263     100.420 120.173  75.327  1.00  0.91           H  
ATOM   4302 HG23 THR A 263      99.811 121.549  76.232  1.00  0.91           H  
ATOM   4303  HG1 THR A 263      98.180 120.105  77.193  1.00  0.91           H  
ATOM   4304  N   TYR A 264     101.535 118.629  79.925  1.00  0.92           N  
ATOM   4305  CA  TYR A 264     101.611 118.229  81.329  1.00  0.92           C  
ATOM   4306  C   TYR A 264     101.317 119.486  82.162  1.00  0.92           C  
ATOM   4307  O   TYR A 264     101.717 120.608  81.850  1.00  0.92           O  
ATOM   4308  CB  TYR A 264     103.012 117.661  81.599  1.00  0.92           C  
ATOM   4309  CG  TYR A 264     103.430 117.568  83.041  1.00  0.92           C  
ATOM   4310  CD1 TYR A 264     102.704 116.819  83.977  1.00  0.92           C  
ATOM   4311  CD2 TYR A 264     104.581 118.245  83.460  1.00  0.92           C  
ATOM   4312  CE1 TYR A 264     103.089 116.792  85.319  1.00  0.92           C  
ATOM   4313  CE2 TYR A 264     104.977 118.207  84.791  1.00  0.92           C  
ATOM   4314  CZ  TYR A 264     104.222 117.495  85.712  1.00  0.92           C  
ATOM   4315  OH  TYR A 264     104.655 117.516  87.004  1.00  0.92           O  
ATOM   4316  H   TYR A 264     102.003 119.503  79.690  1.00  0.92           H  
ATOM   4317  HA  TYR A 264     100.849 117.469  81.530  1.00  0.92           H  
ATOM   4318  HB2 TYR A 264     103.749 118.274  81.060  1.00  0.92           H  
ATOM   4319  HB3 TYR A 264     103.092 116.664  81.147  1.00  0.92           H  
ATOM   4320  HD1 TYR A 264     101.833 116.251  83.669  1.00  0.92           H  
ATOM   4321  HD2 TYR A 264     105.183 118.809  82.753  1.00  0.92           H  
ATOM   4322  HE1 TYR A 264     102.505 116.221  86.035  1.00  0.92           H  
ATOM   4323  HE2 TYR A 264     105.874 118.729  85.111  1.00  0.92           H  
ATOM   4324  HH  TYR A 264     103.984 117.096  87.608  1.00  0.92           H  
ATOM   4325  N   HIS A 265     100.590 119.250  83.313  1.00  0.83           N  
ATOM   4326  CA  HIS A 265     100.332 120.279  84.320  1.00  0.83           C  
ATOM   4327  C   HIS A 265     100.502 119.583  85.672  1.00  0.83           C  
ATOM   4328  O   HIS A 265      99.850 118.566  85.926  1.00  0.83           O  
ATOM   4329  CB  HIS A 265      98.897 120.803  84.251  1.00  0.83           C  
ATOM   4330  CG  HIS A 265      98.654 121.782  83.170  1.00  0.83           C  
ATOM   4331  ND1 HIS A 265      97.381 122.034  82.668  1.00  0.83           N1+
ATOM   4332  CD2 HIS A 265      99.483 122.644  82.487  1.00  0.83           C  
ATOM   4333  CE1 HIS A 265      97.426 122.982  81.727  1.00  0.83           C  
ATOM   4334  NE2 HIS A 265      98.704 123.356  81.610  1.00  0.83           N  
ATOM   4335  H   HIS A 265     100.207 118.323  83.510  1.00  0.83           H  
ATOM   4336  HA  HIS A 265     101.044 121.092  84.190  1.00  0.83           H  
ATOM   4337  HB2 HIS A 265      98.665 121.306  85.193  1.00  0.83           H  
ATOM   4338  HB3 HIS A 265      98.184 119.978  84.138  1.00  0.83           H  
ATOM   4339  HD1 HIS A 265      96.498 121.604  83.027  1.00  0.83           H  
ATOM   4340  HD2 HIS A 265     100.538 122.855  82.508  1.00  0.83           H  
ATOM   4341  HE2 HIS A 265      99.050 124.072  80.973  1.00  0.83           H  
ATOM   4342  HE1 HIS A 265      96.587 123.379  81.173  1.00  0.83           H  
ATOM   4343  N   PRO A 266     101.398 120.097  86.579  1.00  0.93           N  
ATOM   4344  CA  PRO A 266     101.617 119.421  87.861  1.00  0.93           C  
ATOM   4345  C   PRO A 266     100.475 119.441  88.887  1.00  0.93           C  
ATOM   4346  O   PRO A 266     100.440 118.613  89.800  1.00  0.93           O  
ATOM   4347  CB  PRO A 266     102.811 120.157  88.478  1.00  0.93           C  
ATOM   4348  CG  PRO A 266     103.466 120.881  87.316  1.00  0.93           C  
ATOM   4349  CD  PRO A 266     102.316 121.209  86.389  1.00  0.93           C  
ATOM   4350  HA  PRO A 266     101.851 118.375  87.643  1.00  0.93           H  
ATOM   4351  HB2 PRO A 266     103.497 119.461  88.964  1.00  0.93           H  
ATOM   4352  HB3 PRO A 266     102.495 120.882  89.238  1.00  0.93           H  
ATOM   4353  HG2 PRO A 266     104.177 120.217  86.816  1.00  0.93           H  
ATOM   4354  HG3 PRO A 266     104.012 121.769  87.623  1.00  0.93           H  
ATOM   4355  HD2 PRO A 266     101.793 122.125  86.677  1.00  0.93           H  
ATOM   4356  HD3 PRO A 266     102.661 121.296  85.358  1.00  0.93           H  
ATOM   4357  N   ASN A 267      99.642 120.542  88.841  1.00  0.89           N  
ATOM   4358  CA  ASN A 267      98.675 120.845  89.911  1.00  0.89           C  
ATOM   4359  C   ASN A 267      97.309 120.406  89.425  1.00  0.89           C  
ATOM   4360  O   ASN A 267      96.579 121.139  88.754  1.00  0.89           O  
ATOM   4361  CB  ASN A 267      98.633 122.333  90.242  1.00  0.89           C  
ATOM   4362  CG  ASN A 267      99.804 122.696  91.106  1.00  0.89           C  
ATOM   4363  OD1 ASN A 267     100.425 121.882  91.785  1.00  0.89           O  
ATOM   4364  ND2 ASN A 267     100.126 124.018  91.091  1.00  0.89           N  
ATOM   4365  H   ASN A 267      99.679 121.138  88.021  1.00  0.89           H  
ATOM   4366  HA  ASN A 267      98.917 120.256  90.798  1.00  0.89           H  
ATOM   4367  HB2 ASN A 267      97.725 122.586  90.804  1.00  0.89           H  
ATOM   4368  HB3 ASN A 267      98.641 122.942  89.330  1.00  0.89           H  
ATOM   4369 HD21 ASN A 267      99.539 124.739  90.693  1.00  0.89           H  
ATOM   4370 HD22 ASN A 267     101.036 124.291  91.490  1.00  0.89           H  
ATOM   4371  N   CYS A 268      96.959 119.105  89.718  1.00  0.92           N  
ATOM   4372  CA  CYS A 268      96.027 118.345  88.870  1.00  0.92           C  
ATOM   4373  C   CYS A 268      94.528 118.740  88.920  1.00  0.92           C  
ATOM   4374  O   CYS A 268      93.639 117.973  88.556  1.00  0.92           O  
ATOM   4375  CB  CYS A 268      96.174 116.831  89.085  1.00  0.92           C  
ATOM   4376  SG  CYS A 268      97.851 116.226  88.688  1.00  0.92           S  
ATOM   4377  H   CYS A 268      97.382 118.621  90.521  1.00  0.92           H  
ATOM   4378  HA  CYS A 268      96.323 118.580  87.838  1.00  0.92           H  
ATOM   4379  HB2 CYS A 268      95.473 116.270  88.460  1.00  0.92           H  
ATOM   4380  HB3 CYS A 268      95.967 116.572  90.127  1.00  0.92           H  
ATOM   4381  HG  CYS A 268      98.525 117.069  89.492  1.00  0.92           H  
ATOM   4382  N   VAL A 269      94.299 120.075  89.161  1.00  0.89           N  
ATOM   4383  CA  VAL A 269      93.034 120.772  88.981  1.00  0.89           C  
ATOM   4384  C   VAL A 269      92.997 121.163  87.494  1.00  0.89           C  
ATOM   4385  O   VAL A 269      91.967 121.086  86.821  1.00  0.89           O  
ATOM   4386  CB  VAL A 269      92.961 122.057  89.844  1.00  0.89           C  
ATOM   4387  CG1 VAL A 269      91.621 122.778  89.657  1.00  0.89           C  
ATOM   4388  CG2 VAL A 269      93.169 121.786  91.336  1.00  0.89           C  
ATOM   4389  H   VAL A 269      95.097 120.641  89.438  1.00  0.89           H  
ATOM   4390  HA  VAL A 269      92.210 120.082  89.190  1.00  0.89           H  
ATOM   4391  HB  VAL A 269      93.757 122.746  89.530  1.00  0.89           H  
ATOM   4392 HG11 VAL A 269      91.492 123.124  88.627  1.00  0.89           H  
ATOM   4393 HG12 VAL A 269      90.780 122.121  89.905  1.00  0.89           H  
ATOM   4394 HG13 VAL A 269      91.560 123.661  90.304  1.00  0.89           H  
ATOM   4395 HG21 VAL A 269      92.328 121.226  91.749  1.00  0.89           H  
ATOM   4396 HG22 VAL A 269      94.093 121.234  91.529  1.00  0.89           H  
ATOM   4397 HG23 VAL A 269      93.233 122.730  91.889  1.00  0.89           H  
ATOM   4398  N   ASN A 270      94.150 121.727  86.968  1.00  0.85           N  
ATOM   4399  CA  ASN A 270      94.125 122.339  85.638  1.00  0.85           C  
ATOM   4400  C   ASN A 270      94.331 121.280  84.524  1.00  0.85           C  
ATOM   4401  O   ASN A 270      95.234 121.335  83.685  1.00  0.85           O  
ATOM   4402  CB  ASN A 270      94.953 123.615  85.503  1.00  0.85           C  
ATOM   4403  CG  ASN A 270      96.362 123.536  86.024  1.00  0.85           C  
ATOM   4404  OD1 ASN A 270      96.953 122.492  86.262  1.00  0.85           O  
ATOM   4405  ND2 ASN A 270      96.960 124.757  86.192  1.00  0.85           N  
ATOM   4406  H   ASN A 270      95.030 121.675  87.494  1.00  0.85           H  
ATOM   4407  HA  ASN A 270      93.093 122.684  85.472  1.00  0.85           H  
ATOM   4408  HB2 ASN A 270      94.447 124.413  86.062  1.00  0.85           H  
ATOM   4409  HB3 ASN A 270      94.999 123.933  84.454  1.00  0.85           H  
ATOM   4410 HD21 ASN A 270      97.912 124.790  86.538  1.00  0.85           H  
ATOM   4411 HD22 ASN A 270      96.491 125.634  85.998  1.00  0.85           H  
ATOM   4412  N   CYS A 271      93.319 120.328  84.535  1.00  0.94           N  
ATOM   4413  CA  CYS A 271      93.226 119.143  83.676  1.00  0.94           C  
ATOM   4414  C   CYS A 271      91.726 118.942  83.356  1.00  0.94           C  
ATOM   4415  O   CYS A 271      90.846 119.248  84.161  1.00  0.94           O  
ATOM   4416  CB  CYS A 271      93.729 117.897  84.413  1.00  0.94           C  
ATOM   4417  SG  CYS A 271      95.498 117.957  84.839  1.00  0.94           S  
ATOM   4418  H   CYS A 271      92.561 120.449  85.223  1.00  0.94           H  
ATOM   4419  HA  CYS A 271      93.784 119.322  82.751  1.00  0.94           H  
ATOM   4420  HB2 CYS A 271      93.551 116.999  83.816  1.00  0.94           H  
ATOM   4421  HB3 CYS A 271      93.177 117.775  85.352  1.00  0.94           H  
ATOM   4422  HG  CYS A 271      95.961 117.896  83.580  1.00  0.94           H  
ATOM   4423  N   LEU A 272      91.432 118.398  82.118  1.00  0.88           N  
ATOM   4424  CA  LEU A 272      90.052 118.362  81.618  1.00  0.88           C  
ATOM   4425  C   LEU A 272      89.226 117.158  82.111  1.00  0.88           C  
ATOM   4426  O   LEU A 272      87.996 117.151  82.069  1.00  0.88           O  
ATOM   4427  CB  LEU A 272      90.042 118.347  80.079  1.00  0.88           C  
ATOM   4428  CG  LEU A 272      90.712 119.565  79.411  1.00  0.88           C  
ATOM   4429  CD1 LEU A 272      90.707 119.386  77.890  1.00  0.88           C  
ATOM   4430  CD2 LEU A 272      90.028 120.882  79.778  1.00  0.88           C  
ATOM   4431  H   LEU A 272      92.177 118.034  81.531  1.00  0.88           H  
ATOM   4432  HA  LEU A 272      89.533 119.252  81.995  1.00  0.88           H  
ATOM   4433  HB2 LEU A 272      89.005 118.269  79.725  1.00  0.88           H  
ATOM   4434  HB3 LEU A 272      90.546 117.434  79.731  1.00  0.88           H  
ATOM   4435  HG  LEU A 272      91.760 119.622  79.731  1.00  0.88           H  
ATOM   4436 HD11 LEU A 272      91.229 118.466  77.605  1.00  0.88           H  
ATOM   4437 HD12 LEU A 272      89.686 119.333  77.499  1.00  0.88           H  
ATOM   4438 HD13 LEU A 272      91.216 120.222  77.398  1.00  0.88           H  
ATOM   4439 HD21 LEU A 272      88.958 120.853  79.544  1.00  0.88           H  
ATOM   4440 HD22 LEU A 272      90.139 121.105  80.844  1.00  0.88           H  
ATOM   4441 HD23 LEU A 272      90.472 121.718  79.226  1.00  0.88           H  
ATOM   4442  N   ASP A 273      89.966 116.036  82.395  1.00  0.89           N  
ATOM   4443  CA  ASP A 273      89.398 114.695  82.442  1.00  0.89           C  
ATOM   4444  C   ASP A 273      90.391 113.761  83.171  1.00  0.89           C  
ATOM   4445  O   ASP A 273      91.492 114.157  83.568  1.00  0.89           O  
ATOM   4446  CB  ASP A 273      89.079 114.229  81.020  1.00  0.89           C  
ATOM   4447  CG  ASP A 273      90.300 113.522  80.473  1.00  0.89           C  
ATOM   4448  OD1 ASP A 273      91.377 114.175  80.384  1.00  0.89           O  
ATOM   4449  OD2 ASP A 273      90.138 112.275  80.322  1.00  0.89           O1-
ATOM   4450  H   ASP A 273      90.963 116.134  82.551  1.00  0.89           H  
ATOM   4451  HA  ASP A 273      88.475 114.748  83.032  1.00  0.89           H  
ATOM   4452  HB2 ASP A 273      88.794 115.047  80.350  1.00  0.89           H  
ATOM   4453  HB3 ASP A 273      88.236 113.528  81.047  1.00  0.89           H  
ATOM   4454  N   ASP A 274      89.982 112.439  83.272  1.00  0.85           N  
ATOM   4455  CA  ASP A 274      90.838 111.437  83.888  1.00  0.85           C  
ATOM   4456  C   ASP A 274      91.876 110.750  82.966  1.00  0.85           C  
ATOM   4457  O   ASP A 274      92.810 110.109  83.463  1.00  0.85           O  
ATOM   4458  CB  ASP A 274      90.126 110.524  84.879  1.00  0.85           C  
ATOM   4459  CG  ASP A 274      88.830 109.879  84.448  1.00  0.85           C  
ATOM   4460  OD1 ASP A 274      87.833 110.049  85.217  1.00  0.85           O  
ATOM   4461  OD2 ASP A 274      88.842 109.212  83.370  1.00  0.85           O1-
ATOM   4462  H   ASP A 274      89.090 112.151  82.877  1.00  0.85           H  
ATOM   4463  HA  ASP A 274      91.510 112.016  84.530  1.00  0.85           H  
ATOM   4464  HB2 ASP A 274      89.908 111.116  85.778  1.00  0.85           H  
ATOM   4465  HB3 ASP A 274      90.795 109.716  85.200  1.00  0.85           H  
ATOM   4466  N   ARG A 275      91.822 110.989  81.607  1.00  0.79           N  
ATOM   4467  CA  ARG A 275      92.946 110.651  80.730  1.00  0.79           C  
ATOM   4468  C   ARG A 275      94.067 111.654  81.088  1.00  0.79           C  
ATOM   4469  O   ARG A 275      95.246 111.310  81.219  1.00  0.79           O  
ATOM   4470  CB  ARG A 275      92.654 110.788  79.217  1.00  0.79           C  
ATOM   4471  CG  ARG A 275      91.478 109.973  78.667  1.00  0.79           C  
ATOM   4472  CD  ARG A 275      91.788 108.512  78.376  1.00  0.79           C  
ATOM   4473  NE  ARG A 275      92.494 108.308  77.093  1.00  0.79           N  
ATOM   4474  CZ  ARG A 275      92.770 107.046  76.631  1.00  0.79           C  
ATOM   4475  NH1 ARG A 275      92.341 105.973  77.335  1.00  0.79           N  
ATOM   4476  NH2 ARG A 275      93.489 106.847  75.502  1.00  0.79           N1+
ATOM   4477  H   ARG A 275      90.984 111.435  81.163  1.00  0.79           H  
ATOM   4478  HA  ARG A 275      93.289 109.640  80.974  1.00  0.79           H  
ATOM   4479  HB2 ARG A 275      93.564 110.544  78.653  1.00  0.79           H  
ATOM   4480  HB3 ARG A 275      92.450 111.842  78.988  1.00  0.79           H  
ATOM   4481  HG2 ARG A 275      91.128 110.447  77.742  1.00  0.79           H  
ATOM   4482  HG3 ARG A 275      90.642 110.004  79.372  1.00  0.79           H  
ATOM   4483  HD2 ARG A 275      90.831 107.983  78.306  1.00  0.79           H  
ATOM   4484  HD3 ARG A 275      92.389 108.078  79.181  1.00  0.79           H  
ATOM   4485  HE  ARG A 275      92.736 109.094  76.499  1.00  0.79           H  
ATOM   4486 HH11 ARG A 275      92.768 105.046  77.152  1.00  0.79           H  
ATOM   4487 HH12 ARG A 275      91.654 106.039  78.077  1.00  0.79           H  
ATOM   4488 HH21 ARG A 275      93.569 105.895  75.156  1.00  0.79           H  
ATOM   4489 HH22 ARG A 275      93.847 107.575  74.854  1.00  0.79           H  
ATOM   4490  N   CYS A 276      93.673 112.983  81.145  1.00  0.93           N  
ATOM   4491  CA  CYS A 276      94.620 114.047  81.426  1.00  0.93           C  
ATOM   4492  C   CYS A 276      95.145 113.943  82.873  1.00  0.93           C  
ATOM   4493  O   CYS A 276      96.359 114.033  83.096  1.00  0.93           O  
ATOM   4494  CB  CYS A 276      94.015 115.417  81.115  1.00  0.93           C  
ATOM   4495  SG  CYS A 276      95.252 116.751  81.043  1.00  0.93           S  
ATOM   4496  H   CYS A 276      92.687 113.244  80.939  1.00  0.93           H  
ATOM   4497  HA  CYS A 276      95.476 113.867  80.762  1.00  0.93           H  
ATOM   4498  HB2 CYS A 276      93.254 115.690  81.851  1.00  0.93           H  
ATOM   4499  HB3 CYS A 276      93.540 115.404  80.130  1.00  0.93           H  
ATOM   4500  HG  CYS A 276      96.010 116.224  80.070  1.00  0.93           H  
ATOM   4501  N   ILE A 277      94.220 113.787  83.888  1.00  0.92           N  
ATOM   4502  CA  ILE A 277      94.648 113.668  85.289  1.00  0.92           C  
ATOM   4503  C   ILE A 277      95.575 112.448  85.447  1.00  0.92           C  
ATOM   4504  O   ILE A 277      96.612 112.554  86.116  1.00  0.92           O  
ATOM   4505  CB  ILE A 277      93.470 113.604  86.299  1.00  0.92           C  
ATOM   4506  CG1 ILE A 277      92.740 114.962  86.373  1.00  0.92           C  
ATOM   4507  CG2 ILE A 277      93.937 113.199  87.710  1.00  0.92           C  
ATOM   4508  CD1 ILE A 277      91.354 114.873  87.000  1.00  0.92           C  
ATOM   4509  H   ILE A 277      93.216 113.801  83.666  1.00  0.92           H  
ATOM   4510  HA  ILE A 277      95.261 114.554  85.500  1.00  0.92           H  
ATOM   4511  HB  ILE A 277      92.765 112.838  85.965  1.00  0.92           H  
ATOM   4512 HG12 ILE A 277      92.620 115.380  85.371  1.00  0.92           H  
ATOM   4513 HG13 ILE A 277      93.346 115.681  86.936  1.00  0.92           H  
ATOM   4514 HG21 ILE A 277      94.343 112.183  87.721  1.00  0.92           H  
ATOM   4515 HG22 ILE A 277      94.711 113.880  88.080  1.00  0.92           H  
ATOM   4516 HG23 ILE A 277      93.111 113.206  88.427  1.00  0.92           H  
ATOM   4517 HD11 ILE A 277      90.722 114.165  86.455  1.00  0.92           H  
ATOM   4518 HD12 ILE A 277      91.397 114.557  88.046  1.00  0.92           H  
ATOM   4519 HD13 ILE A 277      90.867 115.853  86.971  1.00  0.92           H  
ATOM   4520  N   LEU A 278      95.167 111.237  84.902  1.00  0.94           N  
ATOM   4521  CA  LEU A 278      96.044 110.085  85.084  1.00  0.94           C  
ATOM   4522  C   LEU A 278      97.411 110.382  84.459  1.00  0.94           C  
ATOM   4523  O   LEU A 278      98.448 110.081  85.051  1.00  0.94           O  
ATOM   4524  CB  LEU A 278      95.497 108.785  84.488  1.00  0.94           C  
ATOM   4525  CG  LEU A 278      94.446 108.093  85.376  1.00  0.94           C  
ATOM   4526  CD1 LEU A 278      93.772 106.962  84.599  1.00  0.94           C  
ATOM   4527  CD2 LEU A 278      95.057 107.525  86.661  1.00  0.94           C  
ATOM   4528  H   LEU A 278      94.279 111.125  84.405  1.00  0.94           H  
ATOM   4529  HA  LEU A 278      96.217 109.984  86.161  1.00  0.94           H  
ATOM   4530  HB2 LEU A 278      96.324 108.083  84.320  1.00  0.94           H  
ATOM   4531  HB3 LEU A 278      95.079 108.986  83.494  1.00  0.94           H  
ATOM   4532  HG  LEU A 278      93.674 108.820  85.651  1.00  0.94           H  
ATOM   4533 HD11 LEU A 278      93.300 107.337  83.685  1.00  0.94           H  
ATOM   4534 HD12 LEU A 278      94.494 106.188  84.314  1.00  0.94           H  
ATOM   4535 HD13 LEU A 278      92.992 106.493  85.208  1.00  0.94           H  
ATOM   4536 HD21 LEU A 278      95.887 106.846  86.442  1.00  0.94           H  
ATOM   4537 HD22 LEU A 278      95.430 108.318  87.316  1.00  0.94           H  
ATOM   4538 HD23 LEU A 278      94.308 106.964  87.229  1.00  0.94           H  
ATOM   4539  N   HIS A 279      97.392 110.959  83.207  1.00  0.90           N  
ATOM   4540  CA  HIS A 279      98.640 111.252  82.499  1.00  0.90           C  
ATOM   4541  C   HIS A 279      99.527 112.138  83.395  1.00  0.90           C  
ATOM   4542  O   HIS A 279     100.732 111.924  83.531  1.00  0.90           O  
ATOM   4543  CB  HIS A 279      98.326 111.919  81.154  1.00  0.90           C  
ATOM   4544  CG  HIS A 279      99.508 112.350  80.365  1.00  0.90           C  
ATOM   4545  ND1 HIS A 279     100.071 113.595  80.480  1.00  0.90           N  
ATOM   4546  CD2 HIS A 279     100.240 111.731  79.375  1.00  0.90           C  
ATOM   4547  CE1 HIS A 279     101.096 113.669  79.583  1.00  0.90           C  
ATOM   4548  NE2 HIS A 279     101.221 112.558  78.889  1.00  0.90           N  
ATOM   4549  H   HIS A 279      96.489 111.158  82.762  1.00  0.90           H  
ATOM   4550  HA  HIS A 279      99.167 110.304  82.360  1.00  0.90           H  
ATOM   4551  HB2 HIS A 279      97.680 112.791  81.305  1.00  0.90           H  
ATOM   4552  HB3 HIS A 279      97.743 111.219  80.542  1.00  0.90           H  
ATOM   4553  HD1 HIS A 279      99.785 114.335  81.106  1.00  0.90           H  
ATOM   4554  HD2 HIS A 279     100.089 110.741  78.965  1.00  0.90           H  
ATOM   4555  HE1 HIS A 279     101.698 114.562  79.483  1.00  0.90           H  
ATOM   4556  N   CYS A 280      98.888 113.219  83.971  1.00  0.95           N  
ATOM   4557  CA  CYS A 280      99.611 114.206  84.761  1.00  0.95           C  
ATOM   4558  C   CYS A 280     100.053 113.615  86.104  1.00  0.95           C  
ATOM   4559  O   CYS A 280     101.202 113.792  86.526  1.00  0.95           O  
ATOM   4560  CB  CYS A 280      98.800 115.479  84.980  1.00  0.95           C  
ATOM   4561  SG  CYS A 280      98.507 116.329  83.390  1.00  0.95           S  
ATOM   4562  H   CYS A 280      97.880 113.344  83.811  1.00  0.95           H  
ATOM   4563  HA  CYS A 280     100.535 114.433  84.214  1.00  0.95           H  
ATOM   4564  HB2 CYS A 280      99.344 116.156  85.642  1.00  0.95           H  
ATOM   4565  HB3 CYS A 280      97.831 115.264  85.442  1.00  0.95           H  
ATOM   4566  HG  CYS A 280      97.546 115.482  82.967  1.00  0.95           H  
ATOM   4567  N   ALA A 281      99.112 112.896  86.813  1.00  0.94           N  
ATOM   4568  CA  ALA A 281      99.450 112.333  88.116  1.00  0.94           C  
ATOM   4569  C   ALA A 281     100.589 111.312  87.982  1.00  0.94           C  
ATOM   4570  O   ALA A 281     101.401 111.129  88.892  1.00  0.94           O  
ATOM   4571  CB  ALA A 281      98.238 111.691  88.771  1.00  0.94           C  
ATOM   4572  H   ALA A 281      98.155 112.770  86.438  1.00  0.94           H  
ATOM   4573  HA  ALA A 281      99.816 113.157  88.739  1.00  0.94           H  
ATOM   4574  HB1 ALA A 281      97.441 112.427  88.921  1.00  0.94           H  
ATOM   4575  HB2 ALA A 281      97.831 110.883  88.154  1.00  0.94           H  
ATOM   4576  HB3 ALA A 281      98.498 111.267  89.747  1.00  0.94           H  
ATOM   4577  N   ASN A 282     100.585 110.575  86.810  1.00  0.89           N  
ATOM   4578  CA  ASN A 282     101.567 109.520  86.542  1.00  0.89           C  
ATOM   4579  C   ASN A 282     102.967 110.121  86.339  1.00  0.89           C  
ATOM   4580  O   ASN A 282     103.984 109.447  86.501  1.00  0.89           O  
ATOM   4581  CB  ASN A 282     101.180 108.736  85.286  1.00  0.89           C  
ATOM   4582  CG  ASN A 282     101.834 107.382  85.190  1.00  0.89           C  
ATOM   4583  OD1 ASN A 282     101.994 106.618  86.139  1.00  0.89           O  
ATOM   4584  ND2 ASN A 282     102.181 107.011  83.921  1.00  0.89           N  
ATOM   4585  H   ASN A 282      99.849 110.745  86.115  1.00  0.89           H  
ATOM   4586  HA  ASN A 282     101.616 108.880  87.429  1.00  0.89           H  
ATOM   4587  HB2 ASN A 282     101.379 109.321  84.381  1.00  0.89           H  
ATOM   4588  HB3 ASN A 282     100.110 108.508  85.298  1.00  0.89           H  
ATOM   4589 HD21 ASN A 282     102.057 107.574  83.089  1.00  0.89           H  
ATOM   4590 HD22 ASN A 282     102.604 106.089  83.744  1.00  0.89           H  
ATOM   4591  N   PHE A 283     103.009 111.409  85.849  1.00  0.91           N  
ATOM   4592  CA  PHE A 283     104.279 112.099  85.607  1.00  0.91           C  
ATOM   4593  C   PHE A 283     104.796 112.602  86.960  1.00  0.91           C  
ATOM   4594  O   PHE A 283     105.983 112.572  87.292  1.00  0.91           O  
ATOM   4595  CB  PHE A 283     104.112 113.314  84.686  1.00  0.91           C  
ATOM   4596  CG  PHE A 283     104.797 113.229  83.345  1.00  0.91           C  
ATOM   4597  CD1 PHE A 283     106.126 112.809  83.218  1.00  0.91           C  
ATOM   4598  CD2 PHE A 283     104.136 113.710  82.208  1.00  0.91           C  
ATOM   4599  CE1 PHE A 283     106.776 112.876  81.984  1.00  0.91           C  
ATOM   4600  CE2 PHE A 283     104.795 113.781  80.977  1.00  0.91           C  
ATOM   4601  CZ  PHE A 283     106.117 113.365  80.859  1.00  0.91           C  
ATOM   4602  H   PHE A 283     102.128 111.887  85.664  1.00  0.91           H  
ATOM   4603  HA  PHE A 283     105.000 111.366  85.236  1.00  0.91           H  
ATOM   4604  HB2 PHE A 283     104.511 114.217  85.165  1.00  0.91           H  
ATOM   4605  HB3 PHE A 283     103.046 113.511  84.523  1.00  0.91           H  
ATOM   4606  HD1 PHE A 283     106.689 112.453  84.079  1.00  0.91           H  
ATOM   4607  HD2 PHE A 283     103.103 114.045  82.276  1.00  0.91           H  
ATOM   4608  HE1 PHE A 283     107.807 112.545  81.910  1.00  0.91           H  
ATOM   4609  HE2 PHE A 283     104.281 114.184  80.109  1.00  0.91           H  
ATOM   4610  HZ  PHE A 283     106.622 113.414  79.897  1.00  0.91           H  
ATOM   4611  N   ASN A 284     103.821 113.215  87.739  1.00  0.88           N  
ATOM   4612  CA  ASN A 284     104.177 113.851  89.006  1.00  0.88           C  
ATOM   4613  C   ASN A 284     104.846 112.851  89.954  1.00  0.88           C  
ATOM   4614  O   ASN A 284     105.706 113.200  90.765  1.00  0.88           O  
ATOM   4615  CB  ASN A 284     102.959 114.398  89.731  1.00  0.88           C  
ATOM   4616  CG  ASN A 284     102.710 115.865  89.484  1.00  0.88           C  
ATOM   4617  OD1 ASN A 284     103.378 116.576  88.740  1.00  0.88           O  
ATOM   4618  ND2 ASN A 284     101.632 116.342  90.171  1.00  0.88           N  
ATOM   4619  H   ASN A 284     102.855 113.236  87.384  1.00  0.88           H  
ATOM   4620  HA  ASN A 284     104.919 114.624  88.780  1.00  0.88           H  
ATOM   4621  HB2 ASN A 284     103.083 114.292  90.817  1.00  0.88           H  
ATOM   4622  HB3 ASN A 284     102.059 113.843  89.445  1.00  0.88           H  
ATOM   4623 HD21 ASN A 284     101.328 117.319  90.103  1.00  0.88           H  
ATOM   4624 HD22 ASN A 284     101.070 115.717  90.765  1.00  0.88           H  
ATOM   4625  N   VAL A 285     104.343 111.565  89.913  1.00  0.89           N  
ATOM   4626  CA  VAL A 285     104.824 110.543  90.845  1.00  0.89           C  
ATOM   4627  C   VAL A 285     106.295 110.146  90.561  1.00  0.89           C  
ATOM   4628  O   VAL A 285     106.986 109.585  91.414  1.00  0.89           O  
ATOM   4629  CB  VAL A 285     103.869 109.333  90.915  1.00  0.89           C  
ATOM   4630  CG1 VAL A 285     104.067 108.350  89.766  1.00  0.89           C  
ATOM   4631  CG2 VAL A 285     103.998 108.596  92.250  1.00  0.89           C  
ATOM   4632  H   VAL A 285     103.609 111.346  89.232  1.00  0.89           H  
ATOM   4633  HA  VAL A 285     104.838 111.036  91.827  1.00  0.89           H  
ATOM   4634  HB  VAL A 285     102.838 109.708  90.862  1.00  0.89           H  
ATOM   4635 HG11 VAL A 285     103.981 108.859  88.808  1.00  0.89           H  
ATOM   4636 HG12 VAL A 285     105.044 107.858  89.808  1.00  0.89           H  
ATOM   4637 HG13 VAL A 285     103.307 107.566  89.794  1.00  0.89           H  
ATOM   4638 HG21 VAL A 285     104.982 108.136  92.359  1.00  0.89           H  
ATOM   4639 HG22 VAL A 285     103.851 109.280  93.092  1.00  0.89           H  
ATOM   4640 HG23 VAL A 285     103.247 107.803  92.329  1.00  0.89           H  
ATOM   4641  N   LEU A 286     106.749 110.420  89.281  1.00  0.88           N  
ATOM   4642  CA  LEU A 286     108.159 110.275  88.931  1.00  0.88           C  
ATOM   4643  C   LEU A 286     108.858 111.554  89.434  1.00  0.88           C  
ATOM   4644  O   LEU A 286     109.960 111.510  89.992  1.00  0.88           O  
ATOM   4645  CB  LEU A 286     108.360 110.066  87.424  1.00  0.88           C  
ATOM   4646  CG  LEU A 286     109.815 110.203  86.928  1.00  0.88           C  
ATOM   4647  CD1 LEU A 286     110.754 109.172  87.554  1.00  0.88           C  
ATOM   4648  CD2 LEU A 286     109.881 110.094  85.403  1.00  0.88           C  
ATOM   4649  H   LEU A 286     106.089 110.789  88.597  1.00  0.88           H  
ATOM   4650  HA  LEU A 286     108.569 109.427  89.492  1.00  0.88           H  
ATOM   4651  HB2 LEU A 286     107.743 110.783  86.868  1.00  0.88           H  
ATOM   4652  HB3 LEU A 286     107.976 109.073  87.163  1.00  0.88           H  
ATOM   4653  HG  LEU A 286     110.176 111.204  87.184  1.00  0.88           H  
ATOM   4654 HD11 LEU A 286     110.784 109.256  88.644  1.00  0.88           H  
ATOM   4655 HD12 LEU A 286     110.445 108.156  87.298  1.00  0.88           H  
ATOM   4656 HD13 LEU A 286     111.778 109.310  87.189  1.00  0.88           H  
ATOM   4657 HD21 LEU A 286     109.615 109.088  85.063  1.00  0.88           H  
ATOM   4658 HD22 LEU A 286     109.204 110.812  84.927  1.00  0.88           H  
ATOM   4659 HD23 LEU A 286     110.894 110.309  85.048  1.00  0.88           H  
ATOM   4660  N   PHE A 287     108.253 112.749  89.078  1.00  0.90           N  
ATOM   4661  CA  PHE A 287     108.942 114.016  89.312  1.00  0.90           C  
ATOM   4662  C   PHE A 287     109.065 114.386  90.799  1.00  0.90           C  
ATOM   4663  O   PHE A 287     109.965 115.139  91.191  1.00  0.90           O  
ATOM   4664  CB  PHE A 287     108.295 115.194  88.568  1.00  0.90           C  
ATOM   4665  CG  PHE A 287     108.451 115.178  87.063  1.00  0.90           C  
ATOM   4666  CD1 PHE A 287     109.695 114.970  86.451  1.00  0.90           C  
ATOM   4667  CD2 PHE A 287     107.350 115.458  86.244  1.00  0.90           C  
ATOM   4668  CE1 PHE A 287     109.820 114.994  85.060  1.00  0.90           C  
ATOM   4669  CE2 PHE A 287     107.482 115.508  84.856  1.00  0.90           C  
ATOM   4670  CZ  PHE A 287     108.713 115.256  84.263  1.00  0.90           C  
ATOM   4671  H   PHE A 287     107.350 112.730  88.590  1.00  0.90           H  
ATOM   4672  HA  PHE A 287     109.976 113.870  88.975  1.00  0.90           H  
ATOM   4673  HB2 PHE A 287     108.718 116.143  88.922  1.00  0.90           H  
ATOM   4674  HB3 PHE A 287     107.229 115.232  88.828  1.00  0.90           H  
ATOM   4675  HD1 PHE A 287     110.587 114.805  87.049  1.00  0.90           H  
ATOM   4676  HD2 PHE A 287     106.375 115.647  86.682  1.00  0.90           H  
ATOM   4677  HE1 PHE A 287     110.788 114.826  84.598  1.00  0.90           H  
ATOM   4678  HE2 PHE A 287     106.626 115.742  84.229  1.00  0.90           H  
ATOM   4679  HZ  PHE A 287     108.802 115.278  83.181  1.00  0.90           H  
ATOM   4680  N   SER A 288     108.122 113.898  91.670  1.00  0.89           N  
ATOM   4681  CA  SER A 288     108.169 114.114  93.128  1.00  0.89           C  
ATOM   4682  C   SER A 288     109.359 113.406  93.862  1.00  0.89           C  
ATOM   4683  O   SER A 288     109.244 112.961  95.012  1.00  0.89           O  
ATOM   4684  CB  SER A 288     106.848 113.667  93.782  1.00  0.89           C  
ATOM   4685  OG  SER A 288     105.747 114.483  93.356  1.00  0.89           O  
ATOM   4686  H   SER A 288     107.316 113.389  91.277  1.00  0.89           H  
ATOM   4687  HA  SER A 288     108.301 115.192  93.276  1.00  0.89           H  
ATOM   4688  HB2 SER A 288     106.891 113.744  94.872  1.00  0.89           H  
ATOM   4689  HB3 SER A 288     106.627 112.625  93.522  1.00  0.89           H  
ATOM   4690  HG  SER A 288     104.930 113.917  93.483  1.00  0.89           H  
ATOM   4691  N   THR A 289     110.574 113.460  93.204  1.00  0.85           N  
ATOM   4692  CA  THR A 289     111.799 112.770  93.622  1.00  0.85           C  
ATOM   4693  C   THR A 289     113.028 113.698  93.696  1.00  0.85           C  
ATOM   4694  O   THR A 289     114.154 113.272  93.958  1.00  0.85           O  
ATOM   4695  CB  THR A 289     112.113 111.585  92.671  1.00  0.85           C  
ATOM   4696  OG1 THR A 289     112.134 112.015  91.300  1.00  0.85           O  
ATOM   4697  CG2 THR A 289     111.125 110.432  92.840  1.00  0.85           C  
ATOM   4698  H   THR A 289     110.631 113.996  92.335  1.00  0.85           H  
ATOM   4699  HA  THR A 289     111.653 112.390  94.640  1.00  0.85           H  
ATOM   4700  HB  THR A 289     113.116 111.197  92.884  1.00  0.85           H  
ATOM   4701 HG21 THR A 289     111.145 110.042  93.862  1.00  0.85           H  
ATOM   4702 HG22 THR A 289     110.101 110.740  92.606  1.00  0.85           H  
ATOM   4703 HG23 THR A 289     111.372 109.618  92.150  1.00  0.85           H  
ATOM   4704  HG1 THR A 289     111.276 111.775  90.866  1.00  0.85           H  
ATOM   4705  N   VAL A 290     112.775 115.032  93.451  1.00  0.86           N  
ATOM   4706  CA  VAL A 290     113.837 116.045  93.295  1.00  0.86           C  
ATOM   4707  C   VAL A 290     113.636 117.173  94.333  1.00  0.86           C  
ATOM   4708  O   VAL A 290     114.236 118.244  94.298  1.00  0.86           O  
ATOM   4709  CB  VAL A 290     113.815 116.541  91.827  1.00  0.86           C  
ATOM   4710  CG1 VAL A 290     114.753 117.715  91.553  1.00  0.86           C  
ATOM   4711  CG2 VAL A 290     114.161 115.395  90.862  1.00  0.86           C  
ATOM   4712  H   VAL A 290     111.808 115.329  93.349  1.00  0.86           H  
ATOM   4713  HA  VAL A 290     114.807 115.588  93.521  1.00  0.86           H  
ATOM   4714  HB  VAL A 290     112.798 116.874  91.586  1.00  0.86           H  
ATOM   4715 HG11 VAL A 290     114.396 118.640  92.013  1.00  0.86           H  
ATOM   4716 HG12 VAL A 290     115.764 117.506  91.915  1.00  0.86           H  
ATOM   4717 HG13 VAL A 290     114.804 117.929  90.482  1.00  0.86           H  
ATOM   4718 HG21 VAL A 290     115.154 114.986  91.074  1.00  0.86           H  
ATOM   4719 HG22 VAL A 290     113.434 114.581  90.928  1.00  0.86           H  
ATOM   4720 HG23 VAL A 290     114.153 115.741  89.824  1.00  0.86           H  
ATOM   4721  N   PHE A 291     112.764 116.872  95.363  1.00  0.86           N  
ATOM   4722  CA  PHE A 291     112.237 117.909  96.262  1.00  0.86           C  
ATOM   4723  C   PHE A 291     112.151 117.350  97.686  1.00  0.86           C  
ATOM   4724  O   PHE A 291     111.859 116.164  97.873  1.00  0.86           O  
ATOM   4725  CB  PHE A 291     110.837 118.356  95.802  1.00  0.86           C  
ATOM   4726  CG  PHE A 291     110.847 118.886  94.389  1.00  0.86           C  
ATOM   4727  CD1 PHE A 291     111.552 120.060  94.087  1.00  0.86           C  
ATOM   4728  CD2 PHE A 291     110.251 118.158  93.351  1.00  0.86           C  
ATOM   4729  CE1 PHE A 291     111.688 120.476  92.764  1.00  0.86           C  
ATOM   4730  CE2 PHE A 291     110.382 118.584  92.032  1.00  0.86           C  
ATOM   4731  CZ  PHE A 291     111.103 119.738  91.739  1.00  0.86           C  
ATOM   4732  H   PHE A 291     112.465 115.912  95.504  1.00  0.86           H  
ATOM   4733  HA  PHE A 291     112.932 118.754  96.246  1.00  0.86           H  
ATOM   4734  HB2 PHE A 291     110.432 119.126  96.470  1.00  0.86           H  
ATOM   4735  HB3 PHE A 291     110.143 117.509  95.866  1.00  0.86           H  
ATOM   4736  HD1 PHE A 291     112.033 120.632  94.878  1.00  0.86           H  
ATOM   4737  HD2 PHE A 291     109.717 117.234  93.552  1.00  0.86           H  
ATOM   4738  HE1 PHE A 291     112.266 121.368  92.538  1.00  0.86           H  
ATOM   4739  HE2 PHE A 291     109.959 117.994  91.224  1.00  0.86           H  
ATOM   4740  HZ  PHE A 291     111.221 120.047  90.706  1.00  0.86           H  
ATOM   4741  N   PRO A 292     112.383 118.227  98.733  1.00  0.87           N  
ATOM   4742  CA  PRO A 292     112.457 117.749 100.111  1.00  0.87           C  
ATOM   4743  C   PRO A 292     111.070 117.407 100.685  1.00  0.87           C  
ATOM   4744  O   PRO A 292     110.057 118.059 100.404  1.00  0.87           O  
ATOM   4745  CB  PRO A 292     113.088 118.912 100.878  1.00  0.87           C  
ATOM   4746  CG  PRO A 292     112.631 120.141 100.097  1.00  0.87           C  
ATOM   4747  CD  PRO A 292     112.632 119.662  98.653  1.00  0.87           C  
ATOM   4748  HA  PRO A 292     113.102 116.866 100.125  1.00  0.87           H  
ATOM   4749  HB2 PRO A 292     114.181 118.839 100.829  1.00  0.87           H  
ATOM   4750  HB3 PRO A 292     112.795 118.959 101.931  1.00  0.87           H  
ATOM   4751  HG2 PRO A 292     113.280 121.008 100.250  1.00  0.87           H  
ATOM   4752  HG3 PRO A 292     111.618 120.421 100.405  1.00  0.87           H  
ATOM   4753  HD2 PRO A 292     111.874 120.159  98.042  1.00  0.87           H  
ATOM   4754  HD3 PRO A 292     113.615 119.808  98.192  1.00  0.87           H  
ATOM   4755  N   PRO A 293     111.035 116.359 101.597  1.00  0.85           N  
ATOM   4756  CA  PRO A 293     109.771 115.787 102.066  1.00  0.85           C  
ATOM   4757  C   PRO A 293     108.972 116.692 103.007  1.00  0.85           C  
ATOM   4758  O   PRO A 293     107.800 116.448 103.288  1.00  0.85           O  
ATOM   4759  CB  PRO A 293     110.185 114.504 102.790  1.00  0.85           C  
ATOM   4760  CG  PRO A 293     111.589 114.821 103.295  1.00  0.85           C  
ATOM   4761  CD  PRO A 293     112.178 115.649 102.164  1.00  0.85           C  
ATOM   4762  HA  PRO A 293     109.136 115.572 101.200  1.00  0.85           H  
ATOM   4763  HB2 PRO A 293     110.236 113.675 102.073  1.00  0.85           H  
ATOM   4764  HB3 PRO A 293     109.511 114.213 103.601  1.00  0.85           H  
ATOM   4765  HG2 PRO A 293     112.177 113.924 103.510  1.00  0.85           H  
ATOM   4766  HG3 PRO A 293     111.530 115.419 104.211  1.00  0.85           H  
ATOM   4767  HD2 PRO A 293     112.945 116.349 102.505  1.00  0.85           H  
ATOM   4768  HD3 PRO A 293     112.596 115.005 101.382  1.00  0.85           H  
ATOM   4769  N   THR A 294     109.670 117.752 103.533  1.00  0.81           N  
ATOM   4770  CA  THR A 294     109.085 118.746 104.426  1.00  0.81           C  
ATOM   4771  C   THR A 294     108.188 119.727 103.657  1.00  0.81           C  
ATOM   4772  O   THR A 294     107.472 120.534 104.249  1.00  0.81           O  
ATOM   4773  CB  THR A 294     110.199 119.537 105.144  1.00  0.81           C  
ATOM   4774  OG1 THR A 294     111.247 119.839 104.205  1.00  0.81           O  
ATOM   4775  CG2 THR A 294     110.809 118.744 106.294  1.00  0.81           C  
ATOM   4776  H   THR A 294     110.650 117.896 103.290  1.00  0.81           H  
ATOM   4777  HA  THR A 294     108.433 118.234 105.144  1.00  0.81           H  
ATOM   4778  HB  THR A 294     109.815 120.489 105.530  1.00  0.81           H  
ATOM   4779 HG21 THR A 294     110.064 118.528 107.064  1.00  0.81           H  
ATOM   4780 HG22 THR A 294     111.239 117.800 105.941  1.00  0.81           H  
ATOM   4781 HG23 THR A 294     111.628 119.307 106.755  1.00  0.81           H  
ATOM   4782  HG1 THR A 294     111.902 120.383 104.682  1.00  0.81           H  
ATOM   4783  N   SER A 295     108.304 119.686 102.278  1.00  0.79           N  
ATOM   4784  CA  SER A 295     107.570 120.602 101.400  1.00  0.79           C  
ATOM   4785  C   SER A 295     106.296 119.978 100.784  1.00  0.79           C  
ATOM   4786  O   SER A 295     105.666 120.506  99.867  1.00  0.79           O  
ATOM   4787  CB  SER A 295     108.494 121.165 100.321  1.00  0.79           C  
ATOM   4788  OG  SER A 295     108.955 120.177  99.400  1.00  0.79           O  
ATOM   4789  H   SER A 295     108.917 118.978 101.872  1.00  0.79           H  
ATOM   4790  HA  SER A 295     107.216 121.441 102.011  1.00  0.79           H  
ATOM   4791  HB2 SER A 295     109.373 121.641 100.770  1.00  0.79           H  
ATOM   4792  HB3 SER A 295     107.961 121.926  99.743  1.00  0.79           H  
ATOM   4793  HG  SER A 295     109.383 119.425  99.877  1.00  0.79           H  
ATOM   4794  N   PHE A 296     105.855 118.846 101.432  1.00  0.85           N  
ATOM   4795  CA  PHE A 296     104.663 118.073 101.070  1.00  0.85           C  
ATOM   4796  C   PHE A 296     103.866 117.852 102.367  1.00  0.85           C  
ATOM   4797  O   PHE A 296     104.422 117.776 103.464  1.00  0.85           O  
ATOM   4798  CB  PHE A 296     105.022 116.693 100.504  1.00  0.85           C  
ATOM   4799  CG  PHE A 296     105.777 116.709  99.198  1.00  0.85           C  
ATOM   4800  CD1 PHE A 296     105.123 116.444  97.994  1.00  0.85           C  
ATOM   4801  CD2 PHE A 296     107.156 116.954  99.173  1.00  0.85           C  
ATOM   4802  CE1 PHE A 296     105.851 116.365  96.807  1.00  0.85           C  
ATOM   4803  CE2 PHE A 296     107.874 116.919  97.977  1.00  0.85           C  
ATOM   4804  CZ  PHE A 296     107.220 116.616  96.790  1.00  0.85           C  
ATOM   4805  H   PHE A 296     106.377 118.515 102.241  1.00  0.85           H  
ATOM   4806  HA  PHE A 296     104.060 118.644 100.358  1.00  0.85           H  
ATOM   4807  HB2 PHE A 296     104.107 116.100 100.375  1.00  0.85           H  
ATOM   4808  HB3 PHE A 296     105.619 116.130 101.236  1.00  0.85           H  
ATOM   4809  HD1 PHE A 296     104.049 116.275  97.971  1.00  0.85           H  
ATOM   4810  HD2 PHE A 296     107.680 117.186 100.094  1.00  0.85           H  
ATOM   4811  HE1 PHE A 296     105.345 116.093  95.890  1.00  0.85           H  
ATOM   4812  HE2 PHE A 296     108.941 117.124  97.985  1.00  0.85           H  
ATOM   4813  HZ  PHE A 296     107.764 116.579  95.852  1.00  0.85           H  
ATOM   4814  N   GLY A 297     102.506 117.655 102.197  1.00  0.93           N  
ATOM   4815  CA  GLY A 297     101.594 117.473 103.327  1.00  0.93           C  
ATOM   4816  C   GLY A 297     100.402 118.439 103.228  1.00  0.93           C  
ATOM   4817  O   GLY A 297     100.202 119.084 102.190  1.00  0.93           O  
ATOM   4818  H   GLY A 297     102.088 117.641 101.257  1.00  0.93           H  
ATOM   4819  HA2 GLY A 297     102.122 117.638 104.270  1.00  0.93           H  
ATOM   4820  HA3 GLY A 297     101.229 116.444 103.286  1.00  0.93           H  
ATOM   4821  N   PRO A 298      99.575 118.528 104.341  1.00  0.93           N  
ATOM   4822  CA  PRO A 298      98.450 119.469 104.409  1.00  0.93           C  
ATOM   4823  C   PRO A 298      98.933 120.919 104.527  1.00  0.93           C  
ATOM   4824  O   PRO A 298      99.983 121.231 105.091  1.00  0.93           O  
ATOM   4825  CB  PRO A 298      97.697 119.097 105.693  1.00  0.93           C  
ATOM   4826  CG  PRO A 298      98.226 117.719 106.072  1.00  0.93           C  
ATOM   4827  CD  PRO A 298      99.651 117.723 105.548  1.00  0.93           C  
ATOM   4828  HA  PRO A 298      97.831 119.340 103.518  1.00  0.93           H  
ATOM   4829  HB2 PRO A 298      96.614 119.088 105.538  1.00  0.93           H  
ATOM   4830  HB3 PRO A 298      97.901 119.806 106.505  1.00  0.93           H  
ATOM   4831  HG2 PRO A 298      97.638 116.948 105.564  1.00  0.93           H  
ATOM   4832  HG3 PRO A 298      98.172 117.527 107.147  1.00  0.93           H  
ATOM   4833  HD2 PRO A 298     100.331 118.227 106.242  1.00  0.93           H  
ATOM   4834  HD3 PRO A 298     100.025 116.716 105.346  1.00  0.93           H  
ATOM   4835  N   LEU A 299      98.054 121.855 104.003  1.00  0.91           N  
ATOM   4836  CA  LEU A 299      98.362 123.283 104.043  1.00  0.91           C  
ATOM   4837  C   LEU A 299      97.408 123.949 105.053  1.00  0.91           C  
ATOM   4838  O   LEU A 299      96.181 123.871 104.966  1.00  0.91           O  
ATOM   4839  CB  LEU A 299      98.198 123.952 102.674  1.00  0.91           C  
ATOM   4840  CG  LEU A 299      99.370 123.806 101.675  1.00  0.91           C  
ATOM   4841  CD1 LEU A 299     100.224 122.550 101.814  1.00  0.91           C  
ATOM   4842  CD2 LEU A 299      98.824 123.884 100.249  1.00  0.91           C  
ATOM   4843  H   LEU A 299      97.162 121.551 103.587  1.00  0.91           H  
ATOM   4844  HA  LEU A 299      99.391 123.430 104.388  1.00  0.91           H  
ATOM   4845  HB2 LEU A 299      98.035 125.030 102.815  1.00  0.91           H  
ATOM   4846  HB3 LEU A 299      97.274 123.593 102.217  1.00  0.91           H  
ATOM   4847  HG  LEU A 299     100.041 124.662 101.828  1.00  0.91           H  
ATOM   4848 HD11 LEU A 299     100.762 122.536 102.766  1.00  0.91           H  
ATOM   4849 HD12 LEU A 299      99.613 121.650 101.740  1.00  0.91           H  
ATOM   4850 HD13 LEU A 299     100.982 122.505 101.025  1.00  0.91           H  
ATOM   4851 HD21 LEU A 299      98.096 123.097 100.056  1.00  0.91           H  
ATOM   4852 HD22 LEU A 299      98.329 124.841 100.078  1.00  0.91           H  
ATOM   4853 HD23 LEU A 299      99.619 123.765  99.509  1.00  0.91           H  
ATOM   4854  N   VAL A 300      98.081 124.630 106.057  1.00  0.87           N  
ATOM   4855  CA  VAL A 300      97.423 125.314 107.166  1.00  0.87           C  
ATOM   4856  C   VAL A 300      97.301 126.822 106.900  1.00  0.87           C  
ATOM   4857  O   VAL A 300      98.085 127.448 106.186  1.00  0.87           O  
ATOM   4858  CB  VAL A 300      98.088 125.026 108.531  1.00  0.87           C  
ATOM   4859  CG1 VAL A 300      98.028 123.532 108.862  1.00  0.87           C  
ATOM   4860  CG2 VAL A 300      99.534 125.522 108.623  1.00  0.87           C  
ATOM   4861  H   VAL A 300      99.094 124.678 106.019  1.00  0.87           H  
ATOM   4862  HA  VAL A 300      96.406 124.932 107.208  1.00  0.87           H  
ATOM   4863  HB  VAL A 300      97.517 125.556 109.306  1.00  0.87           H  
ATOM   4864 HG11 VAL A 300      96.998 123.165 108.804  1.00  0.87           H  
ATOM   4865 HG12 VAL A 300      98.638 122.939 108.173  1.00  0.87           H  
ATOM   4866 HG13 VAL A 300      98.395 123.346 109.877  1.00  0.87           H  
ATOM   4867 HG21 VAL A 300     100.188 125.007 107.912  1.00  0.87           H  
ATOM   4868 HG22 VAL A 300      99.600 126.597 108.432  1.00  0.87           H  
ATOM   4869 HG23 VAL A 300      99.935 125.344 109.627  1.00  0.87           H  
ATOM   4870  N   ARG A 301      96.245 127.413 107.583  1.00  0.80           N  
ATOM   4871  CA  ARG A 301      95.986 128.844 107.518  1.00  0.80           C  
ATOM   4872  C   ARG A 301      95.286 129.301 108.809  1.00  0.80           C  
ATOM   4873  O   ARG A 301      94.503 128.595 109.445  1.00  0.80           O
[truncated: 774,629 more chars]
