# Supplementary material for: Repurposing FDA-approved phytomedicines, natural products, antivirals and cell protectives against SARS-CoV-2 (COVID-19) RNA-dependent RNA polymerase
Source: PeerJ. 2020 Nov 30;8:e10480. doi: 10.7717/peerj.10480 (PMC7713599; doi:10.7717/peerj.10480)
Supplement: Supplemental Information 11 — This was generated after compounds docking runs. [file peerj-08-10480-s011.pdb]

REMARK  99                                                                      
REMARK  99 MOE v2014.09 (Chemical Computing Group Inc.) Sun Aug 02 07:17:31 2020
HELIX    1   1 GLU A   31  ASP A   33  5               Generated by MOE    3
HELIX    2   2 PHE A   47  TYR A   57  1               Generated by MOE   11
HELIX    3   3 MET A   94  ARG A  102  1               Generated by MOE    9
HELIX    4   4 LYS A  113  LEU A  116  1               Generated by MOE    4
HELIX    5   5 ASP A  140  ALA A  146  1               Generated by MOE    7
HELIX    6   6 GLY A  149  ALA A  169  1               Generated by MOE   21
HELIX    7   7 ASP A  205  SER A  209  1               Generated by MOE    5
HELIX    8   8 MET A  212  LEU A  217  1               Generated by MOE    6
HELIX    9   9 VAL A  227  THR A  229  5               Generated by MOE    3
HELIX   10  10 THR A  246  ASP A  254  1               Generated by MOE    9
HELIX   11  11 ASP A  274  PHE A  287  1               Generated by MOE   14
HELIX   12  12 PRO A  293  SER A  295  5               Generated by MOE    3
HELIX   13  13 PHE A  338  TYR A  344  1               Generated by MOE    7
HELIX   14  14 ALA A  349  SER A  354  1               Generated by MOE    6
HELIX   15  15 LYS A  387  VAL A  394  1               Generated by MOE    8
HELIX   16  16 ALA A  418  ASP A  424  1               Generated by MOE    7
HELIX   17  17 TYR A  425  TYR A  428  5               Generated by MOE    4
HELIX   18  18 ILE A  436  LYS A  448  1               Generated by MOE   13
HELIX   19  19 ALA A  482  TYR A  486  1               Generated by MOE    5
HELIX   20  20 ASP A  493  TYR A  500  1               Generated by MOE    8
HELIX   21  21 SER A  534  THR A  537  1               Generated by MOE    4
HELIX   22  22 GLN A  543  LEU A  546  1               Generated by MOE    4
HELIX   23  23 GLY A  567  VAL A  575  1               Generated by MOE    9
HELIX   24  24 CYS A  592  ARG A  594  5               Generated by MOE    3
HELIX   25  25 ASN A  598  LEU A  608  1               Generated by MOE   11
HELIX   26  26 LEU A  618  ALA A  630  1               Generated by MOE   13
HELIX   27  27 THR A  657  SER A  679  1               Generated by MOE   23
HELIX   28  28 LYS A  688  TYR A  702  1               Generated by MOE   15
HELIX   29  29 PHE A  711  HIS A  722  1               Generated by MOE   12
HELIX   30  30 SER A  738  GLN A  743  1               Generated by MOE    6
HELIX   31  31 ILE A  749  TYR A  758  1               Generated by MOE   10
HELIX   32  32 PRO A  804  CYS A  812  1               Generated by MOE    9
HELIX   33  33 ILE A  817  LYS A  819  5               Generated by MOE    3
HELIX   34  34 ILE A  826  ALA A  836  1               Generated by MOE   11
HELIX   35  35 TYR A  837  LEU A  839  5               Generated by MOE    3
HELIX   36  36 GLN A  845  MET A  872  1               Generated by MOE   28
HELIX   37  37 ASP A  880  ARG A  884  5               Generated by MOE    5
HELIX   38  38 PRO A  888  TYR A  891  1               Generated by MOE    4
HELIX   39  39 GLU A  892  MET A  894  5               Generated by MOE    3
SHEET    1       TYR A   2  TYR A   8                  Generated by MOE
SHEET    2       ALA A  13  LEU A  19                  Generated by MOE
SHEET    3       CYS A  23  GLN A  27                  Generated by MOE
SHEET    4       TYR A  39  ARG A  44                  Generated by MOE
SHEET    5       HIS A  69  PHE A  74                  Generated by MOE
SHEET    6       VAL A  81  LEU A  89                  Generated by MOE
SHEET    7       GLY A 173  VAL A 174                  Generated by MOE
SHEET    8       PRO A 202  VAL A 203                  Generated by MOE
SHEET    9       GLY A 297  LYS A 302                  Generated by MOE
SHEET   10       VAL A 311  PHE A 318                  Generated by MOE
SHEET   11       GLY A 322  HIS A 325                  Generated by MOE
SHEET   12       PHE A 366  ALA A 370                  Generated by MOE
SHEET   13       ASN A 384  PHE A 385                  Generated by MOE
SHEET   14       ILE A 509  GLN A 511                  Generated by MOE
SHEET   15       MET A 512  LEU A 514                  Generated by MOE
SHEET   16       THR A 526  GLY A 529                  Generated by MOE
SHEET   17       PRO A 582  MET A 585                  Generated by MOE
SHEET   18       MET A 636  MET A 638                  Generated by MOE
SHEET   19       CYS A 639  CYS A 639                  Generated by MOE
SHEET   20       SER A 642  VAL A 645                  Generated by MOE
SHEET   21       PHE A 723  MET A 726                  Generated by MOE
SHEET   22       ILE A 727  ILE A 727                  Generated by MOE
SHEET   23       LEU A 728  LEU A 728                  Generated by MOE
SHEET   24       ASP A 731  ASN A 737                  Generated by MOE
SHEET   25       THR A 771  GLU A 772                  Generated by MOE
SHEET   26       GLU A 781  PHE A 782                  Generated by MOE
SHEET   27       GLN A 785  LYS A 791                  Generated by MOE
SHEET   28       TYR A 796  TYR A 801                  Generated by MOE
SHEET   29       PHE A 813  VAL A 814                  Generated by MOE
ATOM      1  N   VAL A   1     122.194  86.005  65.957  1.00  0.66           N1+
ATOM      2  CA  VAL A   1     122.399  86.537  67.350  1.00  0.66           C  
ATOM      3  C   VAL A   1     121.178  87.381  67.796  1.00  0.66           C  
ATOM      4  O   VAL A   1     120.441  87.916  66.965  1.00  0.66           O  
ATOM      5  CB  VAL A   1     123.741  87.304  67.400  1.00  0.66           C  
ATOM      6  CG1 VAL A   1     123.762  88.577  66.547  1.00  0.66           C  
ATOM      7  CG2 VAL A   1     124.161  87.644  68.833  1.00  0.66           C  
ATOM      8  H1  VAL A   1     121.426  85.324  65.918  1.00  0.66           H  
ATOM      9  H2  VAL A   1     121.924  86.770  65.273  1.00  0.66           H  
ATOM     10  H3  VAL A   1     123.026  85.544  65.563  1.00  0.66           H  
ATOM     11  HA  VAL A   1     122.456  85.645  67.984  1.00  0.66           H  
ATOM     12  HB  VAL A   1     124.517  86.636  67.002  1.00  0.66           H  
ATOM     13 HG11 VAL A   1     123.621  88.350  65.488  1.00  0.66           H  
ATOM     14 HG12 VAL A   1     122.988  89.287  66.856  1.00  0.66           H  
ATOM     15 HG13 VAL A   1     124.730  89.084  66.638  1.00  0.66           H  
ATOM     16 HG21 VAL A   1     123.525  88.419  69.272  1.00  0.66           H  
ATOM     17 HG22 VAL A   1     124.123  86.757  69.474  1.00  0.66           H  
ATOM     18 HG23 VAL A   1     125.190  88.019  68.851  1.00  0.66           H  
ATOM     19  N   TYR A   2     120.976  87.442  69.166  1.00  0.71           N  
ATOM     20  CA  TYR A   2     119.805  88.082  69.787  1.00  0.71           C  
ATOM     21  C   TYR A   2     120.030  89.575  70.129  1.00  0.71           C  
ATOM     22  O   TYR A   2     121.127  90.034  70.455  1.00  0.71           O  
ATOM     23  CB  TYR A   2     119.417  87.401  71.123  1.00  0.71           C  
ATOM     24  CG  TYR A   2     118.567  86.149  71.114  1.00  0.71           C  
ATOM     25  CD1 TYR A   2     117.731  85.786  70.052  1.00  0.71           C  
ATOM     26  CD2 TYR A   2     118.514  85.379  72.292  1.00  0.71           C  
ATOM     27  CE1 TYR A   2     116.866  84.691  70.154  1.00  0.71           C  
ATOM     28  CE2 TYR A   2     117.649  84.290  72.402  1.00  0.71           C  
ATOM     29  CZ  TYR A   2     116.825  83.958  71.335  1.00  0.71           C  
ATOM     30  OH  TYR A   2     115.967  82.910  71.493  1.00  0.71           O  
ATOM     31  H   TYR A   2     121.663  87.034  69.795  1.00  0.71           H  
ATOM     32  HA  TYR A   2     118.993  88.041  69.059  1.00  0.71           H  
ATOM     33  HB2 TYR A   2     118.859  88.114  71.745  1.00  0.71           H  
ATOM     34  HB3 TYR A   2     120.342  87.183  71.676  1.00  0.71           H  
ATOM     35  HD1 TYR A   2     117.704  86.364  69.138  1.00  0.71           H  
ATOM     36  HD2 TYR A   2     119.134  85.641  73.148  1.00  0.71           H  
ATOM     37  HE1 TYR A   2     116.219  84.446  69.317  1.00  0.71           H  
ATOM     38  HE2 TYR A   2     117.607  83.711  73.320  1.00  0.71           H  
ATOM     39  HH  TYR A   2     115.553  82.721  70.634  1.00  0.71           H  
ATOM     40  N   ARG A   3     118.834  90.277  70.175  1.00  0.75           N  
ATOM     41  CA  ARG A   3     118.578  91.531  70.887  1.00  0.75           C  
ATOM     42  C   ARG A   3     117.040  91.594  71.052  1.00  0.75           C  
ATOM     43  O   ARG A   3     116.279  90.887  70.382  1.00  0.75           O  
ATOM     44  CB  ARG A   3     119.082  92.778  70.144  1.00  0.75           C  
ATOM     45  CG  ARG A   3     120.597  93.018  70.153  1.00  0.75           C  
ATOM     46  CD  ARG A   3     121.204  92.995  71.549  1.00  0.75           C  
ATOM     47  NE  ARG A   3     122.636  93.314  71.567  1.00  0.75           N  
ATOM     48  CZ  ARG A   3     123.603  92.407  71.283  1.00  0.75           C  
ATOM     49  NH1 ARG A   3     123.315  91.201  70.745  1.00  0.75           N  
ATOM     50  NH2 ARG A   3     124.888  92.700  71.594  1.00  0.75           N1+
ATOM     51  H   ARG A   3     118.013  89.889  69.695  1.00  0.75           H  
ATOM     52  HA  ARG A   3     119.015  91.438  71.885  1.00  0.75           H  
ATOM     53  HB2 ARG A   3     118.606  93.672  70.567  1.00  0.75           H  
ATOM     54  HB3 ARG A   3     118.753  92.728  69.100  1.00  0.75           H  
ATOM     55  HG2 ARG A   3     120.793  93.998  69.700  1.00  0.75           H  
ATOM     56  HG3 ARG A   3     121.093  92.300  69.494  1.00  0.75           H  
ATOM     57  HD2 ARG A   3     121.070  92.043  72.068  1.00  0.75           H  
ATOM     58  HD3 ARG A   3     120.719  93.743  72.169  1.00  0.75           H  
ATOM     59  HE  ARG A   3     122.926  94.188  71.991  1.00  0.75           H  
ATOM     60 HH11 ARG A   3     124.035  90.510  70.599  1.00  0.75           H  
ATOM     61 HH12 ARG A   3     122.341  90.865  70.604  1.00  0.75           H  
ATOM     62 HH21 ARG A   3     125.643  92.038  71.484  1.00  0.75           H  
ATOM     63 HH22 ARG A   3     125.073  93.506  72.232  1.00  0.75           H  
ATOM     64  N   ALA A   4     116.613  92.505  71.997  1.00  0.90           N  
ATOM     65  CA  ALA A   4     115.199  92.823  72.168  1.00  0.90           C  
ATOM     66  C   ALA A   4     114.915  94.033  71.288  1.00  0.90           C  
ATOM     67  O   ALA A   4     115.709  94.976  71.236  1.00  0.90           O  
ATOM     68  CB  ALA A   4     114.872  93.168  73.603  1.00  0.90           C  
ATOM     69  H   ALA A   4     117.321  93.017  72.569  1.00  0.90           H  
ATOM     70  HA  ALA A   4     114.598  91.980  71.837  1.00  0.90           H  
ATOM     71  HB1 ALA A   4     115.058  92.318  74.262  1.00  0.90           H  
ATOM     72  HB2 ALA A   4     115.486  94.000  73.953  1.00  0.90           H  
ATOM     73  HB3 ALA A   4     113.825  93.471  73.698  1.00  0.90           H  
ATOM     74  N   PHE A   5     113.713  93.997  70.607  1.00  0.87           N  
ATOM     75  CA  PHE A   5     113.383  95.052  69.648  1.00  0.87           C  
ATOM     76  C   PHE A   5     112.012  95.658  69.963  1.00  0.87           C  
ATOM     77  O   PHE A   5     111.081  94.965  70.371  1.00  0.87           O  
ATOM     78  CB  PHE A   5     113.337  94.543  68.195  1.00  0.87           C  
ATOM     79  CG  PHE A   5     114.618  94.011  67.594  1.00  0.87           C  
ATOM     80  CD1 PHE A   5     115.861  94.588  67.866  1.00  0.87           C  
ATOM     81  CD2 PHE A   5     114.565  92.964  66.665  1.00  0.87           C  
ATOM     82  CE1 PHE A   5     117.024  94.113  67.262  1.00  0.87           C  
ATOM     83  CE2 PHE A   5     115.730  92.469  66.075  1.00  0.87           C  
ATOM     84  CZ  PHE A   5     116.961  93.040  66.383  1.00  0.87           C  
ATOM     85  H   PHE A   5     113.024  93.242  70.772  1.00  0.87           H  
ATOM     86  HA  PHE A   5     114.129  95.839  69.750  1.00  0.87           H  
ATOM     87  HB2 PHE A   5     113.009  95.361  67.541  1.00  0.87           H  
ATOM     88  HB3 PHE A   5     112.565  93.763  68.128  1.00  0.87           H  
ATOM     89  HD1 PHE A   5     115.935  95.422  68.553  1.00  0.87           H  
ATOM     90  HD2 PHE A   5     113.608  92.523  66.397  1.00  0.87           H  
ATOM     91  HE1 PHE A   5     117.974  94.588  67.488  1.00  0.87           H  
ATOM     92  HE2 PHE A   5     115.678  91.643  65.373  1.00  0.87           H  
ATOM     93  HZ  PHE A   5     117.865  92.648  65.934  1.00  0.87           H  
ATOM     94  N   ASP A   6     111.915  96.998  69.632  1.00  0.89           N  
ATOM     95  CA  ASP A   6     110.670  97.783  69.608  1.00  0.89           C  
ATOM     96  C   ASP A   6     110.389  97.887  68.105  1.00  0.89           C  
ATOM     97  O   ASP A   6     111.070  98.592  67.358  1.00  0.89           O  
ATOM     98  CB  ASP A   6     110.881  99.152  70.257  1.00  0.89           C  
ATOM     99  CG  ASP A   6     109.632 100.012  70.185  1.00  0.89           C  
ATOM    100  OD1 ASP A   6     108.527  99.387  70.106  1.00  0.89           O  
ATOM    101  OD2 ASP A   6     109.784 101.274  70.206  1.00  0.89           O1-
ATOM    102  H   ASP A   6     112.789  97.492  69.281  1.00  0.89           H  
ATOM    103  HA  ASP A   6     109.878  97.215  70.102  1.00  0.89           H  
ATOM    104  HB2 ASP A   6     111.707  99.682  69.781  1.00  0.89           H  
ATOM    105  HB3 ASP A   6     111.154  99.032  71.312  1.00  0.89           H  
ATOM    106  N   ILE A   7     109.436  96.990  67.633  1.00  0.90           N  
ATOM    107  CA  ILE A   7     109.412  96.624  66.218  1.00  0.90           C  
ATOM    108  C   ILE A   7     108.015  96.751  65.577  1.00  0.90           C  
ATOM    109  O   ILE A   7     106.951  96.584  66.173  1.00  0.90           O  
ATOM    110  CB  ILE A   7     110.074  95.230  66.006  1.00  0.90           C  
ATOM    111  CG1 ILE A   7     110.333  94.908  64.517  1.00  0.90           C  
ATOM    112  CG2 ILE A   7     109.299  94.102  66.687  1.00  0.90           C  
ATOM    113  CD1 ILE A   7     111.260  93.719  64.298  1.00  0.90           C  
ATOM    114  H   ILE A   7     108.741  96.573  68.278  1.00  0.90           H  
ATOM    115  HA  ILE A   7     110.045  97.350  65.690  1.00  0.90           H  
ATOM    116  HB  ILE A   7     111.054  95.277  66.494  1.00  0.90           H  
ATOM    117 HG12 ILE A   7     110.791  95.778  64.033  1.00  0.90           H  
ATOM    118 HG13 ILE A   7     109.389  94.702  64.000  1.00  0.90           H  
ATOM    119 HG21 ILE A   7     109.123  94.312  67.744  1.00  0.90           H  
ATOM    120 HG22 ILE A   7     108.338  93.925  66.199  1.00  0.90           H  
ATOM    121 HG23 ILE A   7     109.869  93.172  66.650  1.00  0.90           H  
ATOM    122 HD11 ILE A   7     112.214  93.870  64.810  1.00  0.90           H  
ATOM    123 HD12 ILE A   7     110.815  92.785  64.653  1.00  0.90           H  
ATOM    124 HD13 ILE A   7     111.467  93.599  63.230  1.00  0.90           H  
ATOM    125  N   TYR A   8     108.096  97.009  64.212  1.00  0.88           N  
ATOM    126  CA  TYR A   8     106.918  97.110  63.364  1.00  0.88           C  
ATOM    127  C   TYR A   8     107.323  96.658  61.955  1.00  0.88           C  
ATOM    128  O   TYR A   8     108.214  97.235  61.330  1.00  0.88           O  
ATOM    129  CB  TYR A   8     106.491  98.583  63.314  1.00  0.88           C  
ATOM    130  CG  TYR A   8     105.096  98.786  62.788  1.00  0.88           C  
ATOM    131  CD1 TYR A   8     104.849  98.993  61.424  1.00  0.88           C  
ATOM    132  CD2 TYR A   8     104.025  98.775  63.688  1.00  0.88           C  
ATOM    133  CE1 TYR A   8     103.551  99.241  60.979  1.00  0.88           C  
ATOM    134  CE2 TYR A   8     102.732  99.032  63.249  1.00  0.88           C  
ATOM    135  CZ  TYR A   8     102.509  99.284  61.900  1.00  0.88           C  
ATOM    136  OH  TYR A   8     101.263  99.598  61.443  1.00  0.88           O  
ATOM    137  H   TYR A   8     109.004  97.162  63.773  1.00  0.88           H  
ATOM    138  HA  TYR A   8     106.123  96.474  63.764  1.00  0.88           H  
ATOM    139  HB2 TYR A   8     107.191  99.182  62.716  1.00  0.88           H  
ATOM    140  HB3 TYR A   8     106.542  99.023  64.320  1.00  0.88           H  
ATOM    141  HD1 TYR A   8     105.663  98.969  60.702  1.00  0.88           H  
ATOM    142  HD2 TYR A   8     104.208  98.577  64.740  1.00  0.88           H  
ATOM    143  HE1 TYR A   8     103.356  99.406  59.923  1.00  0.88           H  
ATOM    144  HE2 TYR A   8     101.913  99.042  63.963  1.00  0.88           H  
ATOM    145  HH  TYR A   8     100.638  99.807  62.235  1.00  0.88           H  
ATOM    146  N   ASN A   9     106.629  95.585  61.442  1.00  0.90           N  
ATOM    147  CA  ASN A   9     106.580  95.302  60.004  1.00  0.90           C  
ATOM    148  C   ASN A   9     105.247  94.576  59.690  1.00  0.90           C  
ATOM    149  O   ASN A   9     104.257  94.694  60.417  1.00  0.90           O  
ATOM    150  CB  ASN A   9     107.874  94.666  59.494  1.00  0.90           C  
ATOM    151  CG  ASN A   9     108.133  93.280  60.034  1.00  0.90           C  
ATOM    152  OD1 ASN A   9     107.339  92.349  59.921  1.00  0.90           O  
ATOM    153  ND2 ASN A   9     109.365  93.114  60.604  1.00  0.90           N  
ATOM    154  H   ASN A   9     106.115  94.928  62.048  1.00  0.90           H  
ATOM    155  HA  ASN A   9     106.490  96.277  59.504  1.00  0.90           H  
ATOM    156  HB2 ASN A   9     108.725  95.313  59.733  1.00  0.90           H  
ATOM    157  HB3 ASN A   9     107.868  94.587  58.401  1.00  0.90           H  
ATOM    158 HD21 ASN A   9     110.041  93.864  60.695  1.00  0.90           H  
ATOM    159 HD22 ASN A   9     109.628  92.205  60.964  1.00  0.90           H  
ATOM    160  N   ASP A  10     105.206  93.902  58.490  1.00  0.91           N  
ATOM    161  CA  ASP A  10     104.034  93.185  57.984  1.00  0.91           C  
ATOM    162  C   ASP A  10     103.992  91.692  58.397  1.00  0.91           C  
ATOM    163  O   ASP A  10     102.980  91.005  58.246  1.00  0.91           O  
ATOM    164  CB  ASP A  10     103.956  93.325  56.461  1.00  0.91           C  
ATOM    165  CG  ASP A  10     105.240  92.848  55.840  1.00  0.91           C  
ATOM    166  OD1 ASP A  10     106.349  93.218  56.367  1.00  0.91           O  
ATOM    167  OD2 ASP A  10     105.204  92.020  54.882  1.00  0.91           O1-
ATOM    168  H   ASP A  10     106.015  93.839  57.849  1.00  0.91           H  
ATOM    169  HA  ASP A  10     103.143  93.644  58.429  1.00  0.91           H  
ATOM    170  HB2 ASP A  10     103.817  94.376  56.182  1.00  0.91           H  
ATOM    171  HB3 ASP A  10     103.110  92.755  56.061  1.00  0.91           H  
ATOM    172  N   LYS A  11     105.180  91.157  58.859  1.00  0.86           N  
ATOM    173  CA  LYS A  11     105.295  89.766  59.298  1.00  0.86           C  
ATOM    174  C   LYS A  11     105.076  89.754  60.813  1.00  0.86           C  
ATOM    175  O   LYS A  11     104.416  88.870  61.361  1.00  0.86           O  
ATOM    176  CB  LYS A  11     106.661  89.138  58.966  1.00  0.86           C  
ATOM    177  CG  LYS A  11     106.738  88.497  57.572  1.00  0.86           C  
ATOM    178  CD  LYS A  11     106.603  89.467  56.398  1.00  0.86           C  
ATOM    179  CE  LYS A  11     107.828  90.355  56.210  1.00  0.86           C  
ATOM    180  NZ  LYS A  11     107.515  91.458  55.295  1.00  0.86           N1+
ATOM    181  H   LYS A  11     105.987  91.783  58.959  1.00  0.86           H  
ATOM    182  HA  LYS A  11     104.485  89.178  58.853  1.00  0.86           H  
ATOM    183  HB2 LYS A  11     106.866  88.338  59.689  1.00  0.86           H  
ATOM    184  HB3 LYS A  11     107.470  89.866  59.092  1.00  0.86           H  
ATOM    185  HG2 LYS A  11     105.946  87.742  57.492  1.00  0.86           H  
ATOM    186  HG3 LYS A  11     107.689  87.956  57.484  1.00  0.86           H  
ATOM    187  HD2 LYS A  11     105.693  90.057  56.521  1.00  0.86           H  
ATOM    188  HD3 LYS A  11     106.459  88.883  55.480  1.00  0.86           H  
ATOM    189  HE2 LYS A  11     108.655  89.792  55.766  1.00  0.86           H  
ATOM    190  HE3 LYS A  11     108.171  90.812  57.142  1.00  0.86           H  
ATOM    191  HZ1 LYS A  11     106.545  91.410  54.836  1.00  0.86           H  
ATOM    192  HZ2 LYS A  11     107.291  92.346  55.861  1.00  0.86           H  
ATOM    193  HZ3 LYS A  11     108.204  91.706  54.585  1.00  0.86           H  
ATOM    194  N   VAL A  12     105.802  90.718  61.495  1.00  0.92           N  
ATOM    195  CA  VAL A  12     105.782  90.835  62.939  1.00  0.92           C  
ATOM    196  C   VAL A  12     105.673  92.323  63.312  1.00  0.92           C  
ATOM    197  O   VAL A  12     105.870  93.259  62.540  1.00  0.92           O  
ATOM    198  CB  VAL A  12     107.011  90.177  63.608  1.00  0.92           C  
ATOM    199  CG1 VAL A  12     106.965  88.658  63.466  1.00  0.92           C  
ATOM    200  CG2 VAL A  12     108.344  90.710  63.079  1.00  0.92           C  
ATOM    201  H   VAL A  12     106.362  91.398  60.962  1.00  0.92           H  
ATOM    202  HA  VAL A  12     104.869  90.352  63.311  1.00  0.92           H  
ATOM    203  HB  VAL A  12     106.982  90.394  64.683  1.00  0.92           H  
ATOM    204 HG11 VAL A  12     106.006  88.265  63.816  1.00  0.92           H  
ATOM    205 HG12 VAL A  12     107.113  88.337  62.431  1.00  0.92           H  
ATOM    206 HG13 VAL A  12     107.752  88.203  64.072  1.00  0.92           H  
ATOM    207 HG21 VAL A  12     108.480  90.472  62.019  1.00  0.92           H  
ATOM    208 HG22 VAL A  12     108.414  91.795  63.204  1.00  0.92           H  
ATOM    209 HG23 VAL A  12     109.183  90.264  63.624  1.00  0.92           H  
ATOM    210  N   ALA A  13     105.402  92.499  64.643  1.00  0.91           N  
ATOM    211  CA  ALA A  13     105.368  93.793  65.302  1.00  0.91           C  
ATOM    212  C   ALA A  13     105.501  93.455  66.787  1.00  0.91           C  
ATOM    213  O   ALA A  13     105.402  92.287  67.176  1.00  0.91           O  
ATOM    214  CB  ALA A  13     104.075  94.546  65.024  1.00  0.91           C  
ATOM    215  H   ALA A  13     105.225  91.692  65.245  1.00  0.91           H  
ATOM    216  HA  ALA A  13     106.236  94.367  64.970  1.00  0.91           H  
ATOM    217  HB1 ALA A  13     103.946  94.729  63.952  1.00  0.91           H  
ATOM    218  HB2 ALA A  13     103.203  93.980  65.371  1.00  0.91           H  
ATOM    219  HB3 ALA A  13     104.065  95.515  65.535  1.00  0.91           H  
ATOM    220  N   GLY A  14     105.733  94.524  67.620  1.00  0.94           N  
ATOM    221  CA  GLY A  14     105.689  94.341  69.054  1.00  0.94           C  
ATOM    222  C   GLY A  14     106.886  94.970  69.747  1.00  0.94           C  
ATOM    223  O   GLY A  14     107.590  95.833  69.225  1.00  0.94           O  
ATOM    224  H   GLY A  14     105.975  95.446  67.226  1.00  0.94           H  
ATOM    225  HA2 GLY A  14     105.650  93.276  69.304  1.00  0.94           H  
ATOM    226  HA3 GLY A  14     104.772  94.802  69.426  1.00  0.94           H  
ATOM    227  N   PHE A  15     107.077  94.473  71.021  1.00  0.90           N  
ATOM    228  CA  PHE A  15     108.221  94.801  71.874  1.00  0.90           C  
ATOM    229  C   PHE A  15     108.630  93.437  72.461  1.00  0.90           C  
ATOM    230  O   PHE A  15     108.093  92.941  73.451  1.00  0.90           O  
ATOM    231  CB  PHE A  15     107.907  95.817  72.977  1.00  0.90           C  
ATOM    232  CG  PHE A  15     109.109  96.054  73.876  1.00  0.90           C  
ATOM    233  CD1 PHE A  15     110.288  96.615  73.371  1.00  0.90           C  
ATOM    234  CD2 PHE A  15     109.080  95.664  75.220  1.00  0.90           C  
ATOM    235  CE1 PHE A  15     111.419  96.759  74.177  1.00  0.90           C  
ATOM    236  CE2 PHE A  15     110.214  95.789  76.026  1.00  0.90           C  
ATOM    237  CZ  PHE A  15     111.386  96.328  75.501  1.00  0.90           C  
ATOM    238  H   PHE A  15     106.422  93.765  71.392  1.00  0.90           H  
ATOM    239  HA  PHE A  15     109.004  95.197  71.232  1.00  0.90           H  
ATOM    240  HB2 PHE A  15     107.052  95.479  73.576  1.00  0.90           H  
ATOM    241  HB3 PHE A  15     107.603  96.773  72.533  1.00  0.90           H  
ATOM    242  HD1 PHE A  15     110.331  96.945  72.339  1.00  0.90           H  
ATOM    243  HD2 PHE A  15     108.172  95.240  75.638  1.00  0.90           H  
ATOM    244  HE1 PHE A  15     112.320  97.206  73.764  1.00  0.90           H  
ATOM    245  HE2 PHE A  15     110.185  95.455  77.059  1.00  0.90           H  
ATOM    246  HZ  PHE A  15     112.269  96.407  76.126  1.00  0.90           H  
ATOM    247  N   ALA A  16     109.555  92.783  71.672  1.00  0.89           N  
ATOM    248  CA  ALA A  16     109.772  91.342  71.696  1.00  0.89           C  
ATOM    249  C   ALA A  16     111.263  91.089  71.489  1.00  0.89           C  
ATOM    250  O   ALA A  16     112.036  91.987  71.147  1.00  0.89           O  
ATOM    251  CB  ALA A  16     108.966  90.691  70.581  1.00  0.89           C  
ATOM    252  H   ALA A  16     110.127  93.347  71.030  1.00  0.89           H  
ATOM    253  HA  ALA A  16     109.463  90.936  72.663  1.00  0.89           H  
ATOM    254  HB1 ALA A  16     107.894  90.871  70.705  1.00  0.89           H  
ATOM    255  HB2 ALA A  16     109.247  91.119  69.617  1.00  0.89           H  
ATOM    256  HB3 ALA A  16     109.132  89.611  70.532  1.00  0.89           H  
ATOM    257  N   LYS A  17     111.675  89.786  71.688  1.00  0.84           N  
ATOM    258  CA  LYS A  17     113.032  89.340  71.413  1.00  0.84           C  
ATOM    259  C   LYS A  17     113.012  88.592  70.080  1.00  0.84           C  
ATOM    260  O   LYS A  17     112.094  87.842  69.748  1.00  0.84           O  
ATOM    261  CB  LYS A  17     113.617  88.459  72.531  1.00  0.84           C  
ATOM    262  CG  LYS A  17     114.942  89.045  73.036  1.00  0.84           C  
ATOM    263  CD  LYS A  17     115.618  88.189  74.110  1.00  0.84           C  
ATOM    264  CE  LYS A  17     116.954  88.784  74.551  1.00  0.84           C  
ATOM    265  NZ  LYS A  17     116.747  89.960  75.418  1.00  0.84           N1+
ATOM    266  H   LYS A  17     110.996  89.095  72.002  1.00  0.84           H  
ATOM    267  HA  LYS A  17     113.647  90.229  71.274  1.00  0.84           H  
ATOM    268  HB2 LYS A  17     113.793  87.438  72.172  1.00  0.84           H  
ATOM    269  HB3 LYS A  17     112.921  88.383  73.373  1.00  0.84           H  
ATOM    270  HG2 LYS A  17     114.755  90.049  73.427  1.00  0.84           H  
ATOM    271  HG3 LYS A  17     115.631  89.144  72.190  1.00  0.84           H  
ATOM    272  HD2 LYS A  17     115.803  87.190  73.696  1.00  0.84           H  
ATOM    273  HD3 LYS A  17     114.952  88.061  74.971  1.00  0.84           H  
ATOM    274  HE2 LYS A  17     117.552  89.114  73.695  1.00  0.84           H  
ATOM    275  HE3 LYS A  17     117.536  88.065  75.135  1.00  0.84           H  
ATOM    276  HZ1 LYS A  17     115.836  90.416  75.298  1.00  0.84           H  
ATOM    277  HZ2 LYS A  17     116.874  89.773  76.420  1.00  0.84           H  
ATOM    278  HZ3 LYS A  17     117.448  90.777  75.188  1.00  0.84           H  
ATOM    279  N   PHE A  18     114.158  88.824  69.328  1.00  0.82           N  
ATOM    280  CA  PHE A  18     114.299  88.316  67.973  1.00  0.82           C  
ATOM    281  C   PHE A  18     115.776  88.069  67.651  1.00  0.82           C  
ATOM    282  O   PHE A  18     116.712  88.619  68.229  1.00  0.82           O  
ATOM    283  CB  PHE A  18     113.751  89.315  66.942  1.00  0.82           C  
ATOM    284  CG  PHE A  18     112.256  89.259  66.785  1.00  0.82           C  
ATOM    285  CD1 PHE A  18     111.447  90.312  67.230  1.00  0.82           C  
ATOM    286  CD2 PHE A  18     111.656  88.136  66.199  1.00  0.82           C  
ATOM    287  CE1 PHE A  18     110.062  90.237  67.085  1.00  0.82           C  
ATOM    288  CE2 PHE A  18     110.273  88.058  66.085  1.00  0.82           C  
ATOM    289  CZ  PHE A  18     109.478  89.108  66.526  1.00  0.82           C  
ATOM    290  H   PHE A  18     114.923  89.399  69.699  1.00  0.82           H  
ATOM    291  HA  PHE A  18     113.778  87.353  67.914  1.00  0.82           H  
ATOM    292  HB2 PHE A  18     114.191  89.150  65.949  1.00  0.82           H  
ATOM    293  HB3 PHE A  18     114.055  90.324  67.234  1.00  0.82           H  
ATOM    294  HD1 PHE A  18     111.883  91.189  67.703  1.00  0.82           H  
ATOM    295  HD2 PHE A  18     112.256  87.303  65.845  1.00  0.82           H  
ATOM    296  HE1 PHE A  18     109.427  91.051  67.422  1.00  0.82           H  
ATOM    297  HE2 PHE A  18     109.814  87.169  65.666  1.00  0.82           H  
ATOM    298  HZ  PHE A  18     108.397  89.041  66.439  1.00  0.82           H  
ATOM    299  N   LEU A  19     115.943  87.171  66.607  1.00  0.83           N  
ATOM    300  CA  LEU A  19     117.263  86.747  66.141  1.00  0.83           C  
ATOM    301  C   LEU A  19     117.585  87.542  64.871  1.00  0.83           C  
ATOM    302  O   LEU A  19     116.777  87.668  63.950  1.00  0.83           O  
ATOM    303  CB  LEU A  19     117.227  85.229  65.891  1.00  0.83           C  
ATOM    304  CG  LEU A  19     118.614  84.575  65.743  1.00  0.83           C  
ATOM    305  CD1 LEU A  19     118.587  83.147  66.300  1.00  0.83           C  
ATOM    306  CD2 LEU A  19     119.078  84.528  64.286  1.00  0.83           C  
ATOM    307  H   LEU A  19     115.136  86.802  66.110  1.00  0.83           H  
ATOM    308  HA  LEU A  19     117.995  86.979  66.918  1.00  0.83           H  
ATOM    309  HB2 LEU A  19     116.606  85.001  65.015  1.00  0.83           H  
ATOM    310  HB3 LEU A  19     116.714  84.770  66.746  1.00  0.83           H  
ATOM    311  HG  LEU A  19     119.341  85.141  66.334  1.00  0.83           H  
ATOM    312 HD11 LEU A  19     118.321  83.149  67.362  1.00  0.83           H  
ATOM    313 HD12 LEU A  19     117.859  82.526  65.767  1.00  0.83           H  
ATOM    314 HD13 LEU A  19     119.571  82.674  66.206  1.00  0.83           H  
ATOM    315 HD21 LEU A  19     118.392  83.935  63.672  1.00  0.83           H  
ATOM    316 HD22 LEU A  19     119.142  85.523  63.845  1.00  0.83           H  
ATOM    317 HD23 LEU A  19     120.071  84.073  64.211  1.00  0.83           H  
ATOM    318  N   LYS A  20     118.875  88.044  64.813  1.00  0.73           N  
ATOM    319  CA  LYS A  20     119.417  88.579  63.571  1.00  0.73           C  
ATOM    320  C   LYS A  20     120.791  87.948  63.295  1.00  0.73           C  
ATOM    321  O   LYS A  20     121.537  87.549  64.195  1.00  0.73           O  
ATOM    322  CB  LYS A  20     119.456  90.109  63.527  1.00  0.73           C  
ATOM    323  CG  LYS A  20     120.376  90.783  64.554  1.00  0.73           C  
ATOM    324  CD  LYS A  20     120.507  92.274  64.231  1.00  0.73           C  
ATOM    325  CE  LYS A  20     121.364  93.035  65.232  1.00  0.73           C  
ATOM    326  NZ  LYS A  20     121.544  94.424  64.722  1.00  0.73           N1+
ATOM    327  H   LYS A  20     119.478  88.029  65.650  1.00  0.73           H  
ATOM    328  HA  LYS A  20     118.761  88.250  62.755  1.00  0.73           H  
ATOM    329  HB2 LYS A  20     118.437  90.496  63.663  1.00  0.73           H  
ATOM    330  HB3 LYS A  20     119.770  90.411  62.520  1.00  0.73           H  
ATOM    331  HG2 LYS A  20     121.372  90.327  64.537  1.00  0.73           H  
ATOM    332  HG3 LYS A  20     119.970  90.650  65.564  1.00  0.73           H  
ATOM    333  HD2 LYS A  20     119.509  92.728  64.185  1.00  0.73           H  
ATOM    334  HD3 LYS A  20     120.939  92.383  63.232  1.00  0.73           H  
ATOM    335  HE2 LYS A  20     122.362  92.605  65.353  1.00  0.73           H  
ATOM    336  HE3 LYS A  20     120.870  93.112  66.205  1.00  0.73           H  
ATOM    337  HZ1 LYS A  20     122.211  94.459  63.928  1.00  0.73           H  
ATOM    338  HZ2 LYS A  20     120.643  94.805  64.399  1.00  0.73           H  
ATOM    339  HZ3 LYS A  20     121.859  95.056  65.478  1.00  0.73           H  
ATOM    340  N   THR A  21     121.123  87.883  61.954  1.00  0.83           N  
ATOM    341  CA  THR A  21     122.386  87.310  61.480  1.00  0.83           C  
ATOM    342  C   THR A  21     122.829  87.995  60.182  1.00  0.83           C  
ATOM    343  O   THR A  21     123.533  87.434  59.346  1.00  0.83           O  
ATOM    344  CB  THR A  21     122.320  85.774  61.339  1.00  0.83           C  
ATOM    345  OG1 THR A  21     123.619  85.252  61.051  1.00  0.83           O  
ATOM    346  CG2 THR A  21     121.330  85.277  60.291  1.00  0.83           C  
ATOM    347  H   THR A  21     120.465  88.217  61.253  1.00  0.83           H  
ATOM    348  HA  THR A  21     123.161  87.556  62.218  1.00  0.83           H  
ATOM    349  HB  THR A  21     122.027  85.347  62.305  1.00  0.83           H  
ATOM    350 HG21 THR A  21     120.314  85.622  60.502  1.00  0.83           H  
ATOM    351 HG22 THR A  21     121.608  85.600  59.283  1.00  0.83           H  
ATOM    352 HG23 THR A  21     121.324  84.182  60.271  1.00  0.83           H  
ATOM    353  HG1 THR A  21     123.899  85.621  60.185  1.00  0.83           H  
ATOM    354  N   ASN A  22     122.522  89.342  60.130  1.00  0.80           N  
ATOM    355  CA  ASN A  22     122.879  90.237  59.022  1.00  0.80           C  
ATOM    356  C   ASN A  22     124.008  91.206  59.424  1.00  0.80           C  
ATOM    357  O   ASN A  22     124.294  92.206  58.769  1.00  0.80           O  
ATOM    358  CB  ASN A  22     121.659  91.042  58.557  1.00  0.80           C  
ATOM    359  CG  ASN A  22     121.170  91.980  59.644  1.00  0.80           C  
ATOM    360  OD1 ASN A  22     121.391  91.794  60.840  1.00  0.80           O  
ATOM    361  ND2 ASN A  22     120.458  93.055  59.195  1.00  0.80           N  
ATOM    362  H   ASN A  22     122.026  89.764  60.917  1.00  0.80           H  
ATOM    363  HA  ASN A  22     123.256  89.632  58.190  1.00  0.80           H  
ATOM    364  HB2 ASN A  22     120.832  90.370  58.297  1.00  0.80           H  
ATOM    365  HB3 ASN A  22     121.911  91.628  57.665  1.00  0.80           H  
ATOM    366 HD21 ASN A  22     120.107  93.733  59.863  1.00  0.80           H  
ATOM    367 HD22 ASN A  22     120.257  93.204  58.213  1.00  0.80           H  
ATOM    368  N   CYS A  23     124.699  90.836  60.552  1.00  0.80           N  
ATOM    369  CA  CYS A  23     125.727  91.648  61.188  1.00  0.80           C  
ATOM    370  C   CYS A  23     126.934  90.741  61.443  1.00  0.80           C  
ATOM    371  O   CYS A  23     126.874  89.515  61.369  1.00  0.80           O  
ATOM    372  CB  CYS A  23     125.252  92.210  62.540  1.00  0.80           C  
ATOM    373  SG  CYS A  23     123.912  93.435  62.395  1.00  0.80           S  
ATOM    374  H   CYS A  23     124.495  89.920  60.942  1.00  0.80           H  
ATOM    375  HA  CYS A  23     126.029  92.450  60.507  1.00  0.80           H  
ATOM    376  HB2 CYS A  23     126.071  92.699  63.076  1.00  0.80           H  
ATOM    377  HB3 CYS A  23     124.890  91.398  63.181  1.00  0.80           H  
ATOM    378  HG  CYS A  23     123.056  92.627  61.735  1.00  0.80           H  
ATOM    379  N   CYS A  24     128.051  91.441  61.864  1.00  0.87           N  
ATOM    380  CA  CYS A  24     129.231  90.776  62.426  1.00  0.87           C  
ATOM    381  C   CYS A  24     129.718  91.721  63.527  1.00  0.87           C  
ATOM    382  O   CYS A  24     129.663  92.949  63.408  1.00  0.87           O  
ATOM    383  CB  CYS A  24     130.295  90.538  61.354  1.00  0.87           C  
ATOM    384  SG  CYS A  24     131.674  89.487  61.909  1.00  0.87           S  
ATOM    385  H   CYS A  24     128.064  92.469  61.783  1.00  0.87           H  
ATOM    386  HA  CYS A  24     128.906  89.827  62.869  1.00  0.87           H  
ATOM    387  HB2 CYS A  24     130.715  91.485  61.002  1.00  0.87           H  
ATOM    388  HB3 CYS A  24     129.843  90.044  60.487  1.00  0.87           H  
ATOM    389  HG  CYS A  24     132.232  90.357  62.768  1.00  0.87           H  
ATOM    390  N   ARG A  25     130.201  91.098  64.658  1.00  0.78           N  
ATOM    391  CA  ARG A  25     130.631  91.872  65.820  1.00  0.78           C  
ATOM    392  C   ARG A  25     132.058  91.471  66.176  1.00  0.78           C  
ATOM    393  O   ARG A  25     132.421  90.295  66.164  1.00  0.78           O  
ATOM    394  CB  ARG A  25     129.749  91.594  67.050  1.00  0.78           C  
ATOM    395  CG  ARG A  25     128.428  92.364  67.024  1.00  0.78           C  
ATOM    396  CD  ARG A  25     127.573  92.071  68.253  1.00  0.78           C  
ATOM    397  NE  ARG A  25     128.083  92.709  69.484  1.00  0.78           N  
ATOM    398  CZ  ARG A  25     127.710  93.945  69.936  1.00  0.78           C  
ATOM    399  NH1 ARG A  25     126.997  94.800  69.171  1.00  0.78           N  
ATOM    400  NH2 ARG A  25     128.036  94.348  71.183  1.00  0.78           N1+
ATOM    401  H   ARG A  25     130.297  90.083  64.708  1.00  0.78           H  
ATOM    402  HA  ARG A  25     130.611  92.940  65.583  1.00  0.78           H  
ATOM    403  HB2 ARG A  25     130.291  91.866  67.962  1.00  0.78           H  
ATOM    404  HB3 ARG A  25     129.545  90.518  67.126  1.00  0.78           H  
ATOM    405  HG2 ARG A  25     127.864  92.082  66.127  1.00  0.78           H  
ATOM    406  HG3 ARG A  25     128.632  93.437  66.962  1.00  0.78           H  
ATOM    407  HD2 ARG A  25     127.522  90.993  68.445  1.00  0.78           H  
ATOM    408  HD3 ARG A  25     126.540  92.401  68.096  1.00  0.78           H  
ATOM    409  HE  ARG A  25     128.732  92.195  70.074  1.00  0.78           H  
ATOM    410 HH11 ARG A  25     126.751  95.721  69.530  1.00  0.78           H  
ATOM    411 HH12 ARG A  25     126.758  94.590  68.209  1.00  0.78           H  
ATOM    412 HH21 ARG A  25     127.833  95.306  71.501  1.00  0.78           H  
ATOM    413 HH22 ARG A  25     128.640  93.796  71.786  1.00  0.78           H  
ATOM    414  N   PHE A  26     132.826  92.528  66.636  1.00  0.90           N  
ATOM    415  CA  PHE A  26     134.149  92.336  67.232  1.00  0.90           C  
ATOM    416  C   PHE A  26     134.210  93.179  68.523  1.00  0.90           C  
ATOM    417  O   PHE A  26     133.682  94.291  68.612  1.00  0.90           O  
ATOM    418  CB  PHE A  26     135.283  92.788  66.300  1.00  0.90           C  
ATOM    419  CG  PHE A  26     135.287  92.129  64.941  1.00  0.90           C  
ATOM    420  CD1 PHE A  26     135.504  90.751  64.806  1.00  0.90           C  
ATOM    421  CD2 PHE A  26     135.079  92.899  63.788  1.00  0.90           C  
ATOM    422  CE1 PHE A  26     135.508  90.156  63.541  1.00  0.90           C  
ATOM    423  CE2 PHE A  26     135.091  92.304  62.526  1.00  0.90           C  
ATOM    424  CZ  PHE A  26     135.307  90.933  62.403  1.00  0.90           C  
ATOM    425  H   PHE A  26     132.470  93.494  66.576  1.00  0.90           H  
ATOM    426  HA  PHE A  26     134.269  91.278  67.493  1.00  0.90           H  
ATOM    427  HB2 PHE A  26     136.254  92.599  66.778  1.00  0.90           H  
ATOM    428  HB3 PHE A  26     135.234  93.878  66.172  1.00  0.90           H  
ATOM    429  HD1 PHE A  26     135.663  90.125  65.681  1.00  0.90           H  
ATOM    430  HD2 PHE A  26     134.908  93.971  63.864  1.00  0.90           H  
ATOM    431  HE1 PHE A  26     135.670  89.085  63.445  1.00  0.90           H  
ATOM    432  HE2 PHE A  26     134.937  92.912  61.639  1.00  0.90           H  
ATOM    433  HZ  PHE A  26     135.317  90.468  61.421  1.00  0.90           H  
ATOM    434  N   GLN A  27     134.950  92.615  69.550  1.00  0.89           N  
ATOM    435  CA  GLN A  27     135.170  93.308  70.829  1.00  0.89           C  
ATOM    436  C   GLN A  27     136.464  94.116  70.700  1.00  0.89           C  
ATOM    437  O   GLN A  27     137.397  93.763  69.977  1.00  0.89           O  
ATOM    438  CB  GLN A  27     135.264  92.311  72.000  1.00  0.89           C  
ATOM    439  CG  GLN A  27     135.275  92.999  73.373  1.00  0.89           C  
ATOM    440  CD  GLN A  27     134.654  92.196  74.499  1.00  0.89           C  
ATOM    441  OE1 GLN A  27     134.055  91.131  74.349  1.00  0.89           O  
ATOM    442  NE2 GLN A  27     134.718  92.828  75.715  1.00  0.89           N  
ATOM    443  H   GLN A  27     135.400  91.714  69.415  1.00  0.89           H  
ATOM    444  HA  GLN A  27     134.336  93.997  70.990  1.00  0.89           H  
ATOM    445  HB2 GLN A  27     136.172  91.701  71.905  1.00  0.89           H  
ATOM    446  HB3 GLN A  27     134.430  91.607  71.924  1.00  0.89           H  
ATOM    447  HG2 GLN A  27     134.708  93.934  73.330  1.00  0.89           H  
ATOM    448  HG3 GLN A  27     136.301  93.244  73.658  1.00  0.89           H  
ATOM    449 HE21 GLN A  27     134.306  92.414  76.542  1.00  0.89           H  
ATOM    450 HE22 GLN A  27     135.199  93.730  75.846  1.00  0.89           H  
ATOM    451  N   GLU A  28     136.544  95.214  71.538  1.00  0.89           N  
ATOM    452  CA  GLU A  28     137.809  95.940  71.659  1.00  0.89           C  
ATOM    453  C   GLU A  28     138.809  95.146  72.526  1.00  0.89           C  
ATOM    454  O   GLU A  28     138.483  94.490  73.512  1.00  0.89           O  
ATOM    455  CB  GLU A  28     137.567  97.319  72.260  1.00  0.89           C  
ATOM    456  CG  GLU A  28     138.772  98.262  72.181  1.00  0.89           C  
ATOM    457  CD  GLU A  28     138.383  99.718  72.336  1.00  0.89           C  
ATOM    458  OE1 GLU A  28     137.144 100.003  72.387  1.00  0.89           O  
ATOM    459  OE2 GLU A  28     139.312 100.592  72.306  1.00  0.89           O1-
ATOM    460  H   GLU A  28     135.731  95.546  72.077  1.00  0.89           H  
ATOM    461  HA  GLU A  28     138.217  96.047  70.646  1.00  0.89           H  
ATOM    462  HB2 GLU A  28     137.262  97.215  73.308  1.00  0.89           H  
ATOM    463  HB3 GLU A  28     136.710  97.755  71.733  1.00  0.89           H  
ATOM    464  HG2 GLU A  28     139.266  98.162  71.207  1.00  0.89           H  
ATOM    465  HG3 GLU A  28     139.503  98.009  72.957  1.00  0.89           H  
ATOM    466  N   LYS A  29     140.120  95.280  72.104  1.00  0.90           N  
ATOM    467  CA  LYS A  29     141.258  94.695  72.812  1.00  0.90           C  
ATOM    468  C   LYS A  29     142.132  95.902  73.178  1.00  0.90           C  
ATOM    469  O   LYS A  29     142.820  96.489  72.342  1.00  0.90           O  
ATOM    470  CB  LYS A  29     141.993  93.702  71.898  1.00  0.90           C  
ATOM    471  CG  LYS A  29     143.222  93.076  72.569  1.00  0.90           C  
ATOM    472  CD  LYS A  29     144.041  92.193  71.617  1.00  0.90           C  
ATOM    473  CE  LYS A  29     143.434  90.836  71.275  1.00  0.90           C  
ATOM    474  NZ  LYS A  29     143.299  90.006  72.480  1.00  0.90           N1+
ATOM    475  H   LYS A  29     140.336  95.839  71.285  1.00  0.90           H  
ATOM    476  HA  LYS A  29     140.917  94.187  73.719  1.00  0.90           H  
ATOM    477  HB2 LYS A  29     142.304  94.207  70.974  1.00  0.90           H  
ATOM    478  HB3 LYS A  29     141.296  92.910  71.598  1.00  0.90           H  
ATOM    479  HG2 LYS A  29     142.922  92.518  73.462  1.00  0.90           H  
ATOM    480  HG3 LYS A  29     143.886  93.877  72.915  1.00  0.90           H  
ATOM    481  HD2 LYS A  29     145.030  92.035  72.065  1.00  0.90           H  
ATOM    482  HD3 LYS A  29     144.221  92.742  70.684  1.00  0.90           H  
ATOM    483  HE2 LYS A  29     144.090  90.289  70.590  1.00  0.90           H  
ATOM    484  HE3 LYS A  29     142.441  90.921  70.826  1.00  0.90           H  
ATOM    485  HZ1 LYS A  29     144.215  90.023  73.082  1.00  0.90           H  
ATOM    486  HZ2 LYS A  29     142.584  90.314  73.149  1.00  0.90           H  
ATOM    487  HZ3 LYS A  29     143.189  89.004  72.298  1.00  0.90           H  
ATOM    488  N   ASP A  30     141.970  96.320  74.479  1.00  0.89           N  
ATOM    489  CA  ASP A  30     142.810  97.331  75.132  1.00  0.89           C  
ATOM    490  C   ASP A  30     144.114  96.634  75.592  1.00  0.89           C  
ATOM    491  O   ASP A  30     144.475  95.534  75.159  1.00  0.89           O  
ATOM    492  CB  ASP A  30     142.017  98.032  76.230  1.00  0.89           C  
ATOM    493  CG  ASP A  30     141.506  96.997  77.217  1.00  0.89           C  
ATOM    494  OD1 ASP A  30     140.715  96.132  76.705  1.00  0.89           O  
ATOM    495  OD2 ASP A  30     141.879  97.118  78.419  1.00  0.89           O1-
ATOM    496  H   ASP A  30     141.257  95.890  75.096  1.00  0.89           H  
ATOM    497  HA  ASP A  30     143.105  98.068  74.375  1.00  0.89           H  
ATOM    498  HB2 ASP A  30     141.147  98.539  75.795  1.00  0.89           H  
ATOM    499  HB3 ASP A  30     142.599  98.797  76.744  1.00  0.89           H  
ATOM    500  N   GLU A  31     144.935  97.361  76.431  1.00  0.87           N  
ATOM    501  CA  GLU A  31     146.244  96.847  76.812  1.00  0.87           C  
ATOM    502  C   GLU A  31     146.186  95.546  77.664  1.00  0.87           C  
ATOM    503  O   GLU A  31     145.175  95.102  78.210  1.00  0.87           O  
ATOM    504  CB  GLU A  31     147.164  97.920  77.438  1.00  0.87           C  
ATOM    505  CG  GLU A  31     146.619  98.641  78.675  1.00  0.87           C  
ATOM    506  CD  GLU A  31     145.782  99.861  78.276  1.00  0.87           C  
ATOM    507  OE1 GLU A  31     146.122 100.958  78.801  1.00  0.87           O  
ATOM    508  OE2 GLU A  31     144.858  99.598  77.446  1.00  0.87           O1-
ATOM    509  H   GLU A  31     144.667  98.308  76.801  1.00  0.87           H  
ATOM    510  HA  GLU A  31     146.722  96.545  75.868  1.00  0.87           H  
ATOM    511  HB2 GLU A  31     147.404  98.662  76.665  1.00  0.87           H  
ATOM    512  HB3 GLU A  31     148.117  97.456  77.717  1.00  0.87           H  
ATOM    513  HG2 GLU A  31     147.463  98.985  79.285  1.00  0.87           H  
ATOM    514  HG3 GLU A  31     146.018  97.971  79.299  1.00  0.87           H  
ATOM    515  N   ASP A  32     147.407  94.880  77.685  1.00  0.76           N  
ATOM    516  CA  ASP A  32     147.695  93.662  78.447  1.00  0.76           C  
ATOM    517  C   ASP A  32     146.894  92.428  77.980  1.00  0.76           C  
ATOM    518  O   ASP A  32     146.824  91.396  78.645  1.00  0.76           O  
ATOM    519  CB  ASP A  32     147.578  93.876  79.948  1.00  0.76           C  
ATOM    520  CG  ASP A  32     148.601  94.855  80.505  1.00  0.76           C  
ATOM    521  OD1 ASP A  32     149.549  95.206  79.748  1.00  0.76           O  
ATOM    522  OD2 ASP A  32     148.400  95.180  81.712  1.00  0.76           O1-
ATOM    523  H   ASP A  32     148.203  95.284  77.203  1.00  0.76           H  
ATOM    524  HA  ASP A  32     148.734  93.413  78.194  1.00  0.76           H  
ATOM    525  HB2 ASP A  32     147.732  92.928  80.479  1.00  0.76           H  
ATOM    526  HB3 ASP A  32     146.573  94.223  80.217  1.00  0.76           H  
ATOM    527  N   ASP A  33     146.347  92.541  76.718  1.00  0.94           N  
ATOM    528  CA  ASP A  33     145.601  91.478  76.040  1.00  0.94           C  
ATOM    529  C   ASP A  33     144.295  91.115  76.785  1.00  0.94           C  
ATOM    530  O   ASP A  33     143.655  90.086  76.568  1.00  0.94           O  
ATOM    531  CB  ASP A  33     146.464  90.259  75.754  1.00  0.94           C  
ATOM    532  CG  ASP A  33     145.809  89.361  74.720  1.00  0.94           C  
ATOM    533  OD1 ASP A  33     145.128  89.940  73.813  1.00  0.94           O  
ATOM    534  OD2 ASP A  33     146.027  88.128  74.844  1.00  0.94           O1-
ATOM    535  H   ASP A  33     146.465  93.426  76.235  1.00  0.94           H  
ATOM    536  HA  ASP A  33     145.277  91.951  75.105  1.00  0.94           H  
ATOM    537  HB2 ASP A  33     146.643  89.683  76.669  1.00  0.94           H  
ATOM    538  HB3 ASP A  33     147.441  90.561  75.358  1.00  0.94           H  
ATOM    539  N   ASN A  34     143.831  92.131  77.600  1.00  0.94           N  
ATOM    540  CA  ASN A  34     142.571  92.039  78.325  1.00  0.94           C  
ATOM    541  C   ASN A  34     141.492  92.553  77.343  1.00  0.94           C  
ATOM    542  O   ASN A  34     141.684  92.611  76.124  1.00  0.94           O  
ATOM    543  CB  ASN A  34     142.709  92.670  79.714  1.00  0.94           C  
ATOM    544  CG  ASN A  34     142.034  94.005  79.838  1.00  0.94           C  
ATOM    545  OD1 ASN A  34     140.888  94.088  80.279  1.00  0.94           O  
ATOM    546  ND2 ASN A  34     142.750  95.045  79.335  1.00  0.94           N  
ATOM    547  H   ASN A  34     144.381  92.989  77.656  1.00  0.94           H  
ATOM    548  HA  ASN A  34     142.354  90.972  78.469  1.00  0.94           H  
ATOM    549  HB2 ASN A  34     143.759  92.759  80.020  1.00  0.94           H  
ATOM    550  HB3 ASN A  34     142.236  92.011  80.454  1.00  0.94           H  
ATOM    551 HD21 ASN A  34     142.316  95.990  79.189  1.00  0.94           H  
ATOM    552 HD22 ASN A  34     143.727  95.010  79.021  1.00  0.94           H  
ATOM    553  N   LEU A  35     140.249  92.804  77.883  1.00  0.91           N  
ATOM    554  CA  LEU A  35     139.099  93.119  77.042  1.00  0.91           C  
ATOM    555  C   LEU A  35     138.198  94.095  77.823  1.00  0.91           C  
ATOM    556  O   LEU A  35     137.376  93.717  78.663  1.00  0.91           O  
ATOM    557  CB  LEU A  35     138.279  91.849  76.728  1.00  0.91           C  
ATOM    558  CG  LEU A  35     138.945  90.800  75.815  1.00  0.91           C  
ATOM    559  CD1 LEU A  35     138.083  89.534  75.775  1.00  0.91           C  
ATOM    560  CD2 LEU A  35     139.151  91.310  74.389  1.00  0.91           C  
ATOM    561  H   LEU A  35     140.106  92.817  78.893  1.00  0.91           H  
ATOM    562  HA  LEU A  35     139.429  93.600  76.116  1.00  0.91           H  
ATOM    563  HB2 LEU A  35     137.329  92.151  76.273  1.00  0.91           H  
ATOM    564  HB3 LEU A  35     138.016  91.360  77.677  1.00  0.91           H  
ATOM    565  HG  LEU A  35     139.918  90.518  76.231  1.00  0.91           H  
ATOM    566 HD11 LEU A  35     137.958  89.116  76.780  1.00  0.91           H  
ATOM    567 HD12 LEU A  35     137.088  89.742  75.368  1.00  0.91           H  
ATOM    568 HD13 LEU A  35     138.551  88.764  75.152  1.00  0.91           H  
ATOM    569 HD21 LEU A  35     138.200  91.596  73.929  1.00  0.91           H  
ATOM    570 HD22 LEU A  35     139.814  92.176  74.363  1.00  0.91           H  
ATOM    571 HD23 LEU A  35     139.606  90.535  73.763  1.00  0.91           H  
ATOM    572  N   ILE A  36     138.424  95.424  77.533  1.00  0.90           N  
ATOM    573  CA  ILE A  36     137.494  96.462  77.952  1.00  0.90           C  
ATOM    574  C   ILE A  36     136.107  96.187  77.318  1.00  0.90           C  
ATOM    575  O   ILE A  36     135.883  95.420  76.376  1.00  0.90           O  
ATOM    576  CB  ILE A  36     138.054  97.876  77.632  1.00  0.90           C  
ATOM    577  CG1 ILE A  36     137.342  99.002  78.409  1.00  0.90           C  
ATOM    578  CG2 ILE A  36     138.058  98.160  76.126  1.00  0.90           C  
ATOM    579  CD1 ILE A  36     138.125 100.310  78.417  1.00  0.90           C  
ATOM    580  H   ILE A  36     139.319  95.693  77.050  1.00  0.90           H  
ATOM    581  HA  ILE A  36     137.387  96.353  79.039  1.00  0.90           H  
ATOM    582  HB  ILE A  36     139.095  97.887  77.973  1.00  0.90           H  
ATOM    583 HG12 ILE A  36     137.195  98.691  79.450  1.00  0.90           H  
ATOM    584 HG13 ILE A  36     136.353  99.202  77.984  1.00  0.90           H  
ATOM    585 HG21 ILE A  36     138.530  97.350  75.561  1.00  0.90           H  
ATOM    586 HG22 ILE A  36     137.039  98.278  75.753  1.00  0.90           H  
ATOM    587 HG23 ILE A  36     138.608  99.077  75.894  1.00  0.90           H  
ATOM    588 HD11 ILE A  36     139.133 100.163  78.817  1.00  0.90           H  
ATOM    589 HD12 ILE A  36     138.209 100.736  77.413  1.00  0.90           H  
ATOM    590 HD13 ILE A  36     137.616 101.047  79.047  1.00  0.90           H  
ATOM    591  N   ASP A  37     135.087  96.882  77.945  1.00  0.90           N  
ATOM    592  CA  ASP A  37     133.714  96.863  77.455  1.00  0.90           C  
ATOM    593  C   ASP A  37     133.542  97.964  76.389  1.00  0.90           C  
ATOM    594  O   ASP A  37     133.275  99.136  76.658  1.00  0.90           O  
ATOM    595  CB  ASP A  37     132.770  97.098  78.619  1.00  0.90           C  
ATOM    596  CG  ASP A  37     131.336  97.161  78.137  1.00  0.90           C  
ATOM    597  OD1 ASP A  37     131.104  96.830  76.943  1.00  0.90           O  
ATOM    598  OD2 ASP A  37     130.510  97.543  79.023  1.00  0.90           O1-
ATOM    599  H   ASP A  37     135.270  97.440  78.774  1.00  0.90           H  
ATOM    600  HA  ASP A  37     133.518  95.882  77.004  1.00  0.90           H  
ATOM    601  HB2 ASP A  37     133.006  98.038  79.135  1.00  0.90           H  
ATOM    602  HB3 ASP A  37     132.861  96.290  79.355  1.00  0.90           H  
ATOM    603  N   SER A  38     133.744  97.493  75.109  1.00  0.90           N  
ATOM    604  CA  SER A  38     133.369  98.265  73.937  1.00  0.90           C  
ATOM    605  C   SER A  38     133.401  97.309  72.750  1.00  0.90           C  
ATOM    606  O   SER A  38     134.232  96.402  72.630  1.00  0.90           O  
ATOM    607  CB  SER A  38     134.259  99.479  73.660  1.00  0.90           C  
ATOM    608  OG  SER A  38     135.614  99.147  73.896  1.00  0.90           O  
ATOM    609  H   SER A  38     134.181  96.583  74.980  1.00  0.90           H  
ATOM    610  HA  SER A  38     132.341  98.609  74.091  1.00  0.90           H  
ATOM    611  HB2 SER A  38     134.004 100.306  74.330  1.00  0.90           H  
ATOM    612  HB3 SER A  38     134.144  99.829  72.628  1.00  0.90           H  
ATOM    613  HG  SER A  38     136.198  99.611  73.216  1.00  0.90           H  
ATOM    614  N   TYR A  39     132.376  97.523  71.842  1.00  0.90           N  
ATOM    615  CA  TYR A  39     132.234  96.675  70.669  1.00  0.90           C  
ATOM    616  C   TYR A  39     132.233  97.516  69.391  1.00  0.90           C  
ATOM    617  O   TYR A  39     131.767  98.654  69.314  1.00  0.90           O  
ATOM    618  CB  TYR A  39     130.965  95.815  70.726  1.00  0.90           C  
ATOM    619  CG  TYR A  39     131.203  94.466  71.369  1.00  0.90           C  
ATOM    620  CD1 TYR A  39     131.422  94.359  72.748  1.00  0.90           C  
ATOM    621  CD2 TYR A  39     131.220  93.300  70.587  1.00  0.90           C  
ATOM    622  CE1 TYR A  39     131.670  93.117  73.327  1.00  0.90           C  
ATOM    623  CE2 TYR A  39     131.422  92.050  71.173  1.00  0.90           C  
ATOM    624  CZ  TYR A  39     131.662  91.972  72.537  1.00  0.90           C  
ATOM    625  OH  TYR A  39     131.950  90.751  73.077  1.00  0.90           O  
ATOM    626  H   TYR A  39     131.679  98.268  72.014  1.00  0.90           H  
ATOM    627  HA  TYR A  39     133.114  96.025  70.614  1.00  0.90           H  
ATOM    628  HB2 TYR A  39     130.564  95.651  69.717  1.00  0.90           H  
ATOM    629  HB3 TYR A  39     130.168  96.333  71.275  1.00  0.90           H  
ATOM    630  HD1 TYR A  39     131.429  95.246  73.378  1.00  0.90           H  
ATOM    631  HD2 TYR A  39     131.111  93.365  69.507  1.00  0.90           H  
ATOM    632  HE1 TYR A  39     131.896  93.065  74.389  1.00  0.90           H  
ATOM    633  HE2 TYR A  39     131.458  91.150  70.563  1.00  0.90           H  
ATOM    634  HH  TYR A  39     132.742  90.872  73.670  1.00  0.90           H  
ATOM    635  N   PHE A  40     132.767  96.802  68.328  1.00  0.90           N  
ATOM    636  CA  PHE A  40     132.852  97.313  66.967  1.00  0.90           C  
ATOM    637  C   PHE A  40     131.889  96.397  66.211  1.00  0.90           C  
ATOM    638  O   PHE A  40     131.954  95.163  66.280  1.00  0.90           O  
ATOM    639  CB  PHE A  40     134.272  97.210  66.397  1.00  0.90           C  
ATOM    640  CG  PHE A  40     135.233  98.244  66.952  1.00  0.90           C  
ATOM    641  CD1 PHE A  40     135.571  98.256  68.312  1.00  0.90           C  
ATOM    642  CD2 PHE A  40     135.835  99.187  66.106  1.00  0.90           C  
ATOM    643  CE1 PHE A  40     136.444  99.217  68.824  1.00  0.90           C  
ATOM    644  CE2 PHE A  40     136.740 100.124  66.615  1.00  0.90           C  
ATOM    645  CZ  PHE A  40     137.030 100.150  67.977  1.00  0.90           C  
ATOM    646  H   PHE A  40     133.118  95.839  68.485  1.00  0.90           H  
ATOM    647  HA  PHE A  40     132.496  98.348  66.941  1.00  0.90           H  
ATOM    648  HB2 PHE A  40     134.223  97.315  65.305  1.00  0.90           H  
ATOM    649  HB3 PHE A  40     134.697  96.215  66.581  1.00  0.90           H  
ATOM    650  HD1 PHE A  40     135.170  97.510  68.993  1.00  0.90           H  
ATOM    651  HD2 PHE A  40     135.623  99.187  65.039  1.00  0.90           H  
ATOM    652  HE1 PHE A  40     136.672  99.224  69.886  1.00  0.90           H  
ATOM    653  HE2 PHE A  40     137.229 100.831  65.949  1.00  0.90           H  
ATOM    654  HZ  PHE A  40     137.726 100.882  68.375  1.00  0.90           H  
ATOM    655  N   VAL A  41     130.897  97.069  65.514  1.00  0.87           N  
ATOM    656  CA  VAL A  41     129.730  96.368  64.984  1.00  0.87           C  
ATOM    657  C   VAL A  41     129.647  96.714  63.503  1.00  0.87           C  
ATOM    658  O   VAL A  41     129.607  97.884  63.106  1.00  0.87           O  
ATOM    659  CB  VAL A  41     128.438  96.796  65.713  1.00  0.87           C  
ATOM    660  CG1 VAL A  41     127.250  95.929  65.285  1.00  0.87           C  
ATOM    661  CG2 VAL A  41     128.606  96.738  67.233  1.00  0.87           C  
ATOM    662  H   VAL A  41     130.978  98.085  65.361  1.00  0.87           H  
ATOM    663  HA  VAL A  41     129.873  95.290  65.109  1.00  0.87           H  
ATOM    664  HB  VAL A  41     128.196  97.832  65.453  1.00  0.87           H  
ATOM    665 HG11 VAL A  41     127.057  96.020  64.211  1.00  0.87           H  
ATOM    666 HG12 VAL A  41     127.425  94.872  65.505  1.00  0.87           H  
ATOM    667 HG13 VAL A  41     126.337  96.235  65.808  1.00  0.87           H  
ATOM    668 HG21 VAL A  41     128.959  95.754  67.556  1.00  0.87           H  
ATOM    669 HG22 VAL A  41     129.325  97.485  67.584  1.00  0.87           H  
ATOM    670 HG23 VAL A  41     127.657  96.950  67.734  1.00  0.87           H  
ATOM    671  N   VAL A  42     129.635  95.601  62.673  1.00  0.87           N  
ATOM    672  CA  VAL A  42     129.611  95.715  61.218  1.00  0.87           C  
ATOM    673  C   VAL A  42     128.230  95.216  60.746  1.00  0.87           C  
ATOM    674  O   VAL A  42     127.690  94.214  61.220  1.00  0.87           O  
ATOM    675  CB  VAL A  42     130.758  94.897  60.584  1.00  0.87           C  
ATOM    676  CG1 VAL A  42     130.798  95.054  59.063  1.00  0.87           C  
ATOM    677  CG2 VAL A  42     132.121  95.303  61.160  1.00  0.87           C  
ATOM    678  H   VAL A  42     129.645  94.641  63.056  1.00  0.87           H  
ATOM    679  HA  VAL A  42     129.726  96.770  60.950  1.00  0.87           H  
ATOM    680  HB  VAL A  42     130.605  93.834  60.806  1.00  0.87           H  
ATOM    681 HG11 VAL A  42     129.902  94.638  58.592  1.00  0.87           H  
ATOM    682 HG12 VAL A  42     130.885  96.106  58.771  1.00  0.87           H  
ATOM    683 HG13 VAL A  42     131.659  94.518  58.649  1.00  0.87           H  
ATOM    684 HG21 VAL A  42     132.312  96.371  61.010  1.00  0.87           H  
ATOM    685 HG22 VAL A  42     132.182  95.092  62.233  1.00  0.87           H  
ATOM    686 HG23 VAL A  42     132.930  94.743  60.677  1.00  0.87           H  
ATOM    687  N   LYS A  43     127.720  95.985  59.711  1.00  0.83           N  
ATOM    688  CA  LYS A  43     126.442  95.783  59.007  1.00  0.83           C  
ATOM    689  C   LYS A  43     126.785  95.933  57.512  1.00  0.83           C  
ATOM    690  O   LYS A  43     127.269  96.974  57.058  1.00  0.83           O  
ATOM    691  CB  LYS A  43     125.454  96.863  59.518  1.00  0.83           C  
ATOM    692  CG  LYS A  43     124.291  97.298  58.601  1.00  0.83           C  
ATOM    693  CD  LYS A  43     123.453  98.403  59.290  1.00  0.83           C  
ATOM    694  CE  LYS A  43     122.522  99.182  58.358  1.00  0.83           C  
ATOM    695  NZ  LYS A  43     121.836 100.258  59.092  1.00  0.83           N1+
ATOM    696  H   LYS A  43     128.271  96.787  59.371  1.00  0.83           H  
ATOM    697  HA  LYS A  43     126.058  94.780  59.219  1.00  0.83           H  
ATOM    698  HB2 LYS A  43     126.028  97.766  59.768  1.00  0.83           H  
ATOM    699  HB3 LYS A  43     125.043  96.516  60.476  1.00  0.83           H  
ATOM    700  HG2 LYS A  43     123.654  96.439  58.365  1.00  0.83           H  
ATOM    701  HG3 LYS A  43     124.686  97.685  57.656  1.00  0.83           H  
ATOM    702  HD2 LYS A  43     124.132  99.110  59.774  1.00  0.83           H  
ATOM    703  HD3 LYS A  43     122.861  97.937  60.086  1.00  0.83           H  
ATOM    704  HE2 LYS A  43     121.744  98.525  57.957  1.00  0.83           H  
ATOM    705  HE3 LYS A  43     123.061  99.648  57.528  1.00  0.83           H  
ATOM    706  HZ1 LYS A  43     120.860 100.427  58.828  1.00  0.83           H  
ATOM    707  HZ2 LYS A  43     121.829 100.244  60.163  1.00  0.83           H  
ATOM    708  HZ3 LYS A  43     122.275 101.253  58.960  1.00  0.83           H  
ATOM    709  N   ARG A  44     126.512  94.840  56.711  1.00  0.77           N  
ATOM    710  CA  ARG A  44     126.671  94.890  55.255  1.00  0.77           C  
ATOM    711  C   ARG A  44     125.290  94.608  54.673  1.00  0.77           C  
ATOM    712  O   ARG A  44     124.507  93.813  55.197  1.00  0.77           O  
ATOM    713  CB  ARG A  44     127.776  93.987  54.720  1.00  0.77           C  
ATOM    714  CG  ARG A  44     127.547  92.488  54.927  1.00  0.77           C  
ATOM    715  CD  ARG A  44     128.745  91.671  54.447  1.00  0.77           C  
ATOM    716  NE  ARG A  44     129.986  92.018  55.150  1.00  0.77           N  
ATOM    717  CZ  ARG A  44     130.262  91.769  56.447  1.00  0.77           C  
ATOM    718  NH1 ARG A  44     129.406  91.118  57.262  1.00  0.77           N  
ATOM    719  NH2 ARG A  44     131.448  92.167  56.952  1.00  0.77           N1+
ATOM    720  H   ARG A  44     126.134  93.986  57.119  1.00  0.77           H  
ATOM    721  HA  ARG A  44     126.926  95.919  54.983  1.00  0.77           H  
ATOM    722  HB2 ARG A  44     128.713  94.282  55.206  1.00  0.77           H  
ATOM    723  HB3 ARG A  44     127.901  94.176  53.647  1.00  0.77           H  
ATOM    724  HG2 ARG A  44     126.660  92.166  54.369  1.00  0.77           H  
ATOM    725  HG3 ARG A  44     127.352  92.286  55.984  1.00  0.77           H  
ATOM    726  HD2 ARG A  44     128.922  91.848  53.381  1.00  0.77           H  
ATOM    727  HD3 ARG A  44     128.569  90.596  54.564  1.00  0.77           H  
ATOM    728  HE  ARG A  44     130.733  92.511  54.636  1.00  0.77           H  
ATOM    729 HH11 ARG A  44     129.638  90.936  58.230  1.00  0.77           H  
ATOM    730 HH12 ARG A  44     128.546  90.711  56.915  1.00  0.77           H  
ATOM    731 HH21 ARG A  44     132.135  92.580  56.322  1.00  0.77           H  
ATOM    732 HH22 ARG A  44     131.700  92.031  57.921  1.00  0.77           H  
ATOM    733  N   HIS A  45     124.987  95.365  53.556  1.00  0.74           N  
ATOM    734  CA  HIS A  45     123.595  95.459  53.095  1.00  0.74           C  
ATOM    735  C   HIS A  45     123.588  95.925  51.621  1.00  0.74           C  
ATOM    736  O   HIS A  45     124.608  95.946  50.935  1.00  0.74           O  
ATOM    737  CB  HIS A  45     122.807  96.408  54.025  1.00  0.74           C  
ATOM    738  CG  HIS A  45     121.335  96.152  54.082  1.00  0.74           C  
ATOM    739  ND1 HIS A  45     120.637  95.717  52.969  1.00  0.74           N  
ATOM    740  CD2 HIS A  45     120.470  96.352  55.136  1.00  0.74           C  
ATOM    741  CE1 HIS A  45     119.385  95.627  53.359  1.00  0.74           C  
ATOM    742  NE2 HIS A  45     119.232  96.020  54.659  1.00  0.74           N  
ATOM    743  H   HIS A  45     125.714  95.878  53.038  1.00  0.74           H  
ATOM    744  HA  HIS A  45     123.167  94.449  53.120  1.00  0.74           H  
ATOM    745  HB2 HIS A  45     122.969  97.450  53.717  1.00  0.74           H  
ATOM    746  HB3 HIS A  45     123.191  96.335  55.051  1.00  0.74           H  
ATOM    747  HD2 HIS A  45     120.617  96.708  56.146  1.00  0.74           H  
ATOM    748  HE2 HIS A  45     118.359  96.058  55.168  1.00  0.74           H  
ATOM    749  HE1 HIS A  45     118.550  95.295  52.755  1.00  0.74           H  
ATOM    750  N   THR A  46     122.346  96.250  51.112  1.00  0.80           N  
ATOM    751  CA  THR A  46     122.147  96.587  49.705  1.00  0.80           C  
ATOM    752  C   THR A  46     122.682  98.019  49.492  1.00  0.80           C  
ATOM    753  O   THR A  46     122.627  98.896  50.355  1.00  0.80           O  
ATOM    754  CB  THR A  46     120.648  96.480  49.348  1.00  0.80           C  
ATOM    755  OG1 THR A  46     120.131  95.203  49.749  1.00  0.80           O  
ATOM    756  CG2 THR A  46     120.369  96.596  47.855  1.00  0.80           C  
ATOM    757  H   THR A  46     121.539  96.261  51.750  1.00  0.80           H  
ATOM    758  HA  THR A  46     122.736  95.877  49.113  1.00  0.80           H  
ATOM    759  HB  THR A  46     120.073  97.244  49.884  1.00  0.80           H  
ATOM    760 HG21 THR A  46     120.619  97.582  47.461  1.00  0.80           H  
ATOM    761 HG22 THR A  46     120.932  95.841  47.293  1.00  0.80           H  
ATOM    762 HG23 THR A  46     119.309  96.410  47.650  1.00  0.80           H  
ATOM    763  HG1 THR A  46     120.442  95.007  50.653  1.00  0.80           H  
ATOM    764  N   PHE A  47     123.133  98.262  48.207  1.00  0.86           N  
ATOM    765  CA  PHE A  47     123.733  99.542  47.757  1.00  0.86           C  
ATOM    766  C   PHE A  47     122.882 100.756  48.191  1.00  0.86           C  
ATOM    767  O   PHE A  47     123.374 101.835  48.527  1.00  0.86           O  
ATOM    768  CB  PHE A  47     123.852  99.521  46.214  1.00  0.86           C  
ATOM    769  CG  PHE A  47     125.096 100.136  45.607  1.00  0.86           C  
ATOM    770  CD1 PHE A  47     125.458 101.464  45.861  1.00  0.86           C  
ATOM    771  CD2 PHE A  47     125.848  99.403  44.672  1.00  0.86           C  
ATOM    772  CE1 PHE A  47     126.537 102.049  45.192  1.00  0.86           C  
ATOM    773  CE2 PHE A  47     126.922  99.990  43.996  1.00  0.86           C  
ATOM    774  CZ  PHE A  47     127.262 101.316  44.253  1.00  0.86           C  
ATOM    775  H   PHE A  47     123.122  97.487  47.551  1.00  0.86           H  
ATOM    776  HA  PHE A  47     124.707  99.617  48.249  1.00  0.86           H  
ATOM    777  HB2 PHE A  47     122.986 100.014  45.752  1.00  0.86           H  
ATOM    778  HB3 PHE A  47     123.804  98.481  45.864  1.00  0.86           H  
ATOM    779  HD1 PHE A  47     124.886 102.080  46.549  1.00  0.86           H  
ATOM    780  HD2 PHE A  47     125.573  98.379  44.423  1.00  0.86           H  
ATOM    781  HE1 PHE A  47     126.785 103.091  45.384  1.00  0.86           H  
ATOM    782  HE2 PHE A  47     127.467  99.421  43.247  1.00  0.86           H  
ATOM    783  HZ  PHE A  47     128.075 101.790  43.706  1.00  0.86           H  
ATOM    784  N   SER A  48     121.519 100.556  48.108  1.00  0.90           N  
ATOM    785  CA  SER A  48     120.584 101.606  48.467  1.00  0.90           C  
ATOM    786  C   SER A  48     120.639 101.902  49.966  1.00  0.90           C  
ATOM    787  O   SER A  48     120.518 103.060  50.374  1.00  0.90           O  
ATOM    788  CB  SER A  48     119.158 101.263  48.037  1.00  0.90           C  
ATOM    789  OG  SER A  48     118.866  99.890  48.311  1.00  0.90           O  
ATOM    790  H   SER A  48     121.135  99.668  47.803  1.00  0.90           H  
ATOM    791  HA  SER A  48     120.902 102.526  47.959  1.00  0.90           H  
ATOM    792  HB2 SER A  48     119.051 101.403  46.956  1.00  0.90           H  
ATOM    793  HB3 SER A  48     118.422 101.891  48.549  1.00  0.90           H  
ATOM    794  HG  SER A  48     117.913  99.770  48.141  1.00  0.90           H  
ATOM    795  N   ASN A  49     120.756 100.844  50.849  1.00  0.86           N  
ATOM    796  CA  ASN A  49     120.678 101.093  52.297  1.00  0.86           C  
ATOM    797  C   ASN A  49     122.024 101.664  52.774  1.00  0.86           C  
ATOM    798  O   ASN A  49     122.110 102.392  53.765  1.00  0.86           O  
ATOM    799  CB  ASN A  49     120.282  99.867  53.108  1.00  0.86           C  
ATOM    800  CG  ASN A  49     119.893 100.263  54.525  1.00  0.86           C  
ATOM    801  ND2 ASN A  49     118.738 100.990  54.640  1.00  0.86           N  
ATOM    802  OD1 ASN A  49     120.570  99.957  55.504  1.00  0.86           O  
ATOM    803  H   ASN A  49     120.950  99.908  50.487  1.00  0.86           H  
ATOM    804  HA  ASN A  49     119.935 101.883  52.436  1.00  0.86           H  
ATOM    805  HB2 ASN A  49     121.104  99.144  53.157  1.00  0.86           H  
ATOM    806  HB3 ASN A  49     119.426  99.358  52.649  1.00  0.86           H  
ATOM    807 HD21 ASN A  49     118.157 101.248  53.852  1.00  0.86           H  
ATOM    808 HD22 ASN A  49     118.407 101.297  55.552  1.00  0.86           H  
ATOM    809  N   TYR A  50     123.112 101.287  52.006  1.00  0.87           N  
ATOM    810  CA  TYR A  50     124.425 101.899  52.207  1.00  0.87           C  
ATOM    811  C   TYR A  50     124.234 103.397  51.940  1.00  0.87           C  
ATOM    812  O   TYR A  50     124.490 104.236  52.810  1.00  0.87           O  
ATOM    813  CB  TYR A  50     125.458 101.253  51.285  1.00  0.87           C  
ATOM    814  CG  TYR A  50     126.806 101.923  51.187  1.00  0.87           C  
ATOM    815  CD1 TYR A  50     127.851 101.559  52.042  1.00  0.87           C  
ATOM    816  CD2 TYR A  50     127.061 102.847  50.163  1.00  0.87           C  
ATOM    817  CE1 TYR A  50     129.137 102.054  51.826  1.00  0.87           C  
ATOM    818  CE2 TYR A  50     128.339 103.373  49.972  1.00  0.87           C  
ATOM    819  CZ  TYR A  50     129.375 102.954  50.794  1.00  0.87           C  
ATOM    820  OH  TYR A  50     130.652 103.395  50.607  1.00  0.87           O  
ATOM    821  H   TYR A  50     122.967 100.571  51.284  1.00  0.87           H  
ATOM    822  HA  TYR A  50     124.709 101.774  53.259  1.00  0.87           H  
ATOM    823  HB2 TYR A  50     125.058 101.161  50.269  1.00  0.87           H  
ATOM    824  HB3 TYR A  50     125.600 100.212  51.606  1.00  0.87           H  
ATOM    825  HD1 TYR A  50     127.691 100.846  52.846  1.00  0.87           H  
ATOM    826  HD2 TYR A  50     126.270 103.153  49.482  1.00  0.87           H  
ATOM    827  HE1 TYR A  50     129.951 101.739  52.467  1.00  0.87           H  
ATOM    828  HE2 TYR A  50     128.506 104.087  49.169  1.00  0.87           H  
ATOM    829  HH  TYR A  50     130.628 104.144  49.983  1.00  0.87           H  
ATOM    830  N   GLN A  51     123.708 103.730  50.696  1.00  0.84           N  
ATOM    831  CA  GLN A  51     123.511 105.132  50.372  1.00  0.84           C  
ATOM    832  C   GLN A  51     122.514 105.824  51.313  1.00  0.84           C  
ATOM    833  O   GLN A  51     122.646 107.027  51.559  1.00  0.84           O  
ATOM    834  CB  GLN A  51     123.062 105.393  48.927  1.00  0.84           C  
ATOM    835  CG  GLN A  51     124.175 105.304  47.879  1.00  0.84           C  
ATOM    836  CD  GLN A  51     125.475 105.983  48.259  1.00  0.84           C  
ATOM    837  OE1 GLN A  51     126.554 105.436  48.038  1.00  0.84           O  
ATOM    838  NE2 GLN A  51     125.350 107.203  48.857  1.00  0.84           N  
ATOM    839  H   GLN A  51     123.489 102.998  50.009  1.00  0.84           H  
ATOM    840  HA  GLN A  51     124.469 105.612  50.579  1.00  0.84           H  
ATOM    841  HB2 GLN A  51     122.622 106.397  48.858  1.00  0.84           H  
ATOM    842  HB3 GLN A  51     122.258 104.700  48.650  1.00  0.84           H  
ATOM    843  HG2 GLN A  51     123.830 105.729  46.930  1.00  0.84           H  
ATOM    844  HG3 GLN A  51     124.402 104.248  47.697  1.00  0.84           H  
ATOM    845 HE21 GLN A  51     126.155 107.652  49.368  1.00  0.84           H  
ATOM    846 HE22 GLN A  51     124.505 107.758  48.906  1.00  0.84           H  
ATOM    847  N   HIS A  52     121.444 105.084  51.754  1.00  0.84           N  
ATOM    848  CA  HIS A  52     120.446 105.637  52.674  1.00  0.84           C  
ATOM    849  C   HIS A  52     121.143 106.056  53.977  1.00  0.84           C  
ATOM    850  O   HIS A  52     120.979 107.175  54.472  1.00  0.84           O  
ATOM    851  CB  HIS A  52     119.347 104.610  52.972  1.00  0.84           C  
ATOM    852  CG  HIS A  52     118.096 105.191  53.517  1.00  0.84           C  
ATOM    853  ND1 HIS A  52     117.010 105.375  52.690  1.00  0.84           N  
ATOM    854  CD2 HIS A  52     117.789 105.548  54.811  1.00  0.84           C  
ATOM    855  CE1 HIS A  52     116.069 105.863  53.467  1.00  0.84           C  
ATOM    856  NE2 HIS A  52     116.502 106.008  54.755  1.00  0.84           N  
ATOM    857  H   HIS A  52     121.306 104.139  51.371  1.00  0.84           H  
ATOM    858  HA  HIS A  52     120.035 106.537  52.200  1.00  0.84           H  
ATOM    859  HB2 HIS A  52     119.706 103.839  53.663  1.00  0.84           H  
ATOM    860  HB3 HIS A  52     119.074 104.089  52.048  1.00  0.84           H  
ATOM    861  HD2 HIS A  52     118.348 105.528  55.736  1.00  0.84           H  
ATOM    862  HE2 HIS A  52     115.958 106.398  55.526  1.00  0.84           H  
ATOM    863  HE1 HIS A  52     115.068 106.132  53.162  1.00  0.84           H  
ATOM    864  N   GLU A  53     121.914 105.080  54.594  1.00  0.83           N  
ATOM    865  CA  GLU A  53     122.516 105.377  55.887  1.00  0.83           C  
ATOM    866  C   GLU A  53     123.621 106.425  55.659  1.00  0.83           C  
ATOM    867  O   GLU A  53     123.790 107.355  56.448  1.00  0.83           O  
ATOM    868  CB  GLU A  53     123.045 104.131  56.603  1.00  0.83           C  
ATOM    869  CG  GLU A  53     123.442 104.436  58.055  1.00  0.83           C  
ATOM    870  CD  GLU A  53     122.635 103.683  59.109  1.00  0.83           C  
ATOM    871  OE1 GLU A  53     122.563 102.422  58.963  1.00  0.83           O  
ATOM    872  OE2 GLU A  53     122.181 104.383  60.063  1.00  0.83           O1-
ATOM    873  H   GLU A  53     122.071 104.164  54.150  1.00  0.83           H  
ATOM    874  HA  GLU A  53     121.738 105.848  56.502  1.00  0.83           H  
ATOM    875  HB2 GLU A  53     123.918 103.741  56.065  1.00  0.83           H  
ATOM    876  HB3 GLU A  53     122.281 103.345  56.565  1.00  0.83           H  
ATOM    877  HG2 GLU A  53     123.375 105.508  58.274  1.00  0.83           H  
ATOM    878  HG3 GLU A  53     124.494 104.166  58.199  1.00  0.83           H  
ATOM    879  N   GLU A  54     124.424 106.248  54.555  1.00  0.76           N  
ATOM    880  CA  GLU A  54     125.517 107.162  54.222  1.00  0.76           C  
ATOM    881  C   GLU A  54     124.963 108.579  54.008  1.00  0.76           C  
ATOM    882  O   GLU A  54     125.432 109.535  54.635  1.00  0.76           O  
ATOM    883  CB  GLU A  54     126.295 106.637  53.005  1.00  0.76           C  
ATOM    884  CG  GLU A  54     127.557 107.416  52.656  1.00  0.76           C  
ATOM    885  CD  GLU A  54     127.276 108.560  51.680  1.00  0.76           C  
ATOM    886  OE1 GLU A  54     126.855 108.218  50.532  1.00  0.76           O  
ATOM    887  OE2 GLU A  54     127.518 109.714  52.159  1.00  0.76           O1-
ATOM    888  H   GLU A  54     124.267 105.438  53.939  1.00  0.76           H  
ATOM    889  HA  GLU A  54     126.174 107.207  55.096  1.00  0.76           H  
ATOM    890  HB2 GLU A  54     125.630 106.591  52.138  1.00  0.76           H  
ATOM    891  HB3 GLU A  54     126.601 105.605  53.217  1.00  0.76           H  
ATOM    892  HG2 GLU A  54     128.265 106.745  52.152  1.00  0.76           H  
ATOM    893  HG3 GLU A  54     128.057 107.780  53.560  1.00  0.76           H  
ATOM    894  N   THR A  55     123.933 108.717  53.095  1.00  0.84           N  
ATOM    895  CA  THR A  55     123.472 110.050  52.695  1.00  0.84           C  
ATOM    896  C   THR A  55     122.867 110.762  53.911  1.00  0.84           C  
ATOM    897  O   THR A  55     122.983 111.981  54.053  1.00  0.84           O  
ATOM    898  CB  THR A  55     122.434 110.021  51.551  1.00  0.84           C  
ATOM    899  OG1 THR A  55     122.903 109.227  50.453  1.00  0.84           O  
ATOM    900  CG2 THR A  55     122.146 111.408  50.985  1.00  0.84           C  
ATOM    901  H   THR A  55     123.506 107.881  52.681  1.00  0.84           H  
ATOM    902  HA  THR A  55     124.368 110.601  52.382  1.00  0.84           H  
ATOM    903  HB  THR A  55     121.491 109.577  51.895  1.00  0.84           H  
ATOM    904 HG21 THR A  55     121.699 112.071  51.729  1.00  0.84           H  
ATOM    905 HG22 THR A  55     123.063 111.873  50.605  1.00  0.84           H  
ATOM    906 HG23 THR A  55     121.457 111.336  50.135  1.00  0.84           H  
ATOM    907  HG1 THR A  55     122.921 108.306  50.802  1.00  0.84           H  
ATOM    908  N   ILE A  56     122.104 109.976  54.763  1.00  0.86           N  
ATOM    909  CA  ILE A  56     121.464 110.562  55.943  1.00  0.86           C  
ATOM    910  C   ILE A  56     122.518 110.795  57.044  1.00  0.86           C  
ATOM    911  O   ILE A  56     122.535 111.855  57.679  1.00  0.86           O  
ATOM    912  CB  ILE A  56     120.259 109.735  56.461  1.00  0.86           C  
ATOM    913  CG1 ILE A  56     119.137 109.743  55.397  1.00  0.86           C  
ATOM    914  CG2 ILE A  56     119.732 110.280  57.799  1.00  0.86           C  
ATOM    915  CD1 ILE A  56     117.851 109.063  55.835  1.00  0.86           C  
ATOM    916  H   ILE A  56     121.982 108.977  54.568  1.00  0.86           H  
ATOM    917  HA  ILE A  56     121.108 111.561  55.653  1.00  0.86           H  
ATOM    918  HB  ILE A  56     120.580 108.699  56.631  1.00  0.86           H  
ATOM    919 HG12 ILE A  56     119.492 109.255  54.483  1.00  0.86           H  
ATOM    920 HG13 ILE A  56     118.902 110.775  55.119  1.00  0.86           H  
ATOM    921 HG21 ILE A  56     120.506 110.283  58.572  1.00  0.86           H  
ATOM    922 HG22 ILE A  56     119.357 111.302  57.683  1.00  0.86           H  
ATOM    923 HG23 ILE A  56     118.920 109.660  58.192  1.00  0.86           H  
ATOM    924 HD11 ILE A  56     118.053 108.080  56.268  1.00  0.86           H  
ATOM    925 HD12 ILE A  56     117.314 109.663  56.576  1.00  0.86           H  
ATOM    926 HD13 ILE A  56     117.183 108.938  54.976  1.00  0.86           H  
ATOM    927  N   TYR A  57     123.376 109.755  57.359  1.00  0.86           N  
ATOM    928  CA  TYR A  57     124.333 109.890  58.469  1.00  0.86           C  
ATOM    929  C   TYR A  57     125.251 111.079  58.203  1.00  0.86           C  
ATOM    930  O   TYR A  57     125.710 111.754  59.131  1.00  0.86           O  
ATOM    931  CB  TYR A  57     125.180 108.619  58.678  1.00  0.86           C  
ATOM    932  CG  TYR A  57     126.302 108.737  59.691  1.00  0.86           C  
ATOM    933  CD1 TYR A  57     126.116 108.409  61.039  1.00  0.86           C  
ATOM    934  CD2 TYR A  57     127.560 109.210  59.279  1.00  0.86           C  
ATOM    935  CE1 TYR A  57     127.166 108.556  61.949  1.00  0.86           C  
ATOM    936  CE2 TYR A  57     128.606 109.366  60.185  1.00  0.86           C  
ATOM    937  CZ  TYR A  57     128.398 109.035  61.517  1.00  0.86           C  
ATOM    938  OH  TYR A  57     129.414 109.137  62.425  1.00  0.86           O  
ATOM    939  H   TYR A  57     123.341 108.863  56.839  1.00  0.86           H  
ATOM    940  HA  TYR A  57     123.755 110.125  59.369  1.00  0.86           H  
ATOM    941  HB2 TYR A  57     125.636 108.327  57.724  1.00  0.86           H  
ATOM    942  HB3 TYR A  57     124.527 107.786  58.965  1.00  0.86           H  
ATOM    943  HD1 TYR A  57     125.158 108.041  61.396  1.00  0.86           H  
ATOM    944  HD2 TYR A  57     127.726 109.478  58.238  1.00  0.86           H  
ATOM    945  HE1 TYR A  57     127.023 108.298  62.994  1.00  0.86           H  
ATOM    946  HE2 TYR A  57     129.565 109.736  59.836  1.00  0.86           H  
ATOM    947  HH  TYR A  57     130.107 109.698  62.033  1.00  0.86           H  
ATOM    948  N   ASN A  58     125.593 111.286  56.872  1.00  0.82           N  
ATOM    949  CA  ASN A  58     126.559 112.322  56.540  1.00  0.82           C  
ATOM    950  C   ASN A  58     126.167 113.732  57.047  1.00  0.82           C  
ATOM    951  O   ASN A  58     127.033 114.610  57.159  1.00  0.82           O  
ATOM    952  CB  ASN A  58     126.856 112.395  55.034  1.00  0.82           C  
ATOM    953  CG  ASN A  58     128.317 112.092  54.816  1.00  0.82           C  
ATOM    954  OD1 ASN A  58     129.193 112.615  55.516  1.00  0.82           O  
ATOM    955  ND2 ASN A  58     128.620 111.225  53.814  1.00  0.82           N  
ATOM    956  H   ASN A  58     125.211 110.666  56.143  1.00  0.82           H  
ATOM    957  HA  ASN A  58     127.452 112.050  57.116  1.00  0.82           H  
ATOM    958  HB2 ASN A  58     126.687 113.403  54.635  1.00  0.82           H  
ATOM    959  HB3 ASN A  58     126.236 111.723  54.442  1.00  0.82           H  
ATOM    960 HD21 ASN A  58     129.588 111.005  53.622  1.00  0.82           H  
ATOM    961 HD22 ASN A  58     127.956 110.710  53.173  1.00  0.82           H  
ATOM    962  N   LEU A  59     124.820 113.920  57.277  1.00  0.79           N  
ATOM    963  CA  LEU A  59     124.220 115.188  57.673  1.00  0.79           C  
ATOM    964  C   LEU A  59     123.712 115.205  59.134  1.00  0.79           C  
ATOM    965  O   LEU A  59     122.989 116.118  59.536  1.00  0.79           O  
ATOM    966  CB  LEU A  59     123.055 115.536  56.728  1.00  0.79           C  
ATOM    967  CG  LEU A  59     123.418 115.590  55.230  1.00  0.79           C  
ATOM    968  CD1 LEU A  59     122.150 115.810  54.402  1.00  0.79           C  
ATOM    969  CD2 LEU A  59     124.439 116.685  54.920  1.00  0.79           C  
ATOM    970  H   LEU A  59     124.202 113.112  57.166  1.00  0.79           H  
ATOM    971  HA  LEU A  59     124.988 115.969  57.623  1.00  0.79           H  
ATOM    972  HB2 LEU A  59     122.618 116.499  57.024  1.00  0.79           H  
ATOM    973  HB3 LEU A  59     122.259 114.790  56.869  1.00  0.79           H  
ATOM    974  HG  LEU A  59     123.845 114.627  54.925  1.00  0.79           H  
ATOM    975 HD11 LEU A  59     121.422 115.015  54.594  1.00  0.79           H  
ATOM    976 HD12 LEU A  59     121.677 116.768  54.641  1.00  0.79           H  
ATOM    977 HD13 LEU A  59     122.377 115.801  53.330  1.00  0.79           H  
ATOM    978 HD21 LEU A  59     124.082 117.666  55.252  1.00  0.79           H  
ATOM    979 HD22 LEU A  59     125.397 116.488  55.408  1.00  0.79           H  
ATOM    980 HD23 LEU A  59     124.630 116.743  53.843  1.00  0.79           H  
ATOM    981  N   LEU A  60     124.181 114.214  59.977  1.00  0.81           N  
ATOM    982  CA  LEU A  60     123.829 114.182  61.412  1.00  0.81           C  
ATOM    983  C   LEU A  60     125.120 113.881  62.207  1.00  0.81           C  
ATOM    984  O   LEU A  60     125.263 112.931  62.972  1.00  0.81           O  
ATOM    985  CB  LEU A  60     122.699 113.172  61.666  1.00  0.81           C  
ATOM    986  CG  LEU A  60     121.611 113.686  62.634  1.00  0.81           C  
ATOM    987  CD1 LEU A  60     120.526 112.619  62.802  1.00  0.81           C  
ATOM    988  CD2 LEU A  60     122.154 114.084  64.007  1.00  0.81           C  
ATOM    989  H   LEU A  60     124.779 113.475  59.591  1.00  0.81           H  
ATOM    990  HA  LEU A  60     123.503 115.189  61.697  1.00  0.81           H  
ATOM    991  HB2 LEU A  60     123.102 112.224  62.039  1.00  0.81           H  
ATOM    992  HB3 LEU A  60     122.204 112.932  60.715  1.00  0.81           H  
ATOM    993  HG  LEU A  60     121.146 114.574  62.188  1.00  0.81           H  
ATOM    994 HD11 LEU A  60     120.105 112.324  61.837  1.00  0.81           H  
ATOM    995 HD12 LEU A  60     120.932 111.718  63.267  1.00  0.81           H  
ATOM    996 HD13 LEU A  60     119.708 112.989  63.427  1.00  0.81           H  
ATOM    997 HD21 LEU A  60     122.656 113.242  64.490  1.00  0.81           H  
ATOM    998 HD22 LEU A  60     122.866 114.911  63.937  1.00  0.81           H  
ATOM    999 HD23 LEU A  60     121.341 114.411  64.665  1.00  0.81           H  
ATOM   1000  N   LYS A  61     126.100 114.834  61.992  1.00  0.81           N  
ATOM   1001  CA  LYS A  61     127.507 114.634  62.345  1.00  0.81           C  
ATOM   1002  C   LYS A  61     127.880 115.376  63.640  1.00  0.81           C  
ATOM   1003  O   LYS A  61     128.697 114.941  64.451  1.00  0.81           O  
ATOM   1004  CB  LYS A  61     128.315 115.129  61.140  1.00  0.81           C  
ATOM   1005  CG  LYS A  61     129.737 114.575  61.055  1.00  0.81           C  
ATOM   1006  CD  LYS A  61     130.287 114.766  59.634  1.00  0.81           C  
ATOM   1007  CE  LYS A  61     129.759 113.706  58.671  1.00  0.81           C  
ATOM   1008  NZ  LYS A  61     129.535 114.284  57.335  1.00  0.81           N1+
ATOM   1009  H   LYS A  61     125.824 115.707  61.544  1.00  0.81           H  
ATOM   1010  HA  LYS A  61     127.668 113.563  62.510  1.00  0.81           H  
ATOM   1011  HB2 LYS A  61     128.357 116.226  61.131  1.00  0.81           H  
ATOM   1012  HB3 LYS A  61     127.773 114.850  60.227  1.00  0.81           H  
ATOM   1013  HG2 LYS A  61     129.766 113.514  61.326  1.00  0.81           H  
ATOM   1014  HG3 LYS A  61     130.374 115.111  61.768  1.00  0.81           H  
ATOM   1015  HD2 LYS A  61     131.381 114.691  59.665  1.00  0.81           H  
ATOM   1016  HD3 LYS A  61     130.053 115.779  59.285  1.00  0.81           H  
ATOM   1017  HE2 LYS A  61     128.811 113.257  58.980  1.00  0.81           H  
ATOM   1018  HE3 LYS A  61     130.492 112.902  58.550  1.00  0.81           H  
ATOM   1019  HZ1 LYS A  61     128.557 114.666  57.255  1.00  0.81           H  
ATOM   1020  HZ2 LYS A  61     130.194 115.021  57.069  1.00  0.81           H  
ATOM   1021  HZ3 LYS A  61     129.552 113.552  56.571  1.00  0.81           H  
ATOM   1022  N   ASP A  62     127.336 116.627  63.751  1.00  0.87           N  
ATOM   1023  CA  ASP A  62     127.587 117.622  64.783  1.00  0.87           C  
ATOM   1024  C   ASP A  62     126.584 117.343  65.912  1.00  0.87           C  
ATOM   1025  O   ASP A  62     125.673 118.101  66.236  1.00  0.87           O  
ATOM   1026  CB  ASP A  62     127.505 119.042  64.213  1.00  0.87           C  
ATOM   1027  CG  ASP A  62     126.450 119.276  63.120  1.00  0.87           C  
ATOM   1028  OD1 ASP A  62     125.910 118.214  62.669  1.00  0.87           O  
ATOM   1029  OD2 ASP A  62     126.305 120.478  62.757  1.00  0.87           O1-
ATOM   1030  H   ASP A  62     126.626 116.963  63.066  1.00  0.87           H  
ATOM   1031  HA  ASP A  62     128.592 117.459  65.194  1.00  0.87           H  
ATOM   1032  HB2 ASP A  62     128.469 119.277  63.741  1.00  0.87           H  
ATOM   1033  HB3 ASP A  62     127.358 119.773  65.017  1.00  0.87           H  
ATOM   1034  N   CYS A  63     126.837 116.145  66.569  1.00  0.91           N  
ATOM   1035  CA  CYS A  63     126.086 115.728  67.741  1.00  0.91           C  
ATOM   1036  C   CYS A  63     126.926 114.713  68.548  1.00  0.91           C  
ATOM   1037  O   CYS A  63     127.218 113.599  68.100  1.00  0.91           O  
ATOM   1038  CB  CYS A  63     124.767 115.069  67.323  1.00  0.91           C  
ATOM   1039  SG  CYS A  63     123.757 114.614  68.774  1.00  0.91           S  
ATOM   1040  H   CYS A  63     127.563 115.534  66.188  1.00  0.91           H  
ATOM   1041  HA  CYS A  63     125.869 116.628  68.320  1.00  0.91           H  
ATOM   1042  HB2 CYS A  63     124.961 114.165  66.738  1.00  0.91           H  
ATOM   1043  HB3 CYS A  63     124.176 115.738  66.690  1.00  0.91           H  
ATOM   1044  HG  CYS A  63     123.169 115.809  68.935  1.00  0.91           H  
ATOM   1045  N   PRO A  64     127.300 115.062  69.837  1.00  0.87           N  
ATOM   1046  CA  PRO A  64     128.067 114.147  70.703  1.00  0.87           C  
ATOM   1047  C   PRO A  64     127.235 113.014  71.349  1.00  0.87           C  
ATOM   1048  O   PRO A  64     127.686 112.256  72.217  1.00  0.87           O  
ATOM   1049  CB  PRO A  64     128.639 115.072  71.778  1.00  0.87           C  
ATOM   1050  CG  PRO A  64     127.553 116.132  71.931  1.00  0.87           C  
ATOM   1051  CD  PRO A  64     127.054 116.335  70.507  1.00  0.87           C  
ATOM   1052  HA  PRO A  64     128.857 113.667  70.116  1.00  0.87           H  
ATOM   1053  HB2 PRO A  64     129.559 115.544  71.410  1.00  0.87           H  
ATOM   1054  HB3 PRO A  64     128.866 114.574  72.725  1.00  0.87           H  
ATOM   1055  HG2 PRO A  64     127.921 117.057  72.382  1.00  0.87           H  
ATOM   1056  HG3 PRO A  64     126.743 115.745  72.561  1.00  0.87           H  
ATOM   1057  HD2 PRO A  64     125.991 116.590  70.484  1.00  0.87           H  
ATOM   1058  HD3 PRO A  64     127.625 117.109  69.983  1.00  0.87           H  
ATOM   1059  N   ALA A  65     125.958 112.888  70.840  1.00  0.88           N  
ATOM   1060  CA  ALA A  65     125.062 111.789  71.172  1.00  0.88           C  
ATOM   1061  C   ALA A  65     124.820 110.817  70.009  1.00  0.88           C  
ATOM   1062  O   ALA A  65     124.004 109.895  70.094  1.00  0.88           O  
ATOM   1063  CB  ALA A  65     123.744 112.296  71.734  1.00  0.88           C  
ATOM   1064  H   ALA A  65     125.613 113.593  70.196  1.00  0.88           H  
ATOM   1065  HA  ALA A  65     125.555 111.179  71.930  1.00  0.88           H  
ATOM   1066  HB1 ALA A  65     123.910 112.973  72.578  1.00  0.88           H  
ATOM   1067  HB2 ALA A  65     123.165 112.837  70.983  1.00  0.88           H  
ATOM   1068  HB3 ALA A  65     123.121 111.463  72.073  1.00  0.88           H  
ATOM   1069  N   VAL A  66     125.664 110.987  68.934  1.00  0.88           N  
ATOM   1070  CA  VAL A  66     125.709 110.036  67.826  1.00  0.88           C  
ATOM   1071  C   VAL A  66     126.951 109.162  68.042  1.00  0.88           C  
ATOM   1072  O   VAL A  66     128.043 109.624  68.373  1.00  0.88           O  
ATOM   1073  CB  VAL A  66     125.729 110.772  66.472  1.00  0.88           C  
ATOM   1074  CG1 VAL A  66     126.111 109.877  65.293  1.00  0.88           C  
ATOM   1075  CG2 VAL A  66     124.349 111.366  66.202  1.00  0.88           C  
ATOM   1076  H   VAL A  66     126.308 111.782  68.918  1.00  0.88           H  
ATOM   1077  HA  VAL A  66     124.823 109.392  67.877  1.00  0.88           H  
ATOM   1078  HB  VAL A  66     126.455 111.593  66.509  1.00  0.88           H  
ATOM   1079 HG11 VAL A  66     127.163 109.586  65.354  1.00  0.88           H  
ATOM   1080 HG12 VAL A  66     125.495 108.973  65.258  1.00  0.88           H  
ATOM   1081 HG13 VAL A  66     125.984 110.408  64.344  1.00  0.88           H  
ATOM   1082 HG21 VAL A  66     123.596 110.576  66.133  1.00  0.88           H  
ATOM   1083 HG22 VAL A  66     124.045 112.044  67.001  1.00  0.88           H  
ATOM   1084 HG23 VAL A  66     124.343 111.926  65.265  1.00  0.88           H  
ATOM   1085  N   ALA A  67     126.750 107.820  67.768  1.00  0.89           N  
ATOM   1086  CA  ALA A  67     127.878 106.910  67.695  1.00  0.89           C  
ATOM   1087  C   ALA A  67     128.492 107.026  66.292  1.00  0.89           C  
ATOM   1088  O   ALA A  67     127.833 107.029  65.253  1.00  0.89           O  
ATOM   1089  CB  ALA A  67     127.467 105.467  67.915  1.00  0.89           C  
ATOM   1090  H   ALA A  67     125.806 107.460  67.561  1.00  0.89           H  
ATOM   1091  HA  ALA A  67     128.614 107.201  68.453  1.00  0.89           H  
ATOM   1092  HB1 ALA A  67     126.997 105.336  68.892  1.00  0.89           H  
ATOM   1093  HB2 ALA A  67     126.755 105.132  67.154  1.00  0.89           H  
ATOM   1094  HB3 ALA A  67     128.340 104.808  67.861  1.00  0.89           H  
ATOM   1095  N   LYS A  68     129.870 107.055  66.291  1.00  0.84           N  
ATOM   1096  CA  LYS A  68     130.641 107.263  65.074  1.00  0.84           C  
ATOM   1097  C   LYS A  68     130.600 106.010  64.175  1.00  0.84           C  
ATOM   1098  O   LYS A  68     130.805 104.867  64.587  1.00  0.84           O  
ATOM   1099  CB  LYS A  68     132.074 107.655  65.450  1.00  0.84           C  
ATOM   1100  CG  LYS A  68     132.949 108.106  64.275  1.00  0.84           C  
ATOM   1101  CD  LYS A  68     133.909 107.006  63.822  1.00  0.84           C  
ATOM   1102  CE  LYS A  68     134.949 107.542  62.849  1.00  0.84           C  
ATOM   1103  NZ  LYS A  68     135.924 106.488  62.529  1.00  0.84           N1+
ATOM   1104  H   LYS A  68     130.364 106.939  67.170  1.00  0.84           H  
ATOM   1105  HA  LYS A  68     130.167 108.103  64.558  1.00  0.84           H  
ATOM   1106  HB2 LYS A  68     132.556 106.839  66.005  1.00  0.84           H  
ATOM   1107  HB3 LYS A  68     132.013 108.496  66.155  1.00  0.84           H  
ATOM   1108  HG2 LYS A  68     133.545 108.963  64.613  1.00  0.84           H  
ATOM   1109  HG3 LYS A  68     132.342 108.461  63.435  1.00  0.84           H  
ATOM   1110  HD2 LYS A  68     133.354 106.179  63.366  1.00  0.84           H  
ATOM   1111  HD3 LYS A  68     134.420 106.605  64.705  1.00  0.84           H  
ATOM   1112  HE2 LYS A  68     135.519 108.360  63.300  1.00  0.84           H  
ATOM   1113  HE3 LYS A  68     134.511 107.886  61.908  1.00  0.84           H  
ATOM   1114  HZ1 LYS A  68     136.051 105.765  63.277  1.00  0.84           H  
ATOM   1115  HZ2 LYS A  68     135.563 105.889  61.696  1.00  0.84           H  
ATOM   1116  HZ3 LYS A  68     136.834 106.823  62.207  1.00  0.84           H  
ATOM   1117  N   HIS A  69     130.322 106.308  62.847  1.00  0.82           N  
ATOM   1118  CA  HIS A  69     130.336 105.322  61.769  1.00  0.82           C  
ATOM   1119  C   HIS A  69     131.565 105.538  60.848  1.00  0.82           C  
ATOM   1120  O   HIS A  69     132.168 106.608  60.776  1.00  0.82           O  
ATOM   1121  CB  HIS A  69     129.115 105.414  60.850  1.00  0.82           C  
ATOM   1122  CG  HIS A  69     127.812 104.998  61.403  1.00  0.82           C  
ATOM   1123  ND1 HIS A  69     126.772 104.663  60.540  1.00  0.82           N1+
ATOM   1124  CD2 HIS A  69     127.277 104.881  62.663  1.00  0.82           C  
ATOM   1125  CE1 HIS A  69     125.644 104.444  61.215  1.00  0.82           C  
ATOM   1126  NE2 HIS A  69     125.965 104.492  62.509  1.00  0.82           N  
ATOM   1127  H   HIS A  69     130.104 107.280  62.610  1.00  0.82           H  
ATOM   1128  HA  HIS A  69     130.416 104.338  62.231  1.00  0.82           H  
ATOM   1129  HB2 HIS A  69     129.268 104.791  59.960  1.00  0.82           H  
ATOM   1130  HB3 HIS A  69     129.005 106.437  60.478  1.00  0.82           H  
ATOM   1131  HD1 HIS A  69     126.840 104.652  59.525  1.00  0.82           H  
ATOM   1132  HD2 HIS A  69     127.653 105.024  63.659  1.00  0.82           H  
ATOM   1133  HE2 HIS A  69     125.267 104.271  63.244  1.00  0.82           H  
ATOM   1134  HE1 HIS A  69     124.670 104.226  60.809  1.00  0.82           H  
ATOM   1135  N   ASP A  70     131.785 104.441  60.021  1.00  0.85           N  
ATOM   1136  CA  ASP A  70     132.625 104.461  58.817  1.00  0.85           C  
ATOM   1137  C   ASP A  70     131.961 103.539  57.768  1.00  0.85           C  
ATOM   1138  O   ASP A  70     131.208 102.608  58.074  1.00  0.85           O  
ATOM   1139  CB  ASP A  70     134.040 103.983  59.096  1.00  0.85           C  
ATOM   1140  CG  ASP A  70     134.837 105.168  59.586  1.00  0.85           C  
ATOM   1141  OD1 ASP A  70     135.071 106.065  58.736  1.00  0.85           O  
ATOM   1142  OD2 ASP A  70     135.218 105.122  60.806  1.00  0.85           O1-
ATOM   1143  H   ASP A  70     131.318 103.552  60.245  1.00  0.85           H  
ATOM   1144  HA  ASP A  70     132.602 105.483  58.420  1.00  0.85           H  
ATOM   1145  HB2 ASP A  70     134.527 103.606  58.188  1.00  0.85           H  
ATOM   1146  HB3 ASP A  70     134.060 103.171  59.826  1.00  0.85           H  
ATOM   1147  N   PHE A  71     132.301 103.824  56.461  1.00  0.85           N  
ATOM   1148  CA  PHE A  71     131.606 103.254  55.301  1.00  0.85           C  
ATOM   1149  C   PHE A  71     132.690 102.742  54.366  1.00  0.85           C  
ATOM   1150  O   PHE A  71     133.707 103.401  54.141  1.00  0.85           O  
ATOM   1151  CB  PHE A  71     130.796 104.340  54.579  1.00  0.85           C  
ATOM   1152  CG  PHE A  71     129.711 104.922  55.454  1.00  0.85           C  
ATOM   1153  CD1 PHE A  71     129.993 105.988  56.320  1.00  0.85           C  
ATOM   1154  CD2 PHE A  71     128.427 104.368  55.446  1.00  0.85           C  
ATOM   1155  CE1 PHE A  71     129.009 106.473  57.177  1.00  0.85           C  
ATOM   1156  CE2 PHE A  71     127.440 104.862  56.296  1.00  0.85           C  
ATOM   1157  CZ  PHE A  71     127.734 105.910  57.165  1.00  0.85           C  
ATOM   1158  H   PHE A  71     133.055 104.481  56.262  1.00  0.85           H  
ATOM   1159  HA  PHE A  71     130.960 102.434  55.628  1.00  0.85           H  
ATOM   1160  HB2 PHE A  71     130.349 103.934  53.665  1.00  0.85           H  
ATOM   1161  HB3 PHE A  71     131.453 105.153  54.241  1.00  0.85           H  
ATOM   1162  HD1 PHE A  71     130.984 106.437  56.332  1.00  0.85           H  
ATOM   1163  HD2 PHE A  71     128.192 103.560  54.760  1.00  0.85           H  
ATOM   1164  HE1 PHE A  71     129.234 107.301  57.842  1.00  0.85           H  
ATOM   1165  HE2 PHE A  71     126.433 104.456  56.250  1.00  0.85           H  
ATOM   1166  HZ  PHE A  71     126.957 106.323  57.797  1.00  0.85           H  
ATOM   1167  N   PHE A  72     132.447 101.504  53.791  1.00  0.87           N  
ATOM   1168  CA  PHE A  72     133.411 100.939  52.846  1.00  0.87           C  
ATOM   1169  C   PHE A  72     132.796  99.813  51.993  1.00  0.87           C  
ATOM   1170  O   PHE A  72     131.802  99.171  52.331  1.00  0.87           O  
ATOM   1171  CB  PHE A  72     134.728 100.476  53.508  1.00  0.87           C  
ATOM   1172  CG  PHE A  72     134.609  99.361  54.523  1.00  0.87           C  
ATOM   1173  CD1 PHE A  72     134.926  98.041  54.172  1.00  0.87           C  
ATOM   1174  CD2 PHE A  72     134.233  99.637  55.846  1.00  0.87           C  
ATOM   1175  CE1 PHE A  72     134.875  97.022  55.127  1.00  0.87           C  
ATOM   1176  CE2 PHE A  72     134.177  98.616  56.797  1.00  0.87           C  
ATOM   1177  CZ  PHE A  72     134.501  97.308  56.439  1.00  0.87           C  
ATOM   1178  H   PHE A  72     131.592 100.974  54.016  1.00  0.87           H  
ATOM   1179  HA  PHE A  72     133.661 101.751  52.149  1.00  0.87           H  
ATOM   1180  HB2 PHE A  72     135.220 101.325  53.999  1.00  0.87           H  
ATOM   1181  HB3 PHE A  72     135.433 100.160  52.727  1.00  0.87           H  
ATOM   1182  HD1 PHE A  72     135.244  97.802  53.159  1.00  0.87           H  
ATOM   1183  HD2 PHE A  72     134.004 100.657  56.150  1.00  0.87           H  
ATOM   1184  HE1 PHE A  72     135.144  96.007  54.846  1.00  0.87           H  
ATOM   1185  HE2 PHE A  72     133.901  98.848  57.822  1.00  0.87           H  
ATOM   1186  HZ  PHE A  72     134.476  96.520  57.185  1.00  0.87           H  
ATOM   1187  N   LYS A  73     133.495  99.551  50.829  1.00  0.85           N  
ATOM   1188  CA  LYS A  73     133.164  98.436  49.953  1.00  0.85           C  
ATOM   1189  C   LYS A  73     134.306  97.420  50.081  1.00  0.85           C  
ATOM   1190  O   LYS A  73     135.487  97.765  50.127  1.00  0.85           O  
ATOM   1191  CB  LYS A  73     133.033  98.895  48.494  1.00  0.85           C  
ATOM   1192  CG  LYS A  73     131.572  99.121  48.084  1.00  0.85           C  
ATOM   1193  CD  LYS A  73     131.457  99.612  46.634  1.00  0.85           C  
ATOM   1194  CE  LYS A  73     130.021  99.648  46.120  1.00  0.85           C  
ATOM   1195  NZ  LYS A  73     129.546  98.296  45.754  1.00  0.85           N1+
ATOM   1196  H   LYS A  73     134.301 100.118  50.576  1.00  0.85           H  
ATOM   1197  HA  LYS A  73     132.243  97.966  50.297  1.00  0.85           H  
ATOM   1198  HB2 LYS A  73     133.467  98.139  47.833  1.00  0.85           H  
ATOM   1199  HB3 LYS A  73     133.606  99.815  48.326  1.00  0.85           H  
ATOM   1200  HG2 LYS A  73     131.110  99.858  48.752  1.00  0.85           H  
ATOM   1201  HG3 LYS A  73     131.022  98.186  48.211  1.00  0.85           H  
ATOM   1202  HD2 LYS A  73     132.078  99.002  45.969  1.00  0.85           H  
ATOM   1203  HD3 LYS A  73     131.864 100.630  46.592  1.00  0.85           H  
ATOM   1204  HE2 LYS A  73     129.953 100.253  45.211  1.00  0.85           H  
ATOM   1205  HE3 LYS A  73     129.330 100.044  46.869  1.00  0.85           H  
ATOM   1206  HZ1 LYS A  73     129.824  98.039  44.798  1.00  0.85           H  
ATOM   1207  HZ2 LYS A  73     129.907  97.498  46.349  1.00  0.85           H  
ATOM   1208  HZ3 LYS A  73     128.521  98.225  45.787  1.00  0.85           H  
ATOM   1209  N   PHE A  74     133.910  96.094  50.070  1.00  0.87           N  
ATOM   1210  CA  PHE A  74     134.916  95.026  50.053  1.00  0.87           C  
ATOM   1211  C   PHE A  74     134.455  93.893  49.120  1.00  0.87           C  
ATOM   1212  O   PHE A  74     133.272  93.578  48.987  1.00  0.87           O  
ATOM   1213  CB  PHE A  74     135.149  94.483  51.470  1.00  0.87           C  
ATOM   1214  CG  PHE A  74     136.513  93.860  51.634  1.00  0.87           C  
ATOM   1215  CD1 PHE A  74     137.640  94.674  51.824  1.00  0.87           C  
ATOM   1216  CD2 PHE A  74     136.679  92.471  51.563  1.00  0.87           C  
ATOM   1217  CE1 PHE A  74     138.910  94.107  51.938  1.00  0.87           C  
ATOM   1218  CE2 PHE A  74     137.950  91.908  51.674  1.00  0.87           C  
ATOM   1219  CZ  PHE A  74     139.066  92.724  51.862  1.00  0.87           C  
ATOM   1220  H   PHE A  74     132.915  95.837  50.069  1.00  0.87           H  
ATOM   1221  HA  PHE A  74     135.842  95.444  49.640  1.00  0.87           H  
ATOM   1222  HB2 PHE A  74     134.378  93.750  51.734  1.00  0.87           H  
ATOM   1223  HB3 PHE A  74     135.055  95.288  52.211  1.00  0.87           H  
ATOM   1224  HD1 PHE A  74     137.532  95.756  51.876  1.00  0.87           H  
ATOM   1225  HD2 PHE A  74     135.826  91.815  51.405  1.00  0.87           H  
ATOM   1226  HE1 PHE A  74     139.779  94.744  52.085  1.00  0.87           H  
ATOM   1227  HE2 PHE A  74     138.070  90.829  51.609  1.00  0.87           H  
ATOM   1228  HZ  PHE A  74     140.054  92.281  51.948  1.00  0.87           H  
ATOM   1229  N   ARG A  75     135.478  93.217  48.489  1.00  0.73           N  
ATOM   1230  CA  ARG A  75     135.227  92.118  47.564  1.00  0.73           C  
ATOM   1231  C   ARG A  75     135.094  90.827  48.380  1.00  0.73           C  
ATOM   1232  O   ARG A  75     136.068  90.211  48.809  1.00  0.73           O  
ATOM   1233  CB  ARG A  75     136.368  91.998  46.547  1.00  0.73           C  
ATOM   1234  CG  ARG A  75     136.057  90.980  45.447  1.00  0.73           C  
ATOM   1235  CD  ARG A  75     136.950  91.199  44.233  1.00  0.73           C  
ATOM   1236  NE  ARG A  75     136.621  90.299  43.124  1.00  0.73           N  
ATOM   1237  CZ  ARG A  75     135.529  90.456  42.329  1.00  0.73           C  
ATOM   1238  NH1 ARG A  75     134.637  91.450  42.484  1.00  0.73           N  
ATOM   1239  NH2 ARG A  75     135.338  89.596  41.301  1.00  0.73           N1+
ATOM   1240  H   ARG A  75     136.444  93.462  48.685  1.00  0.73           H  
ATOM   1241  HA  ARG A  75     134.287  92.318  47.038  1.00  0.73           H  
ATOM   1242  HB2 ARG A  75     137.310  91.726  47.041  1.00  0.73           H  
ATOM   1243  HB3 ARG A  75     136.541  92.979  46.094  1.00  0.73           H  
ATOM   1244  HG2 ARG A  75     135.005  91.051  45.158  1.00  0.73           H  
ATOM   1245  HG3 ARG A  75     136.197  89.960  45.826  1.00  0.73           H  
ATOM   1246  HD2 ARG A  75     137.996  91.014  44.499  1.00  0.73           H  
ATOM   1247  HD3 ARG A  75     136.898  92.230  43.864  1.00  0.73           H  
ATOM   1248  HE  ARG A  75     137.231  89.517  42.926  1.00  0.73           H  
ATOM   1249 HH11 ARG A  75     133.797  91.444  41.885  1.00  0.73           H  
ATOM   1250 HH12 ARG A  75     134.522  92.019  43.327  1.00  0.73           H  
ATOM   1251 HH21 ARG A  75     134.472  89.670  40.775  1.00  0.73           H  
ATOM   1252 HH22 ARG A  75     135.926  88.788  41.154  1.00  0.73           H  
ATOM   1253  N   ILE A  76     133.783  90.453  48.624  1.00  0.67           N  
ATOM   1254  CA  ILE A  76     133.465  89.162  49.236  1.00  0.67           C  
ATOM   1255  C   ILE A  76     133.505  88.079  48.134  1.00  0.67           C  
ATOM   1256  O   ILE A  76     133.901  86.940  48.384  1.00  0.67           O  
ATOM   1257  CB  ILE A  76     132.102  89.198  49.963  1.00  0.67           C  
ATOM   1258  CG1 ILE A  76     132.037  90.298  51.051  1.00  0.67           C  
ATOM   1259  CG2 ILE A  76     131.739  87.834  50.564  1.00  0.67           C  
ATOM   1260  CD1 ILE A  76     132.995  90.120  52.221  1.00  0.67           C  
ATOM   1261  H   ILE A  76     133.030  91.091  48.382  1.00  0.67           H  
ATOM   1262  HA  ILE A  76     134.267  88.913  49.942  1.00  0.67           H  
ATOM   1263  HB  ILE A  76     131.328  89.435  49.222  1.00  0.67           H  
ATOM   1264 HG12 ILE A  76     131.014  90.344  51.447  1.00  0.67           H  
ATOM   1265 HG13 ILE A  76     132.228  91.276  50.597  1.00  0.67           H  
ATOM   1266 HG21 ILE A  76     131.560  87.091  49.780  1.00  0.67           H  
ATOM   1267 HG22 ILE A  76     132.537  87.450  51.208  1.00  0.67           H  
ATOM   1268 HG23 ILE A  76     130.821  87.900  51.157  1.00  0.67           H  
ATOM   1269 HD11 ILE A  76     132.793  89.196  52.770  1.00  0.67           H  
ATOM   1270 HD12 ILE A  76     134.037  90.109  51.892  1.00  0.67           H  
ATOM   1271 HD13 ILE A  76     132.880  90.951  52.925  1.00  0.67           H  
ATOM   1272  N   ASP A  77     132.948  88.421  46.915  1.00  0.61           N  
ATOM   1273  CA  ASP A  77     132.805  87.443  45.840  1.00  0.61           C  
ATOM   1274  C   ASP A  77     132.883  88.111  44.442  1.00  0.61           C  
ATOM   1275  O   ASP A  77     133.965  88.470  43.967  1.00  0.61           O  
ATOM   1276  CB  ASP A  77     131.647  86.473  46.082  1.00  0.61           C  
ATOM   1277  CG  ASP A  77     130.337  87.209  46.313  1.00  0.61           C  
ATOM   1278  OD1 ASP A  77     129.921  87.843  45.295  1.00  0.61           O  
ATOM   1279  OD2 ASP A  77     129.847  87.121  47.468  1.00  0.61           O1-
ATOM   1280  H   ASP A  77     132.614  89.367  46.773  1.00  0.61           H  
ATOM   1281  HA  ASP A  77     133.712  86.821  45.871  1.00  0.61           H  
ATOM   1282  HB2 ASP A  77     131.858  85.842  46.954  1.00  0.61           H  
ATOM   1283  HB3 ASP A  77     131.525  85.799  45.225  1.00  0.61           H  
ATOM   1284  N   GLY A  78     131.694  88.354  43.801  1.00  0.68           N  
ATOM   1285  CA  GLY A  78     131.611  88.807  42.434  1.00  0.68           C  
ATOM   1286  C   GLY A  78     131.810  90.306  42.296  1.00  0.68           C  
ATOM   1287  O   GLY A  78     132.531  90.781  41.410  1.00  0.68           O  
ATOM   1288  H   GLY A  78     130.796  88.186  44.328  1.00  0.68           H  
ATOM   1289  HA2 GLY A  78     130.620  88.546  42.051  1.00  0.68           H  
ATOM   1290  HA3 GLY A  78     132.373  88.292  41.841  1.00  0.68           H  
ATOM   1291  N   ASP A  79     131.070  91.084  43.152  1.00  0.82           N  
ATOM   1292  CA  ASP A  79     131.000  92.542  43.072  1.00  0.82           C  
ATOM   1293  C   ASP A  79     132.015  93.173  44.080  1.00  0.82           C  
ATOM   1294  O   ASP A  79     133.177  92.761  44.181  1.00  0.82           O  
ATOM   1295  CB  ASP A  79     129.542  92.986  43.150  1.00  0.82           C  
ATOM   1296  CG  ASP A  79     129.040  92.957  44.588  1.00  0.82           C  
ATOM   1297  OD1 ASP A  79     128.524  94.055  44.957  1.00  0.82           O  
ATOM   1298  OD2 ASP A  79     129.339  91.932  45.255  1.00  0.82           O1-
ATOM   1299  H   ASP A  79     130.538  90.654  43.918  1.00  0.82           H  
ATOM   1300  HA  ASP A  79     131.369  92.838  42.081  1.00  0.82           H  
ATOM   1301  HB2 ASP A  79     128.894  92.346  42.539  1.00  0.82           H  
ATOM   1302  HB3 ASP A  79     129.451  94.006  42.755  1.00  0.82           H  
ATOM   1303  N   MET A  80     131.553  94.248  44.810  1.00  0.86           N  
ATOM   1304  CA  MET A  80     132.308  94.923  45.863  1.00  0.86           C  
ATOM   1305  C   MET A  80     131.228  95.294  46.898  1.00  0.86           C  
ATOM   1306  O   MET A  80     130.447  96.232  46.687  1.00  0.86           O  
ATOM   1307  CB  MET A  80     132.926  96.214  45.308  1.00  0.86           C  
ATOM   1308  CG  MET A  80     134.190  96.035  44.475  1.00  0.86           C  
ATOM   1309  SD  MET A  80     135.618  95.715  45.551  1.00  0.86           S  
ATOM   1310  CE  MET A  80     136.909  95.714  44.282  1.00  0.86           C  
ATOM   1311  H   MET A  80     130.603  94.599  44.675  1.00  0.86           H  
ATOM   1312  HA  MET A  80     133.049  94.249  46.296  1.00  0.86           H  
ATOM   1313  HB2 MET A  80     133.133  96.903  46.131  1.00  0.86           H  
ATOM   1314  HB3 MET A  80     132.184  96.721  44.675  1.00  0.86           H  
ATOM   1315  HG2 MET A  80     134.386  96.965  43.931  1.00  0.86           H  
ATOM   1316  HG3 MET A  80     134.081  95.231  43.742  1.00  0.86           H  
ATOM   1317  HE1 MET A  80     136.708  94.941  43.536  1.00  0.86           H  
ATOM   1318  HE2 MET A  80     136.964  96.691  43.795  1.00  0.86           H  
ATOM   1319  HE3 MET A  80     137.874  95.504  44.750  1.00  0.86           H  
ATOM   1320  N   VAL A  81     131.123  94.468  47.994  1.00  0.85           N  
ATOM   1321  CA  VAL A  81     129.934  94.448  48.840  1.00  0.85           C  
ATOM   1322  C   VAL A  81     130.049  95.657  49.784  1.00  0.85           C  
ATOM   1323  O   VAL A  81     131.038  95.830  50.509  1.00  0.85           O  
ATOM   1324  CB  VAL A  81     129.796  93.134  49.636  1.00  0.85           C  
ATOM   1325  CG1 VAL A  81     128.565  93.152  50.549  1.00  0.85           C  
ATOM   1326  CG2 VAL A  81     129.688  91.931  48.693  1.00  0.85           C  
ATOM   1327  H   VAL A  81     131.916  93.860  48.245  1.00  0.85           H  
ATOM   1328  HA  VAL A  81     129.079  94.542  48.168  1.00  0.85           H  
ATOM   1329  HB  VAL A  81     130.681  92.998  50.268  1.00  0.85           H  
ATOM   1330 HG11 VAL A  81     128.640  93.938  51.306  1.00  0.85           H  
ATOM   1331 HG12 VAL A  81     127.646  93.314  49.976  1.00  0.85           H  
ATOM   1332 HG13 VAL A  81     128.462  92.198  51.078  1.00  0.85           H  
ATOM   1333 HG21 VAL A  81     128.840  92.043  48.009  1.00  0.85           H  
ATOM   1334 HG22 VAL A  81     130.597  91.809  48.096  1.00  0.85           H  
ATOM   1335 HG23 VAL A  81     129.536  91.006  49.257  1.00  0.85           H  
ATOM   1336  N   PRO A  82     129.004  96.566  49.755  1.00  0.86           N  
ATOM   1337  CA  PRO A  82     129.013  97.778  50.563  1.00  0.86           C  
ATOM   1338  C   PRO A  82     128.654  97.501  52.037  1.00  0.86           C  
ATOM   1339  O   PRO A  82     127.632  96.922  52.409  1.00  0.86           O  
ATOM   1340  CB  PRO A  82     127.991  98.675  49.880  1.00  0.86           C  
ATOM   1341  CG  PRO A  82     126.983  97.711  49.281  1.00  0.86           C  
ATOM   1342  CD  PRO A  82     127.810  96.495  48.915  1.00  0.86           C  
ATOM   1343  HA  PRO A  82     130.004  98.235  50.507  1.00  0.86           H  
ATOM   1344  HB2 PRO A  82     128.468  99.254  49.081  1.00  0.86           H  
ATOM   1345  HB3 PRO A  82     127.510  99.363  50.567  1.00  0.86           H  
ATOM   1346  HG2 PRO A  82     126.460  98.127  48.417  1.00  0.86           H  
ATOM   1347  HG3 PRO A  82     126.237  97.457  50.035  1.00  0.86           H  
ATOM   1348  HD2 PRO A  82     127.269  95.562  49.092  1.00  0.86           H  
ATOM   1349  HD3 PRO A  82     128.118  96.538  47.866  1.00  0.86           H  
ATOM   1350  N   HIS A  83     129.634  97.954  52.903  1.00  0.82           N  
ATOM   1351  CA  HIS A  83     129.638  97.763  54.344  1.00  0.82           C  
ATOM   1352  C   HIS A  83     129.438  99.120  55.007  1.00  0.82           C  
ATOM   1353  O   HIS A  83     129.947 100.159  54.575  1.00  0.82           O  
ATOM   1354  CB  HIS A  83     131.012  97.279  54.833  1.00  0.82           C  
ATOM   1355  CG  HIS A  83     131.353  95.891  54.436  1.00  0.82           C  
ATOM   1356  ND1 HIS A  83     131.470  95.437  53.150  1.00  0.82           N  
ATOM   1357  CD2 HIS A  83     131.668  94.810  55.218  1.00  0.82           C  
ATOM   1358  CE1 HIS A  83     131.805  94.111  53.216  1.00  0.82           C  
ATOM   1359  NE2 HIS A  83     131.875  93.681  54.460  1.00  0.82           N  
ATOM   1360  H   HIS A  83     130.434  98.494  52.526  1.00  0.82           H  
ATOM   1361  HA  HIS A  83     128.844  97.070  54.629  1.00  0.82           H  
ATOM   1362  HB2 HIS A  83     131.042  97.336  55.931  1.00  0.82           H  
ATOM   1363  HB3 HIS A  83     131.805  97.948  54.487  1.00  0.82           H  
ATOM   1364  HD1 HIS A  83     131.333  95.964  52.288  1.00  0.82           H  
ATOM   1365  HD2 HIS A  83     131.722  94.799  56.297  1.00  0.82           H  
ATOM   1366  HE1 HIS A  83     131.966  93.517  52.327  1.00  0.82           H  
ATOM   1367  N   ILE A  84     128.796  99.043  56.234  1.00  0.86           N  
ATOM   1368  CA  ILE A  84     128.869 100.141  57.179  1.00  0.86           C  
ATOM   1369  C   ILE A  84     129.382  99.520  58.481  1.00  0.86           C  
ATOM   1370  O   ILE A  84     129.077  98.393  58.884  1.00  0.86           O  
ATOM   1371  CB  ILE A  84     127.583 100.979  57.334  1.00  0.86           C  
ATOM   1372  CG1 ILE A  84     126.632 100.468  58.429  1.00  0.86           C  
ATOM   1373  CG2 ILE A  84     126.846 101.136  55.998  1.00  0.86           C  
ATOM   1374  CD1 ILE A  84     125.522 101.460  58.725  1.00  0.86           C  
ATOM   1375  H   ILE A  84     128.276  98.194  56.521  1.00  0.86           H  
ATOM   1376  HA  ILE A  84     129.648 100.821  56.818  1.00  0.86           H  
ATOM   1377  HB  ILE A  84     127.912 101.979  57.650  1.00  0.86           H  
ATOM   1378 HG12 ILE A  84     127.173 100.312  59.368  1.00  0.86           H  
ATOM   1379 HG13 ILE A  84     126.205  99.507  58.134  1.00  0.86           H  
ATOM   1380 HG21 ILE A  84     127.538 101.425  55.204  1.00  0.86           H  
ATOM   1381 HG22 ILE A  84     126.355 100.204  55.698  1.00  0.86           H  
ATOM   1382 HG23 ILE A  84     126.078 101.913  56.052  1.00  0.86           H  
ATOM   1383 HD11 ILE A  84     125.931 102.455  58.914  1.00  0.86           H  
ATOM   1384 HD12 ILE A  84     124.818 101.521  57.892  1.00  0.86           H  
ATOM   1385 HD13 ILE A  84     124.967 101.160  59.616  1.00  0.86           H  
ATOM   1386  N   SER A  85     130.182 100.383  59.195  1.00  0.88           N  
ATOM   1387  CA  SER A  85     130.754 100.032  60.482  1.00  0.88           C  
ATOM   1388  C   SER A  85     130.346 101.113  61.471  1.00  0.88           C  
ATOM   1389  O   SER A  85     130.366 102.310  61.181  1.00  0.88           O  
ATOM   1390  CB  SER A  85     132.276  99.905  60.410  1.00  0.88           C  
ATOM   1391  OG  SER A  85     132.869 100.988  59.695  1.00  0.88           O  
ATOM   1392  H   SER A  85     130.369 101.330  58.824  1.00  0.88           H  
ATOM   1393  HA  SER A  85     130.343  99.074  60.812  1.00  0.88           H  
ATOM   1394  HB2 SER A  85     132.550  98.983  59.887  1.00  0.88           H  
ATOM   1395  HB3 SER A  85     132.722  99.872  61.410  1.00  0.88           H  
ATOM   1396  HG  SER A  85     132.394 101.079  58.844  1.00  0.88           H  
ATOM   1397  N   ARG A  86     129.995 100.604  62.707  1.00  0.84           N  
ATOM   1398  CA  ARG A  86     129.703 101.422  63.881  1.00  0.84           C  
ATOM   1399  C   ARG A  86     130.875 101.162  64.846  1.00  0.84           C  
ATOM   1400  O   ARG A  86     131.238 100.008  65.102  1.00  0.84           O  
ATOM   1401  CB  ARG A  86     128.430 100.959  64.605  1.00  0.84           C  
ATOM   1402  CG  ARG A  86     127.079 101.327  63.991  1.00  0.84           C  
ATOM   1403  CD  ARG A  86     126.805 100.780  62.595  1.00  0.84           C  
ATOM   1404  NE  ARG A  86     125.358 100.543  62.390  1.00  0.84           N  
ATOM   1405  CZ  ARG A  86     124.719  99.382  62.692  1.00  0.84           C  
ATOM   1406  NH1 ARG A  86     125.353  98.340  63.282  1.00  0.84           N  
ATOM   1407  NH2 ARG A  86     123.410  99.223  62.416  1.00  0.84           N1+
ATOM   1408  H   ARG A  86     129.972  99.582  62.844  1.00  0.84           H  
ATOM   1409  HA  ARG A  86     129.647 102.479  63.610  1.00  0.84           H  
ATOM   1410  HB2 ARG A  86     128.443 101.385  65.618  1.00  0.84           H  
ATOM   1411  HB3 ARG A  86     128.460  99.874  64.741  1.00  0.84           H  
ATOM   1412  HG2 ARG A  86     126.965 102.414  63.989  1.00  0.84           H  
ATOM   1413  HG3 ARG A  86     126.305 100.954  64.673  1.00  0.84           H  
ATOM   1414  HD2 ARG A  86     127.338  99.847  62.391  1.00  0.84           H  
ATOM   1415  HD3 ARG A  86     127.127 101.498  61.834  1.00  0.84           H  
ATOM   1416  HE  ARG A  86     124.783 101.276  61.980  1.00  0.84           H  
ATOM   1417 HH11 ARG A  86     124.859  97.487  63.498  1.00  0.84           H  
ATOM   1418 HH12 ARG A  86     126.310  98.428  63.595  1.00  0.84           H  
ATOM   1419 HH21 ARG A  86     122.782  99.957  61.960  1.00  0.84           H  
ATOM   1420 HH22 ARG A  86     122.922  98.373  62.647  1.00  0.84           H  
ATOM   1421  N   GLN A  87     131.450 102.287  65.405  1.00  0.84           N  
ATOM   1422  CA  GLN A  87     132.579 102.216  66.338  1.00  0.84           C  
ATOM   1423  C   GLN A  87     132.178 102.628  67.768  1.00  0.84           C  
ATOM   1424  O   GLN A  87     131.610 103.692  68.008  1.00  0.84           O  
ATOM   1425  CB  GLN A  87     133.711 103.150  65.869  1.00  0.84           C  
ATOM   1426  CG  GLN A  87     134.527 102.525  64.743  1.00  0.84           C  
ATOM   1427  CD  GLN A  87     135.063 103.563  63.789  1.00  0.84           C  
ATOM   1428  NE2 GLN A  87     134.662 103.368  62.502  1.00  0.84           N  
ATOM   1429  OE1 GLN A  87     135.791 104.507  64.101  1.00  0.84           O  
ATOM   1430  H   GLN A  87     131.080 103.224  65.176  1.00  0.84           H  
ATOM   1431  HA  GLN A  87     132.951 101.185  66.365  1.00  0.84           H  
ATOM   1432  HB2 GLN A  87     134.391 103.372  66.701  1.00  0.84           H  
ATOM   1433  HB3 GLN A  87     133.293 104.116  65.558  1.00  0.84           H  
ATOM   1434  HG2 GLN A  87     133.933 101.789  64.189  1.00  0.84           H  
ATOM   1435  HG3 GLN A  87     135.386 101.992  65.151  1.00  0.84           H  
ATOM   1436 HE21 GLN A  87     134.937 104.040  61.757  1.00  0.84           H  
ATOM   1437 HE22 GLN A  87     134.096 102.594  62.175  1.00  0.84           H  
ATOM   1438  N   ARG A  88     132.631 101.744  68.738  1.00  0.82           N  
ATOM   1439  CA  ARG A  88     132.686 102.063  70.168  1.00  0.82           C  
ATOM   1440  C   ARG A  88     131.286 102.142  70.818  1.00  0.82           C  
ATOM   1441  O   ARG A  88     130.966 103.015  71.625  1.00  0.82           O  
ATOM   1442  CB  ARG A  88     133.612 103.254  70.493  1.00  0.82           C  
ATOM   1443  CG  ARG A  88     135.078 103.008  70.077  1.00  0.82           C  
ATOM   1444  CD  ARG A  88     136.002 104.145  70.522  1.00  0.82           C  
ATOM   1445  NE  ARG A  88     137.395 103.982  70.045  1.00  0.82           N  
ATOM   1446  CZ  ARG A  88     138.323 103.226  70.708  1.00  0.82           C  
ATOM   1447  NH1 ARG A  88     138.008 102.446  71.742  1.00  0.82           N  
ATOM   1448  NH2 ARG A  88     139.632 103.243  70.346  1.00  0.82           N1+
ATOM   1449  H   ARG A  88     132.962 100.823  68.460  1.00  0.82           H  
ATOM   1450  HA  ARG A  88     133.145 101.174  70.624  1.00  0.82           H  
ATOM   1451  HB2 ARG A  88     133.583 103.442  71.574  1.00  0.82           H  
ATOM   1452  HB3 ARG A  88     133.244 104.168  70.011  1.00  0.82           H  
ATOM   1453  HG2 ARG A  88     135.146 102.900  68.989  1.00  0.82           H  
ATOM   1454  HG3 ARG A  88     135.428 102.062  70.505  1.00  0.82           H  
ATOM   1455  HD2 ARG A  88     136.013 104.257  71.612  1.00  0.82           H  
ATOM   1456  HD3 ARG A  88     135.645 105.097  70.113  1.00  0.82           H  
ATOM   1457  HE  ARG A  88     137.724 104.572  69.290  1.00  0.82           H  
ATOM   1458 HH11 ARG A  88     138.740 101.758  72.106  1.00  0.82           H  
ATOM   1459 HH12 ARG A  88     137.079 102.117  71.992  1.00  0.82           H  
ATOM   1460 HH21 ARG A  88     140.276 102.640  70.863  1.00  0.82           H  
ATOM   1461 HH22 ARG A  88     139.984 103.793  69.577  1.00  0.82           H  
ATOM   1462  N   LEU A  89     130.499 101.025  70.560  1.00  0.90           N  
ATOM   1463  CA  LEU A  89     129.180 100.809  71.173  1.00  0.90           C  
ATOM   1464  C   LEU A  89     129.311  99.861  72.378  1.00  0.90           C  
ATOM   1465  O   LEU A  89     130.290  99.120  72.513  1.00  0.90           O  
ATOM   1466  CB  LEU A  89     128.210 100.153  70.177  1.00  0.90           C  
ATOM   1467  CG  LEU A  89     127.873 100.999  68.941  1.00  0.90           C  
ATOM   1468  CD1 LEU A  89     126.929 100.214  68.027  1.00  0.90           C  
ATOM   1469  CD2 LEU A  89     127.227 102.327  69.317  1.00  0.90           C  
ATOM   1470  H   LEU A  89     130.877 100.308  69.933  1.00  0.90           H  
ATOM   1471  HA  LEU A  89     128.798 101.766  71.537  1.00  0.90           H  
ATOM   1472  HB2 LEU A  89     127.273  99.898  70.692  1.00  0.90           H  
ATOM   1473  HB3 LEU A  89     128.635  99.195  69.843  1.00  0.90           H  
ATOM   1474  HG  LEU A  89     128.792 101.206  68.379  1.00  0.90           H  
ATOM   1475 HD11 LEU A  89     127.409  99.301  67.671  1.00  0.90           H  
ATOM   1476 HD12 LEU A  89     126.007  99.935  68.549  1.00  0.90           H  
ATOM   1477 HD13 LEU A  89     126.653 100.804  67.150  1.00  0.90           H  
ATOM   1478 HD21 LEU A  89     126.336 102.179  69.935  1.00  0.90           H  
ATOM   1479 HD22 LEU A  89     127.920 102.975  69.861  1.00  0.90           H  
ATOM   1480 HD23 LEU A  89     126.922 102.859  68.414  1.00  0.90           H  
ATOM   1481  N   THR A  90     128.194  99.812  73.213  1.00  0.91           N  
ATOM   1482  CA  THR A  90     128.099  98.795  74.265  1.00  0.91           C  
ATOM   1483  C   THR A  90     127.781  97.375  73.713  1.00  0.91           C  
ATOM   1484  O   THR A  90     127.553  97.069  72.539  1.00  0.91           O  
ATOM   1485  CB  THR A  90     127.097  99.152  75.402  1.00  0.91           C  
ATOM   1486  OG1 THR A  90     125.826  99.588  74.916  1.00  0.91           O  
ATOM   1487  CG2 THR A  90     127.646 100.238  76.317  1.00  0.91           C  
ATOM   1488  H   THR A  90     127.429 100.515  73.119  1.00  0.91           H  
ATOM   1489  HA  THR A  90     129.100  98.703  74.708  1.00  0.91           H  
ATOM   1490  HB  THR A  90     126.900  98.294  76.049  1.00  0.91           H  
ATOM   1491 HG21 THR A  90     128.638  99.982  76.700  1.00  0.91           H  
ATOM   1492 HG22 THR A  90     127.696 101.195  75.801  1.00  0.91           H  
ATOM   1493 HG23 THR A  90     126.978 100.381  77.173  1.00  0.91           H  
ATOM   1494  HG1 THR A  90     125.233  98.824  74.704  1.00  0.91           H  
ATOM   1495  N   LYS A  91     127.780  96.418  74.728  1.00  0.84           N  
ATOM   1496  CA  LYS A  91     127.309  95.068  74.491  1.00  0.84           C  
ATOM   1497  C   LYS A  91     125.802  95.115  74.175  1.00  0.84           C  
ATOM   1498  O   LYS A  91     125.296  94.389  73.310  1.00  0.84           O  
ATOM   1499  CB  LYS A  91     127.558  94.130  75.682  1.00  0.84           C  
ATOM   1500  CG  LYS A  91     129.017  94.131  76.146  1.00  0.84           C  
ATOM   1501  CD  LYS A  91     129.360  92.959  77.065  1.00  0.84           C  
ATOM   1502  CE  LYS A  91     129.633  91.680  76.286  1.00  0.84           C  
ATOM   1503  NZ  LYS A  91     129.948  90.601  77.228  1.00  0.84           N1+
ATOM   1504  H   LYS A  91     128.149  96.651  75.648  1.00  0.84           H  
ATOM   1505  HA  LYS A  91     127.836  94.685  73.618  1.00  0.84           H  
ATOM   1506  HB2 LYS A  91     127.245  93.118  75.397  1.00  0.84           H  
ATOM   1507  HB3 LYS A  91     126.927  94.417  76.533  1.00  0.84           H  
ATOM   1508  HG2 LYS A  91     129.195  95.054  76.707  1.00  0.84           H  
ATOM   1509  HG3 LYS A  91     129.695  94.143  75.288  1.00  0.84           H  
ATOM   1510  HD2 LYS A  91     128.557  92.809  77.797  1.00  0.84           H  
ATOM   1511  HD3 LYS A  91     130.261  93.221  77.636  1.00  0.84           H  
ATOM   1512  HE2 LYS A  91     130.503  91.782  75.638  1.00  0.84           H  
ATOM   1513  HE3 LYS A  91     128.774  91.352  75.694  1.00  0.84           H  
ATOM   1514  HZ1 LYS A  91     130.616  90.827  77.968  1.00  0.84           H  
ATOM   1515  HZ2 LYS A  91     129.038  90.321  77.757  1.00  0.84           H  
ATOM   1516  HZ3 LYS A  91     130.217  89.716  76.790  1.00  0.84           H  
ATOM   1517  N   TYR A  92     125.069  95.903  75.048  1.00  0.87           N  
ATOM   1518  CA  TYR A  92     123.615  95.913  75.050  1.00  0.87           C  
ATOM   1519  C   TYR A  92     123.014  97.225  74.515  1.00  0.87           C  
ATOM   1520  O   TYR A  92     123.630  98.285  74.453  1.00  0.87           O  
ATOM   1521  CB  TYR A  92     123.054  95.634  76.454  1.00  0.87           C  
ATOM   1522  CG  TYR A  92     123.238  94.192  76.841  1.00  0.87           C  
ATOM   1523  CD1 TYR A  92     124.192  93.841  77.800  1.00  0.87           C  
ATOM   1524  CD2 TYR A  92     122.472  93.191  76.221  1.00  0.87           C  
ATOM   1525  CE1 TYR A  92     124.395  92.502  78.114  1.00  0.87           C  
ATOM   1526  CE2 TYR A  92     122.671  91.855  76.549  1.00  0.87           C  
ATOM   1527  CZ  TYR A  92     123.644  91.519  77.480  1.00  0.87           C  
ATOM   1528  OH  TYR A  92     123.833  90.194  77.739  1.00  0.87           O  
ATOM   1529  H   TYR A  92     125.569  96.495  75.702  1.00  0.87           H  
ATOM   1530  HA  TYR A  92     123.282  95.125  74.361  1.00  0.87           H  
ATOM   1531  HB2 TYR A  92     121.983  95.861  76.521  1.00  0.87           H  
ATOM   1532  HB3 TYR A  92     123.543  96.286  77.189  1.00  0.87           H  
ATOM   1533  HD1 TYR A  92     124.793  94.595  78.302  1.00  0.87           H  
ATOM   1534  HD2 TYR A  92     121.722  93.445  75.476  1.00  0.87           H  
ATOM   1535  HE1 TYR A  92     125.140  92.241  78.856  1.00  0.87           H  
ATOM   1536  HE2 TYR A  92     122.080  91.078  76.075  1.00  0.87           H  
ATOM   1537  HH  TYR A  92     124.731  90.059  78.213  1.00  0.87           H  
ATOM   1538  N   THR A  93     121.703  97.010  74.174  1.00  0.91           N  
ATOM   1539  CA  THR A  93     120.621  97.869  73.698  1.00  0.91           C  
ATOM   1540  C   THR A  93     119.795  98.242  74.934  1.00  0.91           C  
ATOM   1541  O   THR A  93     119.680  97.503  75.920  1.00  0.91           O  
ATOM   1542  CB  THR A  93     119.729  96.961  72.810  1.00  0.91           C  
ATOM   1543  OG1 THR A  93     119.939  95.622  73.319  1.00  0.91           O  
ATOM   1544  CG2 THR A  93     120.164  96.981  71.354  1.00  0.91           C  
ATOM   1545  H   THR A  93     121.327  96.061  74.260  1.00  0.91           H  
ATOM   1546  HA  THR A  93     121.006  98.763  73.203  1.00  0.91           H  
ATOM   1547  HB  THR A  93     118.667  97.213  72.895  1.00  0.91           H  
ATOM   1548 HG21 THR A  93     120.087  97.987  70.931  1.00  0.91           H  
ATOM   1549 HG22 THR A  93     121.197  96.631  71.243  1.00  0.91           H  
ATOM   1550 HG23 THR A  93     119.539  96.304  70.763  1.00  0.91           H  
ATOM   1551  HG1 THR A  93     119.155  95.014  73.183  1.00  0.91           H  
ATOM   1552  N   MET A  94     119.079  99.427  74.842  1.00  0.90           N  
ATOM   1553  CA  MET A  94     118.267  99.837  75.995  1.00  0.90           C  
ATOM   1554  C   MET A  94     117.076  98.884  76.124  1.00  0.90           C  
ATOM   1555  O   MET A  94     116.544  98.600  77.197  1.00  0.90           O  
ATOM   1556  CB  MET A  94     117.728 101.258  75.902  1.00  0.90           C  
ATOM   1557  CG  MET A  94     118.832 102.299  75.997  1.00  0.90           C  
ATOM   1558  SD  MET A  94     118.110 103.900  76.475  1.00  0.90           S  
ATOM   1559  CE  MET A  94     118.170 103.724  78.272  1.00  0.90           C  
ATOM   1560  H   MET A  94     119.089 100.002  73.995  1.00  0.90           H  
ATOM   1561  HA  MET A  94     118.874  99.715  76.900  1.00  0.90           H  
ATOM   1562  HB2 MET A  94     117.001 101.393  76.714  1.00  0.90           H  
ATOM   1563  HB3 MET A  94     117.174 101.399  74.966  1.00  0.90           H  
ATOM   1564  HG2 MET A  94     119.319 102.408  75.023  1.00  0.90           H  
ATOM   1565  HG3 MET A  94     119.601 102.026  76.721  1.00  0.90           H  
ATOM   1566  HE1 MET A  94     117.622 102.836  78.594  1.00  0.90           H  
ATOM   1567  HE2 MET A  94     119.205 103.659  78.614  1.00  0.90           H  
ATOM   1568  HE3 MET A  94     117.709 104.602  78.733  1.00  0.90           H  
ATOM   1569  N   ALA A  95     116.615  98.437  74.902  1.00  0.93           N  
ATOM   1570  CA  ALA A  95     115.538  97.485  74.794  1.00  0.93           C  
ATOM   1571  C   ALA A  95     115.821  96.225  75.624  1.00  0.93           C  
ATOM   1572  O   ALA A  95     114.884  95.648  76.181  1.00  0.93           O  
ATOM   1573  CB  ALA A  95     115.314  97.107  73.343  1.00  0.93           C  
ATOM   1574  H   ALA A  95     117.030  98.822  74.050  1.00  0.93           H  
ATOM   1575  HA  ALA A  95     114.641  97.963  75.204  1.00  0.93           H  
ATOM   1576  HB1 ALA A  95     115.011  97.975  72.749  1.00  0.93           H  
ATOM   1577  HB2 ALA A  95     116.235  96.715  72.902  1.00  0.93           H  
ATOM   1578  HB3 ALA A  95     114.536  96.344  73.252  1.00  0.93           H  
ATOM   1579  N   ASP A  96     117.113  95.735  75.663  1.00  0.92           N  
ATOM   1580  CA  ASP A  96     117.402  94.486  76.384  1.00  0.92           C  
ATOM   1581  C   ASP A  96     117.365  94.717  77.913  1.00  0.92           C  
ATOM   1582  O   ASP A  96     117.033  93.831  78.706  1.00  0.92           O  
ATOM   1583  CB  ASP A  96     118.716  93.854  75.948  1.00  0.92           C  
ATOM   1584  CG  ASP A  96     118.396  93.012  74.721  1.00  0.92           C  
ATOM   1585  OD1 ASP A  96     118.024  91.812  74.946  1.00  0.92           O  
ATOM   1586  OD2 ASP A  96     118.485  93.596  73.593  1.00  0.92           O1-
ATOM   1587  H   ASP A  96     117.868  96.243  75.199  1.00  0.92           H  
ATOM   1588  HA  ASP A  96     116.573  93.803  76.177  1.00  0.92           H  
ATOM   1589  HB2 ASP A  96     119.120  93.197  76.727  1.00  0.92           H  
ATOM   1590  HB3 ASP A  96     119.481  94.604  75.726  1.00  0.92           H  
ATOM   1591  N   LEU A  97     117.768  95.969  78.343  1.00  0.90           N  
ATOM   1592  CA  LEU A  97     117.680  96.325  79.760  1.00  0.90           C  
ATOM   1593  C   LEU A  97     116.194  96.498  80.113  1.00  0.90           C  
ATOM   1594  O   LEU A  97     115.720  96.059  81.162  1.00  0.90           O  
ATOM   1595  CB  LEU A  97     118.491  97.585  80.075  1.00  0.90           C  
ATOM   1596  CG  LEU A  97     118.380  98.100  81.526  1.00  0.90           C  
ATOM   1597  CD1 LEU A  97     118.822  97.062  82.558  1.00  0.90           C  
ATOM   1598  CD2 LEU A  97     119.215  99.372  81.690  1.00  0.90           C  
ATOM   1599  H   LEU A  97     118.093  96.649  77.657  1.00  0.90           H  
ATOM   1600  HA  LEU A  97     118.063  95.474  80.334  1.00  0.90           H  
ATOM   1601  HB2 LEU A  97     118.192  98.394  79.395  1.00  0.90           H  
ATOM   1602  HB3 LEU A  97     119.544  97.372  79.854  1.00  0.90           H  
ATOM   1603  HG  LEU A  97     117.336  98.366  81.733  1.00  0.90           H  
ATOM   1604 HD11 LEU A  97     118.176  96.179  82.541  1.00  0.90           H  
ATOM   1605 HD12 LEU A  97     119.851  96.736  82.378  1.00  0.90           H  
ATOM   1606 HD13 LEU A  97     118.773  97.476  83.570  1.00  0.90           H  
ATOM   1607 HD21 LEU A  97     120.276  99.181  81.496  1.00  0.90           H  
ATOM   1608 HD22 LEU A  97     118.876 100.148  80.996  1.00  0.90           H  
ATOM   1609 HD23 LEU A  97     119.122  99.771  82.706  1.00  0.90           H  
ATOM   1610  N   VAL A  98     115.428  97.203  79.204  1.00  0.91           N  
ATOM   1611  CA  VAL A  98     113.987  97.323  79.435  1.00  0.91           C  
ATOM   1612  C   VAL A  98     113.349  95.908  79.399  1.00  0.91           C  
ATOM   1613  O   VAL A  98     112.416  95.604  80.148  1.00  0.91           O  
ATOM   1614  CB  VAL A  98     113.314  98.308  78.460  1.00  0.91           C  
ATOM   1615  CG1 VAL A  98     111.788  98.305  78.600  1.00  0.91           C  
ATOM   1616  CG2 VAL A  98     113.804  99.742  78.701  1.00  0.91           C  
ATOM   1617  H   VAL A  98     115.877  97.651  78.388  1.00  0.91           H  
ATOM   1618  HA  VAL A  98     113.864  97.683  80.464  1.00  0.91           H  
ATOM   1619  HB  VAL A  98     113.566  98.027  77.431  1.00  0.91           H  
ATOM   1620 HG11 VAL A  98     111.360  97.327  78.374  1.00  0.91           H  
ATOM   1621 HG12 VAL A  98     111.482  98.578  79.615  1.00  0.91           H  
ATOM   1622 HG13 VAL A  98     111.341  99.022  77.905  1.00  0.91           H  
ATOM   1623 HG21 VAL A  98     113.511 100.095  79.695  1.00  0.91           H  
ATOM   1624 HG22 VAL A  98     114.890  99.827  78.628  1.00  0.91           H  
ATOM   1625 HG23 VAL A  98     113.369 100.428  77.967  1.00  0.91           H  
ATOM   1626  N   TYR A  99     113.848  95.019  78.467  1.00  0.89           N  
ATOM   1627  CA  TYR A  99     113.387  93.632  78.433  1.00  0.89           C  
ATOM   1628  C   TYR A  99     113.620  92.937  79.781  1.00  0.89           C  
ATOM   1629  O   TYR A  99     112.746  92.230  80.285  1.00  0.89           O  
ATOM   1630  CB  TYR A  99     114.084  92.799  77.344  1.00  0.89           C  
ATOM   1631  CG  TYR A  99     113.178  91.770  76.718  1.00  0.89           C  
ATOM   1632  CD1 TYR A  99     112.243  92.191  75.761  1.00  0.89           C  
ATOM   1633  CD2 TYR A  99     113.243  90.416  77.070  1.00  0.89           C  
ATOM   1634  CE1 TYR A  99     111.394  91.275  75.156  1.00  0.89           C  
ATOM   1635  CE2 TYR A  99     112.381  89.497  76.465  1.00  0.89           C  
ATOM   1636  CZ  TYR A  99     111.465  89.935  75.511  1.00  0.89           C  
ATOM   1637  OH  TYR A  99     110.610  89.078  74.884  1.00  0.89           O  
ATOM   1638  H   TYR A  99     114.505  95.358  77.750  1.00  0.89           H  
ATOM   1639  HA  TYR A  99     112.305  93.689  78.271  1.00  0.89           H  
ATOM   1640  HB2 TYR A  99     114.989  92.306  77.717  1.00  0.89           H  
ATOM   1641  HB3 TYR A  99     114.419  93.434  76.525  1.00  0.89           H  
ATOM   1642  HD1 TYR A  99     112.180  93.239  75.478  1.00  0.89           H  
ATOM   1643  HD2 TYR A  99     113.950  90.073  77.824  1.00  0.89           H  
ATOM   1644  HE1 TYR A  99     110.670  91.619  74.426  1.00  0.89           H  
ATOM   1645  HE2 TYR A  99     112.433  88.450  76.749  1.00  0.89           H  
ATOM   1646  HH  TYR A  99     110.499  88.272  75.419  1.00  0.89           H  
ATOM   1647  N   ALA A 100     114.885  93.067  80.320  1.00  0.88           N  
ATOM   1648  CA  ALA A 100     115.283  92.357  81.535  1.00  0.88           C  
ATOM   1649  C   ALA A 100     114.482  92.796  82.773  1.00  0.88           C  
ATOM   1650  O   ALA A 100     114.374  92.087  83.772  1.00  0.88           O  
ATOM   1651  CB  ALA A 100     116.769  92.545  81.811  1.00  0.88           C  
ATOM   1652  H   ALA A 100     115.584  93.636  79.827  1.00  0.88           H  
ATOM   1653  HA  ALA A 100     115.064  91.295  81.371  1.00  0.88           H  
ATOM   1654  HB1 ALA A 100     117.371  92.183  80.972  1.00  0.88           H  
ATOM   1655  HB2 ALA A 100     117.014  93.600  81.969  1.00  0.88           H  
ATOM   1656  HB3 ALA A 100     117.073  91.997  82.709  1.00  0.88           H  
ATOM   1657  N   LEU A 101     113.999  94.084  82.714  1.00  0.84           N  
ATOM   1658  CA  LEU A 101     113.170  94.654  83.765  1.00  0.84           C  
ATOM   1659  C   LEU A 101     111.657  94.482  83.533  1.00  0.84           C  
ATOM   1660  O   LEU A 101     110.890  94.459  84.499  1.00  0.84           O  
ATOM   1661  CB  LEU A 101     113.522  96.134  83.977  1.00  0.84           C  
ATOM   1662  CG  LEU A 101     114.948  96.354  84.535  1.00  0.84           C  
ATOM   1663  CD1 LEU A 101     115.318  97.836  84.469  1.00  0.84           C  
ATOM   1664  CD2 LEU A 101     115.094  95.856  85.976  1.00  0.84           C  
ATOM   1665  H   LEU A 101     114.242  94.651  81.900  1.00  0.84           H  
ATOM   1666  HA  LEU A 101     113.370  94.096  84.687  1.00  0.84           H  
ATOM   1667  HB2 LEU A 101     112.793  96.597  84.655  1.00  0.84           H  
ATOM   1668  HB3 LEU A 101     113.423  96.661  83.018  1.00  0.84           H  
ATOM   1669  HG  LEU A 101     115.670  95.810  83.914  1.00  0.84           H  
ATOM   1670 HD11 LEU A 101     115.263  98.203  83.438  1.00  0.84           H  
ATOM   1671 HD12 LEU A 101     114.646  98.442  85.087  1.00  0.84           H  
ATOM   1672 HD13 LEU A 101     116.342  97.999  84.822  1.00  0.84           H  
ATOM   1673 HD21 LEU A 101     114.356  96.325  86.635  1.00  0.84           H  
ATOM   1674 HD22 LEU A 101     114.969  94.771  86.040  1.00  0.84           H  
ATOM   1675 HD23 LEU A 101     116.091  96.089  86.367  1.00  0.84           H  
ATOM   1676  N   ARG A 102     111.192  94.529  82.230  1.00  0.83           N  
ATOM   1677  CA  ARG A 102     109.755  94.365  81.929  1.00  0.83           C  
ATOM   1678  C   ARG A 102     109.360  92.869  81.901  1.00  0.83           C  
ATOM   1679  O   ARG A 102     108.244  92.468  82.254  1.00  0.83           O  
ATOM   1680  CB  ARG A 102     109.405  95.040  80.594  1.00  0.83           C  
ATOM   1681  CG  ARG A 102     107.899  95.252  80.403  1.00  0.83           C  
ATOM   1682  CD  ARG A 102     107.593  95.861  79.041  1.00  0.83           C  
ATOM   1683  NE  ARG A 102     106.159  96.115  78.861  1.00  0.83           N  
ATOM   1684  CZ  ARG A 102     105.605  97.340  78.823  1.00  0.83           C  
ATOM   1685  NH1 ARG A 102     106.249  98.429  79.269  1.00  0.83           N  
ATOM   1686  NH2 ARG A 102     104.392  97.549  78.301  1.00  0.83           N1+
ATOM   1687  H   ARG A 102     111.844  94.704  81.455  1.00  0.83           H  
ATOM   1688  HA  ARG A 102     109.196  94.837  82.743  1.00  0.83           H  
ATOM   1689  HB2 ARG A 102     109.806  94.453  79.759  1.00  0.83           H  
ATOM   1690  HB3 ARG A 102     109.889  96.024  80.549  1.00  0.83           H  
ATOM   1691  HG2 ARG A 102     107.525  95.920  81.186  1.00  0.83           H  
ATOM   1692  HG3 ARG A 102     107.358  94.305  80.500  1.00  0.83           H  
ATOM   1693  HD2 ARG A 102     107.887  95.168  78.248  1.00  0.83           H  
ATOM   1694  HD3 ARG A 102     108.162  96.783  78.878  1.00  0.83           H  
ATOM   1695  HE  ARG A 102     105.501  95.309  78.894  1.00  0.83           H  
ATOM   1696 HH11 ARG A 102     107.102  98.410  79.811  1.00  0.83           H  
ATOM   1697 HH12 ARG A 102     105.697  99.310  79.152  1.00  0.83           H  
ATOM   1698 HH21 ARG A 102     103.890  96.834  77.804  1.00  0.83           H  
ATOM   1699 HH22 ARG A 102     104.069  98.554  78.352  1.00  0.83           H  
ATOM   1700  N   HIS A 103     110.324  92.032  81.357  1.00  0.88           N  
ATOM   1701  CA  HIS A 103     110.147  90.581  81.193  1.00  0.88           C  
ATOM   1702  C   HIS A 103     111.190  89.892  82.081  1.00  0.88           C  
ATOM   1703  O   HIS A 103     112.038  89.104  81.667  1.00  0.88           O  
ATOM   1704  CB  HIS A 103     110.289  90.120  79.739  1.00  0.88           C  
ATOM   1705  CG  HIS A 103     109.368  90.855  78.836  1.00  0.88           C  
ATOM   1706  ND1 HIS A 103     109.793  91.883  78.041  1.00  0.88           N  
ATOM   1707  CD2 HIS A 103     108.015  90.766  78.591  1.00  0.88           C  
ATOM   1708  CE1 HIS A 103     108.716  92.357  77.359  1.00  0.88           C  
ATOM   1709  NE2 HIS A 103     107.619  91.724  77.694  1.00  0.88           N  
ATOM   1710  H   HIS A 103     111.246  92.401  81.073  1.00  0.88           H  
ATOM   1711  HA  HIS A 103     109.154  90.298  81.560  1.00  0.88           H  
ATOM   1712  HB2 HIS A 103     110.080  89.044  79.672  1.00  0.88           H  
ATOM   1713  HB3 HIS A 103     111.321  90.247  79.396  1.00  0.88           H  
ATOM   1714  HD1 HIS A 103     110.742  92.220  77.972  1.00  0.88           H  
ATOM   1715  HD2 HIS A 103     107.300  90.073  79.013  1.00  0.88           H  
ATOM   1716  HE1 HIS A 103     108.792  93.144  76.626  1.00  0.88           H  
ATOM   1717  N   PHE A 104     111.011  90.154  83.424  1.00  0.91           N  
ATOM   1718  CA  PHE A 104     111.891  89.650  84.471  1.00  0.91           C  
ATOM   1719  C   PHE A 104     111.585  88.155  84.648  1.00  0.91           C  
ATOM   1720  O   PHE A 104     110.667  87.733  85.349  1.00  0.91           O  
ATOM   1721  CB  PHE A 104     111.646  90.422  85.775  1.00  0.91           C  
ATOM   1722  CG  PHE A 104     112.517  90.011  86.938  1.00  0.91           C  
ATOM   1723  CD1 PHE A 104     113.823  90.501  87.055  1.00  0.91           C  
ATOM   1724  CD2 PHE A 104     112.015  89.172  87.944  1.00  0.91           C  
ATOM   1725  CE1 PHE A 104     114.602  90.181  88.168  1.00  0.91           C  
ATOM   1726  CE2 PHE A 104     112.793  88.859  89.059  1.00  0.91           C  
ATOM   1727  CZ  PHE A 104     114.086  89.366  89.172  1.00  0.91           C  
ATOM   1728  H   PHE A 104     110.196  90.714  83.715  1.00  0.91           H  
ATOM   1729  HA  PHE A 104     112.929  89.773  84.140  1.00  0.91           H  
ATOM   1730  HB2 PHE A 104     110.596  90.333  86.077  1.00  0.91           H  
ATOM   1731  HB3 PHE A 104     111.793  91.496  85.595  1.00  0.91           H  
ATOM   1732  HD1 PHE A 104     114.232  91.155  86.290  1.00  0.91           H  
ATOM   1733  HD2 PHE A 104     111.007  88.767  87.873  1.00  0.91           H  
ATOM   1734  HE1 PHE A 104     115.603  90.593  88.265  1.00  0.91           H  
ATOM   1735  HE2 PHE A 104     112.387  88.222  89.839  1.00  0.91           H  
ATOM   1736  HZ  PHE A 104     114.687  89.139  90.045  1.00  0.91           H  
ATOM   1737  N   ASP A 105     112.412  87.344  83.900  1.00  0.88           N  
ATOM   1738  CA  ASP A 105     112.584  85.927  84.202  1.00  0.88           C  
ATOM   1739  C   ASP A 105     113.867  85.906  85.049  1.00  0.88           C  
ATOM   1740  O   ASP A 105     114.917  86.431  84.674  1.00  0.88           O  
ATOM   1741  CB  ASP A 105     112.720  85.112  82.928  1.00  0.88           C  
ATOM   1742  CG  ASP A 105     112.674  83.643  83.329  1.00  0.88           C  
ATOM   1743  OD1 ASP A 105     111.611  83.026  83.023  1.00  0.88           O  
ATOM   1744  OD2 ASP A 105     113.723  83.214  83.908  1.00  0.88           O1-
ATOM   1745  H   ASP A 105     112.943  87.762  83.133  1.00  0.88           H  
ATOM   1746  HA  ASP A 105     111.732  85.580  84.799  1.00  0.88           H  
ATOM   1747  HB2 ASP A 105     113.662  85.320  82.406  1.00  0.88           H  
ATOM   1748  HB3 ASP A 105     111.904  85.338  82.231  1.00  0.88           H  
ATOM   1749  N   GLU A 106     113.720  85.309  86.280  1.00  0.82           N  
ATOM   1750  CA  GLU A 106     114.778  85.227  87.272  1.00  0.82           C  
ATOM   1751  C   GLU A 106     115.648  83.975  87.119  1.00  0.82           C  
ATOM   1752  O   GLU A 106     116.670  83.819  87.792  1.00  0.82           O  
ATOM   1753  CB  GLU A 106     114.224  85.325  88.701  1.00  0.82           C  
ATOM   1754  CG  GLU A 106     113.466  84.102  89.210  1.00  0.82           C  
ATOM   1755  CD  GLU A 106     112.123  83.810  88.570  1.00  0.82           C  
ATOM   1756  OE1 GLU A 106     111.860  84.327  87.446  1.00  0.82           O  
ATOM   1757  OE2 GLU A 106     111.348  83.066  89.258  1.00  0.82           O1-
ATOM   1758  H   GLU A 106     112.800  84.885  86.565  1.00  0.82           H  
ATOM   1759  HA  GLU A 106     115.437  86.088  87.110  1.00  0.82           H  
ATOM   1760  HB2 GLU A 106     113.569  86.199  88.772  1.00  0.82           H  
ATOM   1761  HB3 GLU A 106     115.060  85.502  89.389  1.00  0.82           H  
ATOM   1762  HG2 GLU A 106     113.285  84.250  90.284  1.00  0.82           H  
ATOM   1763  HG3 GLU A 106     114.082  83.200  89.128  1.00  0.82           H  
ATOM   1764  N   GLY A 107     115.183  83.044  86.220  1.00  0.75           N  
ATOM   1765  CA  GLY A 107     115.881  81.808  85.952  1.00  0.75           C  
ATOM   1766  C   GLY A 107     116.767  82.025  84.733  1.00  0.75           C  
ATOM   1767  O   GLY A 107     117.900  81.557  84.664  1.00  0.75           O  
ATOM   1768  H   GLY A 107     114.342  83.250  85.661  1.00  0.75           H  
ATOM   1769  HA2 GLY A 107     115.143  81.032  85.733  1.00  0.75           H  
ATOM   1770  HA3 GLY A 107     116.495  81.516  86.809  1.00  0.75           H  
ATOM   1771  N   ASN A 108     116.138  82.665  83.690  1.00  0.75           N  
ATOM   1772  CA  ASN A 108     116.791  83.035  82.438  1.00  0.75           C  
ATOM   1773  C   ASN A 108     117.050  84.558  82.491  1.00  0.75           C  
ATOM   1774  O   ASN A 108     116.549  85.334  81.678  1.00  0.75           O  
ATOM   1775  CB  ASN A 108     115.866  82.668  81.279  1.00  0.75           C  
ATOM   1776  CG  ASN A 108     116.535  82.827  79.935  1.00  0.75           C  
ATOM   1777  OD1 ASN A 108     117.724  82.612  79.730  1.00  0.75           O  
ATOM   1778  ND2 ASN A 108     115.676  83.201  78.931  1.00  0.75           N  
ATOM   1779  H   ASN A 108     115.120  82.920  83.808  1.00  0.75           H  
ATOM   1780  HA  ASN A 108     117.758  82.526  82.358  1.00  0.75           H  
ATOM   1781  HB2 ASN A 108     114.950  83.269  81.309  1.00  0.75           H  
ATOM   1782  HB3 ASN A 108     115.558  81.618  81.359  1.00  0.75           H  
ATOM   1783 HD21 ASN A 108     114.693  83.391  79.102  1.00  0.75           H  
ATOM   1784 HD22 ASN A 108     116.037  83.295  77.990  1.00  0.75           H  
ATOM   1785  N   CYS A 109     117.917  84.962  83.499  1.00  0.84           N  
ATOM   1786  CA  CYS A 109     118.130  86.384  83.810  1.00  0.84           C  
ATOM   1787  C   CYS A 109     119.406  86.986  83.203  1.00  0.84           C  
ATOM   1788  O   CYS A 109     119.609  88.202  83.118  1.00  0.84           O  
ATOM   1789  CB  CYS A 109     118.121  86.634  85.328  1.00  0.84           C  
ATOM   1790  SG  CYS A 109     119.629  86.113  86.228  1.00  0.84           S  
ATOM   1791  H   CYS A 109     118.396  84.237  84.034  1.00  0.84           H  
ATOM   1792  HA  CYS A 109     117.295  86.943  83.370  1.00  0.84           H  
ATOM   1793  HB2 CYS A 109     117.283  86.107  85.786  1.00  0.84           H  
ATOM   1794  HB3 CYS A 109     117.992  87.703  85.529  1.00  0.84           H  
ATOM   1795  HG  CYS A 109     119.820  84.951  85.571  1.00  0.84           H  
ATOM   1796  N   ASP A 110     120.396  86.068  82.938  1.00  0.81           N  
ATOM   1797  CA  ASP A 110     121.837  86.315  82.816  1.00  0.81           C  
ATOM   1798  C   ASP A 110     122.334  87.257  81.672  1.00  0.81           C  
ATOM   1799  O   ASP A 110     123.495  87.245  81.265  1.00  0.81           O  
ATOM   1800  CB  ASP A 110     122.594  84.973  82.808  1.00  0.81           C  
ATOM   1801  CG  ASP A 110     122.115  84.031  83.923  1.00  0.81           C  
ATOM   1802  OD1 ASP A 110     123.000  83.670  84.770  1.00  0.81           O  
ATOM   1803  OD2 ASP A 110     120.875  83.763  83.899  1.00  0.81           O1-
ATOM   1804  H   ASP A 110     120.122  85.071  82.967  1.00  0.81           H  
ATOM   1805  HA  ASP A 110     122.101  86.853  83.737  1.00  0.81           H  
ATOM   1806  HB2 ASP A 110     123.673  85.145  82.902  1.00  0.81           H  
ATOM   1807  HB3 ASP A 110     122.437  84.460  81.851  1.00  0.81           H  
ATOM   1808  N   THR A 111     121.453  88.269  81.346  1.00  0.89           N  
ATOM   1809  CA  THR A 111     121.815  89.480  80.618  1.00  0.89           C  
ATOM   1810  C   THR A 111     122.202  90.542  81.672  1.00  0.89           C  
ATOM   1811  O   THR A 111     123.046  91.414  81.475  1.00  0.89           O  
ATOM   1812  CB  THR A 111     120.642  90.003  79.755  1.00  0.89           C  
ATOM   1813  OG1 THR A 111     119.396  90.022  80.475  1.00  0.89           O  
ATOM   1814  CG2 THR A 111     120.421  89.131  78.524  1.00  0.89           C  
ATOM   1815  H   THR A 111     120.491  88.193  81.676  1.00  0.89           H  
ATOM   1816  HA  THR A 111     122.706  89.288  80.011  1.00  0.89           H  
ATOM   1817  HB  THR A 111     120.845  91.031  79.430  1.00  0.89           H  
ATOM   1818 HG21 THR A 111     121.322  89.063  77.910  1.00  0.89           H  
ATOM   1819 HG22 THR A 111     120.113  88.118  78.808  1.00  0.89           H  
ATOM   1820 HG23 THR A 111     119.612  89.541  77.909  1.00  0.89           H  
ATOM   1821  HG1 THR A 111     119.550  90.513  81.301  1.00  0.89           H  
ATOM   1822  N   LEU A 112     121.413  90.535  82.818  1.00  0.88           N  
ATOM   1823  CA  LEU A 112     121.407  91.667  83.760  1.00  0.88           C  
ATOM   1824  C   LEU A 112     122.668  91.680  84.649  1.00  0.88           C  
ATOM   1825  O   LEU A 112     123.169  92.716  85.094  1.00  0.88           O  
ATOM   1826  CB  LEU A 112     120.120  91.598  84.592  1.00  0.88           C  
ATOM   1827  CG  LEU A 112     119.798  92.847  85.430  1.00  0.88           C  
ATOM   1828  CD1 LEU A 112     119.696  94.121  84.592  1.00  0.88           C  
ATOM   1829  CD2 LEU A 112     118.489  92.628  86.193  1.00  0.88           C  
ATOM   1830  H   LEU A 112     120.823  89.714  83.007  1.00  0.88           H  
ATOM   1831  HA  LEU A 112     121.434  92.574  83.147  1.00  0.88           H  
ATOM   1832  HB2 LEU A 112     120.172  90.727  85.261  1.00  0.88           H  
ATOM   1833  HB3 LEU A 112     119.275  91.406  83.917  1.00  0.88           H  
ATOM   1834  HG  LEU A 112     120.594  92.988  86.167  1.00  0.88           H  
ATOM   1835 HD11 LEU A 112     120.665  94.400  84.170  1.00  0.88           H  
ATOM   1836 HD12 LEU A 112     118.984  93.998  83.769  1.00  0.88           H  
ATOM   1837 HD13 LEU A 112     119.361  94.965  85.205  1.00  0.88           H  
ATOM   1838 HD21 LEU A 112     117.650  92.466  85.507  1.00  0.88           H  
ATOM   1839 HD22 LEU A 112     118.562  91.757  86.852  1.00  0.88           H  
ATOM   1840 HD23 LEU A 112     118.251  93.497  86.814  1.00  0.88           H  
ATOM   1841  N   LYS A 113     123.193  90.439  84.955  1.00  0.82           N  
ATOM   1842  CA  LYS A 113     124.391  90.325  85.791  1.00  0.82           C  
ATOM   1843  C   LYS A 113     125.592  90.934  85.043  1.00  0.82           C  
ATOM   1844  O   LYS A 113     126.559  91.412  85.631  1.00  0.82           O  
ATOM   1845  CB  LYS A 113     124.707  88.869  86.132  1.00  0.82           C  
ATOM   1846  CG  LYS A 113     123.694  88.280  87.115  1.00  0.82           C  
ATOM   1847  CD  LYS A 113     124.004  86.828  87.493  1.00  0.82           C  
ATOM   1848  CE  LYS A 113     123.794  85.912  86.307  1.00  0.82           C  
ATOM   1849  NZ  LYS A 113     123.944  84.499  86.688  1.00  0.82           N1+
ATOM   1850  H   LYS A 113     122.722  89.613  84.597  1.00  0.82           H  
ATOM   1851  HA  LYS A 113     124.231  90.919  86.698  1.00  0.82           H  
ATOM   1852  HB2 LYS A 113     125.709  88.803  86.575  1.00  0.82           H  
ATOM   1853  HB3 LYS A 113     124.734  88.280  85.207  1.00  0.82           H  
ATOM   1854  HG2 LYS A 113     122.681  88.339  86.698  1.00  0.82           H  
ATOM   1855  HG3 LYS A 113     123.688  88.888  88.022  1.00  0.82           H  
ATOM   1856  HD2 LYS A 113     123.330  86.529  88.304  1.00  0.82           H  
ATOM   1857  HD3 LYS A 113     125.029  86.741  87.872  1.00  0.82           H  
ATOM   1858  HE2 LYS A 113     124.512  86.091  85.502  1.00  0.82           H  
ATOM   1859  HE3 LYS A 113     122.780  86.029  85.919  1.00  0.82           H  
ATOM   1860  HZ1 LYS A 113     124.913  84.198  86.833  1.00  0.82           H  
ATOM   1861  HZ2 LYS A 113     123.359  84.204  87.476  1.00  0.82           H  
ATOM   1862  HZ3 LYS A 113     123.559  83.949  85.817  1.00  0.82           H  
ATOM   1863  N   GLU A 114     125.481  90.854  83.672  1.00  0.84           N  
ATOM   1864  CA  GLU A 114     126.526  91.267  82.736  1.00  0.84           C  
ATOM   1865  C   GLU A 114     126.629  92.815  82.672  1.00  0.84           C  
ATOM   1866  O   GLU A 114     127.527  93.396  82.057  1.00  0.84           O  
ATOM   1867  CB  GLU A 114     126.175  90.692  81.361  1.00  0.84           C  
ATOM   1868  CG  GLU A 114     127.381  90.486  80.468  1.00  0.84           C  
ATOM   1869  CD  GLU A 114     127.036  90.049  79.051  1.00  0.84           C  
ATOM   1870  OE1 GLU A 114     125.828  89.813  78.758  1.00  0.84           O  
ATOM   1871  OE2 GLU A 114     128.045  90.024  78.277  1.00  0.84           O1-
ATOM   1872  H   GLU A 114     124.612  90.491  83.286  1.00  0.84           H  
ATOM   1873  HA  GLU A 114     127.479  90.881  83.115  1.00  0.84           H  
ATOM   1874  HB2 GLU A 114     125.460  91.355  80.866  1.00  0.84           H  
ATOM   1875  HB3 GLU A 114     125.670  89.722  81.473  1.00  0.84           H  
ATOM   1876  HG2 GLU A 114     128.041  89.727  80.906  1.00  0.84           H  
ATOM   1877  HG3 GLU A 114     127.959  91.415  80.393  1.00  0.84           H  
ATOM   1878  N   ILE A 115     125.604  93.475  83.317  1.00  0.89           N  
ATOM   1879  CA  ILE A 115     125.506  94.917  83.495  1.00  0.89           C  
ATOM   1880  C   ILE A 115     125.872  95.217  84.974  1.00  0.89           C  
ATOM   1881  O   ILE A 115     126.643  96.135  85.270  1.00  0.89           O  
ATOM   1882  CB  ILE A 115     124.086  95.399  83.095  1.00  0.89           C  
ATOM   1883  CG1 ILE A 115     123.791  95.055  81.614  1.00  0.89           C  
ATOM   1884  CG2 ILE A 115     123.905  96.898  83.339  1.00  0.89           C  
ATOM   1885  CD1 ILE A 115     122.377  95.400  81.166  1.00  0.89           C  
ATOM   1886  H   ILE A 115     124.869  92.893  83.712  1.00  0.89           H  
ATOM   1887  HA  ILE A 115     126.263  95.403  82.868  1.00  0.89           H  
ATOM   1888  HB  ILE A 115     123.348  94.880  83.719  1.00  0.89           H  
ATOM   1889 HG12 ILE A 115     123.934  93.982  81.446  1.00  0.89           H  
ATOM   1890 HG13 ILE A 115     124.507  95.571  80.963  1.00  0.89           H  
ATOM   1891 HG21 ILE A 115     124.244  97.181  84.336  1.00  0.89           H  
ATOM   1892 HG22 ILE A 115     124.460  97.490  82.606  1.00  0.89           H  
ATOM   1893 HG23 ILE A 115     122.850  97.183  83.269  1.00  0.89           H  
ATOM   1894 HD11 ILE A 115     121.634  94.933  81.819  1.00  0.89           H  
ATOM   1895 HD12 ILE A 115     122.208  96.481  81.158  1.00  0.89           H  
ATOM   1896 HD13 ILE A 115     122.206  95.036  80.148  1.00  0.89           H  
ATOM   1897  N   LEU A 116     125.198  94.490  85.939  1.00  0.88           N  
ATOM   1898  CA  LEU A 116     125.303  94.803  87.363  1.00  0.88           C  
ATOM   1899  C   LEU A 116     126.698  94.522  87.949  1.00  0.88           C  
ATOM   1900  O   LEU A 116     127.113  95.143  88.935  1.00  0.88           O  
ATOM   1901  CB  LEU A 116     124.258  94.022  88.174  1.00  0.88           C  
ATOM   1902  CG  LEU A 116     122.792  94.385  87.860  1.00  0.88           C  
ATOM   1903  CD1 LEU A 116     121.858  93.455  88.635  1.00  0.88           C  
ATOM   1904  CD2 LEU A 116     122.469  95.847  88.150  1.00  0.88           C  
ATOM   1905  H   LEU A 116     124.574  93.728  85.649  1.00  0.88           H  
ATOM   1906  HA  LEU A 116     125.149  95.881  87.458  1.00  0.88           H  
ATOM   1907  HB2 LEU A 116     124.441  94.175  89.246  1.00  0.88           H  
ATOM   1908  HB3 LEU A 116     124.404  92.948  88.000  1.00  0.88           H  
ATOM   1909  HG  LEU A 116     122.593  94.233  86.798  1.00  0.88           H  
ATOM   1910 HD11 LEU A 116     121.979  92.421  88.296  1.00  0.88           H  
ATOM   1911 HD12 LEU A 116     122.069  93.478  89.706  1.00  0.88           H  
ATOM   1912 HD13 LEU A 116     120.809  93.733  88.490  1.00  0.88           H  
ATOM   1913 HD21 LEU A 116     122.795  96.135  89.149  1.00  0.88           H  
ATOM   1914 HD22 LEU A 116     122.969  96.503  87.434  1.00  0.88           H  
ATOM   1915 HD23 LEU A 116     121.394  96.039  88.070  1.00  0.88           H  
ATOM   1916  N   VAL A 117     127.387  93.465  87.384  1.00  0.88           N  
ATOM   1917  CA  VAL A 117     128.734  93.124  87.857  1.00  0.88           C  
ATOM   1918  C   VAL A 117     129.684  94.160  87.225  1.00  0.88           C  
ATOM   1919  O   VAL A 117     130.450  94.846  87.904  1.00  0.88           O  
ATOM   1920  CB  VAL A 117     129.139  91.679  87.496  1.00  0.88           C  
ATOM   1921  CG1 VAL A 117     130.605  91.394  87.841  1.00  0.88           C  
ATOM   1922  CG2 VAL A 117     128.251  90.655  88.212  1.00  0.88           C  
ATOM   1923  H   VAL A 117     126.974  92.912  86.622  1.00  0.88           H  
ATOM   1924  HA  VAL A 117     128.777  93.273  88.940  1.00  0.88           H  
ATOM   1925  HB  VAL A 117     129.022  91.529  86.415  1.00  0.88           H  
ATOM   1926 HG11 VAL A 117     131.284  92.029  87.263  1.00  0.88           H  
ATOM   1927 HG12 VAL A 117     130.803  91.564  88.904  1.00  0.88           H  
ATOM   1928 HG13 VAL A 117     130.863  90.356  87.609  1.00  0.88           H  
ATOM   1929 HG21 VAL A 117     128.473  90.613  89.283  1.00  0.88           H  
ATOM   1930 HG22 VAL A 117     127.187  90.882  88.098  1.00  0.88           H  
ATOM   1931 HG23 VAL A 117     128.414  89.655  87.799  1.00  0.88           H  
ATOM   1932  N   THR A 118     129.635  94.233  85.849  1.00  0.89           N  
ATOM   1933  CA  THR A 118     130.624  94.953  85.041  1.00  0.89           C  
ATOM   1934  C   THR A 118     130.761  96.386  85.557  1.00  0.89           C  
ATOM   1935  O   THR A 118     131.857  96.904  85.773  1.00  0.89           O  
ATOM   1936  CB  THR A 118     130.186  94.940  83.566  1.00  0.89           C  
ATOM   1937  OG1 THR A 118     129.809  93.599  83.231  1.00  0.89           O  
ATOM   1938  CG2 THR A 118     131.292  95.376  82.617  1.00  0.89           C  
ATOM   1939  H   THR A 118     128.926  93.702  85.350  1.00  0.89           H  
ATOM   1940  HA  THR A 118     131.576  94.428  85.182  1.00  0.89           H  
ATOM   1941  HB  THR A 118     129.304  95.574  83.420  1.00  0.89           H  
ATOM   1942 HG21 THR A 118     131.615  96.402  82.815  1.00  0.89           H  
ATOM   1943 HG22 THR A 118     132.160  94.713  82.697  1.00  0.89           H  
ATOM   1944 HG23 THR A 118     130.947  95.316  81.579  1.00  0.89           H  
ATOM   1945  HG1 THR A 118     129.075  93.645  82.570  1.00  0.89           H  
ATOM   1946  N   TYR A 119     129.561  97.055  85.720  1.00  0.88           N  
ATOM   1947  CA  TYR A 119     129.533  98.465  86.084  1.00  0.88           C  
ATOM   1948  C   TYR A 119     129.444  98.686  87.597  1.00  0.88           C  
ATOM   1949  O   TYR A 119     129.210  99.798  88.070  1.00  0.88           O  
ATOM   1950  CB  TYR A 119     128.424  99.219  85.341  1.00  0.88           C  
ATOM   1951  CG  TYR A 119     128.467  99.003  83.842  1.00  0.88           C  
ATOM   1952  CD1 TYR A 119     129.668  99.113  83.118  1.00  0.88           C  
ATOM   1953  CD2 TYR A 119     127.291  98.664  83.159  1.00  0.88           C  
ATOM   1954  CE1 TYR A 119     129.697  98.847  81.749  1.00  0.88           C  
ATOM   1955  CE2 TYR A 119     127.315  98.414  81.787  1.00  0.88           C  
ATOM   1956  CZ  TYR A 119     128.518  98.499  81.100  1.00  0.88           C  
ATOM   1957  OH  TYR A 119     128.504  98.251  79.759  1.00  0.88           O  
ATOM   1958  H   TYR A 119     128.676  96.555  85.593  1.00  0.88           H  
ATOM   1959  HA  TYR A 119     130.502  98.901  85.809  1.00  0.88           H  
ATOM   1960  HB2 TYR A 119     128.495 100.296  85.536  1.00  0.88           H  
ATOM   1961  HB3 TYR A 119     127.450  98.899  85.734  1.00  0.88           H  
ATOM   1962  HD1 TYR A 119     130.601  99.383  83.609  1.00  0.88           H  
ATOM   1963  HD2 TYR A 119     126.350  98.576  83.693  1.00  0.88           H  
ATOM   1964  HE1 TYR A 119     130.635  98.911  81.201  1.00  0.88           H  
ATOM   1965  HE2 TYR A 119     126.408  98.146  81.254  1.00  0.88           H  
ATOM   1966  HH  TYR A 119     129.437  97.927  79.471  1.00  0.88           H  
ATOM   1967  N   ASN A 120     129.793  97.588  88.362  1.00  0.88           N  
ATOM   1968  CA  ASN A 120     130.080  97.674  89.785  1.00  0.88           C  
ATOM   1969  C   ASN A 120     128.842  98.120  90.561  1.00  0.88           C  
ATOM   1970  O   ASN A 120     128.855  99.028  91.390  1.00  0.88           O  
ATOM   1971  CB  ASN A 120     131.337  98.494  90.090  1.00  0.88           C  
ATOM   1972  CG  ASN A 120     132.567  97.616  90.040  1.00  0.88           C  
ATOM   1973  ND2 ASN A 120     132.848  97.070  88.820  1.00  0.88           N  
ATOM   1974  OD1 ASN A 120     133.286  97.408  91.013  1.00  0.88           O  
ATOM   1975  H   ASN A 120     129.906  96.664  87.930  1.00  0.88           H  
ATOM   1976  HA  ASN A 120     130.251  96.637  90.106  1.00  0.88           H  
ATOM   1977  HB2 ASN A 120     131.300  98.920  91.099  1.00  0.88           H  
ATOM   1978  HB3 ASN A 120     131.477  99.328  89.393  1.00  0.88           H  
ATOM   1979 HD21 ASN A 120     132.311  97.240  87.970  1.00  0.88           H  
ATOM   1980 HD22 ASN A 120     133.635  96.441  88.740  1.00  0.88           H  
ATOM   1981  N   CYS A 121     127.731  97.318  90.369  1.00  0.95           N  
ATOM   1982  CA  CYS A 121     126.564  97.462  91.235  1.00  0.95           C  
ATOM   1983  C   CYS A 121     126.685  96.408  92.356  1.00  0.95           C  
ATOM   1984  O   CYS A 121     126.296  96.646  93.505  1.00  0.95           O  
ATOM   1985  CB  CYS A 121     125.254  97.330  90.467  1.00  0.95           C  
ATOM   1986  SG  CYS A 121     125.171  98.508  89.076  1.00  0.95           S  
ATOM   1987  H   CYS A 121     127.747  96.587  89.642  1.00  0.95           H  
ATOM   1988  HA  CYS A 121     126.595  98.443  91.727  1.00  0.95           H  
ATOM   1989  HB2 CYS A 121     124.408  97.516  91.132  1.00  0.95           H  
ATOM   1990  HB3 CYS A 121     125.131  96.321  90.070  1.00  0.95           H  
ATOM   1991  HG  CYS A 121     126.420  98.292  88.631  1.00  0.95           H  
ATOM   1992  N   CYS A 122     127.147  95.169  91.927  1.00  0.95           N  
ATOM   1993  CA  CYS A 122     127.519  94.073  92.823  1.00  0.95           C  
ATOM   1994  C   CYS A 122     128.159  92.877  92.065  1.00  0.95           C  
ATOM   1995  O   CYS A 122     127.712  92.442  91.004  1.00  0.95           O  
ATOM   1996  CB  CYS A 122     126.374  93.559  93.700  1.00  0.95           C  
ATOM   1997  SG  CYS A 122     124.822  93.259  92.793  1.00  0.95           S  
ATOM   1998  H   CYS A 122     127.259  95.005  90.923  1.00  0.95           H  
ATOM   1999  HA  CYS A 122     128.280  94.495  93.492  1.00  0.95           H  
ATOM   2000  HB2 CYS A 122     126.147  94.289  94.481  1.00  0.95           H  
ATOM   2001  HB3 CYS A 122     126.665  92.633  94.203  1.00  0.95           H  
ATOM   2002  HG  CYS A 122     125.227  92.120  92.214  1.00  0.95           H  
ATOM   2003  N   ASP A 123     129.245  92.346  92.732  1.00  0.84           N  
ATOM   2004  CA  ASP A 123     130.033  91.165  92.383  1.00  0.84           C  
ATOM   2005  C   ASP A 123     129.205  89.845  92.412  1.00  0.84           C  
ATOM   2006  O   ASP A 123     128.028  89.768  92.761  1.00  0.84           O  
ATOM   2007  CB  ASP A 123     131.286  91.025  93.283  1.00  0.84           C  
ATOM   2008  CG  ASP A 123     131.807  92.225  94.089  1.00  0.84           C  
ATOM   2009  OD1 ASP A 123     130.986  93.189  94.207  1.00  0.84           O  
ATOM   2010  OD2 ASP A 123     132.982  92.110  94.544  1.00  0.84           O1-
ATOM   2011  H   ASP A 123     129.654  92.877  93.533  1.00  0.84           H  
ATOM   2012  HA  ASP A 123     130.350  91.312  91.344  1.00  0.84           H  
ATOM   2013  HB2 ASP A 123     132.112  90.657  92.661  1.00  0.84           H  
ATOM   2014  HB3 ASP A 123     131.111  90.242  94.032  1.00  0.84           H  
ATOM   2015  N   ASP A 124     129.916  88.737  91.955  1.00  0.84           N  
ATOM   2016  CA  ASP A 124     129.289  87.457  91.573  1.00  0.84           C  
ATOM   2017  C   ASP A 124     128.937  86.508  92.741  1.00  0.84           C  
ATOM   2018  O   ASP A 124     128.309  85.456  92.576  1.00  0.84           O  
ATOM   2019  CB  ASP A 124     130.172  86.700  90.580  1.00  0.84           C  
ATOM   2020  CG  ASP A 124     129.632  86.977  89.183  1.00  0.84           C  
ATOM   2021  OD1 ASP A 124     128.612  86.299  88.855  1.00  0.84           O  
ATOM   2022  OD2 ASP A 124     130.293  87.826  88.517  1.00  0.84           O1-
ATOM   2023  H   ASP A 124     130.925  88.810  91.863  1.00  0.84           H  
ATOM   2024  HA  ASP A 124     128.323  87.720  91.131  1.00  0.84           H  
ATOM   2025  HB2 ASP A 124     130.142  85.615  90.735  1.00  0.84           H  
ATOM   2026  HB3 ASP A 124     131.225  86.997  90.649  1.00  0.84           H  
ATOM   2027  N   ASP A 125     129.336  86.914  93.986  1.00  0.88           N  
ATOM   2028  CA  ASP A 125     129.031  86.168  95.209  1.00  0.88           C  
ATOM   2029  C   ASP A 125     127.553  86.441  95.561  1.00  0.88           C  
ATOM   2030  O   ASP A 125     126.817  85.614  96.097  1.00  0.88           O  
ATOM   2031  CB  ASP A 125     129.951  86.570  96.353  1.00  0.88           C  
ATOM   2032  CG  ASP A 125     129.783  88.046  96.709  1.00  0.88           C  
ATOM   2033  OD1 ASP A 125     129.615  88.820  95.717  1.00  0.88           O  
ATOM   2034  OD2 ASP A 125     129.791  88.296  97.945  1.00  0.88           O1-
ATOM   2035  H   ASP A 125     129.819  87.812  94.112  1.00  0.88           H  
ATOM   2036  HA  ASP A 125     129.136  85.100  94.991  1.00  0.88           H  
ATOM   2037  HB2 ASP A 125     131.000  86.405  96.079  1.00  0.88           H  
ATOM   2038  HB3 ASP A 125     129.733  85.956  97.235  1.00  0.88           H  
ATOM   2039  N   TYR A 126     127.151  87.722  95.248  1.00  0.85           N  
ATOM   2040  CA  TYR A 126     125.810  88.269  95.446  1.00  0.85           C  
ATOM   2041  C   TYR A 126     124.771  87.417  94.702  1.00  0.85           C  
ATOM   2042  O   TYR A 126     123.584  87.389  95.029  1.00  0.85           O  
ATOM   2043  CB  TYR A 126     125.773  89.708  94.904  1.00  0.85           C  
ATOM   2044  CG  TYR A 126     124.723  90.603  95.515  1.00  0.85           C  
ATOM   2045  CD1 TYR A 126     125.092  91.542  96.491  1.00  0.85           C  
ATOM   2046  CD2 TYR A 126     123.396  90.562  95.065  1.00  0.85           C  
ATOM   2047  CE1 TYR A 126     124.152  92.436  96.997  1.00  0.85           C  
ATOM   2048  CE2 TYR A 126     122.448  91.435  95.591  1.00  0.85           C  
ATOM   2049  CZ  TYR A 126     122.839  92.365  96.546  1.00  0.85           C  
ATOM   2050  OH  TYR A 126     121.874  93.157  97.089  1.00  0.85           O  
ATOM   2051  H   TYR A 126     127.902  88.354  94.927  1.00  0.85           H  
ATOM   2052  HA  TYR A 126     125.597  88.220  96.520  1.00  0.85           H  
ATOM   2053  HB2 TYR A 126     125.632  89.708  93.815  1.00  0.85           H  
ATOM   2054  HB3 TYR A 126     126.747  90.188  95.068  1.00  0.85           H  
ATOM   2055  HD1 TYR A 126     126.123  91.603  96.838  1.00  0.85           H  
ATOM   2056  HD2 TYR A 126     123.093  89.867  94.286  1.00  0.85           H  
ATOM   2057  HE1 TYR A 126     124.450  93.176  97.736  1.00  0.85           H  
ATOM   2058  HE2 TYR A 126     121.418  91.402  95.245  1.00  0.85           H  
ATOM   2059  HH  TYR A 126     122.306  94.016  97.422  1.00  0.85           H  
ATOM   2060  N   PHE A 127     125.257  86.768  93.587  1.00  0.81           N  
ATOM   2061  CA  PHE A 127     124.445  85.908  92.729  1.00  0.81           C  
ATOM   2062  C   PHE A 127     124.768  84.415  92.968  1.00  0.81           C  
ATOM   2063  O   PHE A 127     124.443  83.539  92.169  1.00  0.81           O  
ATOM   2064  CB  PHE A 127     124.608  86.285  91.251  1.00  0.81           C  
ATOM   2065  CG  PHE A 127     124.267  87.736  90.981  1.00  0.81           C  
ATOM   2066  CD1 PHE A 127     122.947  88.195  91.091  1.00  0.81           C  
ATOM   2067  CD2 PHE A 127     125.276  88.648  90.649  1.00  0.81           C  
ATOM   2068  CE1 PHE A 127     122.649  89.542  90.887  1.00  0.81           C  
ATOM   2069  CE2 PHE A 127     124.976  89.993  90.439  1.00  0.81           C  
ATOM   2070  CZ  PHE A 127     123.663  90.439  90.558  1.00  0.81           C  
ATOM   2071  H   PHE A 127     126.242  86.896  93.360  1.00  0.81           H  
ATOM   2072  HA  PHE A 127     123.394  86.026  93.022  1.00  0.81           H  
ATOM   2073  HB2 PHE A 127     123.966  85.653  90.622  1.00  0.81           H  
ATOM   2074  HB3 PHE A 127     125.637  86.079  90.926  1.00  0.81           H  
ATOM   2075  HD1 PHE A 127     122.146  87.503  91.340  1.00  0.81           H  
ATOM   2076  HD2 PHE A 127     126.311  88.327  90.565  1.00  0.81           H  
ATOM   2077  HE1 PHE A 127     121.626  89.897  90.993  1.00  0.81           H  
ATOM   2078  HE2 PHE A 127     125.776  90.691  90.199  1.00  0.81           H  
ATOM   2079  HZ  PHE A 127     123.432  91.489  90.403  1.00  0.81           H  
ATOM   2080  N   ASN A 128     125.283  84.144  94.219  1.00  0.82           N  
ATOM   2081  CA  ASN A 128     125.487  82.807  94.797  1.00  0.82           C  
ATOM   2082  C   ASN A 128     124.963  82.868  96.256  1.00  0.82           C  
ATOM   2083  O   ASN A 128     125.378  82.171  97.176  1.00  0.82           O  
ATOM   2084  CB  ASN A 128     126.956  82.394  94.745  1.00  0.82           C  
ATOM   2085  CG  ASN A 128     127.326  81.839  93.391  1.00  0.82           C  
ATOM   2086  OD1 ASN A 128     127.137  80.664  93.082  1.00  0.82           O  
ATOM   2087  ND2 ASN A 128     127.877  82.737  92.520  1.00  0.82           N  
ATOM   2088  H   ASN A 128     125.576  84.932  94.804  1.00  0.82           H  
ATOM   2089  HA  ASN A 128     124.857  82.093  94.254  1.00  0.82           H  
ATOM   2090  HB2 ASN A 128     127.171  81.602  95.472  1.00  0.82           H  
ATOM   2091  HB3 ASN A 128     127.616  83.231  94.995  1.00  0.82           H  
ATOM   2092 HD21 ASN A 128     128.157  82.423  91.600  1.00  0.82           H  
ATOM   2093 HD22 ASN A 128     128.013  83.736  92.712  1.00  0.82           H  
ATOM   2094  N   LYS A 129     123.869  83.704  96.377  1.00  0.79           N  
ATOM   2095  CA  LYS A 129     123.207  84.107  97.616  1.00  0.79           C  
ATOM   2096  C   LYS A 129     121.726  83.754  97.440  1.00  0.79           C  
ATOM   2097  O   LYS A 129     121.200  83.649  96.330  1.00  0.79           O  
ATOM   2098  CB  LYS A 129     123.364  85.629  97.770  1.00  0.79           C  
ATOM   2099  CG  LYS A 129     123.063  86.180  99.165  1.00  0.79           C  
ATOM   2100  CD  LYS A 129     123.236  87.704  99.229  1.00  0.79           C  
ATOM   2101  CE  LYS A 129     122.122  88.471  98.517  1.00  0.79           C  
ATOM   2102  NZ  LYS A 129     122.472  89.911  98.512  1.00  0.79           N1+
ATOM   2103  H   LYS A 129     123.479  84.078  95.515  1.00  0.79           H  
ATOM   2104  HA  LYS A 129     123.640  83.563  98.460  1.00  0.79           H  
ATOM   2105  HB2 LYS A 129     122.711  86.120  97.040  1.00  0.79           H  
ATOM   2106  HB3 LYS A 129     124.392  85.910  97.510  1.00  0.79           H  
ATOM   2107  HG2 LYS A 129     123.751  85.716  99.882  1.00  0.79           H  
ATOM   2108  HG3 LYS A 129     122.050  85.924  99.485  1.00  0.79           H  
ATOM   2109  HD2 LYS A 129     124.214  87.977  98.814  1.00  0.79           H  
ATOM   2110  HD3 LYS A 129     123.252  88.006 100.284  1.00  0.79           H  
ATOM   2111  HE2 LYS A 129     121.164  88.374  99.037  1.00  0.79           H  
ATOM   2112  HE3 LYS A 129     122.004  88.182  97.471  1.00  0.79           H  
ATOM   2113  HZ1 LYS A 129     122.633  90.293  99.453  1.00  0.79           H  
ATOM   2114  HZ2 LYS A 129     123.332  90.075  97.965  1.00  0.79           H  
ATOM   2115  HZ3 LYS A 129     121.741  90.497  98.076  1.00  0.79           H  
ATOM   2116  N   LYS A 130     121.009  83.655  98.617  1.00  0.73           N  
ATOM   2117  CA  LYS A 130     119.563  83.510  98.582  1.00  0.73           C  
ATOM   2118  C   LYS A 130     118.952  84.912  98.422  1.00  0.73           C  
ATOM   2119  O   LYS A 130     119.396  85.912  98.987  1.00  0.73           O  
ATOM   2120  CB  LYS A 130     118.996  82.771  99.807  1.00  0.73           C  
ATOM   2121  CG  LYS A 130     119.029  83.564 101.122  1.00  0.73           C  
ATOM   2122  CD  LYS A 130     118.625  82.736 102.349  1.00  0.73           C  
ATOM   2123  CE  LYS A 130     117.229  82.119 102.335  1.00  0.73           C  
ATOM   2124  NZ  LYS A 130     116.176  83.144 102.327  1.00  0.73           N1+
ATOM   2125  H   LYS A 130     121.475  83.716  99.513  1.00  0.73           H  
ATOM   2126  HA  LYS A 130     119.313  82.916  97.694  1.00  0.73           H  
ATOM   2127  HB2 LYS A 130     119.546  81.831  99.938  1.00  0.73           H  
ATOM   2128  HB3 LYS A 130     117.957  82.501  99.586  1.00  0.73           H  
ATOM   2129  HG2 LYS A 130     118.382  84.443 101.054  1.00  0.73           H  
ATOM   2130  HG3 LYS A 130     120.045  83.940 101.293  1.00  0.73           H  
ATOM   2131  HD2 LYS A 130     118.726  83.370 103.239  1.00  0.73           H  
ATOM   2132  HD3 LYS A 130     119.353  81.924 102.471  1.00  0.73           H  
ATOM   2133  HE2 LYS A 130     117.074  81.530 103.244  1.00  0.73           H  
ATOM   2134  HE3 LYS A 130     117.063  81.471 101.470  1.00  0.73           H  
ATOM   2135  HZ1 LYS A 130     116.278  83.906 103.003  1.00  0.73           H  
ATOM   2136  HZ2 LYS A 130     116.081  83.636 101.354  1.00  0.73           H  
ATOM   2137  HZ3 LYS A 130     115.241  82.741 102.434  1.00  0.73           H  
ATOM   2138  N   ASP A 131     117.807  84.918  97.648  1.00  0.75           N  
ATOM   2139  CA  ASP A 131     116.859  86.028  97.690  1.00  0.75           C  
ATOM   2140  C   ASP A 131     117.512  87.362  97.263  1.00  0.75           C  
ATOM   2141  O   ASP A 131     117.273  88.457  97.761  1.00  0.75           O  
ATOM   2142  CB  ASP A 131     116.078  86.065  98.993  1.00  0.75           C  
ATOM   2143  CG  ASP A 131     115.506  84.669  99.216  1.00  0.75           C  
ATOM   2144  OD1 ASP A 131     114.862  84.140  98.258  1.00  0.75           O  
ATOM   2145  OD2 ASP A 131     115.808  84.129 100.330  1.00  0.75           O1-
ATOM   2146  H   ASP A 131     117.569  84.108  97.078  1.00  0.75           H  
ATOM   2147  HA  ASP A 131     116.160  85.820  96.877  1.00  0.75           H  
ATOM   2148  HB2 ASP A 131     115.260  86.791  98.941  1.00  0.75           H  
ATOM   2149  HB3 ASP A 131     116.722  86.356  99.831  1.00  0.75           H  
ATOM   2150  N   TRP A 132     118.238  87.205  96.093  1.00  0.73           N  
ATOM   2151  CA  TRP A 132     118.826  88.316  95.351  1.00  0.73           C  
ATOM   2152  C   TRP A 132     117.787  89.071  94.508  1.00  0.73           C  
ATOM   2153  O   TRP A 132     118.053  90.147  93.977  1.00  0.73           O  
ATOM   2154  CB  TRP A 132     120.002  87.866  94.461  1.00  0.73           C  
ATOM   2155  CG  TRP A 132     119.641  86.809  93.454  1.00  0.73           C  
ATOM   2156  CD1 TRP A 132     119.761  85.443  93.633  1.00  0.73           C  
ATOM   2157  CD2 TRP A 132     119.091  87.002  92.144  1.00  0.73           C  
ATOM   2158  NE1 TRP A 132     119.270  84.813  92.524  1.00  0.73           N  
ATOM   2159  CE2 TRP A 132     118.847  85.740  91.603  1.00  0.73           C  
ATOM   2160  CE3 TRP A 132     118.753  88.135  91.373  1.00  0.73           C  
ATOM   2161  CZ2 TRP A 132     118.259  85.551  90.348  1.00  0.73           C  
ATOM   2162  CZ3 TRP A 132     118.147  87.965  90.124  1.00  0.73           C  
ATOM   2163  CH2 TRP A 132     117.903  86.690  89.623  1.00  0.73           C  
ATOM   2164  H   TRP A 132     118.376  86.260  95.746  1.00  0.73           H  
ATOM   2165  HA  TRP A 132     119.200  89.037  96.090  1.00  0.73           H  
ATOM   2166  HB2 TRP A 132     120.799  87.473  95.105  1.00  0.73           H  
ATOM   2167  HB3 TRP A 132     120.428  88.730  93.935  1.00  0.73           H  
ATOM   2168  HD1 TRP A 132     120.137  84.870  94.471  1.00  0.73           H  
ATOM   2169  HE1 TRP A 132     119.218  83.812  92.391  1.00  0.73           H  
ATOM   2170  HE3 TRP A 132     118.934  89.136  91.751  1.00  0.73           H  
ATOM   2171  HZ2 TRP A 132     118.054  84.559  89.956  1.00  0.73           H  
ATOM   2172  HZ3 TRP A 132     117.847  88.833  89.543  1.00  0.73           H  
ATOM   2173  HH2 TRP A 132     117.424  86.571  88.654  1.00  0.73           H  
ATOM   2174  N   TYR A 133     116.612  88.377  94.301  1.00  0.82           N  
ATOM   2175  CA  TYR A 133     115.560  88.865  93.426  1.00  0.82           C  
ATOM   2176  C   TYR A 133     114.705  89.959  94.078  1.00  0.82           C  
ATOM   2177  O   TYR A 133     114.347  90.938  93.414  1.00  0.82           O  
ATOM   2178  CB  TYR A 133     114.680  87.749  92.807  1.00  0.82           C  
ATOM   2179  CG  TYR A 133     114.551  86.480  93.618  1.00  0.82           C  
ATOM   2180  CD1 TYR A 133     113.773  86.452  94.781  1.00  0.82           C  
ATOM   2181  CD2 TYR A 133     115.272  85.328  93.253  1.00  0.82           C  
ATOM   2182  CE1 TYR A 133     113.787  85.335  95.612  1.00  0.82           C  
ATOM   2183  CE2 TYR A 133     115.290  84.207  94.085  1.00  0.82           C  
ATOM   2184  CZ  TYR A 133     114.583  84.242  95.280  1.00  0.82           C  
ATOM   2185  OH  TYR A 133     114.751  83.213  96.168  1.00  0.82           O  
ATOM   2186  H   TYR A 133     116.510  87.478  94.761  1.00  0.82           H  
ATOM   2187  HA  TYR A 133     116.060  89.376  92.592  1.00  0.82           H  
ATOM   2188  HB2 TYR A 133     115.119  87.480  91.836  1.00  0.82           H  
ATOM   2189  HB3 TYR A 133     113.678  88.129  92.572  1.00  0.82           H  
ATOM   2190  HD1 TYR A 133     113.166  87.306  95.062  1.00  0.82           H  
ATOM   2191  HD2 TYR A 133     115.849  85.314  92.330  1.00  0.82           H  
ATOM   2192  HE1 TYR A 133     113.210  85.339  96.533  1.00  0.82           H  
ATOM   2193  HE2 TYR A 133     115.885  83.337  93.825  1.00  0.82           H  
ATOM   2194  HH  TYR A 133     114.711  83.613  97.115  1.00  0.82           H  
ATOM   2195  N   ASP A 134     114.232  89.740  95.353  1.00  0.87           N  
ATOM   2196  CA  ASP A 134     113.144  90.555  95.907  1.00  0.87           C  
ATOM   2197  C   ASP A 134     113.597  91.994  96.257  1.00  0.87           C  
ATOM   2198  O   ASP A 134     114.757  92.312  96.506  1.00  0.87           O  
ATOM   2199  CB  ASP A 134     112.518  89.888  97.137  1.00  0.87           C  
ATOM   2200  CG  ASP A 134     111.294  90.696  97.550  1.00  0.87           C  
ATOM   2201  OD1 ASP A 134     110.449  90.937  96.629  1.00  0.87           O  
ATOM   2202  OD2 ASP A 134     111.312  91.171  98.726  1.00  0.87           O1-
ATOM   2203  H   ASP A 134     114.650  89.020  95.933  1.00  0.87           H  
ATOM   2204  HA  ASP A 134     112.404  90.645  95.102  1.00  0.87           H  
ATOM   2205  HB2 ASP A 134     113.240  89.843  97.961  1.00  0.87           H  
ATOM   2206  HB3 ASP A 134     112.209  88.861  96.915  1.00  0.87           H  
ATOM   2207  N   PHE A 135     112.534  92.886  96.294  1.00  0.87           N  
ATOM   2208  CA  PHE A 135     112.670  94.297  96.638  1.00  0.87           C  
ATOM   2209  C   PHE A 135     112.549  94.586  98.139  1.00  0.87           C  
ATOM   2210  O   PHE A 135     113.056  95.598  98.628  1.00  0.87           O  
ATOM   2211  CB  PHE A 135     111.557  95.127  95.976  1.00  0.87           C  
ATOM   2212  CG  PHE A 135     111.809  95.526  94.546  1.00  0.87           C  
ATOM   2213  CD1 PHE A 135     112.550  96.676  94.258  1.00  0.87           C  
ATOM   2214  CD2 PHE A 135     111.241  94.807  93.491  1.00  0.87           C  
ATOM   2215  CE1 PHE A 135     112.688  97.115  92.941  1.00  0.87           C  
ATOM   2216  CE2 PHE A 135     111.358  95.263  92.177  1.00  0.87           C  
ATOM   2217  CZ  PHE A 135     112.084  96.415  91.901  1.00  0.87           C  
ATOM   2218  H   PHE A 135     111.594  92.532  96.090  1.00  0.87           H  
ATOM   2219  HA  PHE A 135     113.661  94.634  96.332  1.00  0.87           H  
ATOM   2220  HB2 PHE A 135     111.369  96.052  96.540  1.00  0.87           H  
ATOM   2221  HB3 PHE A 135     110.618  94.567  96.035  1.00  0.87           H  
ATOM   2222  HD1 PHE A 135     112.988  97.259  95.063  1.00  0.87           H  
ATOM   2223  HD2 PHE A 135     110.662  93.910  93.693  1.00  0.87           H  
ATOM   2224  HE1 PHE A 135     113.241  98.021  92.726  1.00  0.87           H  
ATOM   2225  HE2 PHE A 135     110.863  94.732  91.368  1.00  0.87           H  
ATOM   2226  HZ  PHE A 135     112.173  96.775  90.880  1.00  0.87           H  
ATOM   2227  N   VAL A 136     111.659  93.804  98.840  1.00  0.86           N  
ATOM   2228  CA  VAL A 136     111.115  94.213 100.133  1.00  0.86           C  
ATOM   2229  C   VAL A 136     111.781  93.440 101.278  1.00  0.86           C  
ATOM   2230  O   VAL A 136     112.009  93.958 102.374  1.00  0.86           O  
ATOM   2231  CB  VAL A 136     109.574  94.159 100.174  1.00  0.86           C  
ATOM   2232  CG1 VAL A 136     108.988  95.278  99.306  1.00  0.86           C  
ATOM   2233  CG2 VAL A 136     108.947  92.825  99.779  1.00  0.86           C  
ATOM   2234  H   VAL A 136     111.384  92.877  98.483  1.00  0.86           H  
ATOM   2235  HA  VAL A 136     111.412  95.257 100.305  1.00  0.86           H  
ATOM   2236  HB  VAL A 136     109.263  94.339 101.205  1.00  0.86           H  
ATOM   2237 HG11 VAL A 136     109.330  96.260  99.648  1.00  0.86           H  
ATOM   2238 HG12 VAL A 136     109.282  95.165  98.258  1.00  0.86           H  
ATOM   2239 HG13 VAL A 136     107.895  95.271  99.346  1.00  0.86           H  
ATOM   2240 HG21 VAL A 136     109.128  92.585  98.728  1.00  0.86           H  
ATOM   2241 HG22 VAL A 136     109.315  92.008 100.404  1.00  0.86           H  
ATOM   2242 HG23 VAL A 136     107.862  92.867  99.913  1.00  0.86           H  
ATOM   2243  N   GLU A 137     112.051  92.116 101.000  1.00  0.81           N  
ATOM   2244  CA  GLU A 137     112.761  91.259 101.940  1.00  0.81           C  
ATOM   2245  C   GLU A 137     114.256  91.535 101.700  1.00  0.81           C  
ATOM   2246  O   GLU A 137     114.943  90.815 100.984  1.00  0.81           O  
ATOM   2247  CB  GLU A 137     112.464  89.766 101.739  1.00  0.81           C  
ATOM   2248  CG  GLU A 137     110.995  89.370 101.809  1.00  0.81           C  
ATOM   2249  CD  GLU A 137     110.218  89.641 103.086  1.00  0.81           C  
ATOM   2250  OE1 GLU A 137     110.834  90.112 104.074  1.00  0.81           O  
ATOM   2251  OE2 GLU A 137     108.969  89.380 102.989  1.00  0.81           O1-
ATOM   2252  H   GLU A 137     111.766  91.709 100.073  1.00  0.81           H  
ATOM   2253  HA  GLU A 137     112.517  91.568 102.962  1.00  0.81           H  
ATOM   2254  HB2 GLU A 137     113.028  89.193 102.486  1.00  0.81           H  
ATOM   2255  HB3 GLU A 137     112.842  89.441 100.760  1.00  0.81           H  
ATOM   2256  HG2 GLU A 137     110.930  88.288 101.631  1.00  0.81           H  
ATOM   2257  HG3 GLU A 137     110.450  89.845 100.986  1.00  0.81           H  
ATOM   2258  N   ASN A 138     114.721  92.692 102.300  1.00  0.79           N  
ATOM   2259  CA  ASN A 138     116.091  93.215 102.229  1.00  0.79           C  
ATOM   2260  C   ASN A 138     116.326  94.136 101.003  1.00  0.79           C  
ATOM   2261  O   ASN A 138     116.806  93.713  99.944  1.00  0.79           O  
ATOM   2262  CB  ASN A 138     117.248  92.235 102.490  1.00  0.79           C  
ATOM   2263  CG  ASN A 138     117.579  91.091 101.544  1.00  0.79           C  
ATOM   2264  ND2 ASN A 138     117.595  91.357 100.210  1.00  0.79           N  
ATOM   2265  OD1 ASN A 138     117.941  89.993 101.972  1.00  0.79           O  
ATOM   2266  H   ASN A 138     114.023  93.248 102.800  1.00  0.79           H  
ATOM   2267  HA  ASN A 138     116.129  93.865 103.110  1.00  0.79           H  
ATOM   2268  HB2 ASN A 138     117.076  91.773 103.472  1.00  0.79           H  
ATOM   2269  HB3 ASN A 138     118.177  92.817 102.575  1.00  0.79           H  
ATOM   2270 HD21 ASN A 138     117.363  92.276  99.821  1.00  0.79           H  
ATOM   2271 HD22 ASN A 138     117.793  90.612  99.555  1.00  0.79           H  
ATOM   2272  N   PRO A 139     115.978  95.468 101.114  1.00  0.88           N  
ATOM   2273  CA  PRO A 139     115.900  96.360  99.945  1.00  0.88           C  
ATOM   2274  C   PRO A 139     117.217  96.922  99.336  1.00  0.88           C  
ATOM   2275  O   PRO A 139     117.256  97.998  98.730  1.00  0.88           O  
ATOM   2276  CB  PRO A 139     115.009  97.504 100.446  1.00  0.88           C  
ATOM   2277  CG  PRO A 139     115.393  97.611 101.915  1.00  0.88           C  
ATOM   2278  CD  PRO A 139     115.560  96.158 102.327  1.00  0.88           C  
ATOM   2279  HA  PRO A 139     115.427  95.811  99.124  1.00  0.88           H  
ATOM   2280  HB2 PRO A 139     113.952  97.222 100.376  1.00  0.88           H  
ATOM   2281  HB3 PRO A 139     115.139  98.451  99.920  1.00  0.88           H  
ATOM   2282  HG2 PRO A 139     114.645  98.134 102.517  1.00  0.88           H  
ATOM   2283  HG3 PRO A 139     116.346  98.145 102.014  1.00  0.88           H  
ATOM   2284  HD2 PRO A 139     116.306  96.038 103.117  1.00  0.88           H  
ATOM   2285  HD3 PRO A 139     114.610  95.726 102.657  1.00  0.88           H  
ATOM   2286  N   ASP A 140     118.298  96.059  99.296  1.00  0.82           N  
ATOM   2287  CA  ASP A 140     119.588  96.495  98.727  1.00  0.82           C  
ATOM   2288  C   ASP A 140     119.513  96.459  97.187  1.00  0.82           C  
ATOM   2289  O   ASP A 140     120.338  97.027  96.469  1.00  0.82           O  
ATOM   2290  CB  ASP A 140     120.735  95.648  99.256  1.00  0.82           C  
ATOM   2291  CG  ASP A 140     122.049  96.061  98.626  1.00  0.82           C  
ATOM   2292  OD1 ASP A 140     122.509  97.223  98.826  1.00  0.82           O  
ATOM   2293  OD2 ASP A 140     122.626  95.194  97.884  1.00  0.82           O1-
ATOM   2294  H   ASP A 140     118.182  95.108  99.648  1.00  0.82           H  
ATOM   2295  HA  ASP A 140     119.734  97.547  99.006  1.00  0.82           H  
ATOM   2296  HB2 ASP A 140     120.547  94.585  99.060  1.00  0.82           H  
ATOM   2297  HB3 ASP A 140     120.818  95.756 100.344  1.00  0.82           H  
ATOM   2298  N   ILE A 141     118.466  95.731  96.651  1.00  0.85           N  
ATOM   2299  CA  ILE A 141     118.325  95.629  95.203  1.00  0.85           C  
ATOM   2300  C   ILE A 141     117.994  97.018  94.602  1.00  0.85           C  
ATOM   2301  O   ILE A 141     118.258  97.308  93.434  1.00  0.85           O  
ATOM   2302  CB  ILE A 141     117.344  94.514  94.798  1.00  0.85           C  
ATOM   2303  CG1 ILE A 141     117.736  93.856  93.461  1.00  0.85           C  
ATOM   2304  CG2 ILE A 141     115.899  95.011  94.724  1.00  0.85           C  
ATOM   2305  CD1 ILE A 141     119.043  93.077  93.524  1.00  0.85           C  
ATOM   2306  H   ILE A 141     117.815  95.266  97.278  1.00  0.85           H  
ATOM   2307  HA  ILE A 141     119.330  95.382  94.854  1.00  0.85           H  
ATOM   2308  HB  ILE A 141     117.373  93.726  95.563  1.00  0.85           H  
ATOM   2309 HG12 ILE A 141     117.819  94.618  92.681  1.00  0.85           H  
ATOM   2310 HG13 ILE A 141     116.944  93.162  93.156  1.00  0.85           H  
ATOM   2311 HG21 ILE A 141     115.606  95.482  95.666  1.00  0.85           H  
ATOM   2312 HG22 ILE A 141     115.756  95.738  93.919  1.00  0.85           H  
ATOM   2313 HG23 ILE A 141     115.216  94.178  94.529  1.00  0.85           H  
ATOM   2314 HD11 ILE A 141     119.909  93.739  93.576  1.00  0.85           H  
ATOM   2315 HD12 ILE A 141     119.072  92.422  94.398  1.00  0.85           H  
ATOM   2316 HD13 ILE A 141     119.159  92.464  92.624  1.00  0.85           H  
ATOM   2317  N   LEU A 142     117.368  97.909  95.466  1.00  0.87           N  
ATOM   2318  CA  LEU A 142     117.058  99.264  95.015  1.00  0.87           C  
ATOM   2319  C   LEU A 142     118.371  99.996  94.695  1.00  0.87           C  
ATOM   2320  O   LEU A 142     118.465 100.801  93.769  1.00  0.87           O  
ATOM   2321  CB  LEU A 142     116.303 100.083  96.070  1.00  0.87           C  
ATOM   2322  CG  LEU A 142     114.821  99.704  96.225  1.00  0.87           C  
ATOM   2323  CD1 LEU A 142     114.236 100.395  97.459  1.00  0.87           C  
ATOM   2324  CD2 LEU A 142     114.008 100.103  94.992  1.00  0.87           C  
ATOM   2325  H   LEU A 142     117.136  97.607  96.415  1.00  0.87           H  
ATOM   2326  HA  LEU A 142     116.504  99.184  94.075  1.00  0.87           H  
ATOM   2327  HB2 LEU A 142     116.366 101.151  95.818  1.00  0.87           H  
ATOM   2328  HB3 LEU A 142     116.811  99.977  97.037  1.00  0.87           H  
ATOM   2329  HG  LEU A 142     114.739  98.620  96.371  1.00  0.87           H  
ATOM   2330 HD11 LEU A 142     114.815 100.154  98.355  1.00  0.87           H  
ATOM   2331 HD12 LEU A 142     114.235 101.485  97.343  1.00  0.87           H  
ATOM   2332 HD13 LEU A 142     113.205 100.071  97.633  1.00  0.87           H  
ATOM   2333 HD21 LEU A 142     114.065 101.181  94.811  1.00  0.87           H  
ATOM   2334 HD22 LEU A 142     114.364  99.595  94.093  1.00  0.87           H  
ATOM   2335 HD23 LEU A 142     112.954  99.840  95.121  1.00  0.87           H  
ATOM   2336  N   ARG A 143     119.410  99.736  95.566  1.00  0.80           N  
ATOM   2337  CA  ARG A 143     120.727 100.346  95.380  1.00  0.80           C  
ATOM   2338  C   ARG A 143     121.291  99.783  94.066  1.00  0.80           C  
ATOM   2339  O   ARG A 143     121.791 100.513  93.211  1.00  0.80           O  
ATOM   2340  CB  ARG A 143     121.643 100.044  96.566  1.00  0.80           C  
ATOM   2341  CG  ARG A 143     123.104 100.459  96.355  1.00  0.80           C  
ATOM   2342  CD  ARG A 143     124.020  99.807  97.383  1.00  0.80           C  
ATOM   2343  NE  ARG A 143     123.940  98.340  97.323  1.00  0.80           N  
ATOM   2344  CZ  ARG A 143     124.582  97.521  96.452  1.00  0.80           C  
ATOM   2345  NH1 ARG A 143     125.374  98.009  95.465  1.00  0.80           N  
ATOM   2346  NH2 ARG A 143     124.434  96.182  96.512  1.00  0.80           N1+
ATOM   2347  H   ARG A 143     119.258  99.077  96.328  1.00  0.80           H  
ATOM   2348  HA  ARG A 143     120.591 101.427  95.260  1.00  0.80           H  
ATOM   2349  HB2 ARG A 143     121.607  98.974  96.776  1.00  0.80           H  
ATOM   2350  HB3 ARG A 143     121.250 100.534  97.466  1.00  0.80           H  
ATOM   2351  HG2 ARG A 143     123.190 101.549  96.413  1.00  0.80           H  
ATOM   2352  HG3 ARG A 143     123.446 100.158  95.362  1.00  0.80           H  
ATOM   2353  HD2 ARG A 143     123.731 100.106  98.396  1.00  0.80           H  
ATOM   2354  HD3 ARG A 143     125.063 100.112  97.248  1.00  0.80           H  
ATOM   2355  HE  ARG A 143     123.335  97.856  98.067  1.00  0.80           H  
ATOM   2356 HH11 ARG A 143     125.804  97.400  94.742  1.00  0.80           H  
ATOM   2357 HH12 ARG A 143     125.466  99.010  95.319  1.00  0.80           H  
ATOM   2358 HH21 ARG A 143     124.914  95.563  95.876  1.00  0.80           H  
ATOM   2359 HH22 ARG A 143     123.705  95.751  97.143  1.00  0.80           H  
ATOM   2360  N   VAL A 144     121.233  98.414  93.939  1.00  0.88           N  
ATOM   2361  CA  VAL A 144     121.805  97.706  92.791  1.00  0.88           C  
ATOM   2362  C   VAL A 144     121.207  98.246  91.476  1.00  0.88           C  
ATOM   2363  O   VAL A 144     121.881  98.322  90.447  1.00  0.88           O  
ATOM   2364  CB  VAL A 144     121.567  96.190  92.945  1.00  0.88           C  
ATOM   2365  CG1 VAL A 144     121.890  95.385  91.693  1.00  0.88           C  
ATOM   2366  CG2 VAL A 144     122.384  95.631  94.110  1.00  0.88           C  
ATOM   2367  H   VAL A 144     120.796  97.887  94.702  1.00  0.88           H  
ATOM   2368  HA  VAL A 144     122.876  97.940  92.782  1.00  0.88           H  
ATOM   2369  HB  VAL A 144     120.509  96.023  93.156  1.00  0.88           H  
ATOM   2370 HG11 VAL A 144     121.217  95.647  90.873  1.00  0.88           H  
ATOM   2371 HG12 VAL A 144     122.923  95.546  91.373  1.00  0.88           H  
ATOM   2372 HG13 VAL A 144     121.757  94.314  91.881  1.00  0.88           H  
ATOM   2373 HG21 VAL A 144     123.454  95.780  93.937  1.00  0.88           H  
ATOM   2374 HG22 VAL A 144     122.130  96.117  95.052  1.00  0.88           H  
ATOM   2375 HG23 VAL A 144     122.200  94.560  94.241  1.00  0.88           H  
ATOM   2376  N   TYR A 145     119.855  98.525  91.499  1.00  0.85           N  
ATOM   2377  CA  TYR A 145     119.193  99.090  90.328  1.00  0.85           C  
ATOM   2378  C   TYR A 145     119.470 100.601  90.192  1.00  0.85           C  
ATOM   2379  O   TYR A 145     119.679 101.119  89.090  1.00  0.85           O  
ATOM   2380  CB  TYR A 145     117.678  98.814  90.327  1.00  0.85           C  
ATOM   2381  CG  TYR A 145     117.267  97.353  90.262  1.00  0.85           C  
ATOM   2382  CD1 TYR A 145     118.034  96.375  89.608  1.00  0.85           C  
ATOM   2383  CD2 TYR A 145     116.052  96.959  90.850  1.00  0.85           C  
ATOM   2384  CE1 TYR A 145     117.622  95.040  89.588  1.00  0.85           C  
ATOM   2385  CE2 TYR A 145     115.637  95.623  90.826  1.00  0.85           C  
ATOM   2386  CZ  TYR A 145     116.434  94.672  90.204  1.00  0.85           C  
ATOM   2387  OH  TYR A 145     116.095  93.351  90.198  1.00  0.85           O  
ATOM   2388  H   TYR A 145     119.313  98.286  92.341  1.00  0.85           H  
ATOM   2389  HA  TYR A 145     119.654  98.642  89.439  1.00  0.85           H  
ATOM   2390  HB2 TYR A 145     117.216  99.324  89.471  1.00  0.85           H  
ATOM   2391  HB3 TYR A 145     117.242  99.264  91.229  1.00  0.85           H  
ATOM   2392  HD1 TYR A 145     118.970  96.627  89.118  1.00  0.85           H  
ATOM   2393  HD2 TYR A 145     115.428  97.693  91.355  1.00  0.85           H  
ATOM   2394  HE1 TYR A 145     118.239  94.285  89.110  1.00  0.85           H  
ATOM   2395  HE2 TYR A 145     114.708  95.335  91.309  1.00  0.85           H  
ATOM   2396  HH  TYR A 145     115.356  93.190  90.835  1.00  0.85           H  
ATOM   2397  N   ALA A 146     119.367 101.369  91.338  1.00  0.89           N  
ATOM   2398  CA  ALA A 146     119.560 102.820  91.292  1.00  0.89           C  
ATOM   2399  C   ALA A 146     120.959 103.183  90.778  1.00  0.89           C  
ATOM   2400  O   ALA A 146     121.207 104.243  90.202  1.00  0.89           O  
ATOM   2401  CB  ALA A 146     119.356 103.471  92.653  1.00  0.89           C  
ATOM   2402  H   ALA A 146     119.124 100.937  92.240  1.00  0.89           H  
ATOM   2403  HA  ALA A 146     118.830 103.211  90.585  1.00  0.89           H  
ATOM   2404  HB1 ALA A 146     118.339 103.301  93.019  1.00  0.89           H  
ATOM   2405  HB2 ALA A 146     120.057 103.072  93.395  1.00  0.89           H  
ATOM   2406  HB3 ALA A 146     119.518 104.553  92.598  1.00  0.89           H  
ATOM   2407  N   ASN A 147     121.938 102.252  91.070  1.00  0.86           N  
ATOM   2408  CA  ASN A 147     123.321 102.383  90.617  1.00  0.86           C  
ATOM   2409  C   ASN A 147     123.511 102.220  89.086  1.00  0.86           C  
ATOM   2410  O   ASN A 147     124.625 102.336  88.570  1.00  0.86           O  
ATOM   2411  CB  ASN A 147     124.246 101.422  91.372  1.00  0.86           C  
ATOM   2412  CG  ASN A 147     124.519 101.713  92.843  1.00  0.86           C  
ATOM   2413  ND2 ASN A 147     123.967 102.835  93.387  1.00  0.86           N  
ATOM   2414  OD1 ASN A 147     125.220 100.959  93.522  1.00  0.86           O  
ATOM   2415  H   ASN A 147     121.690 101.447  91.664  1.00  0.86           H  
ATOM   2416  HA  ASN A 147     123.619 103.421  90.811  1.00  0.86           H  
ATOM   2417  HB2 ASN A 147     125.232 101.400  90.892  1.00  0.86           H  
ATOM   2418  HB3 ASN A 147     123.841 100.404  91.319  1.00  0.86           H  
ATOM   2419 HD21 ASN A 147     124.192 103.058  94.348  1.00  0.86           H  
ATOM   2420 HD22 ASN A 147     123.336 103.459  92.897  1.00  0.86           H  
ATOM   2421  N   LEU A 148     122.352 102.034  88.351  1.00  0.90           N  
ATOM   2422  CA  LEU A 148     122.311 102.182  86.896  1.00  0.90           C  
ATOM   2423  C   LEU A 148     121.754 103.560  86.475  1.00  0.90           C  
ATOM   2424  O   LEU A 148     121.676 103.907  85.290  1.00  0.90           O  
ATOM   2425  CB  LEU A 148     121.448 101.098  86.232  1.00  0.90           C  
ATOM   2426  CG  LEU A 148     121.920  99.655  86.475  1.00  0.90           C  
ATOM   2427  CD1 LEU A 148     120.938  98.678  85.823  1.00  0.90           C  
ATOM   2428  CD2 LEU A 148     123.327  99.421  85.928  1.00  0.90           C  
ATOM   2429  H   LEU A 148     121.481 101.790  88.833  1.00  0.90           H  
ATOM   2430  HA  LEU A 148     123.333 102.153  86.504  1.00  0.90           H  
ATOM   2431  HB2 LEU A 148     121.413 101.280  85.149  1.00  0.90           H  
ATOM   2432  HB3 LEU A 148     120.412 101.200  86.579  1.00  0.90           H  
ATOM   2433  HG  LEU A 148     121.928  99.453  87.553  1.00  0.90           H  
ATOM   2434 HD11 LEU A 148     119.935  98.796  86.246  1.00  0.90           H  
ATOM   2435 HD12 LEU A 148     120.872  98.842  84.742  1.00  0.90           H  
ATOM   2436 HD13 LEU A 148     121.248  97.641  85.985  1.00  0.90           H  
ATOM   2437 HD21 LEU A 148     123.373  99.617  84.851  1.00  0.90           H  
ATOM   2438 HD22 LEU A 148     124.066 100.059  86.419  1.00  0.90           H  
ATOM   2439 HD23 LEU A 148     123.635  98.386  86.102  1.00  0.90           H  
ATOM   2440  N   GLY A 149     121.328 104.371  87.505  1.00  0.86           N  
ATOM   2441  CA  GLY A 149     120.525 105.550  87.263  1.00  0.86           C  
ATOM   2442  C   GLY A 149     121.290 106.508  86.386  1.00  0.86           C  
ATOM   2443  O   GLY A 149     120.770 107.063  85.423  1.00  0.86           O  
ATOM   2444  H   GLY A 149     121.511 104.111  88.482  1.00  0.86           H  
ATOM   2445  HA2 GLY A 149     120.289 106.026  88.217  1.00  0.86           H  
ATOM   2446  HA3 GLY A 149     119.608 105.244  86.752  1.00  0.86           H  
ATOM   2447  N   GLU A 150     122.609 106.693  86.744  1.00  0.80           N  
ATOM   2448  CA  GLU A 150     123.475 107.653  86.059  1.00  0.80           C  
ATOM   2449  C   GLU A 150     124.134 107.064  84.781  1.00  0.80           C  
ATOM   2450  O   GLU A 150     125.003 107.657  84.146  1.00  0.80           O  
ATOM   2451  CB  GLU A 150     124.486 108.214  87.065  1.00  0.80           C  
ATOM   2452  CG  GLU A 150     125.083 109.557  86.672  1.00  0.80           C  
ATOM   2453  CD  GLU A 150     124.112 110.698  86.465  1.00  0.80           C  
ATOM   2454  OE1 GLU A 150     122.945 110.659  86.964  1.00  0.80           O  
ATOM   2455  OE2 GLU A 150     124.530 111.668  85.757  1.00  0.80           O1-
ATOM   2456  H   GLU A 150     122.974 106.131  87.511  1.00  0.80           H  
ATOM   2457  HA  GLU A 150     122.822 108.450  85.694  1.00  0.80           H  
ATOM   2458  HB2 GLU A 150     125.298 107.492  87.213  1.00  0.80           H  
ATOM   2459  HB3 GLU A 150     124.000 108.334  88.043  1.00  0.80           H  
ATOM   2460  HG2 GLU A 150     125.683 109.445  85.762  1.00  0.80           H  
ATOM   2461  HG3 GLU A 150     125.782 109.870  87.456  1.00  0.80           H  
ATOM   2462  N   ARG A 151     123.551 105.896  84.323  1.00  0.81           N  
ATOM   2463  CA  ARG A 151     123.763 105.343  82.983  1.00  0.81           C  
ATOM   2464  C   ARG A 151     122.472 105.560  82.178  1.00  0.81           C  
ATOM   2465  O   ARG A 151     122.471 106.016  81.033  1.00  0.81           O  
ATOM   2466  CB  ARG A 151     124.125 103.864  83.069  1.00  0.81           C  
ATOM   2467  CG  ARG A 151     124.134 103.162  81.708  1.00  0.81           C  
ATOM   2468  CD  ARG A 151     124.635 101.735  81.855  1.00  0.81           C  
ATOM   2469  NE  ARG A 151     126.026 101.734  82.308  1.00  0.81           N  
ATOM   2470  CZ  ARG A 151     127.092 101.837  81.468  1.00  0.81           C  
ATOM   2471  NH1 ARG A 151     126.973 101.989  80.128  1.00  0.81           N  
ATOM   2472  NH2 ARG A 151     128.338 101.825  81.988  1.00  0.81           N1+
ATOM   2473  H   ARG A 151     122.917 105.408  84.956  1.00  0.81           H  
ATOM   2474  HA  ARG A 151     124.562 105.900  82.482  1.00  0.81           H  
ATOM   2475  HB2 ARG A 151     123.431 103.326  83.723  1.00  0.81           H  
ATOM   2476  HB3 ARG A 151     125.108 103.785  83.549  1.00  0.81           H  
ATOM   2477  HG2 ARG A 151     124.772 103.718  81.012  1.00  0.81           H  
ATOM   2478  HG3 ARG A 151     123.124 103.134  81.284  1.00  0.81           H  
ATOM   2479  HD2 ARG A 151     124.555 101.174  80.919  1.00  0.81           H  
ATOM   2480  HD3 ARG A 151     124.044 101.187  82.598  1.00  0.81           H  
ATOM   2481  HE  ARG A 151     126.211 101.582  83.294  1.00  0.81           H  
ATOM   2482 HH11 ARG A 151     127.789 101.972  79.528  1.00  0.81           H  
ATOM   2483 HH12 ARG A 151     126.079 102.186  79.639  1.00  0.81           H  
ATOM   2484 HH21 ARG A 151     129.139 101.702  81.379  1.00  0.81           H  
ATOM   2485 HH22 ARG A 151     128.499 101.719  82.981  1.00  0.81           H  
ATOM   2486  N   VAL A 152     121.319 105.135  82.811  1.00  0.90           N  
ATOM   2487  CA  VAL A 152     120.013 105.278  82.172  1.00  0.90           C  
ATOM   2488  C   VAL A 152     119.684 106.780  82.022  1.00  0.90           C  
ATOM   2489  O   VAL A 152     118.959 107.185  81.110  1.00  0.90           O  
ATOM   2490  CB  VAL A 152     118.942 104.487  82.950  1.00  0.90           C  
ATOM   2491  CG1 VAL A 152     117.530 104.744  82.423  1.00  0.90           C  
ATOM   2492  CG2 VAL A 152     119.220 102.979  82.879  1.00  0.90           C  
ATOM   2493  H   VAL A 152     121.382 104.689  83.735  1.00  0.90           H  
ATOM   2494  HA  VAL A 152     120.108 104.880  81.152  1.00  0.90           H  
ATOM   2495  HB  VAL A 152     118.971 104.785  84.006  1.00  0.90           H  
ATOM   2496 HG11 VAL A 152     117.240 105.785  82.583  1.00  0.90           H  
ATOM   2497 HG12 VAL A 152     117.457 104.525  81.353  1.00  0.90           H  
ATOM   2498 HG13 VAL A 152     116.796 104.120  82.945  1.00  0.90           H  
ATOM   2499 HG21 VAL A 152     119.196 102.625  81.842  1.00  0.90           H  
ATOM   2500 HG22 VAL A 152     120.198 102.726  83.297  1.00  0.90           H  
ATOM   2501 HG23 VAL A 152     118.468 102.418  83.443  1.00  0.90           H  
ATOM   2502  N   ARG A 153     120.192 107.624  82.989  1.00  0.82           N  
ATOM   2503  CA  ARG A 153     120.061 109.078  82.888  1.00  0.82           C  
ATOM   2504  C   ARG A 153     121.022 109.646  81.836  1.00  0.82           C  
ATOM   2505  O   ARG A 153     120.779 110.700  81.241  1.00  0.82           O  
ATOM   2506  CB  ARG A 153     120.326 109.772  84.229  1.00  0.82           C  
ATOM   2507  CG  ARG A 153     119.822 111.220  84.290  1.00  0.82           C  
ATOM   2508  CD  ARG A 153     120.068 111.817  85.673  1.00  0.82           C  
ATOM   2509  NE  ARG A 153     121.473 112.184  85.849  1.00  0.82           N  
ATOM   2510  CZ  ARG A 153     122.018 113.373  85.481  1.00  0.82           C  
ATOM   2511  NH1 ARG A 153     121.292 114.363  84.922  1.00  0.82           N  
ATOM   2512  NH2 ARG A 153     123.325 113.618  85.675  1.00  0.82           N1+
ATOM   2513  H   ARG A 153     120.625 107.235  83.839  1.00  0.82           H  
ATOM   2514  HA  ARG A 153     119.039 109.285  82.551  1.00  0.82           H  
ATOM   2515  HB2 ARG A 153     121.399 109.750  84.454  1.00  0.82           H  
ATOM   2516  HB3 ARG A 153     119.821 109.218  85.026  1.00  0.82           H  
ATOM   2517  HG2 ARG A 153     118.748 111.240  84.075  1.00  0.82           H  
ATOM   2518  HG3 ARG A 153     120.316 111.834  83.530  1.00  0.82           H  
ATOM   2519  HD2 ARG A 153     119.812 111.102  86.464  1.00  0.82           H  
ATOM   2520  HD3 ARG A 153     119.441 112.695  85.853  1.00  0.82           H  
ATOM   2521  HE  ARG A 153     122.102 111.533  86.420  1.00  0.82           H  
ATOM   2522 HH11 ARG A 153     121.726 115.226  84.627  1.00  0.82           H  
ATOM   2523 HH12 ARG A 153     120.301 114.247  84.690  1.00  0.82           H  
ATOM   2524 HH21 ARG A 153     123.768 114.526  85.607  1.00  0.82           H  
ATOM   2525 HH22 ARG A 153     123.973 112.771  85.765  1.00  0.82           H  
ATOM   2526  N   GLN A 154     122.209 108.967  81.638  1.00  0.85           N  
ATOM   2527  CA  GLN A 154     123.173 109.467  80.651  1.00  0.85           C  
ATOM   2528  C   GLN A 154     122.542 109.313  79.248  1.00  0.85           C  
ATOM   2529  O   GLN A 154     122.759 110.108  78.335  1.00  0.85           O  
ATOM   2530  CB  GLN A 154     124.513 108.737  80.758  1.00  0.85           C  
ATOM   2531  CG  GLN A 154     125.646 109.381  79.954  1.00  0.85           C  
ATOM   2532  CD  GLN A 154     125.962 110.825  80.302  1.00  0.85           C  
ATOM   2533  OE1 GLN A 154     126.141 111.678  79.435  1.00  0.85           O  
ATOM   2534  NE2 GLN A 154     126.097 111.111  81.629  1.00  0.85           N  
ATOM   2535  H   GLN A 154     122.396 108.119  82.164  1.00  0.85           H  
ATOM   2536  HA  GLN A 154     123.298 110.535  80.847  1.00  0.85           H  
ATOM   2537  HB2 GLN A 154     124.403 107.701  80.416  1.00  0.85           H  
ATOM   2538  HB3 GLN A 154     124.807 108.680  81.810  1.00  0.85           H  
ATOM   2539  HG2 GLN A 154     125.412 109.335  78.884  1.00  0.85           H  
ATOM   2540  HG3 GLN A 154     126.565 108.803  80.104  1.00  0.85           H  
ATOM   2541 HE21 GLN A 154     126.317 112.063  81.899  1.00  0.85           H  
ATOM   2542 HE22 GLN A 154     125.990 110.437  82.380  1.00  0.85           H  
ATOM   2543  N   ALA A 155     121.731 108.198  79.110  1.00  0.90           N  
ATOM   2544  CA  ALA A 155     120.959 107.980  77.896  1.00  0.90           C  
ATOM   2545  C   ALA A 155     119.931 109.101  77.672  1.00  0.90           C  
ATOM   2546  O   ALA A 155     119.731 109.590  76.556  1.00  0.90           O  
ATOM   2547  CB  ALA A 155     120.268 106.633  77.911  1.00  0.90           C  
ATOM   2548  H   ALA A 155     121.695 107.537  79.891  1.00  0.90           H  
ATOM   2549  HA  ALA A 155     121.656 108.032  77.057  1.00  0.90           H  
ATOM   2550  HB1 ALA A 155     120.994 105.817  77.991  1.00  0.90           H  
ATOM   2551  HB2 ALA A 155     119.572 106.542  78.749  1.00  0.90           H  
ATOM   2552  HB3 ALA A 155     119.691 106.500  76.993  1.00  0.90           H  
ATOM   2553  N   LEU A 156     119.234 109.505  78.797  1.00  0.89           N  
ATOM   2554  CA  LEU A 156     118.327 110.643  78.720  1.00  0.89           C  
ATOM   2555  C   LEU A 156     119.113 111.910  78.347  1.00  0.89           C  
ATOM   2556  O   LEU A 156     118.685 112.706  77.506  1.00  0.89           O  
ATOM   2557  CB  LEU A 156     117.592 110.947  80.031  1.00  0.89           C  
ATOM   2558  CG  LEU A 156     116.479 109.969  80.429  1.00  0.89           C  
ATOM   2559  CD1 LEU A 156     115.913 110.411  81.783  1.00  0.89           C  
ATOM   2560  CD2 LEU A 156     115.358 109.917  79.390  1.00  0.89           C  
ATOM   2561  H   LEU A 156     119.342 108.989  79.671  1.00  0.89           H  
ATOM   2562  HA  LEU A 156     117.623 110.447  77.909  1.00  0.89           H  
ATOM   2563  HB2 LEU A 156     117.148 111.949  79.953  1.00  0.89           H  
ATOM   2564  HB3 LEU A 156     118.313 111.010  80.853  1.00  0.89           H  
ATOM   2565  HG  LEU A 156     116.899 108.963  80.542  1.00  0.89           H  
ATOM   2566 HD11 LEU A 156     116.696 110.421  82.550  1.00  0.89           H  
ATOM   2567 HD12 LEU A 156     115.482 111.416  81.727  1.00  0.89           H  
ATOM   2568 HD13 LEU A 156     115.130 109.733  82.123  1.00  0.89           H  
ATOM   2569 HD21 LEU A 156     114.972 110.919  79.172  1.00  0.89           H  
ATOM   2570 HD22 LEU A 156     115.703 109.472  78.452  1.00  0.89           H  
ATOM   2571 HD23 LEU A 156     114.523 109.307  79.746  1.00  0.89           H  
ATOM   2572  N   LEU A 157     120.262 112.153  79.082  1.00  0.89           N  
ATOM   2573  CA  LEU A 157     121.048 113.361  78.833  1.00  0.89           C  
ATOM   2574  C   LEU A 157     121.511 113.430  77.364  1.00  0.89           C  
ATOM   2575  O   LEU A 157     121.680 114.513  76.801  1.00  0.89           O  
ATOM   2576  CB  LEU A 157     122.299 113.450  79.717  1.00  0.89           C  
ATOM   2577  CG  LEU A 157     122.046 113.944  81.152  1.00  0.89           C  
ATOM   2578  CD1 LEU A 157     123.324 113.752  81.975  1.00  0.89           C  
ATOM   2579  CD2 LEU A 157     121.636 115.418  81.189  1.00  0.89           C  
ATOM   2580  H   LEU A 157     120.533 111.498  79.833  1.00  0.89           H  
ATOM   2581  HA  LEU A 157     120.378 114.214  78.984  1.00  0.89           H  
ATOM   2582  HB2 LEU A 157     123.032 114.123  79.250  1.00  0.89           H  
ATOM   2583  HB3 LEU A 157     122.783 112.468  79.749  1.00  0.89           H  
ATOM   2584  HG  LEU A 157     121.248 113.351  81.613  1.00  0.89           H  
ATOM   2585 HD11 LEU A 157     123.547 112.687  82.097  1.00  0.89           H  
ATOM   2586 HD12 LEU A 157     124.185 114.227  81.492  1.00  0.89           H  
ATOM   2587 HD13 LEU A 157     123.223 114.188  82.970  1.00  0.89           H  
ATOM   2588 HD21 LEU A 157     122.398 116.054  80.726  1.00  0.89           H  
ATOM   2589 HD22 LEU A 157     120.691 115.589  80.668  1.00  0.89           H  
ATOM   2590 HD23 LEU A 157     121.501 115.756  82.222  1.00  0.89           H  
ATOM   2591  N   LYS A 158     121.830 112.212  76.801  1.00  0.86           N  
ATOM   2592  CA  LYS A 158     122.246 112.055  75.416  1.00  0.86           C  
ATOM   2593  C   LYS A 158     121.061 112.220  74.443  1.00  0.86           C  
ATOM   2594  O   LYS A 158     121.151 112.942  73.442  1.00  0.86           O  
ATOM   2595  CB  LYS A 158     122.887 110.680  75.196  1.00  0.86           C  
ATOM   2596  CG  LYS A 158     124.323 110.560  75.733  1.00  0.86           C  
ATOM   2597  CD  LYS A 158     125.340 110.713  74.607  1.00  0.86           C  
ATOM   2598  CE  LYS A 158     126.770 110.434  75.042  1.00  0.86           C  
ATOM   2599  NZ  LYS A 158     127.612 110.337  73.827  1.00  0.86           N1+
ATOM   2600  H   LYS A 158     121.801 111.372  77.391  1.00  0.86           H  
ATOM   2601  HA  LYS A 158     122.961 112.854  75.186  1.00  0.86           H  
ATOM   2602  HB2 LYS A 158     122.866 110.435  74.129  1.00  0.86           H  
ATOM   2603  HB3 LYS A 158     122.273 109.915  75.684  1.00  0.86           H  
ATOM   2604  HG2 LYS A 158     124.446 109.562  76.172  1.00  0.86           H  
ATOM   2605  HG3 LYS A 158     124.519 111.286  76.529  1.00  0.86           H  
ATOM   2606  HD2 LYS A 158     125.278 111.730  74.203  1.00  0.86           H  
ATOM   2607  HD3 LYS A 158     125.069 110.018  73.803  1.00  0.86           H  
ATOM   2608  HE2 LYS A 158     126.864 109.478  75.566  1.00  0.86           H  
ATOM   2609  HE3 LYS A 158     127.177 111.239  75.660  1.00  0.86           H  
ATOM   2610  HZ1 LYS A 158     127.311 109.528  73.215  1.00  0.86           H  
ATOM   2611  HZ2 LYS A 158     127.600 111.185  73.198  1.00  0.86           H  
ATOM   2612  HZ3 LYS A 158     128.600 110.173  74.043  1.00  0.86           H  
ATOM   2613  N   THR A 159     119.939 111.452  74.673  1.00  0.89           N  
ATOM   2614  CA  THR A 159     118.839 111.406  73.700  1.00  0.89           C  
ATOM   2615  C   THR A 159     118.135 112.764  73.542  1.00  0.89           C  
ATOM   2616  O   THR A 159     117.530 113.074  72.512  1.00  0.89           O  
ATOM   2617  CB  THR A 159     117.824 110.285  73.996  1.00  0.89           C  
ATOM   2618  OG1 THR A 159     117.201 109.852  72.775  1.00  0.89           O  
ATOM   2619  CG2 THR A 159     116.733 110.666  74.991  1.00  0.89           C  
ATOM   2620  H   THR A 159     119.889 110.857  75.512  1.00  0.89           H  
ATOM   2621  HA  THR A 159     119.313 111.203  72.731  1.00  0.89           H  
ATOM   2622  HB  THR A 159     118.368 109.414  74.376  1.00  0.89           H  
ATOM   2623 HG21 THR A 159     117.146 111.148  75.877  1.00  0.89           H  
ATOM   2624 HG22 THR A 159     115.990 111.331  74.537  1.00  0.89           H  
ATOM   2625 HG23 THR A 159     116.187 109.774  75.316  1.00  0.89           H  
ATOM   2626  HG1 THR A 159     116.623 109.099  73.036  1.00  0.89           H  
ATOM   2627  N   VAL A 160     118.199 113.592  74.650  1.00  0.87           N  
ATOM   2628  CA  VAL A 160     117.634 114.937  74.610  1.00  0.87           C  
ATOM   2629  C   VAL A 160     118.394 115.751  73.547  1.00  0.87           C  
ATOM   2630  O   VAL A 160     117.806 116.580  72.846  1.00  0.87           O  
ATOM   2631  CB  VAL A 160     117.682 115.606  75.999  1.00  0.87           C  
ATOM   2632  CG1 VAL A 160     117.515 117.129  75.951  1.00  0.87           C  
ATOM   2633  CG2 VAL A 160     116.584 115.026  76.896  1.00  0.87           C  
ATOM   2634  H   VAL A 160     118.634 113.234  75.506  1.00  0.87           H  
ATOM   2635  HA  VAL A 160     116.598 114.848  74.258  1.00  0.87           H  
ATOM   2636  HB  VAL A 160     118.654 115.395  76.465  1.00  0.87           H  
ATOM   2637 HG11 VAL A 160     118.348 117.607  75.426  1.00  0.87           H  
ATOM   2638 HG12 VAL A 160     116.583 117.412  75.450  1.00  0.87           H  
ATOM   2639 HG13 VAL A 160     117.497 117.547  76.962  1.00  0.87           H  
ATOM   2640 HG21 VAL A 160     115.591 115.361  76.575  1.00  0.87           H  
ATOM   2641 HG22 VAL A 160     116.579 113.932  76.890  1.00  0.87           H  
ATOM   2642 HG23 VAL A 160     116.737 115.352  77.928  1.00  0.87           H  
ATOM   2643  N   GLN A 161     119.766 115.569  73.499  1.00  0.84           N  
ATOM   2644  CA  GLN A 161     120.575 116.352  72.575  1.00  0.84           C  
ATOM   2645  C   GLN A 161     120.393 115.788  71.162  1.00  0.84           C  
ATOM   2646  O   GLN A 161     120.413 116.525  70.173  1.00  0.84           O  
ATOM   2647  CB  GLN A 161     122.053 116.408  72.969  1.00  0.84           C  
ATOM   2648  CG  GLN A 161     122.253 117.152  74.292  1.00  0.84           C  
ATOM   2649  CD  GLN A 161     123.675 117.635  74.493  1.00  0.84           C  
ATOM   2650  OE1 GLN A 161     124.390 118.055  73.587  1.00  0.84           O  
ATOM   2651  NE2 GLN A 161     124.096 117.633  75.798  1.00  0.84           N  
ATOM   2652  H   GLN A 161     120.200 114.857  74.086  1.00  0.84           H  
ATOM   2653  HA  GLN A 161     120.166 117.370  72.555  1.00  0.84           H  
ATOM   2654  HB2 GLN A 161     122.613 116.905  72.166  1.00  0.84           H  
ATOM   2655  HB3 GLN A 161     122.475 115.399  73.050  1.00  0.84           H  
ATOM   2656  HG2 GLN A 161     121.953 116.510  75.127  1.00  0.84           H  
ATOM   2657  HG3 GLN A 161     121.619 118.047  74.328  1.00  0.84           H  
ATOM   2658 HE21 GLN A 161     123.522 117.315  76.574  1.00  0.84           H  
ATOM   2659 HE22 GLN A 161     125.029 117.977  76.001  1.00  0.84           H  
ATOM   2660  N   PHE A 162     120.269 114.414  71.061  1.00  0.89           N  
ATOM   2661  CA  PHE A 162     119.999 113.818  69.761  1.00  0.89           C  
ATOM   2662  C   PHE A 162     118.661 114.329  69.215  1.00  0.89           C  
ATOM   2663  O   PHE A 162     118.555 114.685  68.036  1.00  0.89           O  
ATOM   2664  CB  PHE A 162     119.983 112.294  69.819  1.00  0.89           C  
ATOM   2665  CG  PHE A 162     119.774 111.684  68.455  1.00  0.89           C  
ATOM   2666  CD1 PHE A 162     120.799 111.706  67.506  1.00  0.89           C  
ATOM   2667  CD2 PHE A 162     118.538 111.119  68.114  1.00  0.89           C  
ATOM   2668  CE1 PHE A 162     120.593 111.165  66.240  1.00  0.89           C  
ATOM   2669  CE2 PHE A 162     118.346 110.550  66.858  1.00  0.89           C  
ATOM   2670  CZ  PHE A 162     119.369 110.587  65.917  1.00  0.89           C  
ATOM   2671  H   PHE A 162     120.382 113.844  71.906  1.00  0.89           H  
ATOM   2672  HA  PHE A 162     120.778 114.172  69.078  1.00  0.89           H  
ATOM   2673  HB2 PHE A 162     119.200 111.943  70.502  1.00  0.89           H  
ATOM   2674  HB3 PHE A 162     120.927 111.920  70.234  1.00  0.89           H  
ATOM   2675  HD1 PHE A 162     121.760 112.154  67.743  1.00  0.89           H  
ATOM   2676  HD2 PHE A 162     117.719 111.101  68.831  1.00  0.89           H  
ATOM   2677  HE1 PHE A 162     121.390 111.198  65.505  1.00  0.89           H  
ATOM   2678  HE2 PHE A 162     117.394 110.086  66.618  1.00  0.89           H  
ATOM   2679  HZ  PHE A 162     119.218 110.164  64.929  1.00  0.89           H  
ATOM   2680  N   CYS A 163     117.575 114.306  70.077  1.00  0.90           N  
ATOM   2681  CA  CYS A 163     116.254 114.666  69.564  1.00  0.90           C  
ATOM   2682  C   CYS A 163     116.283 116.108  69.017  1.00  0.90           C  
ATOM   2683  O   CYS A 163     115.627 116.426  68.024  1.00  0.90           O  
ATOM   2684  CB  CYS A 163     115.141 114.548  70.601  1.00  0.90           C  
ATOM   2685  SG  CYS A 163     114.783 112.830  71.097  1.00  0.90           S  
ATOM   2686  H   CYS A 163     117.689 113.992  71.052  1.00  0.90           H  
ATOM   2687  HA  CYS A 163     116.052 114.010  68.707  1.00  0.90           H  
ATOM   2688  HB2 CYS A 163     114.216 114.954  70.186  1.00  0.90           H  
ATOM   2689  HB3 CYS A 163     115.385 115.119  71.504  1.00  0.90           H  
ATOM   2690  HG  CYS A 163     115.915 112.642  71.806  1.00  0.90           H  
ATOM   2691  N   ASP A 164     117.035 117.027  69.727  1.00  0.87           N  
ATOM   2692  CA  ASP A 164     117.162 118.416  69.269  1.00  0.87           C  
ATOM   2693  C   ASP A 164     118.028 118.518  68.002  1.00  0.87           C  
ATOM   2694  O   ASP A 164     117.727 119.261  67.063  1.00  0.87           O  
ATOM   2695  CB  ASP A 164     117.742 119.331  70.342  1.00  0.87           C  
ATOM   2696  CG  ASP A 164     116.687 120.057  71.144  1.00  0.87           C  
ATOM   2697  OD1 ASP A 164     115.479 119.976  70.780  1.00  0.87           O  
ATOM   2698  OD2 ASP A 164     117.096 120.706  72.158  1.00  0.87           O1-
ATOM   2699  H   ASP A 164     117.492 116.735  70.592  1.00  0.87           H  
ATOM   2700  HA  ASP A 164     116.164 118.728  68.947  1.00  0.87           H  
ATOM   2701  HB2 ASP A 164     118.359 120.117  69.886  1.00  0.87           H  
ATOM   2702  HB3 ASP A 164     118.392 118.776  71.028  1.00  0.87           H  
ATOM   2703  N   ALA A 165     119.208 117.801  68.018  1.00  0.87           N  
ATOM   2704  CA  ALA A 165     120.099 117.861  66.866  1.00  0.87           C  
ATOM   2705  C   ALA A 165     119.387 117.312  65.620  1.00  0.87           C  
ATOM   2706  O   ALA A 165     119.565 117.804  64.505  1.00  0.87           O  
ATOM   2707  CB  ALA A 165     121.381 117.085  67.104  1.00  0.87           C  
ATOM   2708  H   ALA A 165     119.469 117.241  68.840  1.00  0.87           H  
ATOM   2709  HA  ALA A 165     120.328 118.917  66.681  1.00  0.87           H  
ATOM   2710  HB1 ALA A 165     121.929 117.497  67.957  1.00  0.87           H  
ATOM   2711  HB2 ALA A 165     121.175 116.029  67.310  1.00  0.87           H  
ATOM   2712  HB3 ALA A 165     122.033 117.129  66.225  1.00  0.87           H  
ATOM   2713  N   MET A 166     118.600 116.200  65.825  1.00  0.87           N  
ATOM   2714  CA  MET A 166     117.810 115.605  64.749  1.00  0.87           C  
ATOM   2715  C   MET A 166     116.715 116.587  64.283  1.00  0.87           C  
ATOM   2716  O   MET A 166     116.420 116.692  63.087  1.00  0.87           O  
ATOM   2717  CB  MET A 166     117.193 114.295  65.239  1.00  0.87           C  
ATOM   2718  CG  MET A 166     116.391 113.578  64.162  1.00  0.87           C  
ATOM   2719  SD  MET A 166     115.781 112.022  64.865  1.00  0.87           S  
ATOM   2720  CE  MET A 166     114.452 111.678  63.697  1.00  0.87           C  
ATOM   2721  H   MET A 166     118.589 115.750  66.752  1.00  0.87           H  
ATOM   2722  HA  MET A 166     118.486 115.424  63.905  1.00  0.87           H  
ATOM   2723  HB2 MET A 166     116.547 114.495  66.104  1.00  0.87           H  
ATOM   2724  HB3 MET A 166     118.003 113.643  65.592  1.00  0.87           H  
ATOM   2725  HG2 MET A 166     117.022 113.350  63.299  1.00  0.87           H  
ATOM   2726  HG3 MET A 166     115.541 114.186  63.841  1.00  0.87           H  
ATOM   2727  HE1 MET A 166     113.707 112.475  63.722  1.00  0.87           H  
ATOM   2728  HE2 MET A 166     114.850 111.570  62.686  1.00  0.87           H  
ATOM   2729  HE3 MET A 166     113.967 110.743  63.986  1.00  0.87           H  
ATOM   2730  N   ARG A 167     116.031 117.253  65.288  1.00  0.83           N  
ATOM   2731  CA  ARG A 167     114.968 118.200  64.961  1.00  0.83           C  
ATOM   2732  C   ARG A 167     115.540 119.359  64.123  1.00  0.83           C  
ATOM   2733  O   ARG A 167     114.892 119.862  63.201  1.00  0.83           O  
ATOM   2734  CB  ARG A 167     114.298 118.724  66.241  1.00  0.83           C  
ATOM   2735  CG  ARG A 167     113.211 119.781  66.038  1.00  0.83           C  
ATOM   2736  CD  ARG A 167     112.069 119.300  65.155  1.00  0.83           C  
ATOM   2737  NE  ARG A 167     111.047 120.347  65.010  1.00  0.83           N  
ATOM   2738  CZ  ARG A 167     110.218 120.429  63.936  1.00  0.83           C  
ATOM   2739  NH1 ARG A 167     110.184 119.451  63.011  1.00  0.83           N  
ATOM   2740  NH2 ARG A 167     109.438 121.523  63.774  1.00  0.83           N1+
ATOM   2741  H   ARG A 167     116.238 117.050  66.272  1.00  0.83           H  
ATOM   2742  HA  ARG A 167     114.248 117.658  64.337  1.00  0.83           H  
ATOM   2743  HB2 ARG A 167     115.057 119.154  66.904  1.00  0.83           H  
ATOM   2744  HB3 ARG A 167     113.861 117.876  66.783  1.00  0.83           H  
ATOM   2745  HG2 ARG A 167     113.645 120.695  65.615  1.00  0.83           H  
ATOM   2746  HG3 ARG A 167     112.809 120.072  67.016  1.00  0.83           H  
ATOM   2747  HD2 ARG A 167     111.594 118.413  65.585  1.00  0.83           H  
ATOM   2748  HD3 ARG A 167     112.469 119.075  64.166  1.00  0.83           H  
ATOM   2749  HE  ARG A 167     111.049 121.127  65.653  1.00  0.83           H  
ATOM   2750 HH11 ARG A 167     110.797 118.615  63.024  1.00  0.83           H  
ATOM   2751 HH12 ARG A 167     109.566 119.476  62.191  1.00  0.83           H  
ATOM   2752 HH21 ARG A 167     109.402 122.258  64.465  1.00  0.83           H  
ATOM   2753 HH22 ARG A 167     109.192 121.739  62.804  1.00  0.83           H  
ATOM   2754  N   ASN A 168     116.764 119.845  64.538  1.00  0.83           N  
ATOM   2755  CA  ASN A 168     117.405 120.948  63.830  1.00  0.83           C  
ATOM   2756  C   ASN A 168     118.030 120.505  62.499  1.00  0.83           C  
ATOM   2757  O   ASN A 168     118.072 121.276  61.537  1.00  0.83           O  
ATOM   2758  CB  ASN A 168     118.420 121.662  64.712  1.00  0.83           C  
ATOM   2759  CG  ASN A 168     117.697 122.644  65.607  1.00  0.83           C  
ATOM   2760  OD1 ASN A 168     116.826 123.410  65.202  1.00  0.83           O  
ATOM   2761  ND2 ASN A 168     118.108 122.645  66.914  1.00  0.83           N  
ATOM   2762  H   ASN A 168     117.219 119.427  65.363  1.00  0.83           H  
ATOM   2763  HA  ASN A 168     116.600 121.637  63.538  1.00  0.83           H  
ATOM   2764  HB2 ASN A 168     119.125 122.247  64.109  1.00  0.83           H  
ATOM   2765  HB3 ASN A 168     119.012 120.952  65.300  1.00  0.83           H  
ATOM   2766 HD21 ASN A 168     117.680 123.295  67.564  1.00  0.83           H  
ATOM   2767 HD22 ASN A 168     118.826 122.025  67.277  1.00  0.83           H  
ATOM   2768  N   ALA A 169     118.619 119.255  62.473  1.00  0.87           N  
ATOM   2769  CA  ALA A 169     119.135 118.699  61.216  1.00  0.87           C  
ATOM   2770  C   ALA A 169     118.006 118.419  60.194  1.00  0.87           C  
ATOM   2771  O   ALA A 169     118.236 118.240  58.998  1.00  0.87           O  
ATOM   2772  CB  ALA A 169     119.914 117.412  61.448  1.00  0.87           C  
ATOM   2773  H   ALA A 169     118.755 118.711  63.338  1.00  0.87           H  
ATOM   2774  HA  ALA A 169     119.791 119.456  60.770  1.00  0.87           H  
ATOM   2775  HB1 ALA A 169     120.768 117.583  62.111  1.00  0.87           H  
ATOM   2776  HB2 ALA A 169     119.281 116.641  61.900  1.00  0.87           H  
ATOM   2777  HB3 ALA A 169     120.297 117.009  60.504  1.00  0.87           H  
ATOM   2778  N   GLY A 170     116.744 118.291  60.753  1.00  0.88           N  
ATOM   2779  CA  GLY A 170     115.525 118.325  59.963  1.00  0.88           C  
ATOM   2780  C   GLY A 170     114.898 116.987  59.598  1.00  0.88           C  
ATOM   2781  O   GLY A 170     113.960 116.891  58.801  1.00  0.88           O  
ATOM   2782  H   GLY A 170     116.678 118.173  61.765  1.00  0.88           H  
ATOM   2783  HA2 GLY A 170     115.757 118.829  59.024  1.00  0.88           H  
ATOM   2784  HA3 GLY A 170     114.788 118.905  60.525  1.00  0.88           H  
ATOM   2785  N   ILE A 171     115.420 115.912  60.271  1.00  0.87           N  
ATOM   2786  CA  ILE A 171     115.219 114.533  59.824  1.00  0.87           C  
ATOM   2787  C   ILE A 171     113.969 113.990  60.530  1.00  0.87           C  
ATOM   2788  O   ILE A 171     113.717 114.243  61.709  1.00  0.87           O  
ATOM   2789  CB  ILE A 171     116.521 113.735  60.081  1.00  0.87           C  
ATOM   2790  CG1 ILE A 171     117.666 114.302  59.200  1.00  0.87           C  
ATOM   2791  CG2 ILE A 171     116.366 112.232  59.838  1.00  0.87           C  
ATOM   2792  CD1 ILE A 171     119.053 113.884  59.656  1.00  0.87           C  
ATOM   2793  H   ILE A 171     115.959 116.109  61.120  1.00  0.87           H  
ATOM   2794  HA  ILE A 171     115.014 114.553  58.747  1.00  0.87           H  
ATOM   2795  HB  ILE A 171     116.798 113.871  61.133  1.00  0.87           H  
ATOM   2796 HG12 ILE A 171     117.647 115.397  59.204  1.00  0.87           H  
ATOM   2797 HG13 ILE A 171     117.526 113.996  58.158  1.00  0.87           H  
ATOM   2798 HG21 ILE A 171     115.552 111.807  60.430  1.00  0.87           H  
ATOM   2799 HG22 ILE A 171     116.173 112.017  58.784  1.00  0.87           H  
ATOM   2800 HG23 ILE A 171     117.275 111.694  60.121  1.00  0.87           H  
ATOM   2801 HD11 ILE A 171     119.234 114.230  60.677  1.00  0.87           H  
ATOM   2802 HD12 ILE A 171     119.185 112.800  59.622  1.00  0.87           H  
ATOM   2803 HD13 ILE A 171     119.815 114.332  59.010  1.00  0.87           H  
ATOM   2804  N   VAL A 172     113.165 113.173  59.745  1.00  0.90           N  
ATOM   2805  CA  VAL A 172     111.969 112.529  60.280  1.00  0.90           C  
ATOM   2806  C   VAL A 172     112.315 111.050  60.437  1.00  0.90           C  
ATOM   2807  O   VAL A 172     112.871 110.385  59.562  1.00  0.90           O  
ATOM   2808  CB  VAL A 172     110.684 112.800  59.467  1.00  0.90           C  
ATOM   2809  CG1 VAL A 172     110.718 112.288  58.031  1.00  0.90           C  
ATOM   2810  CG2 VAL A 172     109.443 112.233  60.167  1.00  0.90           C  
ATOM   2811  H   VAL A 172     113.432 112.949  58.774  1.00  0.90           H  
ATOM   2812  HA  VAL A 172     111.808 112.939  61.279  1.00  0.90           H  
ATOM   2813  HB  VAL A 172     110.553 113.886  59.407  1.00  0.90           H  
ATOM   2814 HG11 VAL A 172     111.544 112.726  57.467  1.00  0.90           H  
ATOM   2815 HG12 VAL A 172     110.800 111.200  58.011  1.00  0.90           H  
ATOM   2816 HG13 VAL A 172     109.795 112.557  57.504  1.00  0.90           H  
ATOM   2817 HG21 VAL A 172     109.463 111.139  60.201  1.00  0.90           H  
ATOM   2818 HG22 VAL A 172     109.359 112.602  61.192  1.00  0.90           H  
ATOM   2819 HG23 VAL A 172     108.532 112.532  59.637  1.00  0.90           H  
ATOM   2820  N   GLY A 173     111.963 110.524  61.662  1.00  0.90           N  
ATOM   2821  CA  GLY A 173     112.281 109.155  61.983  1.00  0.90           C  
ATOM   2822  C   GLY A 173     111.397 108.661  63.108  1.00  0.90           C  
ATOM   2823  O   GLY A 173     110.893 109.398  63.956  1.00  0.90           O  
ATOM   2824  H   GLY A 173     111.483 111.093  62.369  1.00  0.90           H  
ATOM   2825  HA2 GLY A 173     113.323 109.113  62.308  1.00  0.90           H  
ATOM   2826  HA3 GLY A 173     112.157 108.528  61.094  1.00  0.90           H  
ATOM   2827  N   VAL A 174     111.269 107.288  63.110  1.00  0.89           N  
ATOM   2828  CA  VAL A 174     110.526 106.578  64.144  1.00  0.89           C  
ATOM   2829  C   VAL A 174     111.618 106.064  65.073  1.00  0.89           C  
ATOM   2830  O   VAL A 174     112.513 105.314  64.691  1.00  0.89           O  
ATOM   2831  CB  VAL A 174     109.681 105.425  63.571  1.00  0.89           C  
ATOM   2832  CG1 VAL A 174     108.939 104.680  64.688  1.00  0.89           C  
ATOM   2833  CG2 VAL A 174     108.662 105.941  62.549  1.00  0.89           C  
ATOM   2834  H   VAL A 174     111.746 106.717  62.412  1.00  0.89           H  
ATOM   2835  HA  VAL A 174     109.890 107.284  64.679  1.00  0.89           H  
ATOM   2836  HB  VAL A 174     110.335 104.706  63.062  1.00  0.89           H  
ATOM   2837 HG11 VAL A 174     109.638 104.222  65.395  1.00  0.89           H  
ATOM   2838 HG12 VAL A 174     108.283 105.356  65.247  1.00  0.89           H  
ATOM   2839 HG13 VAL A 174     108.322 103.876  64.273  1.00  0.89           H  
ATOM   2840 HG21 VAL A 174     107.993 106.684  62.996  1.00  0.89           H  
ATOM   2841 HG22 VAL A 174     109.160 106.404  61.691  1.00  0.89           H  
ATOM   2842 HG23 VAL A 174     108.047 105.120  62.166  1.00  0.89           H  
ATOM   2843  N   LEU A 175     111.543 106.547  66.363  1.00  0.87           N  
ATOM   2844  CA  LEU A 175     112.564 106.203  67.336  1.00  0.87           C  
ATOM   2845  C   LEU A 175     112.124 104.938  68.073  1.00  0.87           C  
ATOM   2846  O   LEU A 175     110.965 104.727  68.433  1.00  0.87           O  
ATOM   2847  CB  LEU A 175     112.853 107.307  68.360  1.00  0.87           C  
ATOM   2848  CG  LEU A 175     113.335 108.661  67.795  1.00  0.87           C  
ATOM   2849  CD1 LEU A 175     114.072 109.453  68.883  1.00  0.87           C  
ATOM   2850  CD2 LEU A 175     114.250 108.548  66.581  1.00  0.87           C  
ATOM   2851  H   LEU A 175     110.756 107.127  66.701  1.00  0.87           H  
ATOM   2852  HA  LEU A 175     113.492 105.972  66.797  1.00  0.87           H  
ATOM   2853  HB2 LEU A 175     113.594 106.931  69.073  1.00  0.87           H  
ATOM   2854  HB3 LEU A 175     111.956 107.481  68.968  1.00  0.87           H  
ATOM   2855  HG  LEU A 175     112.450 109.230  67.489  1.00  0.87           H  
ATOM   2856 HD11 LEU A 175     113.497 109.512  69.810  1.00  0.87           H  
ATOM   2857 HD12 LEU A 175     115.031 108.993  69.123  1.00  0.87           H  
ATOM   2858 HD13 LEU A 175     114.289 110.471  68.549  1.00  0.87           H  
ATOM   2859 HD21 LEU A 175     115.111 107.913  66.800  1.00  0.87           H  
ATOM   2860 HD22 LEU A 175     113.723 108.140  65.715  1.00  0.87           H  
ATOM   2861 HD23 LEU A 175     114.626 109.532  66.290  1.00  0.87           H  
ATOM   2862  N   THR A 176     113.164 104.060  68.311  1.00  0.88           N  
ATOM   2863  CA  THR A 176     112.979 102.753  68.925  1.00  0.88           C  
ATOM   2864  C   THR A 176     114.213 102.554  69.834  1.00  0.88           C  
ATOM   2865  O   THR A 176     115.290 103.133  69.657  1.00  0.88           O  
ATOM   2866  CB  THR A 176     112.871 101.681  67.840  1.00  0.88           C  
ATOM   2867  OG1 THR A 176     114.056 101.719  67.036  1.00  0.88           O  
ATOM   2868  CG2 THR A 176     111.675 101.855  66.911  1.00  0.88           C  
ATOM   2869  H   THR A 176     114.115 104.274  68.022  1.00  0.88           H  
ATOM   2870  HA  THR A 176     112.080 102.767  69.549  1.00  0.88           H  
ATOM   2871  HB  THR A 176     112.798 100.696  68.302  1.00  0.88           H  
ATOM   2872 HG21 THR A 176     110.735 101.883  67.469  1.00  0.88           H  
ATOM   2873 HG22 THR A 176     111.760 102.761  66.304  1.00  0.88           H  
ATOM   2874 HG23 THR A 176     111.631 101.024  66.199  1.00  0.88           H  
ATOM   2875  HG1 THR A 176     114.574 100.888  67.303  1.00  0.88           H  
ATOM   2876  N   LEU A 177     114.037 101.656  70.876  1.00  0.87           N  
ATOM   2877  CA  LEU A 177     115.016 101.530  71.979  1.00  0.87           C  
ATOM   2878  C   LEU A 177     116.244 100.659  71.623  1.00  0.87           C  
ATOM   2879  O   LEU A 177     117.107 100.354  72.450  1.00  0.87           O  
ATOM   2880  CB  LEU A 177     114.329 100.937  73.224  1.00  0.87           C  
ATOM   2881  CG  LEU A 177     113.497 101.961  74.011  1.00  0.87           C  
ATOM   2882  CD1 LEU A 177     112.488 101.240  74.904  1.00  0.87           C  
ATOM   2883  CD2 LEU A 177     114.385 102.857  74.877  1.00  0.87           C  
ATOM   2884  H   LEU A 177     113.214 101.056  70.880  1.00  0.87           H  
ATOM   2885  HA  LEU A 177     115.417 102.528  72.184  1.00  0.87           H  
ATOM   2886  HB2 LEU A 177     115.068 100.503  73.905  1.00  0.87           H  
ATOM   2887  HB3 LEU A 177     113.687 100.104  72.908  1.00  0.87           H  
ATOM   2888  HG  LEU A 177     112.943 102.590  73.308  1.00  0.87           H  
ATOM   2889 HD11 LEU A 177     111.766 100.683  74.298  1.00  0.87           H  
ATOM   2890 HD12 LEU A 177     112.984 100.529  75.573  1.00  0.87           H  
ATOM   2891 HD13 LEU A 177     111.934 101.956  75.518  1.00  0.87           H  
ATOM   2892 HD21 LEU A 177     114.860 102.283  75.680  1.00  0.87           H  
ATOM   2893 HD22 LEU A 177     115.177 103.333  74.293  1.00  0.87           H  
ATOM   2894 HD23 LEU A 177     113.793 103.650  75.343  1.00  0.87           H  
ATOM   2895  N   ASP A 178     116.256 100.243  70.322  1.00  0.88           N  
ATOM   2896  CA  ASP A 178     117.119  99.257  69.705  1.00  0.88           C  
ATOM   2897  C   ASP A 178     118.057  99.811  68.617  1.00  0.88           C  
ATOM   2898  O   ASP A 178     118.969  99.098  68.184  1.00  0.88           O  
ATOM   2899  CB  ASP A 178     116.273  98.135  69.125  1.00  0.88           C  
ATOM   2900  CG  ASP A 178     114.992  98.699  68.516  1.00  0.88           C  
ATOM   2901  OD1 ASP A 178     115.091  99.830  67.944  1.00  0.88           O  
ATOM   2902  OD2 ASP A 178     113.957  98.016  68.777  1.00  0.88           O1-
ATOM   2903  H   ASP A 178     115.557 100.644  69.692  1.00  0.88           H  
ATOM   2904  HA  ASP A 178     117.774  98.848  70.483  1.00  0.88           H  
ATOM   2905  HB2 ASP A 178     116.002  97.446  69.934  1.00  0.88           H  
ATOM   2906  HB3 ASP A 178     116.811  97.564  68.362  1.00  0.88           H  
ATOM   2907  N   ASN A 179     117.829 101.095  68.178  1.00  0.85           N  
ATOM   2908  CA  ASN A 179     118.712 101.819  67.246  1.00  0.85           C  
ATOM   2909  C   ASN A 179     119.681 102.748  68.052  1.00  0.85           C  
ATOM   2910  O   ASN A 179     120.449 103.555  67.518  1.00  0.85           O  
ATOM   2911  CB  ASN A 179     117.899 102.583  66.196  1.00  0.85           C  
ATOM   2912  CG  ASN A 179     117.625 101.778  64.934  1.00  0.85           C  
ATOM   2913  OD1 ASN A 179     118.018 100.628  64.751  1.00  0.85           O  
ATOM   2914  ND2 ASN A 179     116.896 102.463  63.988  1.00  0.85           N  
ATOM   2915  H   ASN A 179     116.992 101.557  68.532  1.00  0.85           H  
ATOM   2916  HA  ASN A 179     119.370 101.087  66.765  1.00  0.85           H  
ATOM   2917  HB2 ASN A 179     118.434 103.486  65.884  1.00  0.85           H  
ATOM   2918  HB3 ASN A 179     116.934 102.900  66.608  1.00  0.85           H  
ATOM   2919 HD21 ASN A 179     116.672 102.058  63.080  1.00  0.85           H  
ATOM   2920 HD22 ASN A 179     116.538 103.403  64.138  1.00  0.85           H  
ATOM   2921  N   GLN A 180     119.649 102.498  69.416  1.00  0.88           N  
ATOM   2922  CA  GLN A 180     120.416 103.193  70.440  1.00  0.88           C  
ATOM   2923  C   GLN A 180     121.024 102.149  71.404  1.00  0.88           C  
ATOM   2924  O   GLN A 180     120.486 101.069  71.657  1.00  0.88           O  
ATOM   2925  CB  GLN A 180     119.488 104.127  71.227  1.00  0.88           C  
ATOM   2926  CG  GLN A 180     120.248 105.245  71.930  1.00  0.88           C  
ATOM   2927  CD  GLN A 180     119.568 105.651  73.197  1.00  0.88           C  
ATOM   2928  OE1 GLN A 180     118.590 106.395  73.238  1.00  0.88           O  
ATOM   2929  NE2 GLN A 180     120.112 105.066  74.305  1.00  0.88           N  
ATOM   2930  H   GLN A 180     119.004 101.778  69.724  1.00  0.88           H  
ATOM   2931  HA  GLN A 180     121.209 103.749  69.938  1.00  0.88           H  
ATOM   2932  HB2 GLN A 180     118.900 103.543  71.949  1.00  0.88           H  
ATOM   2933  HB3 GLN A 180     118.754 104.584  70.553  1.00  0.88           H  
ATOM   2934  HG2 GLN A 180     120.357 106.117  71.286  1.00  0.88           H  
ATOM   2935  HG3 GLN A 180     121.249 104.933  72.210  1.00  0.88           H  
ATOM   2936 HE21 GLN A 180     120.921 104.434  74.323  1.00  0.88           H  
ATOM   2937 HE22 GLN A 180     119.676 105.251  75.200  1.00  0.88           H  
ATOM   2938  N   ASP A 181     122.221 102.555  71.972  1.00  0.90           N  
ATOM   2939  CA  ASP A 181     122.952 101.729  72.942  1.00  0.90           C  
ATOM   2940  C   ASP A 181     122.816 102.259  74.408  1.00  0.90           C  
ATOM   2941  O   ASP A 181     122.064 103.186  74.724  1.00  0.90           O  
ATOM   2942  CB  ASP A 181     124.393 101.523  72.466  1.00  0.90           C  
ATOM   2943  CG  ASP A 181     125.423 102.487  73.027  1.00  0.90           C  
ATOM   2944  OD1 ASP A 181     124.982 103.562  73.546  1.00  0.90           O  
ATOM   2945  OD2 ASP A 181     126.629 102.079  73.004  1.00  0.90           O1-
ATOM   2946  H   ASP A 181     122.630 103.464  71.714  1.00  0.90           H  
ATOM   2947  HA  ASP A 181     122.472 100.743  72.953  1.00  0.90           H  
ATOM   2948  HB2 ASP A 181     124.450 101.561  71.372  1.00  0.90           H  
ATOM   2949  HB3 ASP A 181     124.709 100.511  72.747  1.00  0.90           H  
ATOM   2950  N   LEU A 182     123.595 101.554  75.325  1.00  0.89           N  
ATOM   2951  CA  LEU A 182     123.652 101.830  76.763  1.00  0.89           C  
ATOM   2952  C   LEU A 182     124.951 102.511  77.243  1.00  0.89           C  
ATOM   2953  O   LEU A 182     125.220 102.596  78.448  1.00  0.89           O  
ATOM   2954  CB  LEU A 182     123.404 100.541  77.568  1.00  0.89           C  
ATOM   2955  CG  LEU A 182     121.910 100.256  77.792  1.00  0.89           C  
ATOM   2956  CD1 LEU A 182     121.716  98.806  78.224  1.00  0.89           C  
ATOM   2957  CD2 LEU A 182     121.309 101.183  78.853  1.00  0.89           C  
ATOM   2958  H   LEU A 182     124.183 100.782  74.992  1.00  0.89           H  
ATOM   2959  HA  LEU A 182     122.873 102.569  76.980  1.00  0.89           H  
ATOM   2960  HB2 LEU A 182     123.895 100.576  78.548  1.00  0.89           H  
ATOM   2961  HB3 LEU A 182     123.866  99.696  77.040  1.00  0.89           H  
ATOM   2962  HG  LEU A 182     121.373 100.400  76.847  1.00  0.89           H  
ATOM   2963 HD11 LEU A 182     122.112  98.127  77.467  1.00  0.89           H  
ATOM   2964 HD12 LEU A 182     122.220  98.595  79.173  1.00  0.89           H  
ATOM   2965 HD13 LEU A 182     120.653  98.584  78.341  1.00  0.89           H  
ATOM   2966 HD21 LEU A 182     121.807 101.056  79.820  1.00  0.89           H  
ATOM   2967 HD22 LEU A 182     121.393 102.235  78.568  1.00  0.89           H  
ATOM   2968 HD23 LEU A 182     120.244 100.966  78.994  1.00  0.89           H  
ATOM   2969  N   ASN A 183     125.642 103.192  76.258  1.00  0.87           N  
ATOM   2970  CA  ASN A 183     126.484 104.358  76.552  1.00  0.87           C  
ATOM   2971  C   ASN A 183     125.505 105.543  76.674  1.00  0.87           C  
ATOM   2972  O   ASN A 183     125.767 106.570  77.292  1.00  0.87           O  
ATOM   2973  CB  ASN A 183     127.425 104.747  75.417  1.00  0.87           C  
ATOM   2974  CG  ASN A 183     128.666 103.911  75.342  1.00  0.87           C  
ATOM   2975  OD1 ASN A 183     129.603 104.039  76.125  1.00  0.87           O  
ATOM   2976  ND2 ASN A 183     128.682 103.004  74.319  1.00  0.87           N  
ATOM   2977  H   ASN A 183     125.507 102.926  75.279  1.00  0.87           H  
ATOM   2978  HA  ASN A 183     126.996 104.212  77.509  1.00  0.87           H  
ATOM   2979  HB2 ASN A 183     127.773 105.780  75.553  1.00  0.87           H  
ATOM   2980  HB3 ASN A 183     126.916 104.741  74.451  1.00  0.87           H  
ATOM   2981 HD21 ASN A 183     129.534 102.494  74.116  1.00  0.87           H  
ATOM   2982 HD22 ASN A 183     127.860 102.749  73.727  1.00  0.87           H  
ATOM   2983  N   GLY A 184     124.401 105.395  75.856  1.00  0.91           N  
ATOM   2984  CA  GLY A 184     123.391 106.393  75.616  1.00  0.91           C  
ATOM   2985  C   GLY A 184     123.403 106.926  74.184  1.00  0.91           C  
ATOM   2986  O   GLY A 184     122.739 107.914  73.868  1.00  0.91           O  
ATOM   2987  H   GLY A 184     124.317 104.512  75.350  1.00  0.91           H  
ATOM   2988  HA2 GLY A 184     123.550 107.234  76.294  1.00  0.91           H  
ATOM   2989  HA3 GLY A 184     122.419 105.933  75.808  1.00  0.91           H  
ATOM   2990  N   ASN A 185     124.154 106.209  73.271  1.00  0.88           N  
ATOM   2991  CA  ASN A 185     124.456 106.761  71.953  1.00  0.88           C  
ATOM   2992  C   ASN A 185     123.479 106.183  70.924  1.00  0.88           C  
ATOM   2993  O   ASN A 185     123.132 104.999  70.928  1.00  0.88           O  
ATOM   2994  CB  ASN A 185     125.864 106.395  71.492  1.00  0.88           C  
ATOM   2995  CG  ASN A 185     126.952 107.146  72.223  1.00  0.88           C  
ATOM   2996  OD1 ASN A 185     126.903 108.342  72.516  1.00  0.88           O  
ATOM   2997  ND2 ASN A 185     128.064 106.388  72.493  1.00  0.88           N  
ATOM   2998  H   ASN A 185     124.492 105.249  73.475  1.00  0.88           H  
ATOM   2999  HA  ASN A 185     124.340 107.850  71.993  1.00  0.88           H  
ATOM   3000  HB2 ASN A 185     125.984 106.652  70.434  1.00  0.88           H  
ATOM   3001  HB3 ASN A 185     126.028 105.313  71.573  1.00  0.88           H  
ATOM   3002 HD21 ASN A 185     128.884 106.816  72.907  1.00  0.88           H  
ATOM   3003 HD22 ASN A 185     128.106 105.387  72.310  1.00  0.88           H  
ATOM   3004  N   TRP A 186     123.110 107.082  69.938  1.00  0.83           N  
ATOM   3005  CA  TRP A 186     122.291 106.670  68.791  1.00  0.83           C  
ATOM   3006  C   TRP A 186     123.236 106.122  67.713  1.00  0.83           C  
ATOM   3007  O   TRP A 186     124.286 106.709  67.420  1.00  0.83           O  
ATOM   3008  CB  TRP A 186     121.468 107.842  68.251  1.00  0.83           C  
ATOM   3009  CG  TRP A 186     120.207 108.002  69.037  1.00  0.83           C  
ATOM   3010  CD1 TRP A 186     120.019 108.745  70.186  1.00  0.83           C  
ATOM   3011  CD2 TRP A 186     118.975 107.335  68.769  1.00  0.83           C  
ATOM   3012  NE1 TRP A 186     118.725 108.584  70.603  1.00  0.83           N  
ATOM   3013  CE2 TRP A 186     118.090 107.680  69.787  1.00  0.83           C  
ATOM   3014  CE3 TRP A 186     118.543 106.447  67.765  1.00  0.83           C  
ATOM   3015  CZ2 TRP A 186     116.815 107.136  69.879  1.00  0.83           C  
ATOM   3016  CZ3 TRP A 186     117.269 105.888  67.851  1.00  0.83           C  
ATOM   3017  CH2 TRP A 186     116.436 106.206  68.913  1.00  0.83           C  
ATOM   3018  H   TRP A 186     123.410 108.065  69.986  1.00  0.83           H  
ATOM   3019  HA  TRP A 186     121.636 105.854  69.114  1.00  0.83           H  
ATOM   3020  HB2 TRP A 186     121.210 107.666  67.201  1.00  0.83           H  
ATOM   3021  HB3 TRP A 186     122.045 108.774  68.270  1.00  0.83           H  
ATOM   3022  HD1 TRP A 186     120.693 109.388  70.735  1.00  0.83           H  
ATOM   3023  HE1 TRP A 186     118.285 109.044  71.397  1.00  0.83           H  
ATOM   3024  HE3 TRP A 186     119.194 106.176  66.941  1.00  0.83           H  
ATOM   3025  HZ2 TRP A 186     116.131 107.422  70.666  1.00  0.83           H  
ATOM   3026  HZ3 TRP A 186     116.933 105.195  67.085  1.00  0.83           H  
ATOM   3027  HH2 TRP A 186     115.466 105.731  69.001  1.00  0.83           H  
ATOM   3028  N   TYR A 187     122.814 104.919  67.129  1.00  0.83           N  
ATOM   3029  CA  TYR A 187     123.718 104.170  66.251  1.00  0.83           C  
ATOM   3030  C   TYR A 187     123.292 103.856  64.803  1.00  0.83           C  
ATOM   3031  O   TYR A 187     124.158 103.537  63.971  1.00  0.83           O  
ATOM   3032  CB  TYR A 187     124.319 102.926  66.955  1.00  0.83           C  
ATOM   3033  CG  TYR A 187     123.472 101.675  67.039  1.00  0.83           C  
ATOM   3034  CD1 TYR A 187     122.896 101.282  68.254  1.00  0.83           C  
ATOM   3035  CD2 TYR A 187     123.282 100.856  65.918  1.00  0.83           C  
ATOM   3036  CE1 TYR A 187     122.097 100.137  68.328  1.00  0.83           C  
ATOM   3037  CE2 TYR A 187     122.471  99.723  65.982  1.00  0.83           C  
ATOM   3038  CZ  TYR A 187     121.868  99.384  67.181  1.00  0.83           C  
ATOM   3039  OH  TYR A 187     121.010  98.320  67.187  1.00  0.83           O  
ATOM   3040  H   TYR A 187     121.876 104.529  67.324  1.00  0.83           H  
ATOM   3041  HA  TYR A 187     124.578 104.835  66.091  1.00  0.83           H  
ATOM   3042  HB2 TYR A 187     124.631 103.214  67.967  1.00  0.83           H  
ATOM   3043  HB3 TYR A 187     125.244 102.649  66.432  1.00  0.83           H  
ATOM   3044  HD1 TYR A 187     123.068 101.870  69.151  1.00  0.83           H  
ATOM   3045  HD2 TYR A 187     123.744 101.114  64.972  1.00  0.83           H  
ATOM   3046  HE1 TYR A 187     121.648  99.858  69.276  1.00  0.83           H  
ATOM   3047  HE2 TYR A 187     122.261  99.141  65.092  1.00  0.83           H  
ATOM   3048  HH  TYR A 187     120.190  98.638  67.664  1.00  0.83           H  
ATOM   3049  N   ASP A 188     121.945 103.839  64.518  1.00  0.78           N  
ATOM   3050  CA  ASP A 188     121.420 103.450  63.190  1.00  0.78           C  
ATOM   3051  C   ASP A 188     120.202 104.325  62.846  1.00  0.78           C  
ATOM   3052  O   ASP A 188     119.334 104.578  63.684  1.00  0.78           O  
ATOM   3053  CB  ASP A 188     121.040 101.977  63.181  1.00  0.78           C  
ATOM   3054  CG  ASP A 188     120.944 101.465  61.763  1.00  0.78           C  
ATOM   3055  OD1 ASP A 188     121.817 100.572  61.440  1.00  0.78           O  
ATOM   3056  OD2 ASP A 188     120.037 101.935  61.024  1.00  0.78           O1-
ATOM   3057  H   ASP A 188     121.275 104.114  65.235  1.00  0.78           H  
ATOM   3058  HA  ASP A 188     122.219 103.634  62.465  1.00  0.78           H  
ATOM   3059  HB2 ASP A 188     120.089 101.807  63.687  1.00  0.78           H  
ATOM   3060  HB3 ASP A 188     121.790 101.386  63.707  1.00  0.78           H  
ATOM   3061  N   PHE A 189     120.203 104.806  61.552  1.00  0.84           N  
ATOM   3062  CA  PHE A 189     119.151 105.668  61.016  1.00  0.84           C  
ATOM   3063  C   PHE A 189     118.497 105.039  59.769  1.00  0.84           C  
ATOM   3064  O   PHE A 189     117.810 105.699  58.981  1.00  0.84           O  
ATOM   3065  CB  PHE A 189     119.730 107.040  60.600  1.00  0.84           C  
ATOM   3066  CG  PHE A 189     120.608 107.752  61.607  1.00  0.84           C  
ATOM   3067  CD1 PHE A 189     120.377 107.681  62.989  1.00  0.84           C  
ATOM   3068  CD2 PHE A 189     121.683 108.524  61.147  1.00  0.84           C  
ATOM   3069  CE1 PHE A 189     121.252 108.287  63.889  1.00  0.84           C  
ATOM   3070  CE2 PHE A 189     122.528 109.171  62.049  1.00  0.84           C  
ATOM   3071  CZ  PHE A 189     122.327 109.033  63.419  1.00  0.84           C  
ATOM   3072  H   PHE A 189     121.005 104.574  60.912  1.00  0.84           H  
ATOM   3073  HA  PHE A 189     118.365 105.792  61.767  1.00  0.84           H  
ATOM   3074  HB2 PHE A 189     118.915 107.720  60.327  1.00  0.84           H  
ATOM   3075  HB3 PHE A 189     120.318 106.893  59.682  1.00  0.84           H  
ATOM   3076  HD1 PHE A 189     119.529 107.120  63.377  1.00  0.84           H  
ATOM   3077  HD2 PHE A 189     121.870 108.607  60.078  1.00  0.84           H  
ATOM   3078  HE1 PHE A 189     121.088 108.181  64.957  1.00  0.84           H  
ATOM   3079  HE2 PHE A 189     123.354 109.782  61.695  1.00  0.84           H  
ATOM   3080  HZ  PHE A 189     123.002 109.517  64.117  1.00  0.84           H  
ATOM   3081  N   GLY A 190     118.683 103.680  59.617  1.00  0.84           N  
ATOM   3082  CA  GLY A 190     118.355 102.997  58.386  1.00  0.84           C  
ATOM   3083  C   GLY A 190     116.913 103.020  57.892  1.00  0.84           C  
ATOM   3084  O   GLY A 190     116.651 102.685  56.733  1.00  0.84           O  
ATOM   3085  H   GLY A 190     119.163 103.112  60.355  1.00  0.84           H  
ATOM   3086  HA2 GLY A 190     118.644 101.948  58.511  1.00  0.84           H  
ATOM   3087  HA3 GLY A 190     118.980 103.436  57.600  1.00  0.84           H  
ATOM   3088  N   ASP A 191     115.966 103.328  58.833  1.00  0.83           N  
ATOM   3089  CA  ASP A 191     114.544 103.495  58.557  1.00  0.83           C  
ATOM   3090  C   ASP A 191     114.055 104.959  58.640  1.00  0.83           C  
ATOM   3091  O   ASP A 191     112.860 105.248  58.554  1.00  0.83           O  
ATOM   3092  CB  ASP A 191     113.732 102.603  59.490  1.00  0.83           C  
ATOM   3093  CG  ASP A 191     113.929 103.025  60.947  1.00  0.83           C  
ATOM   3094  OD1 ASP A 191     115.114 103.351  61.267  1.00  0.83           O  
ATOM   3095  OD2 ASP A 191     112.875 103.001  61.643  1.00  0.83           O1-
ATOM   3096  H   ASP A 191     116.203 103.446  59.834  1.00  0.83           H  
ATOM   3097  HA  ASP A 191     114.359 103.182  57.522  1.00  0.83           H  
ATOM   3098  HB2 ASP A 191     114.048 101.557  59.396  1.00  0.83           H  
ATOM   3099  HB3 ASP A 191     112.667 102.652  59.233  1.00  0.83           H  
ATOM   3100  N   PHE A 192     115.024 105.933  58.769  1.00  0.88           N  
ATOM   3101  CA  PHE A 192     114.689 107.352  58.885  1.00  0.88           C  
ATOM   3102  C   PHE A 192     114.586 107.930  57.471  1.00  0.88           C  
ATOM   3103  O   PHE A 192     114.995 107.352  56.461  1.00  0.88           O  
ATOM   3104  CB  PHE A 192     115.726 108.151  59.695  1.00  0.88           C  
ATOM   3105  CG  PHE A 192     115.832 107.877  61.182  1.00  0.88           C  
ATOM   3106  CD1 PHE A 192     115.292 106.745  61.806  1.00  0.88           C  
ATOM   3107  CD2 PHE A 192     116.552 108.787  61.974  1.00  0.88           C  
ATOM   3108  CE1 PHE A 192     115.471 106.520  63.172  1.00  0.88           C  
ATOM   3109  CE2 PHE A 192     116.730 108.562  63.340  1.00  0.88           C  
ATOM   3110  CZ  PHE A 192     116.205 107.420  63.933  1.00  0.88           C  
ATOM   3111  H   PHE A 192     116.014 105.656  58.777  1.00  0.88           H  
ATOM   3112  HA  PHE A 192     113.701 107.440  59.353  1.00  0.88           H  
ATOM   3113  HB2 PHE A 192     115.501 109.220  59.590  1.00  0.88           H  
ATOM   3114  HB3 PHE A 192     116.719 108.011  59.252  1.00  0.88           H  
ATOM   3115  HD1 PHE A 192     114.745 105.987  61.255  1.00  0.88           H  
ATOM   3116  HD2 PHE A 192     116.989 109.675  61.524  1.00  0.88           H  
ATOM   3117  HE1 PHE A 192     115.041 105.628  63.627  1.00  0.88           H  
ATOM   3118  HE2 PHE A 192     117.285 109.270  63.947  1.00  0.88           H  
ATOM   3119  HZ  PHE A 192     116.371 107.225  64.987  1.00  0.88           H  
ATOM   3120  N   ILE A 193     113.993 109.184  57.430  1.00  0.86           N  
ATOM   3121  CA  ILE A 193     113.867 109.920  56.181  1.00  0.86           C  
ATOM   3122  C   ILE A 193     114.343 111.354  56.484  1.00  0.86           C  
ATOM   3123  O   ILE A 193     113.964 112.019  57.451  1.00  0.86           O  
ATOM   3124  CB  ILE A 193     112.429 109.866  55.606  1.00  0.86           C  
ATOM   3125  CG1 ILE A 193     112.020 108.410  55.278  1.00  0.86           C  
ATOM   3126  CG2 ILE A 193     112.290 110.767  54.373  1.00  0.86           C  
ATOM   3127  CD1 ILE A 193     110.587 108.260  54.786  1.00  0.86           C  
ATOM   3128  H   ILE A 193     113.622 109.638  58.285  1.00  0.86           H  
ATOM   3129  HA  ILE A 193     114.552 109.479  55.445  1.00  0.86           H  
ATOM   3130  HB  ILE A 193     111.737 110.238  56.365  1.00  0.86           H  
ATOM   3131 HG12 ILE A 193     112.115 107.792  56.179  1.00  0.86           H  
ATOM   3132 HG13 ILE A 193     112.702 107.988  54.530  1.00  0.86           H  
ATOM   3133 HG21 ILE A 193     112.505 111.810  54.619  1.00  0.86           H  
ATOM   3134 HG22 ILE A 193     112.971 110.454  53.574  1.00  0.86           H  
ATOM   3135 HG23 ILE A 193     111.270 110.755  53.977  1.00  0.86           H  
ATOM   3136 HD11 ILE A 193     109.882 108.740  55.472  1.00  0.86           H  
ATOM   3137 HD12 ILE A 193     110.455 108.689  53.789  1.00  0.86           H  
ATOM   3138 HD13 ILE A 193     110.325 107.199  54.720  1.00  0.86           H  
ATOM   3139  N   GLN A 194     115.239 111.839  55.542  1.00  0.84           N  
ATOM   3140  CA  GLN A 194     115.721 113.207  55.633  1.00  0.84           C  
ATOM   3141  C   GLN A 194     114.661 114.182  55.094  1.00  0.84           C  
ATOM   3142  O   GLN A 194     114.035 113.987  54.055  1.00  0.84           O  
ATOM   3143  CB  GLN A 194     117.072 113.404  54.932  1.00  0.84           C  
ATOM   3144  CG  GLN A 194     117.062 113.147  53.420  1.00  0.84           C  
ATOM   3145  CD  GLN A 194     118.466 112.937  52.900  1.00  0.84           C  
ATOM   3146  OE1 GLN A 194     118.909 111.842  52.571  1.00  0.84           O  
ATOM   3147  NE2 GLN A 194     119.234 114.065  52.850  1.00  0.84           N  
ATOM   3148  H   GLN A 194     115.551 111.249  54.775  1.00  0.84           H  
ATOM   3149  HA  GLN A 194     115.866 113.424  56.697  1.00  0.84           H  
ATOM   3150  HB2 GLN A 194     117.808 112.747  55.411  1.00  0.84           H  
ATOM   3151  HB3 GLN A 194     117.421 114.429  55.110  1.00  0.84           H  
ATOM   3152  HG2 GLN A 194     116.610 113.993  52.890  1.00  0.84           H  
ATOM   3153  HG3 GLN A 194     116.483 112.255  53.160  1.00  0.84           H  
ATOM   3154 HE21 GLN A 194     120.198 113.960  52.550  1.00  0.84           H  
ATOM   3155 HE22 GLN A 194     118.892 114.987  53.096  1.00  0.84           H  
ATOM   3156  N   THR A 195     114.541 115.338  55.833  1.00  0.88           N  
ATOM   3157  CA  THR A 195     113.711 116.465  55.409  1.00  0.88           C  
ATOM   3158  C   THR A 195     114.495 117.743  55.786  1.00  0.88           C  
ATOM   3159  O   THR A 195     115.667 117.704  56.166  1.00  0.88           O  
ATOM   3160  CB  THR A 195     112.272 116.381  55.964  1.00  0.88           C  
ATOM   3161  OG1 THR A 195     112.227 115.904  57.310  1.00  0.88           O  
ATOM   3162  CG2 THR A 195     111.385 115.447  55.147  1.00  0.88           C  
ATOM   3163  H   THR A 195     115.061 115.466  56.696  1.00  0.88           H  
ATOM   3164  HA  THR A 195     113.670 116.476  54.312  1.00  0.88           H  
ATOM   3165  HB  THR A 195     111.795 117.364  55.962  1.00  0.88           H  
ATOM   3166 HG21 THR A 195     111.375 115.725  54.089  1.00  0.88           H  
ATOM   3167 HG22 THR A 195     111.703 114.404  55.243  1.00  0.88           H  
ATOM   3168 HG23 THR A 195     110.355 115.484  55.521  1.00  0.88           H  
ATOM   3169  HG1 THR A 195     112.948 116.343  57.827  1.00  0.88           H  
ATOM   3170  N   THR A 196     113.842 118.931  55.568  1.00  0.89           N  
ATOM   3171  CA  THR A 196     114.461 120.250  55.731  1.00  0.89           C  
ATOM   3172  C   THR A 196     114.589 120.645  57.220  1.00  0.89           C  
ATOM   3173  O   THR A 196     113.897 120.130  58.108  1.00  0.89           O  
ATOM   3174  CB  THR A 196     113.617 121.283  54.944  1.00  0.89           C  
ATOM   3175  OG1 THR A 196     112.251 120.840  54.869  1.00  0.89           O  
ATOM   3176  CG2 THR A 196     114.110 121.416  53.507  1.00  0.89           C  
ATOM   3177  H   THR A 196     112.880 118.976  55.242  1.00  0.89           H  
ATOM   3178  HA  THR A 196     115.482 120.191  55.333  1.00  0.89           H  
ATOM   3179  HB  THR A 196     113.620 122.272  55.415  1.00  0.89           H  
ATOM   3180 HG21 THR A 196     115.144 121.772  53.471  1.00  0.89           H  
ATOM   3181 HG22 THR A 196     114.049 120.458  52.979  1.00  0.89           H  
ATOM   3182 HG23 THR A 196     113.481 122.120  52.953  1.00  0.89           H  
ATOM   3183  HG1 THR A 196     111.817 121.071  55.733  1.00  0.89           H  
ATOM   3184  N   PRO A 197     115.488 121.656  57.529  1.00  0.92           N  
ATOM   3185  CA  PRO A 197     115.737 122.027  58.925  1.00  0.92           C  
ATOM   3186  C   PRO A 197     114.463 122.611  59.550  1.00  0.92           C  
ATOM   3187  O   PRO A 197     113.757 123.447  58.988  1.00  0.92           O  
ATOM   3188  CB  PRO A 197     116.865 123.055  58.867  1.00  0.92           C  
ATOM   3189  CG  PRO A 197     116.756 123.633  57.460  1.00  0.92           C  
ATOM   3190  CD  PRO A 197     116.325 122.437  56.628  1.00  0.92           C  
ATOM   3191  HA  PRO A 197     116.050 121.137  59.479  1.00  0.92           H  
ATOM   3192  HB2 PRO A 197     117.832 122.548  58.971  1.00  0.92           H  
ATOM   3193  HB3 PRO A 197     116.800 123.826  59.640  1.00  0.92           H  
ATOM   3194  HG2 PRO A 197     117.691 124.076  57.108  1.00  0.92           H  
ATOM   3195  HG3 PRO A 197     115.980 124.407  57.436  1.00  0.92           H  
ATOM   3196  HD2 PRO A 197     115.796 122.730  55.721  1.00  0.92           H  
ATOM   3197  HD3 PRO A 197     117.183 121.813  56.352  1.00  0.92           H  
ATOM   3198  N   GLY A 198     114.142 122.047  60.776  1.00  0.93           N  
ATOM   3199  CA  GLY A 198     112.920 122.393  61.469  1.00  0.93           C  
ATOM   3200  C   GLY A 198     111.659 121.704  60.940  1.00  0.93           C  
ATOM   3201  O   GLY A 198     110.550 121.948  61.425  1.00  0.93           O  
ATOM   3202  H   GLY A 198     114.772 121.387  61.230  1.00  0.93           H  
ATOM   3203  HA2 GLY A 198     112.768 123.475  61.405  1.00  0.93           H  
ATOM   3204  HA3 GLY A 198     113.046 122.109  62.519  1.00  0.93           H  
ATOM   3205  N   SER A 199     111.830 120.805  59.905  1.00  0.92           N  
ATOM   3206  CA  SER A 199     110.680 120.169  59.259  1.00  0.92           C  
ATOM   3207  C   SER A 199     110.313 118.881  59.993  1.00  0.92           C  
ATOM   3208  O   SER A 199     109.320 118.842  60.726  1.00  0.92           O  
ATOM   3209  CB  SER A 199     110.911 119.956  57.769  1.00  0.92           C  
ATOM   3210  OG  SER A 199     111.323 121.186  57.153  1.00  0.92           O  
ATOM   3211  H   SER A 199     112.778 120.575  59.584  1.00  0.92           H  
ATOM   3212  HA  SER A 199     109.829 120.854  59.361  1.00  0.92           H  
ATOM   3213  HB2 SER A 199     109.994 119.618  57.275  1.00  0.92           H  
ATOM   3214  HB3 SER A 199     111.679 119.206  57.571  1.00  0.92           H  
ATOM   3215  HG  SER A 199     111.857 121.659  57.831  1.00  0.92           H  
ATOM   3216  N   GLY A 200     111.208 117.837  59.886  1.00  0.87           N  
ATOM   3217  CA  GLY A 200     110.925 116.513  60.422  1.00  0.87           C  
ATOM   3218  C   GLY A 200     111.038 116.438  61.941  1.00  0.87           C  
ATOM   3219  O   GLY A 200     111.474 117.363  62.628  1.00  0.87           O  
ATOM   3220  H   GLY A 200     112.109 117.965  59.428  1.00  0.87           H  
ATOM   3221  HA2 GLY A 200     111.648 115.821  59.987  1.00  0.87           H  
ATOM   3222  HA3 GLY A 200     109.912 116.226  60.122  1.00  0.87           H  
ATOM   3223  N   VAL A 201     110.560 115.266  62.490  1.00  0.86           N  
ATOM   3224  CA  VAL A 201     110.460 115.042  63.929  1.00  0.86           C  
ATOM   3225  C   VAL A 201     110.880 113.596  64.275  1.00  0.86           C  
ATOM   3226  O   VAL A 201     110.688 112.659  63.491  1.00  0.86           O  
ATOM   3227  CB  VAL A 201     109.027 115.297  64.471  1.00  0.86           C  
ATOM   3228  CG1 VAL A 201     108.662 116.782  64.441  1.00  0.86           C  
ATOM   3229  CG2 VAL A 201     107.948 114.489  63.737  1.00  0.86           C  
ATOM   3230  H   VAL A 201     110.263 114.505  61.893  1.00  0.86           H  
ATOM   3231  HA  VAL A 201     111.157 115.735  64.409  1.00  0.86           H  
ATOM   3232  HB  VAL A 201     108.997 114.984  65.523  1.00  0.86           H  
ATOM   3233 HG11 VAL A 201     109.410 117.377  64.973  1.00  0.86           H  
ATOM   3234 HG12 VAL A 201     108.581 117.157  63.416  1.00  0.86           H  
ATOM   3235 HG13 VAL A 201     107.697 116.951  64.932  1.00  0.86           H  
ATOM   3236 HG21 VAL A 201     107.888 114.760  62.678  1.00  0.86           H  
ATOM   3237 HG22 VAL A 201     108.138 113.414  63.806  1.00  0.86           H  
ATOM   3238 HG23 VAL A 201     106.964 114.673  64.182  1.00  0.86           H  
ATOM   3239  N   PRO A 202     111.382 113.407  65.549  1.00  0.90           N  
ATOM   3240  CA  PRO A 202     111.485 112.080  66.139  1.00  0.90           C  
ATOM   3241  C   PRO A 202     110.086 111.676  66.629  1.00  0.90           C  
ATOM   3242  O   PRO A 202     109.418 112.368  67.401  1.00  0.90           O  
ATOM   3243  CB  PRO A 202     112.440 112.279  67.312  1.00  0.90           C  
ATOM   3244  CG  PRO A 202     112.214 113.721  67.747  1.00  0.90           C  
ATOM   3245  CD  PRO A 202     111.886 114.438  66.451  1.00  0.90           C  
ATOM   3246  HA  PRO A 202     111.869 111.359  65.414  1.00  0.90           H  
ATOM   3247  HB2 PRO A 202     113.475 112.166  66.971  1.00  0.90           H  
ATOM   3248  HB3 PRO A 202     112.270 111.583  68.134  1.00  0.90           H  
ATOM   3249  HG2 PRO A 202     113.084 114.152  68.248  1.00  0.90           H  
ATOM   3250  HG3 PRO A 202     111.368 113.780  68.440  1.00  0.90           H  
ATOM   3251  HD2 PRO A 202     111.149 115.230  66.602  1.00  0.90           H  
ATOM   3252  HD3 PRO A 202     112.783 114.871  65.994  1.00  0.90           H  
ATOM   3253  N   VAL A 203     109.626 110.471  66.122  1.00  0.87           N  
ATOM   3254  CA  VAL A 203     108.404 109.854  66.664  1.00  0.87           C  
ATOM   3255  C   VAL A 203     108.878 108.850  67.749  1.00  0.87           C  
ATOM   3256  O   VAL A 203     109.739 108.002  67.512  1.00  0.87           O  
ATOM   3257  CB  VAL A 203     107.557 109.167  65.575  1.00  0.87           C  
ATOM   3258  CG1 VAL A 203     106.281 108.556  66.165  1.00  0.87           C  
ATOM   3259  CG2 VAL A 203     107.181 110.149  64.461  1.00  0.87           C  
ATOM   3260  H   VAL A 203     110.144 109.987  65.365  1.00  0.87           H  
ATOM   3261  HA  VAL A 203     107.802 110.633  67.146  1.00  0.87           H  
ATOM   3262  HB  VAL A 203     108.130 108.354  65.122  1.00  0.87           H  
ATOM   3263 HG11 VAL A 203     106.514 107.773  66.894  1.00  0.87           H  
ATOM   3264 HG12 VAL A 203     105.671 109.316  66.664  1.00  0.87           H  
ATOM   3265 HG13 VAL A 203     105.672 108.096  65.379  1.00  0.87           H  
ATOM   3266 HG21 VAL A 203     106.623 111.005  64.858  1.00  0.87           H  
ATOM   3267 HG22 VAL A 203     108.069 110.532  63.948  1.00  0.87           H  
ATOM   3268 HG23 VAL A 203     106.556 109.659  63.706  1.00  0.87           H  
ATOM   3269  N   VAL A 204     108.294 109.037  69.004  1.00  0.87           N  
ATOM   3270  CA  VAL A 204     108.878 108.515  70.249  1.00  0.87           C  
ATOM   3271  C   VAL A 204     107.944 107.864  71.302  1.00  0.87           C  
ATOM   3272  O   VAL A 204     108.345 107.642  72.453  1.00  0.87           O  
ATOM   3273  CB  VAL A 204     109.639 109.660  70.993  1.00  0.87           C  
ATOM   3274  CG1 VAL A 204     110.732 110.290  70.145  1.00  0.87           C  
ATOM   3275  CG2 VAL A 204     108.703 110.770  71.490  1.00  0.87           C  
ATOM   3276  H   VAL A 204     107.470 109.628  69.085  1.00  0.87           H  
ATOM   3277  HA  VAL A 204     109.599 107.735  69.975  1.00  0.87           H  
ATOM   3278  HB  VAL A 204     110.135 109.226  71.871  1.00  0.87           H  
ATOM   3279 HG11 VAL A 204     111.328 109.517  69.666  1.00  0.87           H  
ATOM   3280 HG12 VAL A 204     110.316 110.934  69.369  1.00  0.87           H  
ATOM   3281 HG13 VAL A 204     111.398 110.905  70.760  1.00  0.87           H  
ATOM   3282 HG21 VAL A 204     108.192 111.272  70.661  1.00  0.87           H  
ATOM   3283 HG22 VAL A 204     107.941 110.388  72.176  1.00  0.87           H  
ATOM   3284 HG23 VAL A 204     109.278 111.527  72.032  1.00  0.87           H  
ATOM   3285  N   ASP A 205     106.673 107.500  70.905  1.00  0.85           N  
ATOM   3286  CA  ASP A 205     105.676 107.125  71.932  1.00  0.85           C  
ATOM   3287  C   ASP A 205     106.165 105.858  72.654  1.00  0.85           C  
ATOM   3288  O   ASP A 205     106.208 105.782  73.882  1.00  0.85           O  
ATOM   3289  CB  ASP A 205     104.307 106.893  71.321  1.00  0.85           C  
ATOM   3290  CG  ASP A 205     103.120 107.426  72.105  1.00  0.85           C  
ATOM   3291  OD1 ASP A 205     103.171 107.624  73.357  1.00  0.85           O  
ATOM   3292  OD2 ASP A 205     102.105 107.686  71.372  1.00  0.85           O1-
ATOM   3293  H   ASP A 205     106.412 107.530  69.923  1.00  0.85           H  
ATOM   3294  HA  ASP A 205     105.661 107.944  72.659  1.00  0.85           H  
ATOM   3295  HB2 ASP A 205     104.116 105.825  71.156  1.00  0.85           H  
ATOM   3296  HB3 ASP A 205     104.260 107.368  70.332  1.00  0.85           H  
ATOM   3297  N   SER A 206     106.563 104.827  71.824  1.00  0.87           N  
ATOM   3298  CA  SER A 206     106.998 103.544  72.372  1.00  0.87           C  
ATOM   3299  C   SER A 206     108.281 103.786  73.176  1.00  0.87           C  
ATOM   3300  O   SER A 206     108.398 103.409  74.343  1.00  0.87           O  
ATOM   3301  CB  SER A 206     107.220 102.520  71.260  1.00  0.87           C  
ATOM   3302  OG  SER A 206     108.102 103.047  70.264  1.00  0.87           O  
ATOM   3303  H   SER A 206     106.576 104.952  70.814  1.00  0.87           H  
ATOM   3304  HA  SER A 206     106.232 103.189  73.070  1.00  0.87           H  
ATOM   3305  HB2 SER A 206     106.278 102.284  70.758  1.00  0.87           H  
ATOM   3306  HB3 SER A 206     107.630 101.593  71.671  1.00  0.87           H  
ATOM   3307  HG  SER A 206     108.846 102.365  70.172  1.00  0.87           H  
ATOM   3308  N   TYR A 207     109.247 104.486  72.480  1.00  0.85           N  
ATOM   3309  CA  TYR A 207     110.586 104.765  72.983  1.00  0.85           C  
ATOM   3310  C   TYR A 207     110.550 105.311  74.409  1.00  0.85           C  
ATOM   3311  O   TYR A 207     111.372 104.941  75.248  1.00  0.85           O  
ATOM   3312  CB  TYR A 207     111.315 105.750  72.051  1.00  0.85           C  
ATOM   3313  CG  TYR A 207     112.687 106.185  72.512  1.00  0.85           C  
ATOM   3314  CD1 TYR A 207     112.840 107.351  73.276  1.00  0.85           C  
ATOM   3315  CD2 TYR A 207     113.822 105.429  72.202  1.00  0.85           C  
ATOM   3316  CE1 TYR A 207     114.102 107.750  73.713  1.00  0.85           C  
ATOM   3317  CE2 TYR A 207     115.090 105.823  72.642  1.00  0.85           C  
ATOM   3318  CZ  TYR A 207     115.219 106.986  73.387  1.00  0.85           C  
ATOM   3319  OH  TYR A 207     116.439 107.456  73.777  1.00  0.85           O  
ATOM   3320  H   TYR A 207     109.001 104.727  71.519  1.00  0.85           H  
ATOM   3321  HA  TYR A 207     111.107 103.803  73.011  1.00  0.85           H  
ATOM   3322  HB2 TYR A 207     110.705 106.648  71.901  1.00  0.85           H  
ATOM   3323  HB3 TYR A 207     111.404 105.303  71.053  1.00  0.85           H  
ATOM   3324  HD1 TYR A 207     111.978 107.956  73.547  1.00  0.85           H  
ATOM   3325  HD2 TYR A 207     113.732 104.530  71.603  1.00  0.85           H  
ATOM   3326  HE1 TYR A 207     114.209 108.655  74.306  1.00  0.85           H  
ATOM   3327  HE2 TYR A 207     115.963 105.233  72.373  1.00  0.85           H  
ATOM   3328  HH  TYR A 207     117.174 106.850  73.486  1.00  0.85           H  
ATOM   3329  N   TYR A 208     109.637 106.315  74.657  1.00  0.86           N  
ATOM   3330  CA  TYR A 208     109.502 106.893  75.986  1.00  0.86           C  
ATOM   3331  C   TYR A 208     108.562 106.035  76.860  1.00  0.86           C  
ATOM   3332  O   TYR A 208     108.840 105.840  78.048  1.00  0.86           O  
ATOM   3333  CB  TYR A 208     109.039 108.356  75.938  1.00  0.86           C  
ATOM   3334  CG  TYR A 208     110.144 109.396  76.049  1.00  0.86           C  
ATOM   3335  CD1 TYR A 208     110.922 109.515  77.211  1.00  0.86           C  
ATOM   3336  CD2 TYR A 208     110.366 110.313  75.011  1.00  0.86           C  
ATOM   3337  CE1 TYR A 208     111.872 110.541  77.347  1.00  0.86           C  
ATOM   3338  CE2 TYR A 208     111.327 111.326  75.136  1.00  0.86           C  
ATOM   3339  CZ  TYR A 208     112.063 111.449  76.312  1.00  0.86           C  
ATOM   3340  OH  TYR A 208     112.971 112.468  76.399  1.00  0.86           O  
ATOM   3341  H   TYR A 208     109.048 106.645  73.883  1.00  0.86           H  
ATOM   3342  HA  TYR A 208     110.484 106.829  76.472  1.00  0.86           H  
ATOM   3343  HB2 TYR A 208     108.331 108.556  76.749  1.00  0.86           H  
ATOM   3344  HB3 TYR A 208     108.482 108.534  75.012  1.00  0.86           H  
ATOM   3345  HD1 TYR A 208     110.787 108.816  78.034  1.00  0.86           H  
ATOM   3346  HD2 TYR A 208     109.778 110.248  74.099  1.00  0.86           H  
ATOM   3347  HE1 TYR A 208     112.449 110.611  78.265  1.00  0.86           H  
ATOM   3348  HE2 TYR A 208     111.492 112.024  74.319  1.00  0.86           H  
ATOM   3349  HH  TYR A 208     113.074 112.793  77.327  1.00  0.86           H  
ATOM   3350  N   SER A 209     107.379 105.556  76.326  1.00  0.89           N  
ATOM   3351  CA  SER A 209     106.383 104.885  77.185  1.00  0.89           C  
ATOM   3352  C   SER A 209     106.977 103.630  77.828  1.00  0.89           C  
ATOM   3353  O   SER A 209     106.655 103.279  78.963  1.00  0.89           O  
ATOM   3354  CB  SER A 209     105.105 104.469  76.437  1.00  0.89           C  
ATOM   3355  OG  SER A 209     103.999 104.174  77.307  1.00  0.89           O  
ATOM   3356  H   SER A 209     107.162 105.690  75.328  1.00  0.89           H  
ATOM   3357  HA  SER A 209     106.141 105.577  77.998  1.00  0.89           H  
ATOM   3358  HB2 SER A 209     105.284 103.609  75.786  1.00  0.89           H  
ATOM   3359  HB3 SER A 209     104.763 105.297  75.811  1.00  0.89           H  
ATOM   3360  HG  SER A 209     104.088 103.237  77.701  1.00  0.89           H  
ATOM   3361  N   LEU A 210     107.816 102.895  77.013  1.00  0.89           N  
ATOM   3362  CA  LEU A 210     108.377 101.622  77.455  1.00  0.89           C  
ATOM   3363  C   LEU A 210     109.447 101.827  78.542  1.00  0.89           C  
ATOM   3364  O   LEU A 210     109.805 100.914  79.286  1.00  0.89           O  
ATOM   3365  CB  LEU A 210     108.998 100.865  76.275  1.00  0.89           C  
ATOM   3366  CG  LEU A 210     107.969 100.296  75.278  1.00  0.89           C  
ATOM   3367  CD1 LEU A 210     108.677  99.899  73.982  1.00  0.89           C  
ATOM   3368  CD2 LEU A 210     107.237  99.087  75.860  1.00  0.89           C  
ATOM   3369  H   LEU A 210     108.025 103.251  76.064  1.00  0.89           H  
ATOM   3370  HA  LEU A 210     107.571 101.045  77.921  1.00  0.89           H  
ATOM   3371  HB2 LEU A 210     109.626 100.045  76.643  1.00  0.89           H  
ATOM   3372  HB3 LEU A 210     109.674 101.546  75.745  1.00  0.89           H  
ATOM   3373  HG  LEU A 210     107.224 101.060  75.029  1.00  0.89           H  
ATOM   3374 HD11 LEU A 210     109.134 100.772  73.505  1.00  0.89           H  
ATOM   3375 HD12 LEU A 210     109.475  99.180  74.180  1.00  0.89           H  
ATOM   3376 HD13 LEU A 210     107.977  99.455  73.268  1.00  0.89           H  
ATOM   3377 HD21 LEU A 210     107.939  98.333  76.228  1.00  0.89           H  
ATOM   3378 HD22 LEU A 210     106.596  99.386  76.693  1.00  0.89           H  
ATOM   3379 HD23 LEU A 210     106.598  98.613  75.108  1.00  0.89           H  
ATOM   3380  N   LEU A 211     110.076 103.052  78.516  1.00  0.87           N  
ATOM   3381  CA  LEU A 211     111.248 103.374  79.327  1.00  0.87           C  
ATOM   3382  C   LEU A 211     110.859 104.002  80.683  1.00  0.87           C  
ATOM   3383  O   LEU A 211     111.628 103.994  81.646  1.00  0.87           O  
ATOM   3384  CB  LEU A 211     112.156 104.313  78.515  1.00  0.87           C  
ATOM   3385  CG  LEU A 211     113.549 104.591  79.108  1.00  0.87           C  
ATOM   3386  CD1 LEU A 211     114.396 103.330  79.252  1.00  0.87           C  
ATOM   3387  CD2 LEU A 211     114.288 105.614  78.239  1.00  0.87           C  
ATOM   3388  H   LEU A 211     109.693 103.765  77.897  1.00  0.87           H  
ATOM   3389  HA  LEU A 211     111.761 102.432  79.545  1.00  0.87           H  
ATOM   3390  HB2 LEU A 211     111.638 105.271  78.374  1.00  0.87           H  
ATOM   3391  HB3 LEU A 211     112.289 103.886  77.512  1.00  0.87           H  
ATOM   3392  HG  LEU A 211     113.430 105.032  80.100  1.00  0.87           H  
ATOM   3393 HD11 LEU A 211     113.942 102.623  79.951  1.00  0.87           H  
ATOM   3394 HD12 LEU A 211     114.529 102.827  78.289  1.00  0.87           H  
ATOM   3395 HD13 LEU A 211     115.388 103.575  79.647  1.00  0.87           H  
ATOM   3396 HD21 LEU A 211     114.448 105.235  77.224  1.00  0.87           H  
ATOM   3397 HD22 LEU A 211     113.718 106.547  78.167  1.00  0.87           H  
ATOM   3398 HD23 LEU A 211     115.266 105.855  78.668  1.00  0.87           H  
ATOM   3399  N   MET A 212     109.649 104.658  80.731  1.00  0.87           N  
ATOM   3400  CA  MET A 212     109.249 105.531  81.846  1.00  0.87           C  
ATOM   3401  C   MET A 212     109.205 104.875  83.253  1.00  0.87           C  
ATOM   3402  O   MET A 212     109.683 105.468  84.234  1.00  0.87           O  
ATOM   3403  CB  MET A 212     107.904 106.204  81.520  1.00  0.87           C  
ATOM   3404  CG  MET A 212     108.109 107.528  80.782  1.00  0.87           C  
ATOM   3405  SD  MET A 212     106.547 108.054  80.004  1.00  0.87           S  
ATOM   3406  CE  MET A 212     107.111 109.617  79.308  1.00  0.87           C  
ATOM   3407  H   MET A 212     109.034 104.571  79.920  1.00  0.87           H  
ATOM   3408  HA  MET A 212     110.036 106.292  81.916  1.00  0.87           H  
ATOM   3409  HB2 MET A 212     107.336 106.391  82.437  1.00  0.87           H  
ATOM   3410  HB3 MET A 212     107.290 105.530  80.910  1.00  0.87           H  
ATOM   3411  HG2 MET A 212     108.870 107.430  80.003  1.00  0.87           H  
ATOM   3412  HG3 MET A 212     108.443 108.297  81.486  1.00  0.87           H  
ATOM   3413  HE1 MET A 212     107.334 110.313  80.116  1.00  0.87           H  
ATOM   3414  HE2 MET A 212     108.004 109.475  78.700  1.00  0.87           H  
ATOM   3415  HE3 MET A 212     106.323 110.039  78.683  1.00  0.87           H  
ATOM   3416  N   PRO A 213     108.593 103.649  83.419  1.00  0.91           N  
ATOM   3417  CA  PRO A 213     108.671 102.954  84.715  1.00  0.91           C  
ATOM   3418  C   PRO A 213     110.130 102.621  85.063  1.00  0.91           C  
ATOM   3419  O   PRO A 213     110.549 102.570  86.220  1.00  0.91           O  
ATOM   3420  CB  PRO A 213     107.869 101.668  84.515  1.00  0.91           C  
ATOM   3421  CG  PRO A 213     106.959 101.982  83.338  1.00  0.91           C  
ATOM   3422  CD  PRO A 213     107.798 102.898  82.461  1.00  0.91           C  
ATOM   3423  HA  PRO A 213     108.249 103.606  85.487  1.00  0.91           H  
ATOM   3424  HB2 PRO A 213     107.305 101.394  85.412  1.00  0.91           H  
ATOM   3425  HB3 PRO A 213     108.512 100.817  84.268  1.00  0.91           H  
ATOM   3426  HG2 PRO A 213     106.084 102.523  83.705  1.00  0.91           H  
ATOM   3427  HG3 PRO A 213     106.619 101.086  82.814  1.00  0.91           H  
ATOM   3428  HD2 PRO A 213     108.479 102.320  81.829  1.00  0.91           H  
ATOM   3429  HD3 PRO A 213     107.184 103.547  81.838  1.00  0.91           H  
ATOM   3430  N   ILE A 214     110.930 102.315  83.977  1.00  0.88           N  
ATOM   3431  CA  ILE A 214     112.308 101.842  84.122  1.00  0.88           C  
ATOM   3432  C   ILE A 214     113.172 103.030  84.575  1.00  0.88           C  
ATOM   3433  O   ILE A 214     114.109 102.872  85.368  1.00  0.88           O  
ATOM   3434  CB  ILE A 214     112.824 101.139  82.842  1.00  0.88           C  
ATOM   3435  CG1 ILE A 214     112.370  99.663  82.772  1.00  0.88           C  
ATOM   3436  CG2 ILE A 214     114.356 101.173  82.727  1.00  0.88           C  
ATOM   3437  CD1 ILE A 214     110.867  99.451  82.702  1.00  0.88           C  
ATOM   3438  H   ILE A 214     110.547 102.435  83.040  1.00  0.88           H  
ATOM   3439  HA  ILE A 214     112.316 101.131  84.958  1.00  0.88           H  
ATOM   3440  HB  ILE A 214     112.428 101.647  81.955  1.00  0.88           H  
ATOM   3441 HG12 ILE A 214     112.759  99.115  83.637  1.00  0.88           H  
ATOM   3442 HG13 ILE A 214     112.811  99.198  81.884  1.00  0.88           H  
ATOM   3443 HG21 ILE A 214     114.723 102.196  82.598  1.00  0.88           H  
ATOM   3444 HG22 ILE A 214     114.831 100.745  83.616  1.00  0.88           H  
ATOM   3445 HG23 ILE A 214     114.699 100.602  81.858  1.00  0.88           H  
ATOM   3446 HD11 ILE A 214     110.396  99.662  83.665  1.00  0.88           H  
ATOM   3447 HD12 ILE A 214     110.409 100.082  81.935  1.00  0.88           H  
ATOM   3448 HD13 ILE A 214     110.647  98.406  82.458  1.00  0.88           H  
ATOM   3449  N   LEU A 215     112.870 104.260  84.020  1.00  0.89           N  
ATOM   3450  CA  LEU A 215     113.530 105.461  84.517  1.00  0.89           C  
ATOM   3451  C   LEU A 215     113.358 105.564  86.048  1.00  0.89           C  
ATOM   3452  O   LEU A 215     114.233 106.058  86.758  1.00  0.89           O  
ATOM   3453  CB  LEU A 215     112.960 106.760  83.927  1.00  0.89           C  
ATOM   3454  CG  LEU A 215     113.123 106.940  82.412  1.00  0.89           C  
ATOM   3455  CD1 LEU A 215     112.499 108.265  81.978  1.00  0.89           C  
ATOM   3456  CD2 LEU A 215     114.578 106.849  81.971  1.00  0.89           C  
ATOM   3457  H   LEU A 215     112.228 104.289  83.215  1.00  0.89           H  
ATOM   3458  HA  LEU A 215     114.601 105.355  84.315  1.00  0.89           H  
ATOM   3459  HB2 LEU A 215     113.437 107.611  84.433  1.00  0.89           H  
ATOM   3460  HB3 LEU A 215     111.894 106.835  84.173  1.00  0.89           H  
ATOM   3461  HG  LEU A 215     112.567 106.157  81.899  1.00  0.89           H  
ATOM   3462 HD11 LEU A 215     111.435 108.288  82.235  1.00  0.89           H  
ATOM   3463 HD12 LEU A 215     112.980 109.115  82.471  1.00  0.89           H  
ATOM   3464 HD13 LEU A 215     112.578 108.401  80.895  1.00  0.89           H  
ATOM   3465 HD21 LEU A 215     115.227 107.476  82.588  1.00  0.89           H  
ATOM   3466 HD22 LEU A 215     114.930 105.817  82.044  1.00  0.89           H  
ATOM   3467 HD23 LEU A 215     114.697 107.155  80.927  1.00  0.89           H  
ATOM   3468  N   THR A 216     112.117 105.186  86.516  1.00  0.88           N  
ATOM   3469  CA  THR A 216     111.676 105.387  87.902  1.00  0.88           C  
ATOM   3470  C   THR A 216     112.208 104.263  88.819  1.00  0.88           C  
ATOM   3471  O   THR A 216     112.564 104.476  89.984  1.00  0.88           O  
ATOM   3472  CB  THR A 216     110.141 105.494  87.944  1.00  0.88           C  
ATOM   3473  OG1 THR A 216     109.702 106.529  87.054  1.00  0.88           O  
ATOM   3474  CG2 THR A 216     109.625 105.853  89.334  1.00  0.88           C  
ATOM   3475  H   THR A 216     111.475 104.751  85.855  1.00  0.88           H  
ATOM   3476  HA  THR A 216     112.129 106.328  88.239  1.00  0.88           H  
ATOM   3477  HB  THR A 216     109.664 104.562  87.624  1.00  0.88           H  
ATOM   3478 HG21 THR A 216     109.799 105.046  90.051  1.00  0.88           H  
ATOM   3479 HG22 THR A 216     110.105 106.763  89.710  1.00  0.88           H  
ATOM   3480 HG23 THR A 216     108.550 106.061  89.303  1.00  0.88           H  
ATOM   3481  HG1 THR A 216     109.852 106.237  86.128  1.00  0.88           H  
ATOM   3482  N   LEU A 217     112.184 102.987  88.281  1.00  0.87           N  
ATOM   3483  CA  LEU A 217     112.710 101.830  89.008  1.00  0.87           C  
ATOM   3484  C   LEU A 217     114.237 101.950  89.134  1.00  0.87           C  
ATOM   3485  O   LEU A 217     114.825 101.602  90.160  1.00  0.87           O  
ATOM   3486  CB  LEU A 217     112.372 100.506  88.311  1.00  0.87           C  
ATOM   3487  CG  LEU A 217     110.887 100.101  88.394  1.00  0.87           C  
ATOM   3488  CD1 LEU A 217     110.619  98.935  87.440  1.00  0.87           C  
ATOM   3489  CD2 LEU A 217     110.470  99.716  89.814  1.00  0.87           C  
ATOM   3490  H   LEU A 217     111.737 102.841  87.362  1.00  0.87           H  
ATOM   3491  HA  LEU A 217     112.306 101.865  90.026  1.00  0.87           H  
ATOM   3492  HB2 LEU A 217     112.983  99.700  88.741  1.00  0.87           H  
ATOM   3493  HB3 LEU A 217     112.670 100.575  87.257  1.00  0.87           H  
ATOM   3494  HG  LEU A 217     110.257 100.939  88.080  1.00  0.87           H  
ATOM   3495 HD11 LEU A 217     110.877  99.205  86.410  1.00  0.87           H  
ATOM   3496 HD12 LEU A 217     111.202  98.050  87.717  1.00  0.87           H  
ATOM   3497 HD13 LEU A 217     109.560  98.661  87.453  1.00  0.87           H  
ATOM   3498 HD21 LEU A 217     111.103  98.917  90.210  1.00  0.87           H  
ATOM   3499 HD22 LEU A 217     110.534 100.569  90.495  1.00  0.87           H  
ATOM   3500 HD23 LEU A 217     109.433  99.363  89.831  1.00  0.87           H  
ATOM   3501  N   THR A 218     114.902 102.390  87.998  1.00  0.88           N  
ATOM   3502  CA  THR A 218     116.361 102.552  88.021  1.00  0.88           C  
ATOM   3503  C   THR A 218     116.764 103.921  88.599  1.00  0.88           C  
ATOM   3504  O   THR A 218     117.937 104.278  88.696  1.00  0.88           O  
ATOM   3505  CB  THR A 218     117.048 102.320  86.664  1.00  0.88           C  
ATOM   3506  OG1 THR A 218     116.560 103.216  85.665  1.00  0.88           O  
ATOM   3507  CG2 THR A 218     116.882 100.887  86.170  1.00  0.88           C  
ATOM   3508  H   THR A 218     114.376 102.616  87.144  1.00  0.88           H  
ATOM   3509  HA  THR A 218     116.763 101.817  88.731  1.00  0.88           H  
ATOM   3510  HB  THR A 218     118.120 102.524  86.758  1.00  0.88           H  
ATOM   3511 HG21 THR A 218     117.304 100.171  86.881  1.00  0.88           H  
ATOM   3512 HG22 THR A 218     115.828 100.640  86.009  1.00  0.88           H  
ATOM   3513 HG23 THR A 218     117.384 100.756  85.205  1.00  0.88           H  
ATOM   3514  HG1 THR A 218     115.616 102.989  85.481  1.00  0.88           H  
ATOM   3515  N   ARG A 219     115.719 104.697  89.058  1.00  0.79           N  
ATOM   3516  CA  ARG A 219     115.907 105.890  89.858  1.00  0.79           C  
ATOM   3517  C   ARG A 219     116.588 107.002  89.072  1.00  0.79           C  
ATOM   3518  O   ARG A 219     117.135 107.960  89.624  1.00  0.79           O  
ATOM   3519  CB  ARG A 219     116.685 105.581  91.145  1.00  0.79           C  
ATOM   3520  CG  ARG A 219     116.223 106.446  92.320  1.00  0.79           C  
ATOM   3521  CD  ARG A 219     115.597 105.601  93.420  1.00  0.79           C  
ATOM   3522  NE  ARG A 219     114.427 104.846  92.954  1.00  0.79           N  
ATOM   3523  CZ  ARG A 219     113.621 104.167  93.811  1.00  0.79           C  
ATOM   3524  NH1 ARG A 219     112.505 103.573  93.324  1.00  0.79           N  
ATOM   3525  NH2 ARG A 219     113.887 104.096  95.143  1.00  0.79           N1+
ATOM   3526  H   ARG A 219     114.777 104.400  88.833  1.00  0.79           H  
ATOM   3527  HA  ARG A 219     114.893 106.237  90.087  1.00  0.79           H  
ATOM   3528  HB2 ARG A 219     117.757 105.752  90.986  1.00  0.79           H  
ATOM   3529  HB3 ARG A 219     116.589 104.518  91.401  1.00  0.79           H  
ATOM   3530  HG2 ARG A 219     115.513 107.217  92.000  1.00  0.79           H  
ATOM   3531  HG3 ARG A 219     117.089 106.972  92.739  1.00  0.79           H  
ATOM   3532  HD2 ARG A 219     115.280 106.266  94.230  1.00  0.79           H  
ATOM   3533  HD3 ARG A 219     116.334 104.887  93.803  1.00  0.79           H  
ATOM   3534  HE  ARG A 219     114.146 104.845  91.972  1.00  0.79           H  
ATOM   3535 HH11 ARG A 219     111.861 103.069  93.925  1.00  0.79           H  
ATOM   3536 HH12 ARG A 219     112.285 103.609  92.327  1.00  0.79           H  
ATOM   3537 HH21 ARG A 219     114.772 104.421  95.516  1.00  0.79           H  
ATOM   3538 HH22 ARG A 219     113.215 103.694  95.786  1.00  0.79           H  
ATOM   3539  N   ALA A 220     116.416 106.963  87.710  1.00  0.89           N  
ATOM   3540  CA  ALA A 220     117.300 107.629  86.760  1.00  0.89           C  
ATOM   3541  C   ALA A 220     117.011 109.118  86.580  1.00  0.89           C  
ATOM   3542  O   ALA A 220     117.240 109.709  85.526  1.00  0.89           O  
ATOM   3543  CB  ALA A 220     117.249 106.910  85.420  1.00  0.89           C  
ATOM   3544  H   ALA A 220     115.619 106.422  87.338  1.00  0.89           H  
ATOM   3545  HA  ALA A 220     118.316 107.564  87.168  1.00  0.89           H  
ATOM   3546  HB1 ALA A 220     117.443 105.841  85.544  1.00  0.89           H  
ATOM   3547  HB2 ALA A 220     116.266 107.020  84.951  1.00  0.89           H  
ATOM   3548  HB3 ALA A 220     117.989 107.314  84.725  1.00  0.89           H  
ATOM   3549  N   LEU A 221     116.658 109.769  87.743  1.00  0.87           N  
ATOM   3550  CA  LEU A 221     116.353 111.189  87.786  1.00  0.87           C  
ATOM   3551  C   LEU A 221     116.898 111.843  89.066  1.00  0.87           C  
ATOM   3552  O   LEU A 221     116.602 112.993  89.393  1.00  0.87           O  
ATOM   3553  CB  LEU A 221     114.834 111.424  87.681  1.00  0.87           C  
ATOM   3554  CG  LEU A 221     114.479 112.502  86.638  1.00  0.87           C  
ATOM   3555  CD1 LEU A 221     114.504 111.918  85.223  1.00  0.87           C  
ATOM   3556  CD2 LEU A 221     113.103 113.099  86.924  1.00  0.87           C  
ATOM   3557  H   LEU A 221     116.612 109.211  88.601  1.00  0.87           H  
ATOM   3558  HA  LEU A 221     116.885 111.670  86.956  1.00  0.87           H  
ATOM   3559  HB2 LEU A 221     114.436 111.716  88.661  1.00  0.87           H  
ATOM   3560  HB3 LEU A 221     114.317 110.492  87.420  1.00  0.87           H  
ATOM   3561  HG  LEU A 221     115.205 113.322  86.700  1.00  0.87           H  
ATOM   3562 HD11 LEU A 221     115.523 111.657  84.924  1.00  0.87           H  
ATOM   3563 HD12 LEU A 221     113.887 111.016  85.152  1.00  0.87           H  
ATOM   3564 HD13 LEU A 221     114.116 112.634  84.493  1.00  0.87           H  
ATOM   3565 HD21 LEU A 221     112.321 112.343  86.837  1.00  0.87           H  
ATOM   3566 HD22 LEU A 221     113.060 113.525  87.932  1.00  0.87           H  
ATOM   3567 HD23 LEU A 221     112.879 113.904  86.216  1.00  0.87           H  
ATOM   3568  N   THR A 222     117.843 111.102  89.753  1.00  0.86           N  
ATOM   3569  CA  THR A 222     118.264 111.493  91.100  1.00  0.86           C  
ATOM   3570  C   THR A 222     119.326 112.604  91.193  1.00  0.86           C  
ATOM   3571  O   THR A 222     119.833 112.864  92.289  1.00  0.86           O  
ATOM   3572  CB  THR A 222     118.730 110.281  91.951  1.00  0.86           C  
ATOM   3573  OG1 THR A 222     118.976 110.671  93.311  1.00  0.86           O  
ATOM   3574  CG2 THR A 222     119.988 109.598  91.420  1.00  0.86           C  
ATOM   3575  H   THR A 222     118.232 110.276  89.295  1.00  0.86           H  
ATOM   3576  HA  THR A 222     117.383 111.924  91.596  1.00  0.86           H  
ATOM   3577  HB  THR A 222     117.923 109.539  91.980  1.00  0.86           H  
ATOM   3578 HG21 THR A 222     119.852 109.222  90.403  1.00  0.86           H  
ATOM   3579 HG22 THR A 222     120.848 110.277  91.431  1.00  0.86           H  
ATOM   3580 HG23 THR A 222     120.255 108.752  92.063  1.00  0.86           H  
ATOM   3581  HG1 THR A 222     119.514 111.499  93.282  1.00  0.86           H  
ATOM   3582  N   ALA A 223     119.619 113.277  90.030  1.00  0.86           N  
ATOM   3583  CA  ALA A 223     120.635 114.323  89.953  1.00  0.86           C  
ATOM   3584  C   ALA A 223     120.084 115.749  89.841  1.00  0.86           C  
ATOM   3585  O   ALA A 223     120.819 116.739  89.877  1.00  0.86           O  
ATOM   3586  CB  ALA A 223     121.532 114.072  88.749  1.00  0.86           C  
ATOM   3587  H   ALA A 223     119.115 113.007  89.189  1.00  0.86           H  
ATOM   3588  HA  ALA A 223     121.243 114.285  90.862  1.00  0.86           H  
ATOM   3589  HB1 ALA A 223     121.940 113.056  88.763  1.00  0.86           H  
ATOM   3590  HB2 ALA A 223     120.960 114.197  87.824  1.00  0.86           H  
ATOM   3591  HB3 ALA A 223     122.368 114.778  88.719  1.00  0.86           H  
ATOM   3592  N   GLU A 224     118.723 115.879  89.663  1.00  0.81           N  
ATOM   3593  CA  GLU A 224     118.130 117.190  89.377  1.00  0.81           C  
ATOM   3594  C   GLU A 224     117.904 118.052  90.644  1.00  0.81           C  
ATOM   3595  O   GLU A 224     117.121 119.003  90.645  1.00  0.81           O  
ATOM   3596  CB  GLU A 224     116.810 117.087  88.605  1.00  0.81           C  
ATOM   3597  CG  GLU A 224     116.899 116.354  87.281  1.00  0.81           C  
ATOM   3598  CD  GLU A 224     117.680 117.058  86.196  1.00  0.81           C  
ATOM   3599  OE1 GLU A 224     118.736 116.457  85.780  1.00  0.81           O  
ATOM   3600  OE2 GLU A 224     117.206 118.082  85.627  1.00  0.81           O1-
ATOM   3601  H   GLU A 224     118.125 115.057  89.734  1.00  0.81           H  
ATOM   3602  HA  GLU A 224     118.846 117.749  88.766  1.00  0.81           H  
ATOM   3603  HB2 GLU A 224     116.419 118.094  88.421  1.00  0.81           H  
ATOM   3604  HB3 GLU A 224     116.072 116.573  89.232  1.00  0.81           H  
ATOM   3605  HG2 GLU A 224     115.880 116.215  86.899  1.00  0.81           H  
ATOM   3606  HG3 GLU A 224     117.301 115.345  87.430  1.00  0.81           H  
ATOM   3607  N   SER A 225     118.702 117.734  91.723  1.00  0.84           N  
ATOM   3608  CA  SER A 225     118.741 118.512  92.949  1.00  0.84           C  
ATOM   3609  C   SER A 225     120.168 118.945  93.326  1.00  0.84           C  
ATOM   3610  O   SER A 225     120.360 119.545  94.392  1.00  0.84           O  
ATOM   3611  CB  SER A 225     118.163 117.718  94.126  1.00  0.84           C  
ATOM   3612  OG  SER A 225     118.022 118.538  95.287  1.00  0.84           O  
ATOM   3613  H   SER A 225     119.284 116.907  91.659  1.00  0.84           H  
ATOM   3614  HA  SER A 225     118.172 119.438  92.815  1.00  0.84           H  
ATOM   3615  HB2 SER A 225     118.805 116.869  94.387  1.00  0.84           H  
ATOM   3616  HB3 SER A 225     117.173 117.321  93.881  1.00  0.84           H  
ATOM   3617  HG  SER A 225     118.865 119.031  95.386  1.00  0.84           H  
ATOM   3618  N   HIS A 226     121.154 118.642  92.415  1.00  0.83           N  
ATOM   3619  CA  HIS A 226     122.577 118.911  92.652  1.00  0.83           C  
ATOM   3620  C   HIS A 226     122.915 120.097  91.764  1.00  0.83           C  
ATOM   3621  O   HIS A 226     122.616 120.108  90.566  1.00  0.83           O  
ATOM   3622  CB  HIS A 226     123.464 117.723  92.282  1.00  0.83           C  
ATOM   3623  CG  HIS A 226     123.221 116.543  93.158  1.00  0.83           C  
ATOM   3624  CD2 HIS A 226     123.974 116.079  94.216  1.00  0.83           C  
ATOM   3625  ND1 HIS A 226     122.116 115.743  92.967  1.00  0.83           N  
ATOM   3626  NE2 HIS A 226     123.311 114.971  94.665  1.00  0.83           N  
ATOM   3627  CE1 HIS A 226     122.201 114.810  93.887  1.00  0.83           C  
ATOM   3628  H   HIS A 226     120.899 118.225  91.518  1.00  0.83           H  
ATOM   3629  HA  HIS A 226     122.720 119.179  93.702  1.00  0.83           H  
ATOM   3630  HB2 HIS A 226     124.516 118.021  92.364  1.00  0.83           H  
ATOM   3631  HB3 HIS A 226     123.306 117.428  91.237  1.00  0.83           H  
ATOM   3632  HD2 HIS A 226     124.898 116.423  94.664  1.00  0.83           H  
ATOM   3633  HE2 HIS A 226     123.583 114.377  95.437  1.00  0.83           H  
ATOM   3634  HE1 HIS A 226     121.499 114.001  94.036  1.00  0.83           H  
ATOM   3635  N   VAL A 227     123.542 121.168  92.370  1.00  0.91           N  
ATOM   3636  CA  VAL A 227     123.626 122.432  91.647  1.00  0.91           C  
ATOM   3637  C   VAL A 227     124.449 122.223  90.356  1.00  0.91           C  
ATOM   3638  O   VAL A 227     125.571 121.728  90.352  1.00  0.91           O  
ATOM   3639  CB  VAL A 227     124.084 123.611  92.524  1.00  0.91           C  
ATOM   3640  CG1 VAL A 227     125.552 123.548  92.929  1.00  0.91           C  
ATOM   3641  CG2 VAL A 227     123.799 124.950  91.837  1.00  0.91           C  
ATOM   3642  H   VAL A 227     123.933 121.072  93.321  1.00  0.91           H  
ATOM   3643  HA  VAL A 227     122.593 122.643  91.346  1.00  0.91           H  
ATOM   3644  HB  VAL A 227     123.491 123.587  93.449  1.00  0.91           H  
ATOM   3645 HG11 VAL A 227     125.794 122.589  93.389  1.00  0.91           H  
ATOM   3646 HG12 VAL A 227     126.206 123.694  92.066  1.00  0.91           H  
ATOM   3647 HG13 VAL A 227     125.786 124.333  93.656  1.00  0.91           H  
ATOM   3648 HG21 VAL A 227     124.388 125.066  90.920  1.00  0.91           H  
ATOM   3649 HG22 VAL A 227     122.740 125.038  91.573  1.00  0.91           H  
ATOM   3650 HG23 VAL A 227     124.045 125.786  92.501  1.00  0.91           H  
ATOM   3651  N   ASP A 228     123.734 122.551  89.213  1.00  0.89           N  
ATOM   3652  CA  ASP A 228     124.148 122.390  87.807  1.00  0.89           C  
ATOM   3653  C   ASP A 228     123.869 120.988  87.221  1.00  0.89           C  
ATOM   3654  O   ASP A 228     123.935 120.752  86.011  1.00  0.89           O  
ATOM   3655  CB  ASP A 228     125.588 122.785  87.519  1.00  0.89           C  
ATOM   3656  CG  ASP A 228     125.844 124.227  87.910  1.00  0.89           C  
ATOM   3657  OD1 ASP A 228     124.992 125.080  87.549  1.00  0.89           O  
ATOM   3658  OD2 ASP A 228     126.929 124.417  88.551  1.00  0.89           O1-
ATOM   3659  H   ASP A 228     122.810 122.950  89.336  1.00  0.89           H  
ATOM   3660  HA  ASP A 228     123.470 123.053  87.253  1.00  0.89           H  
ATOM   3661  HB2 ASP A 228     125.799 122.697  86.446  1.00  0.89           H  
ATOM   3662  HB3 ASP A 228     126.294 122.114  88.020  1.00  0.89           H  
ATOM   3663  N   THR A 229     123.563 120.008  88.131  1.00  0.86           N  
ATOM   3664  CA  THR A 229     123.347 118.598  87.799  1.00  0.86           C  
ATOM   3665  C   THR A 229     124.657 117.836  87.476  1.00  0.86           C  
ATOM   3666  O   THR A 229     124.680 116.769  86.864  1.00  0.86           O  
ATOM   3667  CB  THR A 229     122.156 118.358  86.844  1.00  0.86           C  
ATOM   3668  OG1 THR A 229     122.388 118.749  85.477  1.00  0.86           O  
ATOM   3669  CG2 THR A 229     120.921 119.123  87.329  1.00  0.86           C  
ATOM   3670  H   THR A 229     123.421 120.262  89.117  1.00  0.86           H  
ATOM   3671  HA  THR A 229     123.047 118.158  88.761  1.00  0.86           H  
ATOM   3672  HB  THR A 229     121.929 117.286  86.822  1.00  0.86           H  
ATOM   3673 HG21 THR A 229     120.749 118.975  88.398  1.00  0.86           H  
ATOM   3674 HG22 THR A 229     121.016 120.198  87.138  1.00  0.86           H  
ATOM   3675 HG23 THR A 229     120.026 118.804  86.792  1.00  0.86           H  
ATOM   3676  HG1 THR A 229     122.955 119.563  85.528  1.00  0.86           H  
ATOM   3677  N   ASP A 230     125.751 118.362  88.154  1.00  0.81           N  
ATOM   3678  CA  ASP A 230     127.017 117.658  88.355  1.00  0.81           C  
ATOM   3679  C   ASP A 230     126.900 117.079  89.771  1.00  0.81           C  
ATOM   3680  O   ASP A 230     126.496 117.745  90.726  1.00  0.81           O  
ATOM   3681  CB  ASP A 230     128.212 118.604  88.316  1.00  0.81           C  
ATOM   3682  CG  ASP A 230     129.440 117.720  88.506  1.00  0.81           C  
ATOM   3683  OD1 ASP A 230     129.922 117.673  89.683  1.00  0.81           O  
ATOM   3684  OD2 ASP A 230     129.786 117.065  87.485  1.00  0.81           O1-
ATOM   3685  H   ASP A 230     125.637 119.275  88.590  1.00  0.81           H  
ATOM   3686  HA  ASP A 230     127.099 116.850  87.620  1.00  0.81           H  
ATOM   3687  HB2 ASP A 230     128.159 119.362  89.104  1.00  0.81           H  
ATOM   3688  HB3 ASP A 230     128.268 119.128  87.356  1.00  0.81           H  
ATOM   3689  N   LEU A 231     127.339 115.776  89.905  1.00  0.86           N  
ATOM   3690  CA  LEU A 231     127.195 115.099  91.185  1.00  0.86           C  
ATOM   3691  C   LEU A 231     128.250 115.501  92.238  1.00  0.86           C  
ATOM   3692  O   LEU A 231     128.138 115.129  93.409  1.00  0.86           O  
ATOM   3693  CB  LEU A 231     127.194 113.573  91.012  1.00  0.86           C  
ATOM   3694  CG  LEU A 231     125.983 113.017  90.232  1.00  0.86           C  
ATOM   3695  CD1 LEU A 231     126.129 111.502  90.071  1.00  0.86           C  
ATOM   3696  CD2 LEU A 231     124.650 113.331  90.915  1.00  0.86           C  
ATOM   3697  H   LEU A 231     127.767 115.291  89.119  1.00  0.86           H  
ATOM   3698  HA  LEU A 231     126.242 115.421  91.621  1.00  0.86           H  
ATOM   3699  HB2 LEU A 231     127.225 113.092  91.999  1.00  0.86           H  
ATOM   3700  HB3 LEU A 231     128.119 113.271  90.502  1.00  0.86           H  
ATOM   3701  HG  LEU A 231     125.966 113.458  89.227  1.00  0.86           H  
ATOM   3702 HD11 LEU A 231     127.044 111.255  89.523  1.00  0.86           H  
ATOM   3703 HD12 LEU A 231     126.169 111.000  91.044  1.00  0.86           H  
ATOM   3704 HD13 LEU A 231     125.282 111.087  89.515  1.00  0.86           H  
ATOM   3705 HD21 LEU A 231     124.659 113.022  91.966  1.00  0.86           H  
ATOM   3706 HD22 LEU A 231     124.422 114.400  90.872  1.00  0.86           H  
ATOM   3707 HD23 LEU A 231     123.826 112.808  90.419  1.00  0.86           H  
ATOM   3708  N   THR A 232     129.322 116.258  91.810  1.00  0.91           N  
ATOM   3709  CA  THR A 232     130.390 116.660  92.731  1.00  0.91           C  
ATOM   3710  C   THR A 232     130.018 117.949  93.480  1.00  0.91           C  
ATOM   3711  O   THR A 232     130.642 118.338  94.468  1.00  0.91           O  
ATOM   3712  CB  THR A 232     131.752 116.869  92.035  1.00  0.91           C  
ATOM   3713  OG1 THR A 232     131.732 117.982  91.137  1.00  0.91           O  
ATOM   3714  CG2 THR A 232     132.225 115.633  91.279  1.00  0.91           C  
ATOM   3715  H   THR A 232     129.387 116.600  90.834  1.00  0.91           H  
ATOM   3716  HA  THR A 232     130.494 115.873  93.488  1.00  0.91           H  
ATOM   3717  HB  THR A 232     132.503 117.111  92.797  1.00  0.91           H  
ATOM   3718 HG21 THR A 232     132.280 114.762  91.938  1.00  0.91           H  
ATOM   3719 HG22 THR A 232     131.564 115.397  90.438  1.00  0.91           H  
ATOM   3720 HG23 THR A 232     133.218 115.808  90.851  1.00  0.91           H  
ATOM   3721  HG1 THR A 232     130.980 117.835  90.475  1.00  0.91           H  
ATOM   3722  N   LYS A 233     129.018 118.684  92.890  1.00  0.90           N  
ATOM   3723  CA  LYS A 233     128.593 119.991  93.363  1.00  0.90           C  
ATOM   3724  C   LYS A 233     127.421 119.798  94.349  1.00  0.90           C  
ATOM   3725  O   LYS A 233     126.657 118.831  94.276  1.00  0.90           O  
ATOM   3726  CB  LYS A 233     128.230 120.885  92.177  1.00  0.90           C  
ATOM   3727  CG  LYS A 233     129.452 121.162  91.290  1.00  0.90           C  
ATOM   3728  CD  LYS A 233     129.174 122.165  90.172  1.00  0.90           C  
ATOM   3729  CE  LYS A 233     129.151 123.599  90.679  1.00  0.90           C  
ATOM   3730  NZ  LYS A 233     128.955 124.510  89.545  1.00  0.90           N1+
ATOM   3731  H   LYS A 233     128.535 118.275  92.092  1.00  0.90           H  
ATOM   3732  HA  LYS A 233     129.432 120.433  93.912  1.00  0.90           H  
ATOM   3733  HB2 LYS A 233     127.816 121.829  92.533  1.00  0.90           H  
ATOM   3734  HB3 LYS A 233     127.446 120.406  91.578  1.00  0.90           H  
ATOM   3735  HG2 LYS A 233     129.777 120.223  90.829  1.00  0.90           H  
ATOM   3736  HG3 LYS A 233     130.291 121.515  91.902  1.00  0.90           H  
ATOM   3737  HD2 LYS A 233     128.234 121.918  89.666  1.00  0.90           H  
ATOM   3738  HD3 LYS A 233     129.969 122.067  89.421  1.00  0.90           H  
ATOM   3739  HE2 LYS A 233     130.105 123.874  91.139  1.00  0.90           H  
ATOM   3740  HE3 LYS A 233     128.344 123.790  91.387  1.00  0.90           H  
ATOM   3741  HZ1 LYS A 233     129.559 124.315  88.743  1.00  0.90           H  
ATOM   3742  HZ2 LYS A 233     127.950 124.415  89.116  1.00  0.90           H  
ATOM   3743  HZ3 LYS A 233     129.012 125.506  89.776  1.00  0.90           H  
ATOM   3744  N   PRO A 234     127.265 120.755  95.342  1.00  0.91           N  
ATOM   3745  CA  PRO A 234     126.307 120.568  96.439  1.00  0.91           C  
ATOM   3746  C   PRO A 234     124.832 120.669  96.008  1.00  0.91           C  
ATOM   3747  O   PRO A 234     124.469 120.900  94.854  1.00  0.91           O  
ATOM   3748  CB  PRO A 234     126.682 121.658  97.448  1.00  0.91           C  
ATOM   3749  CG  PRO A 234     127.260 122.762  96.569  1.00  0.91           C  
ATOM   3750  CD  PRO A 234     128.023 121.987  95.508  1.00  0.91           C  
ATOM   3751  HA  PRO A 234     126.451 119.568  96.867  1.00  0.91           H  
ATOM   3752  HB2 PRO A 234     127.463 121.285  98.122  1.00  0.91           H  
ATOM   3753  HB3 PRO A 234     125.852 122.021  98.060  1.00  0.91           H  
ATOM   3754  HG2 PRO A 234     127.898 123.457  97.122  1.00  0.91           H  
ATOM   3755  HG3 PRO A 234     126.446 123.334  96.108  1.00  0.91           H  
ATOM   3756  HD2 PRO A 234     128.116 122.539  94.572  1.00  0.91           H  
ATOM   3757  HD3 PRO A 234     129.025 121.717  95.862  1.00  0.91           H  
ATOM   3758  N   TYR A 235     123.928 120.427  97.031  1.00  0.81           N  
ATOM   3759  CA  TYR A 235     122.494 120.296  96.762  1.00  0.81           C  
ATOM   3760  C   TYR A 235     121.873 121.699  96.612  1.00  0.81           C  
ATOM   3761  O   TYR A 235     122.224 122.663  97.293  1.00  0.81           O  
ATOM   3762  CB  TYR A 235     121.750 119.539  97.873  1.00  0.81           C  
ATOM   3763  CG  TYR A 235     121.877 118.031  97.805  1.00  0.81           C  
ATOM   3764  CD1 TYR A 235     123.078 117.384  98.124  1.00  0.81           C  
ATOM   3765  CD2 TYR A 235     120.765 117.247  97.460  1.00  0.81           C  
ATOM   3766  CE1 TYR A 235     123.159 115.988  98.120  1.00  0.81           C  
ATOM   3767  CE2 TYR A 235     120.844 115.850  97.453  1.00  0.81           C  
ATOM   3768  CZ  TYR A 235     122.039 115.230  97.798  1.00  0.81           C  
ATOM   3769  OH  TYR A 235     122.156 113.869  97.824  1.00  0.81           O  
ATOM   3770  H   TYR A 235     124.245 120.355  97.991  1.00  0.81           H  
ATOM   3771  HA  TYR A 235     122.392 119.763  95.813  1.00  0.81           H  
ATOM   3772  HB2 TYR A 235     120.683 119.796  97.841  1.00  0.81           H  
ATOM   3773  HB3 TYR A 235     122.095 119.872  98.862  1.00  0.81           H  
ATOM   3774  HD1 TYR A 235     123.963 117.952  98.396  1.00  0.81           H  
ATOM   3775  HD2 TYR A 235     119.816 117.715  97.209  1.00  0.81           H  
ATOM   3776  HE1 TYR A 235     124.092 115.495  98.375  1.00  0.81           H  
ATOM   3777  HE2 TYR A 235     119.968 115.273  97.174  1.00  0.81           H  
ATOM   3778  HH  TYR A 235     121.260 113.490  97.811  1.00  0.81           H  
ATOM   3779  N   ILE A 236     120.827 121.760  95.703  1.00  0.82           N  
ATOM   3780  CA  ILE A 236     120.111 123.007  95.435  1.00  0.82           C  
ATOM   3781  C   ILE A 236     119.151 123.209  96.617  1.00  0.82           C  
ATOM   3782  O   ILE A 236     118.172 122.492  96.825  1.00  0.82           O  
ATOM   3783  CB  ILE A 236     119.304 122.967  94.111  1.00  0.82           C  
ATOM   3784  CG1 ILE A 236     120.228 122.728  92.903  1.00  0.82           C  
ATOM   3785  CG2 ILE A 236     118.522 124.279  93.923  1.00  0.82           C  
ATOM   3786  CD1 ILE A 236     119.482 122.439  91.607  1.00  0.82           C  
ATOM   3787  H   ILE A 236     120.554 120.902  95.202  1.00  0.82           H  
ATOM   3788  HA  ILE A 236     120.846 123.820  95.401  1.00  0.82           H  
ATOM   3789  HB  ILE A 236     118.583 122.141  94.162  1.00  0.82           H  
ATOM   3790 HG12 ILE A 236     120.881 121.875  93.102  1.00  0.82           H  
ATOM   3791 HG13 ILE A 236     120.879 123.598  92.758  1.00  0.82           H  
ATOM   3792 HG21 ILE A 236     117.821 124.453  94.745  1.00  0.82           H  
ATOM   3793 HG22 ILE A 236     119.202 125.137  93.874  1.00  0.82           H  
ATOM   3794 HG23 ILE A 236     117.931 124.266  93.004  1.00  0.82           H  
ATOM   3795 HD11 ILE A 236     118.773 121.615  91.735  1.00  0.82           H  
ATOM   3796 HD12 ILE A 236     118.934 123.315  91.251  1.00  0.82           H  
ATOM   3797 HD13 ILE A 236     120.189 122.154  90.821  1.00  0.82           H  
ATOM   3798  N   LYS A 237     119.493 124.254  97.460  1.00  0.79           N  
ATOM   3799  CA  LYS A 237     118.660 124.582  98.602  1.00  0.79           C  
ATOM   3800  C   LYS A 237     117.542 125.548  98.200  1.00  0.79           C  
ATOM   3801  O   LYS A 237     117.633 126.771  98.250  1.00  0.79           O  
ATOM   3802  CB  LYS A 237     119.456 125.143  99.785  1.00  0.79           C  
ATOM   3803  CG  LYS A 237     119.917 124.059 100.767  1.00  0.79           C  
ATOM   3804  CD  LYS A 237     118.799 123.254 101.451  1.00  0.79           C  
ATOM   3805  CE  LYS A 237     117.827 124.088 102.283  1.00  0.79           C  
ATOM   3806  NZ  LYS A 237     116.444 123.997 101.761  1.00  0.79           N1+
ATOM   3807  H   LYS A 237     120.338 124.785  97.272  1.00  0.79           H  
ATOM   3808  HA  LYS A 237     118.163 123.660  98.918  1.00  0.79           H  
ATOM   3809  HB2 LYS A 237     118.857 125.875 100.340  1.00  0.79           H  
ATOM   3810  HB3 LYS A 237     120.337 125.688  99.424  1.00  0.79           H  
ATOM   3811  HG2 LYS A 237     120.528 124.535 101.543  1.00  0.79           H  
ATOM   3812  HG3 LYS A 237     120.578 123.358 100.241  1.00  0.79           H  
ATOM   3813  HD2 LYS A 237     119.297 122.551 102.132  1.00  0.79           H  
ATOM   3814  HD3 LYS A 237     118.274 122.622 100.727  1.00  0.79           H  
ATOM   3815  HE2 LYS A 237     118.082 125.149 102.346  1.00  0.79           H  
ATOM   3816  HE3 LYS A 237     117.777 123.685 103.300  1.00  0.79           H  
ATOM   3817  HZ1 LYS A 237     116.182 124.682 100.996  1.00  0.79           H  
ATOM   3818  HZ2 LYS A 237     116.179 123.073 101.394  1.00  0.79           H  
ATOM   3819  HZ3 LYS A 237     115.752 124.230 102.487  1.00  0.79           H  
ATOM   3820  N   TRP A 238     116.386 124.889  97.824  1.00  0.71           N  
ATOM   3821  CA  TRP A 238     115.115 125.598  97.746  1.00  0.71           C  
ATOM   3822  C   TRP A 238     114.702 125.954  99.196  1.00  0.71           C  
ATOM   3823  O   TRP A 238     115.188 125.392 100.185  1.00  0.71           O  
ATOM   3824  CB  TRP A 238     114.017 124.754  97.086  1.00  0.71           C  
ATOM   3825  CG  TRP A 238     114.254 124.526  95.621  1.00  0.71           C  
ATOM   3826  CD1 TRP A 238     114.018 125.438  94.613  1.00  0.71           C  
ATOM   3827  CD2 TRP A 238     114.747 123.338  94.990  1.00  0.71           C  
ATOM   3828  NE1 TRP A 238     114.362 124.871  93.417  1.00  0.71           N  
ATOM   3829  CE2 TRP A 238     114.812 123.589  93.618  1.00  0.71           C  
ATOM   3830  CE3 TRP A 238     115.148 122.072  95.458  1.00  0.71           C  
ATOM   3831  CZ2 TRP A 238     115.263 122.642  92.691  1.00  0.71           C  
ATOM   3832  CZ3 TRP A 238     115.589 121.110  94.544  1.00  0.71           C  
ATOM   3833  CH2 TRP A 238     115.646 121.393  93.182  1.00  0.71           C  
ATOM   3834  H   TRP A 238     116.436 123.900  97.582  1.00  0.71           H  
ATOM   3835  HA  TRP A 238     115.279 126.534  97.196  1.00  0.71           H  
ATOM   3836  HB2 TRP A 238     113.044 125.248  97.201  1.00  0.71           H  
ATOM   3837  HB3 TRP A 238     113.923 123.790  97.602  1.00  0.71           H  
ATOM   3838  HD1 TRP A 238     113.638 126.450  94.640  1.00  0.71           H  
ATOM   3839  HE1 TRP A 238     114.296 125.323  92.514  1.00  0.71           H  
ATOM   3840  HE3 TRP A 238     115.122 121.830  96.516  1.00  0.71           H  
ATOM   3841  HZ2 TRP A 238     115.308 122.861  91.630  1.00  0.71           H  
ATOM   3842  HZ3 TRP A 238     115.880 120.123  94.901  1.00  0.71           H  
ATOM   3843  HH2 TRP A 238     115.995 120.630  92.491  1.00  0.71           H  
ATOM   3844  N   ASP A 239     113.745 126.948  99.259  1.00  0.74           N  
ATOM   3845  CA  ASP A 239     113.210 127.471 100.521  1.00  0.74           C  
ATOM   3846  C   ASP A 239     112.184 126.449 101.079  1.00  0.74           C  
ATOM   3847  O   ASP A 239     111.893 125.407 100.491  1.00  0.74           O  
ATOM   3848  CB  ASP A 239     112.595 128.847 100.255  1.00  0.74           C  
ATOM   3849  CG  ASP A 239     112.543 129.639 101.556  1.00  0.74           C  
ATOM   3850  OD1 ASP A 239     111.696 129.189 102.395  1.00  0.74           O  
ATOM   3851  OD2 ASP A 239     113.348 130.597 101.648  1.00  0.74           O1-
ATOM   3852  H   ASP A 239     113.385 127.348  98.400  1.00  0.74           H  
ATOM   3853  HA  ASP A 239     114.038 127.531 101.239  1.00  0.74           H  
ATOM   3854  HB2 ASP A 239     111.583 128.760  99.843  1.00  0.74           H  
ATOM   3855  HB3 ASP A 239     113.193 129.409  99.526  1.00  0.74           H  
ATOM   3856  N   LEU A 240     111.633 126.805 102.289  1.00  0.75           N  
ATOM   3857  CA  LEU A 240     110.643 126.018 103.007  1.00  0.75           C  
ATOM   3858  C   LEU A 240     109.268 126.695 102.878  1.00  0.75           C  
ATOM   3859  O   LEU A 240     108.226 126.053 103.013  1.00  0.75           O  
ATOM   3860  CB  LEU A 240     111.009 125.891 104.490  1.00  0.75           C  
ATOM   3861  CG  LEU A 240     112.344 125.166 104.761  1.00  0.75           C  
ATOM   3862  CD1 LEU A 240     112.634 125.166 106.265  1.00  0.75           C  
ATOM   3863  CD2 LEU A 240     112.346 123.730 104.235  1.00  0.75           C  
ATOM   3864  H   LEU A 240     111.867 127.749 102.664  1.00  0.75           H  
ATOM   3865  HA  LEU A 240     110.550 125.034 102.536  1.00  0.75           H  
ATOM   3866  HB2 LEU A 240     110.200 125.366 105.016  1.00  0.75           H  
ATOM   3867  HB3 LEU A 240     111.056 126.894 104.936  1.00  0.75           H  
ATOM   3868  HG  LEU A 240     113.157 125.714 104.269  1.00  0.75           H  
ATOM   3869 HD11 LEU A 240     112.675 126.188 106.654  1.00  0.75           H  
ATOM   3870 HD12 LEU A 240     111.861 124.622 106.819  1.00  0.75           H  
ATOM   3871 HD13 LEU A 240     113.598 124.691 106.475  1.00  0.75           H  
ATOM   3872 HD21 LEU A 240     111.499 123.163 104.635  1.00  0.75           H  
ATOM   3873 HD22 LEU A 240     112.289 123.705 103.143  1.00  0.75           H  
ATOM   3874 HD23 LEU A 240     113.267 123.211 104.522  1.00  0.75           H  
ATOM   3875  N   LEU A 241     109.288 128.072 102.711  1.00  0.74           N  
ATOM   3876  CA  LEU A 241     108.057 128.868 102.674  1.00  0.74           C  
ATOM   3877  C   LEU A 241     107.395 128.807 101.279  1.00  0.74           C  
ATOM   3878  O   LEU A 241     106.298 129.312 101.040  1.00  0.74           O  
ATOM   3879  CB  LEU A 241     108.334 130.333 103.040  1.00  0.74           C  
ATOM   3880  CG  LEU A 241     108.924 130.548 104.449  1.00  0.74           C  
ATOM   3881  CD1 LEU A 241     109.249 132.030 104.652  1.00  0.74           C  
ATOM   3882  CD2 LEU A 241     107.982 130.068 105.554  1.00  0.74           C  
ATOM   3883  H   LEU A 241     110.199 128.566 102.599  1.00  0.74           H  
ATOM   3884  HA  LEU A 241     107.338 128.420 103.369  1.00  0.74           H  
ATOM   3885  HB2 LEU A 241     107.404 130.911 102.948  1.00  0.74           H  
ATOM   3886  HB3 LEU A 241     109.025 130.758 102.298  1.00  0.74           H  
ATOM   3887  HG  LEU A 241     109.864 129.991 104.537  1.00  0.74           H  
ATOM   3888 HD11 LEU A 241     109.957 132.380 103.893  1.00  0.74           H  
ATOM   3889 HD12 LEU A 241     108.347 132.648 104.586  1.00  0.74           H  
ATOM   3890 HD13 LEU A 241     109.704 132.198 105.634  1.00  0.74           H  
ATOM   3891 HD21 LEU A 241     107.000 130.546 105.474  1.00  0.74           H  
ATOM   3892 HD22 LEU A 241     107.840 128.984 105.513  1.00  0.74           H  
ATOM   3893 HD23 LEU A 241     108.392 130.303 106.542  1.00  0.74           H  
ATOM   3894  N   LYS A 242     108.155 128.164 100.325  1.00  0.74           N  
ATOM   3895  CA  LYS A 242     107.709 127.889  98.965  1.00  0.74           C  
ATOM   3896  C   LYS A 242     107.097 126.478  99.004  1.00  0.74           C  
ATOM   3897  O   LYS A 242     107.769 125.460  99.153  1.00  0.74           O  
ATOM   3898  CB  LYS A 242     108.891 127.997  97.989  1.00  0.74           C  
ATOM   3899  CG  LYS A 242     108.565 127.621  96.532  1.00  0.74           C  
ATOM   3900  CD  LYS A 242     109.653 128.146  95.582  1.00  0.74           C  
ATOM   3901  CE  LYS A 242     109.805 127.406  94.258  1.00  0.74           C  
ATOM   3902  NZ  LYS A 242     108.638 127.529  93.373  1.00  0.74           N1+
ATOM   3903  H   LYS A 242     109.069 127.835 100.623  1.00  0.74           H  
ATOM   3904  HA  LYS A 242     106.945 128.624  98.687  1.00  0.74           H  
ATOM   3905  HB2 LYS A 242     109.720 127.364  98.333  1.00  0.74           H  
ATOM   3906  HB3 LYS A 242     109.264 129.030  98.024  1.00  0.74           H  
ATOM   3907  HG2 LYS A 242     107.596 128.039  96.237  1.00  0.74           H  
ATOM   3908  HG3 LYS A 242     108.494 126.531  96.457  1.00  0.74           H  
ATOM   3909  HD2 LYS A 242     110.624 128.081  96.091  1.00  0.74           H  
ATOM   3910  HD3 LYS A 242     109.478 129.213  95.393  1.00  0.74           H  
ATOM   3911  HE2 LYS A 242     109.979 126.338  94.411  1.00  0.74           H  
ATOM   3912  HE3 LYS A 242     110.655 127.820  93.705  1.00  0.74           H  
ATOM   3913  HZ1 LYS A 242     107.834 126.926  93.687  1.00  0.74           H  
ATOM   3914  HZ2 LYS A 242     108.304 128.481  93.203  1.00  0.74           H  
ATOM   3915  HZ3 LYS A 242     108.941 127.172  92.380  1.00  0.74           H  
ATOM   3916  N   TYR A 243     105.713 126.484  98.909  1.00  0.80           N  
ATOM   3917  CA  TYR A 243     104.870 125.278  98.979  1.00  0.80           C  
ATOM   3918  C   TYR A 243     104.334 124.864  97.597  1.00  0.80           C  
ATOM   3919  O   TYR A 243     103.467 124.005  97.450  1.00  0.80           O  
ATOM   3920  CB  TYR A 243     103.719 125.457  99.992  1.00  0.80           C  
ATOM   3921  CG  TYR A 243     102.698 126.512  99.607  1.00  0.80           C  
ATOM   3922  CD1 TYR A 243     102.861 127.854  99.978  1.00  0.80           C  
ATOM   3923  CD2 TYR A 243     101.581 126.160  98.837  1.00  0.80           C  
ATOM   3924  CE1 TYR A 243     101.940 128.825  99.571  1.00  0.80           C  
ATOM   3925  CE2 TYR A 243     100.655 127.125  98.438  1.00  0.80           C  
ATOM   3926  CZ  TYR A 243     100.838 128.452  98.806  1.00  0.80           C  
ATOM   3927  OH  TYR A 243      99.907 129.371  98.401  1.00  0.80           O  
ATOM   3928  H   TYR A 243     105.242 127.378  98.793  1.00  0.80           H  
ATOM   3929  HA  TYR A 243     105.502 124.449  99.319  1.00  0.80           H  
ATOM   3930  HB2 TYR A 243     104.134 125.714 100.976  1.00  0.80           H  
ATOM   3931  HB3 TYR A 243     103.198 124.500 100.131  1.00  0.80           H  
ATOM   3932  HD1 TYR A 243     103.714 128.148 100.587  1.00  0.80           H  
ATOM   3933  HD2 TYR A 243     101.434 125.124  98.534  1.00  0.80           H  
ATOM   3934  HE1 TYR A 243     102.095 129.858  99.869  1.00  0.80           H  
ATOM   3935  HE2 TYR A 243      99.805 126.826  97.834  1.00  0.80           H  
ATOM   3936  HH  TYR A 243     100.305 130.256  98.507  1.00  0.80           H  
ATOM   3937  N   ASP A 244     104.975 125.499  96.551  1.00  0.89           N  
ATOM   3938  CA  ASP A 244     104.602 125.365  95.148  1.00  0.89           C  
ATOM   3939  C   ASP A 244     105.909 125.229  94.342  1.00  0.89           C  
ATOM   3940  O   ASP A 244     106.834 126.043  94.395  1.00  0.89           O  
ATOM   3941  CB  ASP A 244     103.825 126.599  94.700  1.00  0.89           C  
ATOM   3942  CG  ASP A 244     103.294 126.516  93.278  1.00  0.89           C  
ATOM   3943  OD1 ASP A 244     103.840 125.671  92.497  1.00  0.89           O  
ATOM   3944  OD2 ASP A 244     102.337 127.285  92.996  1.00  0.89           O1-
ATOM   3945  H   ASP A 244     105.757 126.106  96.777  1.00  0.89           H  
ATOM   3946  HA  ASP A 244     103.989 124.466  95.034  1.00  0.89           H  
ATOM   3947  HB2 ASP A 244     104.454 127.496  94.765  1.00  0.89           H  
ATOM   3948  HB3 ASP A 244     102.975 126.759  95.375  1.00  0.89           H  
ATOM   3949  N   PHE A 245     105.924 124.107  93.542  1.00  0.90           N  
ATOM   3950  CA  PHE A 245     107.036 123.746  92.672  1.00  0.90           C  
ATOM   3951  C   PHE A 245     106.492 123.466  91.265  1.00  0.90           C  
ATOM   3952  O   PHE A 245     107.097 122.793  90.430  1.00  0.90           O  
ATOM   3953  CB  PHE A 245     107.823 122.541  93.207  1.00  0.90           C  
ATOM   3954  CG  PHE A 245     108.412 122.793  94.572  1.00  0.90           C  
ATOM   3955  CD1 PHE A 245     109.728 123.241  94.728  1.00  0.90           C  
ATOM   3956  CD2 PHE A 245     107.615 122.633  95.708  1.00  0.90           C  
ATOM   3957  CE1 PHE A 245     110.233 123.516  96.001  1.00  0.90           C  
ATOM   3958  CE2 PHE A 245     108.112 122.931  96.971  1.00  0.90           C  
ATOM   3959  CZ  PHE A 245     109.423 123.370  97.123  1.00  0.90           C  
ATOM   3960  H   PHE A 245     105.097 123.514  93.541  1.00  0.90           H  
ATOM   3961  HA  PHE A 245     107.690 124.619  92.585  1.00  0.90           H  
ATOM   3962  HB2 PHE A 245     108.625 122.267  92.512  1.00  0.90           H  
ATOM   3963  HB3 PHE A 245     107.173 121.657  93.259  1.00  0.90           H  
ATOM   3964  HD1 PHE A 245     110.372 123.372  93.864  1.00  0.90           H  
ATOM   3965  HD2 PHE A 245     106.583 122.308  95.614  1.00  0.90           H  
ATOM   3966  HE1 PHE A 245     111.259 123.850  96.119  1.00  0.90           H  
ATOM   3967  HE2 PHE A 245     107.460 122.827  97.832  1.00  0.90           H  
ATOM   3968  HZ  PHE A 245     109.803 123.617  98.112  1.00  0.90           H  
ATOM   3969  N   THR A 246     105.364 124.187  90.931  1.00  0.92           N  
ATOM   3970  CA  THR A 246     104.668 124.013  89.638  1.00  0.92           C  
ATOM   3971  C   THR A 246     105.606 124.434  88.489  1.00  0.92           C  
ATOM   3972  O   THR A 246     105.618 123.901  87.381  1.00  0.92           O  
ATOM   3973  CB  THR A 246     103.381 124.857  89.616  1.00  0.92           C  
ATOM   3974  OG1 THR A 246     102.595 124.571  90.787  1.00  0.92           O  
ATOM   3975  CG2 THR A 246     102.506 124.579  88.403  1.00  0.92           C  
ATOM   3976  H   THR A 246     104.945 124.826  91.643  1.00  0.92           H  
ATOM   3977  HA  THR A 246     104.453 122.944  89.549  1.00  0.92           H  
ATOM   3978  HB  THR A 246     103.619 125.928  89.636  1.00  0.92           H  
ATOM   3979 HG21 THR A 246     103.036 124.743  87.462  1.00  0.92           H  
ATOM   3980 HG22 THR A 246     102.124 123.555  88.429  1.00  0.92           H  
ATOM   3981 HG23 THR A 246     101.629 125.236  88.412  1.00  0.92           H  
ATOM   3982  HG1 THR A 246     103.078 125.033  91.544  1.00  0.92           H  
ATOM   3983  N   GLU A 247     106.381 125.536  88.784  1.00  0.88           N  
ATOM   3984  CA  GLU A 247     107.304 126.129  87.814  1.00  0.88           C  
ATOM   3985  C   GLU A 247     108.597 125.293  87.760  1.00  0.88           C  
ATOM   3986  O   GLU A 247     109.332 125.307  86.773  1.00  0.88           O  
ATOM   3987  CB  GLU A 247     107.445 127.636  88.094  1.00  0.88           C  
ATOM   3988  CG  GLU A 247     108.816 128.272  87.945  1.00  0.88           C  
ATOM   3989  CD  GLU A 247     109.501 128.241  86.582  1.00  0.88           C  
ATOM   3990  OE1 GLU A 247     108.772 128.406  85.572  1.00  0.88           O  
ATOM   3991  OE2 GLU A 247     110.765 128.074  86.667  1.00  0.88           O1-
ATOM   3992  H   GLU A 247     106.312 125.928  89.719  1.00  0.88           H  
ATOM   3993  HA  GLU A 247     106.848 126.011  86.822  1.00  0.88           H  
ATOM   3994  HB2 GLU A 247     107.107 127.855  89.116  1.00  0.88           H  
ATOM   3995  HB3 GLU A 247     106.732 128.165  87.447  1.00  0.88           H  
ATOM   3996  HG2 GLU A 247     109.485 127.838  88.691  1.00  0.88           H  
ATOM   3997  HG3 GLU A 247     108.730 129.334  88.210  1.00  0.88           H  
ATOM   3998  N   GLU A 248     108.912 124.534  88.871  1.00  0.84           N  
ATOM   3999  CA  GLU A 248     110.155 123.775  88.927  1.00  0.84           C  
ATOM   4000  C   GLU A 248     109.943 122.395  88.285  1.00  0.84           C  
ATOM   4001  O   GLU A 248     110.836 121.826  87.658  1.00  0.84           O  
ATOM   4002  CB  GLU A 248     110.716 123.584  90.335  1.00  0.84           C  
ATOM   4003  CG  GLU A 248     110.592 124.743  91.312  1.00  0.84           C  
ATOM   4004  CD  GLU A 248     110.462 126.163  90.789  1.00  0.84           C  
ATOM   4005  OE1 GLU A 248     111.331 126.521  89.937  1.00  0.84           O  
ATOM   4006  OE2 GLU A 248     109.508 126.822  91.327  1.00  0.84           O1-
ATOM   4007  H   GLU A 248     108.242 124.481  89.630  1.00  0.84           H  
ATOM   4008  HA  GLU A 248     110.889 124.296  88.312  1.00  0.84           H  
ATOM   4009  HB2 GLU A 248     111.774 123.304  90.246  1.00  0.84           H  
ATOM   4010  HB3 GLU A 248     110.235 122.717  90.803  1.00  0.84           H  
ATOM   4011  HG2 GLU A 248     111.448 124.724  91.997  1.00  0.84           H  
ATOM   4012  HG3 GLU A 248     109.719 124.551  91.939  1.00  0.84           H  
ATOM   4013  N   ARG A 249     108.711 121.818  88.534  1.00  0.85           N  
ATOM   4014  CA  ARG A 249     108.354 120.506  88.001  1.00  0.85           C  
ATOM   4015  C   ARG A 249     108.304 120.587  86.446  1.00  0.85           C  
ATOM   4016  O   ARG A 249     108.511 119.604  85.731  1.00  0.85           O  
ATOM   4017  CB  ARG A 249     107.017 120.009  88.587  1.00  0.85           C  
ATOM   4018  CG  ARG A 249     107.076 119.584  90.078  1.00  0.85           C  
ATOM   4019  CD  ARG A 249     105.668 119.397  90.656  1.00  0.85           C  
ATOM   4020  NE  ARG A 249     105.610 119.171  92.119  1.00  0.85           N  
ATOM   4021  CZ  ARG A 249     105.235 118.011  92.718  1.00  0.85           C  
ATOM   4022  NH1 ARG A 249     105.359 116.811  92.109  1.00  0.85           N  
ATOM   4023  NH2 ARG A 249     104.711 118.059  93.967  1.00  0.85           N1+
ATOM   4024  H   ARG A 249     108.043 122.314  89.137  1.00  0.85           H  
ATOM   4025  HA  ARG A 249     109.163 119.813  88.256  1.00  0.85           H  
ATOM   4026  HB2 ARG A 249     106.666 119.150  88.002  1.00  0.85           H  
ATOM   4027  HB3 ARG A 249     106.264 120.797  88.463  1.00  0.85           H  
ATOM   4028  HG2 ARG A 249     107.614 120.328  90.672  1.00  0.85           H  
ATOM   4029  HG3 ARG A 249     107.636 118.647  90.171  1.00  0.85           H  
ATOM   4030  HD2 ARG A 249     105.139 118.586  90.146  1.00  0.85           H  
ATOM   4031  HD3 ARG A 249     105.087 120.310  90.485  1.00  0.85           H  
ATOM   4032  HE  ARG A 249     105.566 119.994  92.711  1.00  0.85           H  
ATOM   4033 HH11 ARG A 249     105.741 116.714  91.179  1.00  0.85           H  
ATOM   4034 HH12 ARG A 249     105.316 115.926  92.664  1.00  0.85           H  
ATOM   4035 HH21 ARG A 249     104.178 117.259  94.294  1.00  0.85           H  
ATOM   4036 HH22 ARG A 249     104.504 118.933  94.493  1.00  0.85           H  
ATOM   4037  N   LEU A 250     107.993 121.835  85.927  1.00  0.89           N  
ATOM   4038  CA  LEU A 250     108.044 122.124  84.500  1.00  0.89           C  
ATOM   4039  C   LEU A 250     109.499 122.151  84.013  1.00  0.89           C  
ATOM   4040  O   LEU A 250     109.777 121.737  82.884  1.00  0.89           O  
ATOM   4041  CB  LEU A 250     107.336 123.433  84.138  1.00  0.89           C  
ATOM   4042  CG  LEU A 250     105.798 123.304  84.090  1.00  0.89           C  
ATOM   4043  CD1 LEU A 250     105.159 124.693  84.021  1.00  0.89           C  
ATOM   4044  CD2 LEU A 250     105.324 122.470  82.897  1.00  0.89           C  
ATOM   4045  H   LEU A 250     107.713 122.570  86.572  1.00  0.89           H  
ATOM   4046  HA  LEU A 250     107.579 121.274  83.991  1.00  0.89           H  
ATOM   4047  HB2 LEU A 250     107.690 123.792  83.162  1.00  0.89           H  
ATOM   4048  HB3 LEU A 250     107.616 124.206  84.864  1.00  0.89           H  
ATOM   4049  HG  LEU A 250     105.449 122.815  85.006  1.00  0.89           H  
ATOM   4050 HD11 LEU A 250     105.449 125.302  84.883  1.00  0.89           H  
ATOM   4051 HD12 LEU A 250     105.462 125.226  83.113  1.00  0.89           H  
ATOM   4052 HD13 LEU A 250     104.066 124.618  84.023  1.00  0.89           H  
ATOM   4053 HD21 LEU A 250     105.675 122.895  81.950  1.00  0.89           H  
ATOM   4054 HD22 LEU A 250     105.682 121.439  82.957  1.00  0.89           H  
ATOM   4055 HD23 LEU A 250     104.230 122.430  82.863  1.00  0.89           H  
ATOM   4056  N   LYS A 251     110.465 122.638  84.880  1.00  0.84           N  
ATOM   4057  CA  LYS A 251     111.868 122.562  84.471  1.00  0.84           C  
ATOM   4058  C   LYS A 251     112.277 121.087  84.279  1.00  0.84           C  
ATOM   4059  O   LYS A 251     113.177 120.768  83.503  1.00  0.84           O  
ATOM   4060  CB  LYS A 251     112.861 123.200  85.460  1.00  0.84           C  
ATOM   4061  CG  LYS A 251     113.338 124.599  85.047  1.00  0.84           C  
ATOM   4062  CD  LYS A 251     112.625 125.734  85.778  1.00  0.84           C  
ATOM   4063  CE  LYS A 251     113.053 125.849  87.238  1.00  0.84           C  
ATOM   4064  NZ  LYS A 251     112.356 126.964  87.891  1.00  0.84           N1+
ATOM   4065  H   LYS A 251     110.192 123.037  85.776  1.00  0.84           H  
ATOM   4066  HA  LYS A 251     111.941 123.027  83.479  1.00  0.84           H  
ATOM   4067  HB2 LYS A 251     113.763 122.574  85.512  1.00  0.84           H  
ATOM   4068  HB3 LYS A 251     112.455 123.209  86.474  1.00  0.84           H  
ATOM   4069  HG2 LYS A 251     113.226 124.739  83.966  1.00  0.84           H  
ATOM   4070  HG3 LYS A 251     114.414 124.679  85.251  1.00  0.84           H  
ATOM   4071  HD2 LYS A 251     111.544 125.593  85.695  1.00  0.84           H  
ATOM   4072  HD3 LYS A 251     112.862 126.675  85.265  1.00  0.84           H  
ATOM   4073  HE2 LYS A 251     114.124 126.059  87.319  1.00  0.84           H  
ATOM   4074  HE3 LYS A 251     112.842 124.949  87.817  1.00  0.84           H  
ATOM   4075  HZ1 LYS A 251     111.569 127.410  87.282  1.00  0.84           H  
ATOM   4076  HZ2 LYS A 251     111.856 126.722  88.832  1.00  0.84           H  
ATOM   4077  HZ3 LYS A 251     112.942 127.766  88.112  1.00  0.84           H  
ATOM   4078  N   LEU A 252     111.655 120.178  85.118  1.00  0.87           N  
ATOM   4079  CA  LEU A 252     111.987 118.755  85.050  1.00  0.87           C  
ATOM   4080  C   LEU A 252     111.355 118.085  83.812  1.00  0.87           C  
ATOM   4081  O   LEU A 252     111.738 116.999  83.377  1.00  0.87           O  
ATOM   4082  CB  LEU A 252     111.544 117.996  86.304  1.00  0.87           C  
ATOM   4083  CG  LEU A 252     112.135 118.520  87.622  1.00  0.87           C  
ATOM   4084  CD1 LEU A 252     111.568 117.719  88.792  1.00  0.87           C  
ATOM   4085  CD2 LEU A 252     113.657 118.458  87.641  1.00  0.87           C  
ATOM   4086  H   LEU A 252     110.964 120.524  85.786  1.00  0.87           H  
ATOM   4087  HA  LEU A 252     113.071 118.668  84.912  1.00  0.87           H  
ATOM   4088  HB2 LEU A 252     111.819 116.940  86.188  1.00  0.87           H  
ATOM   4089  HB3 LEU A 252     110.450 118.018  86.374  1.00  0.87           H  
ATOM   4090  HG  LEU A 252     111.840 119.563  87.765  1.00  0.87           H  
ATOM   4091 HD11 LEU A 252     110.484 117.846  88.854  1.00  0.87           H  
ATOM   4092 HD12 LEU A 252     111.780 116.650  88.689  1.00  0.87           H  
ATOM   4093 HD13 LEU A 252     111.997 118.064  89.735  1.00  0.87           H  
ATOM   4094 HD21 LEU A 252     114.003 117.431  87.494  1.00  0.87           H  
ATOM   4095 HD22 LEU A 252     114.101 119.086  86.863  1.00  0.87           H  
ATOM   4096 HD23 LEU A 252     114.044 118.817  88.599  1.00  0.87           H  
ATOM   4097  N   PHE A 253     110.267 118.748  83.289  1.00  0.89           N  
ATOM   4098  CA  PHE A 253     109.575 118.313  82.085  1.00  0.89           C  
ATOM   4099  C   PHE A 253     110.433 118.787  80.914  1.00  0.89           C  
ATOM   4100  O   PHE A 253     111.054 117.979  80.214  1.00  0.89           O  
ATOM   4101  CB  PHE A 253     108.134 118.824  82.033  1.00  0.89           C  
ATOM   4102  CG  PHE A 253     107.351 118.320  80.845  1.00  0.89           C  
ATOM   4103  CD1 PHE A 253     107.027 119.197  79.803  1.00  0.89           C  
ATOM   4104  CD2 PHE A 253     106.933 116.986  80.759  1.00  0.89           C  
ATOM   4105  CE1 PHE A 253     106.319 118.748  78.689  1.00  0.89           C  
ATOM   4106  CE2 PHE A 253     106.215 116.539  79.648  1.00  0.89           C  
ATOM   4107  CZ  PHE A 253     105.912 117.419  78.612  1.00  0.89           C  
ATOM   4108  H   PHE A 253     109.952 119.587  83.776  1.00  0.89           H  
ATOM   4109  HA  PHE A 253     109.583 117.218  82.064  1.00  0.89           H  
ATOM   4110  HB2 PHE A 253     108.108 119.919  82.042  1.00  0.89           H  
ATOM   4111  HB3 PHE A 253     107.608 118.520  82.946  1.00  0.89           H  
ATOM   4112  HD1 PHE A 253     107.334 120.240  79.842  1.00  0.89           H  
ATOM   4113  HD2 PHE A 253     107.174 116.278  81.547  1.00  0.89           H  
ATOM   4114  HE1 PHE A 253     106.102 119.435  77.876  1.00  0.89           H  
ATOM   4115  HE2 PHE A 253     105.903 115.500  79.583  1.00  0.89           H  
ATOM   4116  HZ  PHE A 253     105.369 117.070  77.738  1.00  0.89           H  
ATOM   4117  N   ASP A 254     110.542 120.156  80.749  1.00  0.85           N  
ATOM   4118  CA  ASP A 254     111.016 120.716  79.483  1.00  0.85           C  
ATOM   4119  C   ASP A 254     112.531 120.535  79.265  1.00  0.85           C  
ATOM   4120  O   ASP A 254     113.071 120.788  78.187  1.00  0.85           O  
ATOM   4121  CB  ASP A 254     110.633 122.184  79.350  1.00  0.85           C  
ATOM   4122  CG  ASP A 254     109.122 122.282  79.171  1.00  0.85           C  
ATOM   4123  OD1 ASP A 254     108.647 121.710  78.149  1.00  0.85           O  
ATOM   4124  OD2 ASP A 254     108.521 122.930  80.073  1.00  0.85           O1-
ATOM   4125  H   ASP A 254     110.240 120.796  81.502  1.00  0.85           H  
ATOM   4126  HA  ASP A 254     110.548 120.119  78.688  1.00  0.85           H  
ATOM   4127  HB2 ASP A 254     111.107 122.641  78.473  1.00  0.85           H  
ATOM   4128  HB3 ASP A 254     110.960 122.756  80.227  1.00  0.85           H  
ATOM   4129  N   ARG A 255     113.233 120.078  80.367  1.00  0.75           N  
ATOM   4130  CA  ARG A 255     114.637 119.696  80.266  1.00  0.75           C  
ATOM   4131  C   ARG A 255     114.774 118.271  79.694  1.00  0.75           C  
ATOM   4132  O   ARG A 255     115.703 118.001  78.927  1.00  0.75           O  
ATOM   4133  CB  ARG A 255     115.328 119.852  81.629  1.00  0.75           C  
ATOM   4134  CG  ARG A 255     116.841 119.589  81.645  1.00  0.75           C  
ATOM   4135  CD  ARG A 255     117.194 118.161  82.055  1.00  0.75           C  
ATOM   4136  NE  ARG A 255     118.054 118.120  83.245  1.00  0.75           N  
ATOM   4137  CZ  ARG A 255     119.408 118.186  83.247  1.00  0.75           C  
ATOM   4138  NH1 ARG A 255     120.096 118.563  82.142  1.00  0.75           N  
ATOM   4139  NH2 ARG A 255     120.106 117.874  84.357  1.00  0.75           N1+
ATOM   4140  H   ARG A 255     112.743 120.007  81.259  1.00  0.75           H  
ATOM   4141  HA  ARG A 255     115.113 120.373  79.545  1.00  0.75           H  
ATOM   4142  HB2 ARG A 255     114.830 119.231  82.383  1.00  0.75           H  
ATOM   4143  HB3 ARG A 255     115.184 120.895  81.943  1.00  0.75           H  
ATOM   4144  HG2 ARG A 255     117.298 120.287  82.359  1.00  0.75           H  
ATOM   4145  HG3 ARG A 255     117.279 119.820  80.668  1.00  0.75           H  
ATOM   4146  HD2 ARG A 255     117.690 117.623  81.240  1.00  0.75           H  
ATOM   4147  HD3 ARG A 255     116.299 117.588  82.306  1.00  0.75           H  
ATOM   4148  HE  ARG A 255     117.614 118.080  84.212  1.00  0.75           H  
ATOM   4149 HH11 ARG A 255     121.107 118.634  82.166  1.00  0.75           H  
ATOM   4150 HH12 ARG A 255     119.608 118.816  81.292  1.00  0.75           H  
ATOM   4151 HH21 ARG A 255     121.070 118.187  84.549  1.00  0.75           H  
ATOM   4152 HH22 ARG A 255     119.612 117.329  85.110  1.00  0.75           H  
ATOM   4153  N   TYR A 256     113.925 117.302  80.203  1.00  0.85           N  
ATOM   4154  CA  TYR A 256     114.135 115.874  79.911  1.00  0.85           C  
ATOM   4155  C   TYR A 256     113.132 115.265  78.927  1.00  0.85           C  
ATOM   4156  O   TYR A 256     113.397 114.254  78.269  1.00  0.85           O  
ATOM   4157  CB  TYR A 256     114.080 114.984  81.166  1.00  0.85           C  
ATOM   4158  CG  TYR A 256     115.368 114.865  81.943  1.00  0.85           C  
ATOM   4159  CD1 TYR A 256     116.602 114.583  81.331  1.00  0.85           C  
ATOM   4160  CD2 TYR A 256     115.316 114.946  83.336  1.00  0.85           C  
ATOM   4161  CE1 TYR A 256     117.774 114.480  82.089  1.00  0.85           C  
ATOM   4162  CE2 TYR A 256     116.476 114.807  84.089  1.00  0.85           C  
ATOM   4163  CZ  TYR A 256     117.704 114.638  83.464  1.00  0.85           C  
ATOM   4164  OH  TYR A 256     118.853 114.686  84.207  1.00  0.85           O  
ATOM   4165  H   TYR A 256     113.126 117.599  80.765  1.00  0.85           H  
ATOM   4166  HA  TYR A 256     115.102 115.776  79.415  1.00  0.85           H  
ATOM   4167  HB2 TYR A 256     113.797 113.956  80.903  1.00  0.85           H  
ATOM   4168  HB3 TYR A 256     113.284 115.355  81.823  1.00  0.85           H  
ATOM   4169  HD1 TYR A 256     116.669 114.453  80.254  1.00  0.85           H  
ATOM   4170  HD2 TYR A 256     114.370 115.115  83.846  1.00  0.85           H  
ATOM   4171  HE1 TYR A 256     118.725 114.307  81.598  1.00  0.85           H  
ATOM   4172  HE2 TYR A 256     116.409 114.834  85.167  1.00  0.85           H  
ATOM   4173  HH  TYR A 256     118.698 115.420  84.898  1.00  0.85           H  
ATOM   4174  N   PHE A 257     111.865 115.791  78.971  1.00  0.88           N  
ATOM   4175  CA  PHE A 257     110.732 115.185  78.262  1.00  0.88           C  
ATOM   4176  C   PHE A 257     110.319 116.166  77.164  1.00  0.88           C  
ATOM   4177  O   PHE A 257     109.166 116.311  76.768  1.00  0.88           O  
ATOM   4178  CB  PHE A 257     109.601 114.822  79.222  1.00  0.88           C  
ATOM   4179  CG  PHE A 257     109.979 113.657  80.110  1.00  0.88           C  
ATOM   4180  CD1 PHE A 257     110.556 113.870  81.368  1.00  0.88           C  
ATOM   4181  CD2 PHE A 257     109.788 112.342  79.669  1.00  0.88           C  
ATOM   4182  CE1 PHE A 257     110.909 112.788  82.177  1.00  0.88           C  
ATOM   4183  CE2 PHE A 257     110.136 111.264  80.485  1.00  0.88           C  
ATOM   4184  CZ  PHE A 257     110.687 111.486  81.741  1.00  0.88           C  
ATOM   4185  H   PHE A 257     111.668 116.661  79.492  1.00  0.88           H  
ATOM   4186  HA  PHE A 257     111.071 114.282  77.740  1.00  0.88           H  
ATOM   4187  HB2 PHE A 257     108.690 114.562  78.670  1.00  0.88           H  
ATOM   4188  HB3 PHE A 257     109.339 115.685  79.844  1.00  0.88           H  
ATOM   4189  HD1 PHE A 257     110.737 114.883  81.726  1.00  0.88           H  
ATOM   4190  HD2 PHE A 257     109.360 112.150  78.687  1.00  0.88           H  
ATOM   4191  HE1 PHE A 257     111.359 112.953  83.151  1.00  0.88           H  
ATOM   4192  HE2 PHE A 257     109.979 110.246  80.143  1.00  0.88           H  
ATOM   4193  HZ  PHE A 257     110.946 110.647  82.378  1.00  0.88           H  
ATOM   4194  N   LYS A 258     111.414 116.720  76.527  1.00  0.83           N  
ATOM   4195  CA  LYS A 258     111.350 117.864  75.621  1.00  0.83           C  
ATOM   4196  C   LYS A 258     110.542 117.566  74.352  1.00  0.83           C  
ATOM   4197  O   LYS A 258     110.093 118.475  73.655  1.00  0.83           O  
ATOM   4198  CB  LYS A 258     112.796 118.274  75.299  1.00  0.83           C  
ATOM   4199  CG  LYS A 258     112.949 119.659  74.669  1.00  0.83           C  
ATOM   4200  CD  LYS A 258     114.436 120.014  74.535  1.00  0.83           C  
ATOM   4201  CE  LYS A 258     114.634 121.423  74.001  1.00  0.83           C  
ATOM   4202  NZ  LYS A 258     116.079 121.723  73.940  1.00  0.83           N1+
ATOM   4203  H   LYS A 258     112.325 116.347  76.774  1.00  0.83           H  
ATOM   4204  HA  LYS A 258     110.829 118.662  76.164  1.00  0.83           H  
ATOM   4205  HB2 LYS A 258     113.262 117.523  74.651  1.00  0.83           H  
ATOM   4206  HB3 LYS A 258     113.376 118.266  76.233  1.00  0.83           H  
ATOM   4207  HG2 LYS A 258     112.447 120.406  75.296  1.00  0.83           H  
ATOM   4208  HG3 LYS A 258     112.475 119.687  73.683  1.00  0.83           H  
ATOM   4209  HD2 LYS A 258     114.929 119.290  73.875  1.00  0.83           H  
ATOM   4210  HD3 LYS A 258     114.919 119.926  75.516  1.00  0.83           H  
ATOM   4211  HE2 LYS A 258     114.189 122.167  74.668  1.00  0.83           H  
ATOM   4212  HE3 LYS A 258     114.231 121.549  72.992  1.00  0.83           H  
ATOM   4213  HZ1 LYS A 258     116.608 121.436  74.770  1.00  0.83           H  
ATOM   4214  HZ2 LYS A 258     116.568 121.203  73.109  1.00  0.83           H  
ATOM   4215  HZ3 LYS A 258     116.264 122.704  73.722  1.00  0.83           H  
ATOM   4216  N   TYR A 259     110.438 116.228  74.013  1.00  0.85           N  
ATOM   4217  CA  TYR A 259     109.744 115.764  72.804  1.00  0.85           C  
ATOM   4218  C   TYR A 259     108.624 114.762  73.126  1.00  0.85           C  
ATOM   4219  O   TYR A 259     108.256 113.893  72.333  1.00  0.85           O  
ATOM   4220  CB  TYR A 259     110.712 115.168  71.771  1.00  0.85           C  
ATOM   4221  CG  TYR A 259     111.540 116.253  71.132  1.00  0.85           C  
ATOM   4222  CD1 TYR A 259     112.714 116.686  71.756  1.00  0.85           C  
ATOM   4223  CD2 TYR A 259     111.092 116.903  69.973  1.00  0.85           C  
ATOM   4224  CE1 TYR A 259     113.419 117.772  71.251  1.00  0.85           C  
ATOM   4225  CE2 TYR A 259     111.796 117.995  69.468  1.00  0.85           C  
ATOM   4226  CZ  TYR A 259     112.944 118.430  70.120  1.00  0.85           C  
ATOM   4227  OH  TYR A 259     113.578 119.536  69.626  1.00  0.85           O  
ATOM   4228  H   TYR A 259     110.851 115.552  74.648  1.00  0.85           H  
ATOM   4229  HA  TYR A 259     109.224 116.624  72.359  1.00  0.85           H  
ATOM   4230  HB2 TYR A 259     110.175 114.633  70.978  1.00  0.85           H  
ATOM   4231  HB3 TYR A 259     111.369 114.423  72.240  1.00  0.85           H  
ATOM   4232  HD1 TYR A 259     113.070 116.192  72.657  1.00  0.85           H  
ATOM   4233  HD2 TYR A 259     110.180 116.582  69.475  1.00  0.85           H  
ATOM   4234  HE1 TYR A 259     114.321 118.095  71.759  1.00  0.85           H  
ATOM   4235  HE2 TYR A 259     111.434 118.518  68.589  1.00  0.85           H  
ATOM   4236  HH  TYR A 259     114.405 119.734  70.197  1.00  0.85           H  
ATOM   4237  N   TRP A 260     107.932 115.021  74.293  1.00  0.79           N  
ATOM   4238  CA  TRP A 260     106.727 114.274  74.632  1.00  0.79           C  
ATOM   4239  C   TRP A 260     105.552 115.032  74.000  1.00  0.79           C  
ATOM   4240  O   TRP A 260     105.259 116.193  74.292  1.00  0.79           O  
ATOM   4241  CB  TRP A 260     106.569 114.137  76.143  1.00  0.79           C  
ATOM   4242  CG  TRP A 260     105.452 113.223  76.529  1.00  0.79           C  
ATOM   4243  CD1 TRP A 260     104.319 113.579  77.231  1.00  0.79           C  
ATOM   4244  CD2 TRP A 260     105.338 111.829  76.227  1.00  0.79           C  
ATOM   4245  NE1 TRP A 260     103.536 112.468  77.384  1.00  0.79           N  
ATOM   4246  CE2 TRP A 260     104.143 111.387  76.790  1.00  0.79           C  
ATOM   4247  CE3 TRP A 260     106.133 110.902  75.519  1.00  0.79           C  
ATOM   4248  CZ2 TRP A 260     103.720 110.061  76.704  1.00  0.79           C  
ATOM   4249  CZ3 TRP A 260     105.687 109.584  75.371  1.00  0.79           C  
ATOM   4250  CH2 TRP A 260     104.504 109.168  75.968  1.00  0.79           C  
ATOM   4251  H   TRP A 260     108.251 115.762  74.925  1.00  0.79           H  
ATOM   4252  HA  TRP A 260     106.810 113.287  74.169  1.00  0.79           H  
ATOM   4253  HB2 TRP A 260     106.417 115.123  76.597  1.00  0.79           H  
ATOM   4254  HB3 TRP A 260     107.499 113.744  76.575  1.00  0.79           H  
ATOM   4255  HD1 TRP A 260     104.002 114.534  77.633  1.00  0.79           H  
ATOM   4256  HE1 TRP A 260     102.637 112.442  77.863  1.00  0.79           H  
ATOM   4257  HE3 TRP A 260     107.075 111.198  75.065  1.00  0.79           H  
ATOM   4258  HZ2 TRP A 260     102.789 109.743  77.161  1.00  0.79           H  
ATOM   4259  HZ3 TRP A 260     106.264 108.885  74.773  1.00  0.79           H  
ATOM   4260  HH2 TRP A 260     104.176 108.138  75.839  1.00  0.79           H  
ATOM   4261  N   ASP A 261     104.871 114.297  73.043  1.00  0.87           N  
ATOM   4262  CA  ASP A 261     103.860 114.869  72.150  1.00  0.87           C  
ATOM   4263  C   ASP A 261     102.466 114.992  72.827  1.00  0.87           C  
ATOM   4264  O   ASP A 261     101.400 114.801  72.239  1.00  0.87           O  
ATOM   4265  CB  ASP A 261     103.866 114.140  70.801  1.00  0.87           C  
ATOM   4266  CG  ASP A 261     103.513 112.664  70.837  1.00  0.87           C  
ATOM   4267  OD1 ASP A 261     102.792 112.282  71.814  1.00  0.87           O  
ATOM   4268  OD2 ASP A 261     103.919 111.933  69.893  1.00  0.87           O1-
ATOM   4269  H   ASP A 261     105.072 113.305  72.948  1.00  0.87           H  
ATOM   4270  HA  ASP A 261     104.167 115.907  71.957  1.00  0.87           H  
ATOM   4271  HB2 ASP A 261     104.862 114.236  70.348  1.00  0.87           H  
ATOM   4272  HB3 ASP A 261     103.154 114.623  70.120  1.00  0.87           H  
ATOM   4273  N   GLN A 262     102.511 115.525  74.112  1.00  0.85           N  
ATOM   4274  CA  GLN A 262     101.316 115.751  74.923  1.00  0.85           C  
ATOM   4275  C   GLN A 262     101.686 116.679  76.097  1.00  0.85           C  
ATOM   4276  O   GLN A 262     102.772 116.644  76.674  1.00  0.85           O  
ATOM   4277  CB  GLN A 262     100.736 114.421  75.423  1.00  0.85           C  
ATOM   4278  CG  GLN A 262      99.364 114.568  76.078  1.00  0.85           C  
ATOM   4279  CD  GLN A 262      98.716 113.227  76.350  1.00  0.85           C  
ATOM   4280  OE1 GLN A 262      99.089 112.159  75.864  1.00  0.85           O  
ATOM   4281  NE2 GLN A 262      97.638 113.295  77.191  1.00  0.85           N  
ATOM   4282  H   GLN A 262     103.419 115.804  74.502  1.00  0.85           H  
ATOM   4283  HA  GLN A 262     100.585 116.257  74.281  1.00  0.85           H  
ATOM   4284  HB2 GLN A 262     101.426 113.953  76.134  1.00  0.85           H  
ATOM   4285  HB3 GLN A 262     100.656 113.722  74.582  1.00  0.85           H  
ATOM   4286  HG2 GLN A 262      98.689 115.130  75.422  1.00  0.85           H  
ATOM   4287  HG3 GLN A 262      99.447 115.113  77.023  1.00  0.85           H  
ATOM   4288 HE21 GLN A 262      97.113 112.448  77.373  1.00  0.85           H  
ATOM   4289 HE22 GLN A 262      97.345 114.151  77.648  1.00  0.85           H  
ATOM   4290  N   THR A 263     100.673 117.539  76.479  1.00  0.91           N  
ATOM   4291  CA  THR A 263     100.903 118.536  77.514  1.00  0.91           C  
ATOM   4292  C   THR A 263     100.764 117.915  78.918  1.00  0.91           C  
ATOM   4293  O   THR A 263     100.148 116.883  79.174  1.00  0.91           O  
ATOM   4294  CB  THR A 263      99.979 119.759  77.359  1.00  0.91           C  
ATOM   4295  OG1 THR A 263      98.632 119.312  77.177  1.00  0.91           O  
ATOM   4296  CG2 THR A 263     100.372 120.615  76.159  1.00  0.91           C  
ATOM   4297  H   THR A 263      99.755 117.495  76.050  1.00  0.91           H  
ATOM   4298  HA  THR A 263     101.945 118.873  77.427  1.00  0.91           H  
ATOM   4299  HB  THR A 263     100.000 120.380  78.262  1.00  0.91           H  
ATOM   4300 HG21 THR A 263     101.401 120.977  76.249  1.00  0.91           H  
ATOM   4301 HG22 THR A 263     100.274 120.056  75.222  1.00  0.91           H  
ATOM   4302 HG23 THR A 263      99.707 121.482  76.076  1.00  0.91           H  
ATOM   4303  HG1 THR A 263      98.077 120.096  77.017  1.00  0.91           H  
ATOM   4304  N   TYR A 264     101.402 118.677  79.882  1.00  0.92           N  
ATOM   4305  CA  TYR A 264     101.499 118.298  81.290  1.00  0.92           C  
ATOM   4306  C   TYR A 264     101.261 119.583  82.094  1.00  0.92           C  
ATOM   4307  O   TYR A 264     101.717 120.676  81.754  1.00  0.92           O  
ATOM   4308  CB  TYR A 264     102.886 117.693  81.543  1.00  0.92           C  
ATOM   4309  CG  TYR A 264     103.335 117.665  82.979  1.00  0.92           C  
ATOM   4310  CD1 TYR A 264     102.646 116.922  83.947  1.00  0.92           C  
ATOM   4311  CD2 TYR A 264     104.459 118.406  83.359  1.00  0.92           C  
ATOM   4312  CE1 TYR A 264     103.053 116.942  85.283  1.00  0.92           C  
ATOM   4313  CE2 TYR A 264     104.883 118.407  84.683  1.00  0.92           C  
ATOM   4314  CZ  TYR A 264     104.173 117.685  85.635  1.00  0.92           C  
ATOM   4315  OH  TYR A 264     104.636 117.746  86.916  1.00  0.92           O  
ATOM   4316  H   TYR A 264     101.868 119.547  79.626  1.00  0.92           H  
ATOM   4317  HA  TYR A 264     100.719 117.567  81.522  1.00  0.92           H  
ATOM   4318  HB2 TYR A 264     103.630 118.247  80.954  1.00  0.92           H  
ATOM   4319  HB3 TYR A 264     102.918 116.670  81.144  1.00  0.92           H  
ATOM   4320  HD1 TYR A 264     101.789 116.322  83.665  1.00  0.92           H  
ATOM   4321  HD2 TYR A 264     105.018 118.987  82.629  1.00  0.92           H  
ATOM   4322  HE1 TYR A 264     102.497 116.375  86.024  1.00  0.92           H  
ATOM   4323  HE2 TYR A 264     105.763 118.971  84.976  1.00  0.92           H  
ATOM   4324  HH  TYR A 264     104.008 117.312  87.550  1.00  0.92           H  
ATOM   4325  N   HIS A 265     100.506 119.422  83.242  1.00  0.83           N  
ATOM   4326  CA  HIS A 265     100.298 120.509  84.200  1.00  0.83           C  
ATOM   4327  C   HIS A 265     100.533 119.867  85.570  1.00  0.83           C  
ATOM   4328  O   HIS A 265      99.878 118.874  85.905  1.00  0.83           O  
ATOM   4329  CB  HIS A 265      98.877 121.081  84.194  1.00  0.83           C  
ATOM   4330  CG  HIS A 265      98.335 121.399  82.860  1.00  0.83           C  
ATOM   4331  ND1 HIS A 265      96.996 121.219  82.556  1.00  0.83           N1+
ATOM   4332  CD2 HIS A 265      98.877 121.924  81.713  1.00  0.83           C  
ATOM   4333  CE1 HIS A 265      96.751 121.437  81.265  1.00  0.83           C  
ATOM   4334  NE2 HIS A 265      97.887 121.920  80.755  1.00  0.83           N  
ATOM   4335  H   HIS A 265     100.084 118.519  83.470  1.00  0.83           H  
ATOM   4336  HA  HIS A 265     101.001 121.312  83.981  1.00  0.83           H  
ATOM   4337  HB2 HIS A 265      98.877 122.000  84.788  1.00  0.83           H  
ATOM   4338  HB3 HIS A 265      98.176 120.387  84.677  1.00  0.83           H  
ATOM   4339  HD1 HIS A 265      96.232 121.020  83.237  1.00  0.83           H  
ATOM   4340  HD2 HIS A 265      99.852 122.284  81.433  1.00  0.83           H  
ATOM   4341  HE2 HIS A 265      97.991 122.268  79.807  1.00  0.83           H  
ATOM   4342  HE1 HIS A 265      95.803 121.318  80.758  1.00  0.83           H  
ATOM   4343  N   PRO A 266     101.491 120.394  86.400  1.00  0.93           N  
ATOM   4344  CA  PRO A 266     101.792 119.754  87.684  1.00  0.93           C  
ATOM   4345  C   PRO A 266     100.723 119.802  88.784  1.00  0.93           C  
ATOM   4346  O   PRO A 266     100.839 119.102  89.794  1.00  0.93           O  
ATOM   4347  CB  PRO A 266     103.017 120.505  88.206  1.00  0.93           C  
ATOM   4348  CG  PRO A 266     103.598 121.203  86.992  1.00  0.93           C  
ATOM   4349  CD  PRO A 266     102.398 121.495  86.121  1.00  0.93           C  
ATOM   4350  HA  PRO A 266     102.008 118.702  87.484  1.00  0.93           H  
ATOM   4351  HB2 PRO A 266     103.734 119.820  88.660  1.00  0.93           H  
ATOM   4352  HB3 PRO A 266     102.746 121.245  88.968  1.00  0.93           H  
ATOM   4353  HG2 PRO A 266     104.292 120.536  86.474  1.00  0.93           H  
ATOM   4354  HG3 PRO A 266     104.145 122.102  87.253  1.00  0.93           H  
ATOM   4355  HD2 PRO A 266     101.892 122.423  86.402  1.00  0.93           H  
ATOM   4356  HD3 PRO A 266     102.684 121.545  85.069  1.00  0.93           H  
ATOM   4357  N   ASN A 267      99.764 120.782  88.661  1.00  0.89           N  
ATOM   4358  CA  ASN A 267      98.749 121.019  89.690  1.00  0.89           C  
ATOM   4359  C   ASN A 267      97.465 120.450  89.127  1.00  0.89           C  
ATOM   4360  O   ASN A 267      96.774 121.065  88.315  1.00  0.89           O  
ATOM   4361  CB  ASN A 267      98.563 122.501  89.995  1.00  0.89           C  
ATOM   4362  CG  ASN A 267      99.712 122.981  90.833  1.00  0.89           C  
ATOM   4363  OD1 ASN A 267     100.306 122.265  91.636  1.00  0.89           O  
ATOM   4364  ND2 ASN A 267     100.052 124.285  90.632  1.00  0.89           N  
ATOM   4365  H   ASN A 267      99.735 121.321  87.803  1.00  0.89           H  
ATOM   4366  HA  ASN A 267      99.002 120.465  90.596  1.00  0.89           H  
ATOM   4367  HB2 ASN A 267      97.643 122.671  90.568  1.00  0.89           H  
ATOM   4368  HB3 ASN A 267      98.495 123.090  89.072  1.00  0.89           H  
ATOM   4369 HD21 ASN A 267      99.472 124.944  90.133  1.00  0.89           H  
ATOM   4370 HD22 ASN A 267     100.962 124.608  91.000  1.00  0.89           H  
ATOM   4371  N   CYS A 268      97.133 119.179  89.557  1.00  0.92           N  
ATOM   4372  CA  CYS A 268      96.212 118.342  88.772  1.00  0.92           C  
ATOM   4373  C   CYS A 268      94.724 118.713  88.938  1.00  0.92           C  
ATOM   4374  O   CYS A 268      93.815 117.993  88.533  1.00  0.92           O  
ATOM   4375  CB  CYS A 268      96.402 116.845  89.023  1.00  0.92           C  
ATOM   4376  SG  CYS A 268      98.092 116.311  88.594  1.00  0.92           S  
ATOM   4377  H   CYS A 268      97.530 118.782  90.425  1.00  0.92           H  
ATOM   4378  HA  CYS A 268      96.432 118.556  87.717  1.00  0.92           H  
ATOM   4379  HB2 CYS A 268      95.707 116.250  88.421  1.00  0.92           H  
ATOM   4380  HB3 CYS A 268      96.212 116.602  90.072  1.00  0.92           H  
ATOM   4381  HG  CYS A 268      98.738 117.245  89.314  1.00  0.92           H  
ATOM   4382  N   VAL A 269      94.540 119.995  89.398  1.00  0.89           N  
ATOM   4383  CA  VAL A 269      93.308 120.751  89.320  1.00  0.89           C  
ATOM   4384  C   VAL A 269      93.120 121.083  87.831  1.00  0.89           C  
ATOM   4385  O   VAL A 269      92.034 120.914  87.273  1.00  0.89           O  
ATOM   4386  CB  VAL A 269      93.373 122.081  90.118  1.00  0.89           C  
ATOM   4387  CG1 VAL A 269      92.008 122.782  90.116  1.00  0.89           C  
ATOM   4388  CG2 VAL A 269      93.839 121.912  91.565  1.00  0.89           C  
ATOM   4389  H   VAL A 269      95.338 120.451  89.813  1.00  0.89           H  
ATOM   4390  HA  VAL A 269      92.484 120.111  89.648  1.00  0.89           H  
ATOM   4391  HB  VAL A 269      94.092 122.756  89.635  1.00  0.89           H  
ATOM   4392 HG11 VAL A 269      91.690 123.037  89.101  1.00  0.89           H  
ATOM   4393 HG12 VAL A 269      91.237 122.148  90.566  1.00  0.89           H  
ATOM   4394 HG13 VAL A 269      92.051 123.717  90.687  1.00  0.89           H  
ATOM   4395 HG21 VAL A 269      93.128 121.320  92.142  1.00  0.89           H  
ATOM   4396 HG22 VAL A 269      94.821 121.436  91.629  1.00  0.89           H  
ATOM   4397 HG23 VAL A 269      93.924 122.888  92.056  1.00  0.89           H  
ATOM   4398  N   ASN A 270      94.184 121.676  87.166  1.00  0.85           N  
ATOM   4399  CA  ASN A 270      93.975 122.265  85.841  1.00  0.85           C  
ATOM   4400  C   ASN A 270      94.135 121.190  84.747  1.00  0.85           C  
ATOM   4401  O   ASN A 270      94.999 121.212  83.869  1.00  0.85           O  
ATOM   4402  CB  ASN A 270      94.685 123.594  85.592  1.00  0.85           C  
ATOM   4403  CG  ASN A 270      96.160 123.633  85.890  1.00  0.85           C  
ATOM   4404  OD1 ASN A 270      96.871 122.643  85.985  1.00  0.85           O  
ATOM   4405  ND2 ASN A 270      96.670 124.900  86.016  1.00  0.85           N  
ATOM   4406  H   ASN A 270      95.124 121.651  87.589  1.00  0.85           H  
ATOM   4407  HA  ASN A 270      92.909 122.536  85.784  1.00  0.85           H  
ATOM   4408  HB2 ASN A 270      94.207 124.360  86.219  1.00  0.85           H  
ATOM   4409  HB3 ASN A 270      94.551 123.902  84.548  1.00  0.85           H  
ATOM   4410 HD21 ASN A 270      97.656 125.009  86.226  1.00  0.85           H  
ATOM   4411 HD22 ASN A 270      96.107 125.737  85.914  1.00  0.85           H  
ATOM   4412  N   CYS A 271      93.150 120.221  84.815  1.00  0.94           N  
ATOM   4413  CA  CYS A 271      93.038 119.081  83.905  1.00  0.94           C  
ATOM   4414  C   CYS A 271      91.553 118.959  83.515  1.00  0.94           C  
ATOM   4415  O   CYS A 271      90.649 119.279  84.284  1.00  0.94           O  
ATOM   4416  CB  CYS A 271      93.499 117.792  84.584  1.00  0.94           C  
ATOM   4417  SG  CYS A 271      95.294 117.768  84.895  1.00  0.94           S  
ATOM   4418  H   CYS A 271      92.449 120.303  85.566  1.00  0.94           H  
ATOM   4419  HA  CYS A 271      93.621 119.283  83.000  1.00  0.94           H  
ATOM   4420  HB2 CYS A 271      93.246 116.920  83.977  1.00  0.94           H  
ATOM   4421  HB3 CYS A 271      92.994 117.673  85.549  1.00  0.94           H  
ATOM   4422  HG  CYS A 271      95.674 117.713  83.608  1.00  0.94           H  
ATOM   4423  N   LEU A 272      91.306 118.481  82.241  1.00  0.88           N  
ATOM   4424  CA  LEU A 272      89.953 118.512  81.670  1.00  0.88           C  
ATOM   4425  C   LEU A 272      89.078 117.309  82.076  1.00  0.88           C  
ATOM   4426  O   LEU A 272      87.851 117.331  81.987  1.00  0.88           O  
ATOM   4427  CB  LEU A 272      90.020 118.556  80.133  1.00  0.88           C  
ATOM   4428  CG  LEU A 272      90.767 119.773  79.549  1.00  0.88           C  
ATOM   4429  CD1 LEU A 272      90.828 119.656  78.023  1.00  0.88           C  
ATOM   4430  CD2 LEU A 272      90.115 121.100  79.939  1.00  0.88           C  
ATOM   4431  H   LEU A 272      92.070 118.117  81.678  1.00  0.88           H  
ATOM   4432  HA  LEU A 272      89.441 119.400  82.059  1.00  0.88           H  
ATOM   4433  HB2 LEU A 272      89.000 118.532  79.727  1.00  0.88           H  
ATOM   4434  HB3 LEU A 272      90.508 117.639  79.773  1.00  0.88           H  
ATOM   4435  HG  LEU A 272      91.799 119.776  79.920  1.00  0.88           H  
ATOM   4436 HD11 LEU A 272      91.328 118.729  77.724  1.00  0.88           H  
ATOM   4437 HD12 LEU A 272      89.825 119.659  77.583  1.00  0.88           H  
ATOM   4438 HD13 LEU A 272      91.390 120.491  77.591  1.00  0.88           H  
ATOM   4439 HD21 LEU A 272      89.058 121.123  79.654  1.00  0.88           H  
ATOM   4440 HD22 LEU A 272      90.183 121.276  81.017  1.00  0.88           H  
ATOM   4441 HD23 LEU A 272      90.617 121.939  79.444  1.00  0.88           H  
ATOM   4442  N   ASP A 273      89.787 116.167  82.353  1.00  0.89           N  
ATOM   4443  CA  ASP A 273      89.212 114.827  82.386  1.00  0.89           C  
ATOM   4444  C   ASP A 273      90.188 113.910  83.158  1.00  0.89           C  
ATOM   4445  O   ASP A 273      91.259 114.330  83.609  1.00  0.89           O  
ATOM   4446  CB  ASP A 273      88.954 114.346  80.957  1.00  0.89           C  
ATOM   4447  CG  ASP A 273      90.204 113.646  80.460  1.00  0.89           C  
ATOM   4448  OD1 ASP A 273      91.281 114.305  80.434  1.00  0.89           O  
ATOM   4449  OD2 ASP A 273      90.059 112.400  80.283  1.00  0.89           O1-
ATOM   4450  H   ASP A 273      90.783 116.247  82.522  1.00  0.89           H  
ATOM   4451  HA  ASP A 273      88.268 114.883  82.940  1.00  0.89           H  
ATOM   4452  HB2 ASP A 273      88.688 115.158  80.272  1.00  0.89           H  
ATOM   4453  HB3 ASP A 273      88.118 113.636  80.957  1.00  0.89           H  
ATOM   4454  N   ASP A 274      89.810 112.579  83.235  1.00  0.85           N  
ATOM   4455  CA  ASP A 274      90.664 111.597  83.886  1.00  0.85           C  
ATOM   4456  C   ASP A 274      91.716 110.889  83.001  1.00  0.85           C  
ATOM   4457  O   ASP A 274      92.629 110.243  83.530  1.00  0.85           O  
ATOM   4458  CB  ASP A 274      89.933 110.695  84.870  1.00  0.85           C  
ATOM   4459  CG  ASP A 274      88.676 110.003  84.399  1.00  0.85           C  
ATOM   4460  OD1 ASP A 274      87.639 110.192  85.109  1.00  0.85           O  
ATOM   4461  OD2 ASP A 274      88.758 109.291  83.354  1.00  0.85           O1-
ATOM   4462  H   ASP A 274      88.946 112.269  82.798  1.00  0.85           H  
ATOM   4463  HA  ASP A 274      91.321 112.191  84.533  1.00  0.85           H  
ATOM   4464  HB2 ASP A 274      89.664 111.303  85.744  1.00  0.85           H  
ATOM   4465  HB3 ASP A 274      90.606 109.911  85.237  1.00  0.85           H  
ATOM   4466  N   ARG A 275      91.699 111.119  81.637  1.00  0.79           N  
ATOM   4467  CA  ARG A 275      92.853 110.773  80.806  1.00  0.79           C  
ATOM   4468  C   ARG A 275      93.956 111.765  81.230  1.00  0.79           C  
ATOM   4469  O   ARG A 275      95.127 111.413  81.411  1.00  0.79           O  
ATOM   4470  CB  ARG A 275      92.641 110.928  79.282  1.00  0.79           C  
ATOM   4471  CG  ARG A 275      91.503 110.114  78.656  1.00  0.79           C  
ATOM   4472  CD  ARG A 275      91.818 108.646  78.411  1.00  0.79           C  
ATOM   4473  NE  ARG A 275      92.584 108.402  77.169  1.00  0.79           N  
ATOM   4474  CZ  ARG A 275      92.853 107.125  76.745  1.00  0.79           C  
ATOM   4475  NH1 ARG A 275      92.439 106.073  77.484  1.00  0.79           N  
ATOM   4476  NH2 ARG A 275      93.551 106.886  75.612  1.00  0.79           N1+
ATOM   4477  H   ARG A 275      90.876 111.562  81.164  1.00  0.79           H  
ATOM   4478  HA  ARG A 275      93.176 109.757  81.059  1.00  0.79           H  
ATOM   4479  HB2 ARG A 275      93.581 110.692  78.765  1.00  0.79           H  
ATOM   4480  HB3 ARG A 275      92.445 111.983  79.055  1.00  0.79           H  
ATOM   4481  HG2 ARG A 275      91.226 110.578  77.701  1.00  0.79           H  
ATOM   4482  HG3 ARG A 275      90.618 110.165  79.298  1.00  0.79           H  
ATOM   4483  HD2 ARG A 275      90.862 108.120  78.303  1.00  0.79           H  
ATOM   4484  HD3 ARG A 275      92.370 108.224  79.256  1.00  0.79           H  
ATOM   4485  HE  ARG A 275      92.882 109.163  76.565  1.00  0.79           H  
ATOM   4486 HH11 ARG A 275      92.869 105.149  77.308  1.00  0.79           H  
ATOM   4487 HH12 ARG A 275      91.779 106.159  78.245  1.00  0.79           H  
ATOM   4488 HH21 ARG A 275      93.664 105.921  75.313  1.00  0.79           H  
ATOM   4489 HH22 ARG A 275      93.859 107.589  74.913  1.00  0.79           H  
ATOM   4490  N   CYS A 276      93.569 113.096  81.280  1.00  0.93           N  
ATOM   4491  CA  CYS A 276      94.524 114.154  81.561  1.00  0.93           C  
ATOM   4492  C   CYS A 276      95.072 114.037  83.000  1.00  0.93           C  
ATOM   4493  O   CYS A 276      96.285 114.161  83.214  1.00  0.93           O  
ATOM   4494  CB  CYS A 276      93.916 115.525  81.263  1.00  0.93           C  
ATOM   4495  SG  CYS A 276      95.151 116.859  81.164  1.00  0.93           S  
ATOM   4496  H   CYS A 276      92.588 113.357  81.057  1.00  0.93           H  
ATOM   4497  HA  CYS A 276      95.370 113.976  80.884  1.00  0.93           H  
ATOM   4498  HB2 CYS A 276      93.164 115.795  82.008  1.00  0.93           H  
ATOM   4499  HB3 CYS A 276      93.428 115.514  80.285  1.00  0.93           H  
ATOM   4500  HG  CYS A 276      95.878 116.336  80.164  1.00  0.93           H  
ATOM   4501  N   ILE A 277      94.161 113.821  84.016  1.00  0.92           N  
ATOM   4502  CA  ILE A 277      94.602 113.635  85.405  1.00  0.92           C  
ATOM   4503  C   ILE A 277      95.562 112.431  85.493  1.00  0.92           C  
ATOM   4504  O   ILE A 277      96.640 112.544  86.090  1.00  0.92           O  
ATOM   4505  CB  ILE A 277      93.433 113.482  86.417  1.00  0.92           C  
ATOM   4506  CG1 ILE A 277      92.640 114.801  86.539  1.00  0.92           C  
ATOM   4507  CG2 ILE A 277      93.935 113.060  87.810  1.00  0.92           C  
ATOM   4508  CD1 ILE A 277      91.282 114.634  87.210  1.00  0.92           C  
ATOM   4509  H   ILE A 277      93.159 113.830  83.800  1.00  0.92           H  
ATOM   4510  HA  ILE A 277      95.194 114.523  85.664  1.00  0.92           H  
ATOM   4511  HB  ILE A 277      92.763 112.693  86.059  1.00  0.92           H  
ATOM   4512 HG12 ILE A 277      92.467 115.228  85.550  1.00  0.92           H  
ATOM   4513 HG13 ILE A 277      93.228 115.540  87.095  1.00  0.92           H  
ATOM   4514 HG21 ILE A 277      94.408 112.073  87.785  1.00  0.92           H  
ATOM   4515 HG22 ILE A 277      94.664 113.777  88.201  1.00  0.92           H  
ATOM   4516 HG23 ILE A 277      93.114 112.987  88.529  1.00  0.92           H  
ATOM   4517 HD11 ILE A 277      90.675 113.889  86.687  1.00  0.92           H  
ATOM   4518 HD12 ILE A 277      91.377 114.330  88.256  1.00  0.92           H  
ATOM   4519 HD13 ILE A 277      90.738 115.585  87.193  1.00  0.92           H  
ATOM   4520  N   LEU A 278      95.137 111.218  84.961  1.00  0.94           N  
ATOM   4521  CA  LEU A 278      96.041 110.073  85.081  1.00  0.94           C  
ATOM   4522  C   LEU A 278      97.384 110.386  84.395  1.00  0.94           C  
ATOM   4523  O   LEU A 278      98.451 110.026  84.894  1.00  0.94           O  
ATOM   4524  CB  LEU A 278      95.460 108.792  84.474  1.00  0.94           C  
ATOM   4525  CG  LEU A 278      94.404 108.113  85.363  1.00  0.94           C  
ATOM   4526  CD1 LEU A 278      93.705 106.999  84.583  1.00  0.94           C  
ATOM   4527  CD2 LEU A 278      95.010 107.531  86.643  1.00  0.94           C  
ATOM   4528  H   LEU A 278      94.222 111.103  84.513  1.00  0.94           H  
ATOM   4529  HA  LEU A 278      96.264 109.948  86.146  1.00  0.94           H  
ATOM   4530  HB2 LEU A 278      96.269 108.076  84.280  1.00  0.94           H  
ATOM   4531  HB3 LEU A 278      95.026 109.022  83.492  1.00  0.94           H  
ATOM   4532  HG  LEU A 278      93.646 108.852  85.645  1.00  0.94           H  
ATOM   4533 HD11 LEU A 278      93.233 107.391  83.676  1.00  0.94           H  
ATOM   4534 HD12 LEU A 278      94.411 106.216  84.287  1.00  0.94           H  
ATOM   4535 HD13 LEU A 278      92.920 106.540  85.194  1.00  0.94           H  
ATOM   4536 HD21 LEU A 278      95.823 106.832  86.418  1.00  0.94           H  
ATOM   4537 HD22 LEU A 278      95.405 108.314  87.296  1.00  0.94           H  
ATOM   4538 HD23 LEU A 278      94.252 106.988  87.215  1.00  0.94           H  
ATOM   4539  N   HIS A 279      97.295 111.047  83.184  1.00  0.90           N  
ATOM   4540  CA  HIS A 279      98.504 111.368  82.427  1.00  0.90           C  
ATOM   4541  C   HIS A 279      99.421 112.241  83.302  1.00  0.90           C  
ATOM   4542  O   HIS A 279     100.619 111.993  83.435  1.00  0.90           O  
ATOM   4543  CB  HIS A 279      98.138 112.064  81.111  1.00  0.90           C  
ATOM   4544  CG  HIS A 279      99.296 112.448  80.262  1.00  0.90           C  
ATOM   4545  ND1 HIS A 279      99.858 113.700  80.276  1.00  0.90           N  
ATOM   4546  CD2 HIS A 279     100.010 111.758  79.307  1.00  0.90           C  
ATOM   4547  CE1 HIS A 279     100.872 113.705  79.362  1.00  0.90           C  
ATOM   4548  NE2 HIS A 279     100.990 112.543  78.755  1.00  0.90           N  
ATOM   4549  H   HIS A 279      96.367 111.292  82.813  1.00  0.90           H  
ATOM   4550  HA  HIS A 279      99.032 110.428  82.244  1.00  0.90           H  
ATOM   4551  HB2 HIS A 279      97.537 112.958  81.306  1.00  0.90           H  
ATOM   4552  HB3 HIS A 279      97.499 111.394  80.522  1.00  0.90           H  
ATOM   4553  HD1 HIS A 279      99.582 114.487  80.849  1.00  0.90           H  
ATOM   4554  HD2 HIS A 279      99.855 110.739  78.976  1.00  0.90           H  
ATOM   4555  HE1 HIS A 279     101.478 114.584  79.187  1.00  0.90           H  
ATOM   4556  N   CYS A 280      98.827 113.348  83.877  1.00  0.95           N  
ATOM   4557  CA  CYS A 280      99.613 114.326  84.618  1.00  0.95           C  
ATOM   4558  C   CYS A 280     100.113 113.740  85.941  1.00  0.95           C  
ATOM   4559  O   CYS A 280     101.260 113.958  86.348  1.00  0.95           O  
ATOM   4560  CB  CYS A 280      98.846 115.616  84.895  1.00  0.95           C  
ATOM   4561  SG  CYS A 280      98.472 116.493  83.343  1.00  0.95           S  
ATOM   4562  H   CYS A 280      97.815 113.496  83.756  1.00  0.95           H  
ATOM   4563  HA  CYS A 280     100.508 114.530  84.019  1.00  0.95           H  
ATOM   4564  HB2 CYS A 280      99.443 116.282  85.525  1.00  0.95           H  
ATOM   4565  HB3 CYS A 280      97.903 115.416  85.415  1.00  0.95           H  
ATOM   4566  HG  CYS A 280      97.472 115.670  82.967  1.00  0.95           H  
ATOM   4567  N   ALA A 281      99.202 113.000  86.668  1.00  0.94           N  
ATOM   4568  CA  ALA A 281      99.574 112.456  87.969  1.00  0.94           C  
ATOM   4569  C   ALA A 281     100.754 111.477  87.837  1.00  0.94           C  
ATOM   4570  O   ALA A 281     101.558 111.304  88.756  1.00  0.94           O  
ATOM   4571  CB  ALA A 281      98.391 111.777  88.640  1.00  0.94           C  
ATOM   4572  H   ALA A 281      98.243 112.852  86.310  1.00  0.94           H  
ATOM   4573  HA  ALA A 281      99.914 113.296  88.584  1.00  0.94           H  
ATOM   4574  HB1 ALA A 281      97.578 112.491  88.809  1.00  0.94           H  
ATOM   4575  HB2 ALA A 281      97.995 110.964  88.025  1.00  0.94           H  
ATOM   4576  HB3 ALA A 281      98.678 111.356  89.608  1.00  0.94           H  
ATOM   4577  N   ASN A 282     100.807 110.776  86.644  1.00  0.89           N  
ATOM   4578  CA  ASN A 282     101.833 109.767  86.381  1.00  0.89           C  
ATOM   4579  C   ASN A 282     103.213 110.423  86.258  1.00  0.89           C  
ATOM   4580  O   ASN A 282     104.241 109.780  86.470  1.00  0.89           O  
ATOM   4581  CB  ASN A 282     101.546 109.006  85.085  1.00  0.89           C  
ATOM   4582  CG  ASN A 282     102.258 107.672  85.019  1.00  0.89           C  
ATOM   4583  OD1 ASN A 282     102.352 106.889  85.963  1.00  0.89           O  
ATOM   4584  ND2 ASN A 282     102.755 107.355  83.783  1.00  0.89           N  
ATOM   4585  H   ASN A 282     100.087 110.941  85.937  1.00  0.89           H  
ATOM   4586  HA  ASN A 282     101.869 109.101  87.249  1.00  0.89           H  
ATOM   4587  HB2 ASN A 282     101.797 109.614  84.208  1.00  0.89           H  
ATOM   4588  HB3 ASN A 282     100.483 108.760  85.012  1.00  0.89           H  
ATOM   4589 HD21 ASN A 282     102.665 107.954  82.970  1.00  0.89           H  
ATOM   4590 HD22 ASN A 282     103.235 106.459  83.617  1.00  0.89           H  
ATOM   4591  N   PHE A 283     103.240 111.718  85.784  1.00  0.91           N  
ATOM   4592  CA  PHE A 283     104.504 112.440  85.631  1.00  0.91           C  
ATOM   4593  C   PHE A 283     104.910 112.949  87.015  1.00  0.91           C  
ATOM   4594  O   PHE A 283     106.075 112.935  87.422  1.00  0.91           O  
ATOM   4595  CB  PHE A 283     104.395 113.625  84.674  1.00  0.91           C  
ATOM   4596  CG  PHE A 283     104.707 113.228  83.257  1.00  0.91           C  
ATOM   4597  CD1 PHE A 283     106.039 113.105  82.843  1.00  0.91           C  
ATOM   4598  CD2 PHE A 283     103.678 112.931  82.358  1.00  0.91           C  
ATOM   4599  CE1 PHE A 283     106.335 112.706  81.545  1.00  0.91           C  
ATOM   4600  CE2 PHE A 283     103.976 112.522  81.062  1.00  0.91           C  
ATOM   4601  CZ  PHE A 283     105.303 112.419  80.656  1.00  0.91           C  
ATOM   4602  H   PHE A 283     102.360 112.182  85.564  1.00  0.91           H  
ATOM   4603  HA  PHE A 283     105.280 111.730  85.320  1.00  0.91           H  
ATOM   4604  HB2 PHE A 283     105.087 114.426  84.961  1.00  0.91           H  
ATOM   4605  HB3 PHE A 283     103.395 114.070  84.717  1.00  0.91           H  
ATOM   4606  HD1 PHE A 283     106.852 113.305  83.536  1.00  0.91           H  
ATOM   4607  HD2 PHE A 283     102.639 113.011  82.664  1.00  0.91           H  
ATOM   4608  HE1 PHE A 283     107.370 112.598  81.236  1.00  0.91           H  
ATOM   4609  HE2 PHE A 283     103.174 112.279  80.374  1.00  0.91           H  
ATOM   4610  HZ  PHE A 283     105.535 112.101  79.646  1.00  0.91           H  
ATOM   4611  N   ASN A 284     103.875 113.519  87.743  1.00  0.88           N  
ATOM   4612  CA  ASN A 284     104.149 114.131  89.040  1.00  0.88           C  
ATOM   4613  C   ASN A 284     104.763 113.128  90.023  1.00  0.88           C  
ATOM   4614  O   ASN A 284     105.553 113.483  90.900  1.00  0.88           O  
ATOM   4615  CB  ASN A 284     102.887 114.686  89.686  1.00  0.88           C  
ATOM   4616  CG  ASN A 284     102.712 116.169  89.472  1.00  0.88           C  
ATOM   4617  OD1 ASN A 284     103.434 116.860  88.758  1.00  0.88           O  
ATOM   4618  ND2 ASN A 284     101.649 116.688  90.150  1.00  0.88           N  
ATOM   4619  H   ASN A 284     102.932 113.515  87.334  1.00  0.88           H  
ATOM   4620  HA  ASN A 284     104.908 114.903  88.872  1.00  0.88           H  
ATOM   4621  HB2 ASN A 284     102.919 114.534  90.773  1.00  0.88           H  
ATOM   4622  HB3 ASN A 284     101.995 114.176  89.308  1.00  0.88           H  
ATOM   4623 HD21 ASN A 284     101.430 117.692  90.114  1.00  0.88           H  
ATOM   4624 HD22 ASN A 284     101.026 116.078  90.698  1.00  0.88           H  
ATOM   4625  N   VAL A 285     104.295 111.830  89.949  1.00  0.89           N  
ATOM   4626  CA  VAL A 285     104.730 110.817  90.921  1.00  0.89           C  
ATOM   4627  C   VAL A 285     106.239 110.466  90.790  1.00  0.89           C  
ATOM   4628  O   VAL A 285     106.866 109.944  91.714  1.00  0.89           O  
ATOM   4629  CB  VAL A 285     103.813 109.576  90.893  1.00  0.89           C  
ATOM   4630  CG1 VAL A 285     104.123 108.638  89.729  1.00  0.89           C  
ATOM   4631  CG2 VAL A 285     103.863 108.799  92.211  1.00  0.89           C  
ATOM   4632  H   VAL A 285     103.606 111.585  89.229  1.00  0.89           H  
ATOM   4633  HA  VAL A 285     104.628 111.303  91.902  1.00  0.89           H  
ATOM   4634  HB  VAL A 285     102.778 109.923  90.776  1.00  0.89           H  
ATOM   4635 HG11 VAL A 285     104.127 109.183  88.787  1.00  0.89           H  
ATOM   4636 HG12 VAL A 285     105.094 108.146  89.845  1.00  0.89           H  
ATOM   4637 HG13 VAL A 285     103.363 107.857  89.654  1.00  0.89           H  
ATOM   4638 HG21 VAL A 285     104.844 108.349  92.375  1.00  0.89           H  
ATOM   4639 HG22 VAL A 285     103.640 109.453  93.060  1.00  0.89           H  
ATOM   4640 HG23 VAL A 285     103.123 107.991  92.210  1.00  0.89           H  
ATOM   4641  N   LEU A 286     106.804 110.736  89.557  1.00  0.88           N  
ATOM   4642  CA  LEU A 286     108.241 110.614  89.318  1.00  0.88           C  
ATOM   4643  C   LEU A 286     108.887 111.925  89.799  1.00  0.88           C  
ATOM   4644  O   LEU A 286     109.967 111.939  90.400  1.00  0.88           O  
ATOM   4645  CB  LEU A 286     108.544 110.337  87.838  1.00  0.88           C  
ATOM   4646  CG  LEU A 286     110.021 110.501  87.420  1.00  0.88           C  
ATOM   4647  CD1 LEU A 286     110.978 109.616  88.218  1.00  0.88           C  
ATOM   4648  CD2 LEU A 286     110.187 110.215  85.924  1.00  0.88           C  
ATOM   4649  H   LEU A 286     106.196 111.085  88.815  1.00  0.88           H  
ATOM   4650  HA  LEU A 286     108.628 109.803  89.944  1.00  0.88           H  
ATOM   4651  HB2 LEU A 286     107.939 111.004  87.210  1.00  0.88           H  
ATOM   4652  HB3 LEU A 286     108.206 109.320  87.605  1.00  0.88           H  
ATOM   4653  HG  LEU A 286     110.310 111.545  87.580  1.00  0.88           H  
ATOM   4654 HD11 LEU A 286     110.972 109.859  89.283  1.00  0.88           H  
ATOM   4655 HD12 LEU A 286     110.716 108.562  88.117  1.00  0.88           H  
ATOM   4656 HD13 LEU A 286     112.006 109.739  87.864  1.00  0.88           H  
ATOM   4657 HD21 LEU A 286     109.967 109.169  85.693  1.00  0.88           H  
ATOM   4658 HD22 LEU A 286     109.521 110.849  85.329  1.00  0.88           H  
ATOM   4659 HD23 LEU A 286     111.213 110.418  85.601  1.00  0.88           H  
ATOM   4660  N   PHE A 287     108.271 113.087  89.363  1.00  0.90           N  
ATOM   4661  CA  PHE A 287     108.900 114.388  89.582  1.00  0.90           C  
ATOM   4662  C   PHE A 287     108.897 114.834  91.050  1.00  0.90           C  
ATOM   4663  O   PHE A 287     109.698 115.680  91.455  1.00  0.90           O  
ATOM   4664  CB  PHE A 287     108.280 115.496  88.721  1.00  0.90           C  
ATOM   4665  CG  PHE A 287     108.499 115.392  87.227  1.00  0.90           C  
ATOM   4666  CD1 PHE A 287     109.658 114.851  86.659  1.00  0.90           C  
ATOM   4667  CD2 PHE A 287     107.535 115.934  86.366  1.00  0.90           C  
ATOM   4668  CE1 PHE A 287     109.824 114.817  85.274  1.00  0.90           C  
ATOM   4669  CE2 PHE A 287     107.698 115.898  84.980  1.00  0.90           C  
ATOM   4670  CZ  PHE A 287     108.840 115.329  84.435  1.00  0.90           C  
ATOM   4671  H   PHE A 287     107.402 113.031  88.820  1.00  0.90           H  
ATOM   4672  HA  PHE A 287     109.963 114.266  89.342  1.00  0.90           H  
ATOM   4673  HB2 PHE A 287     108.666 116.473  89.035  1.00  0.90           H  
ATOM   4674  HB3 PHE A 287     107.201 115.522  88.922  1.00  0.90           H  
ATOM   4675  HD1 PHE A 287     110.466 114.467  87.275  1.00  0.90           H  
ATOM   4676  HD2 PHE A 287     106.644 116.396  86.775  1.00  0.90           H  
ATOM   4677  HE1 PHE A 287     110.737 114.411  84.849  1.00  0.90           H  
ATOM   4678  HE2 PHE A 287     106.937 116.317  84.326  1.00  0.90           H  
ATOM   4679  HZ  PHE A 287     108.972 115.303  83.359  1.00  0.90           H  
ATOM   4680  N   SER A 288     107.975 114.243  91.882  1.00  0.89           N  
ATOM   4681  CA  SER A 288     107.938 114.479  93.331  1.00  0.89           C  
ATOM   4682  C   SER A 288     109.106 113.842  94.147  1.00  0.89           C  
ATOM   4683  O   SER A 288     109.051 113.763  95.381  1.00  0.89           O  
ATOM   4684  CB  SER A 288     106.610 113.981  93.925  1.00  0.89           C  
ATOM   4685  OG  SER A 288     105.516 114.787  93.467  1.00  0.89           O  
ATOM   4686  H   SER A 288     107.254 113.641  91.462  1.00  0.89           H  
ATOM   4687  HA  SER A 288     108.018 115.564  93.471  1.00  0.89           H  
ATOM   4688  HB2 SER A 288     106.603 114.036  95.017  1.00  0.89           H  
ATOM   4689  HB3 SER A 288     106.423 112.940  93.635  1.00  0.89           H  
ATOM   4690  HG  SER A 288     104.706 114.200  93.520  1.00  0.89           H  
ATOM   4691  N   THR A 289     110.218 113.468  93.424  1.00  0.85           N  
ATOM   4692  CA  THR A 289     111.429 112.882  93.996  1.00  0.85           C  
ATOM   4693  C   THR A 289     112.503 113.934  94.298  1.00  0.85           C  
ATOM   4694  O   THR A 289     113.453 113.678  95.035  1.00  0.85           O  
ATOM   4695  CB  THR A 289     112.026 111.802  93.062  1.00  0.85           C  
ATOM   4696  OG1 THR A 289     112.099 112.266  91.706  1.00  0.85           O  
ATOM   4697  CG2 THR A 289     111.223 110.504  93.112  1.00  0.85           C  
ATOM   4698  H   THR A 289     110.220 113.592  92.418  1.00  0.85           H  
ATOM   4699  HA  THR A 289     111.170 112.435  94.964  1.00  0.85           H  
ATOM   4700  HB  THR A 289     113.054 111.575  93.367  1.00  0.85           H  
ATOM   4701 HG21 THR A 289     111.230 110.075  94.119  1.00  0.85           H  
ATOM   4702 HG22 THR A 289     110.181 110.665  92.813  1.00  0.85           H  
ATOM   4703 HG23 THR A 289     111.641 109.770  92.415  1.00  0.85           H  
ATOM   4704  HG1 THR A 289     111.261 112.022  91.236  1.00  0.85           H  
ATOM   4705  N   VAL A 290     112.397 115.115  93.597  1.00  0.86           N  
ATOM   4706  CA  VAL A 290     113.512 116.071  93.469  1.00  0.86           C  
ATOM   4707  C   VAL A 290     113.503 117.177  94.559  1.00  0.86           C  
ATOM   4708  O   VAL A 290     114.332 118.086  94.599  1.00  0.86           O  
ATOM   4709  CB  VAL A 290     113.492 116.628  92.022  1.00  0.86           C  
ATOM   4710  CG1 VAL A 290     114.508 117.736  91.769  1.00  0.86           C  
ATOM   4711  CG2 VAL A 290     113.738 115.500  91.006  1.00  0.86           C  
ATOM   4712  H   VAL A 290     111.511 115.323  93.135  1.00  0.86           H  
ATOM   4713  HA  VAL A 290     114.446 115.517  93.630  1.00  0.86           H  
ATOM   4714  HB  VAL A 290     112.497 117.041  91.819  1.00  0.86           H  
ATOM   4715 HG11 VAL A 290     114.216 118.667  92.263  1.00  0.86           H  
ATOM   4716 HG12 VAL A 290     115.499 117.442  92.123  1.00  0.86           H  
ATOM   4717 HG13 VAL A 290     114.578 117.968  90.703  1.00  0.86           H  
ATOM   4718 HG21 VAL A 290     114.693 114.998  91.196  1.00  0.86           H  
ATOM   4719 HG22 VAL A 290     112.943 114.750  91.042  1.00  0.86           H  
ATOM   4720 HG23 VAL A 290     113.762 115.889  89.983  1.00  0.86           H  
ATOM   4721  N   PHE A 291     112.490 117.072  95.493  1.00  0.86           N  
ATOM   4722  CA  PHE A 291     112.100 118.181  96.371  1.00  0.86           C  
ATOM   4723  C   PHE A 291     111.947 117.706  97.823  1.00  0.86           C  
ATOM   4724  O   PHE A 291     111.559 116.560  98.078  1.00  0.86           O  
ATOM   4725  CB  PHE A 291     110.757 118.764  95.895  1.00  0.86           C  
ATOM   4726  CG  PHE A 291     110.838 119.301  94.488  1.00  0.86           C  
ATOM   4727  CD1 PHE A 291     111.638 120.416  94.202  1.00  0.86           C  
ATOM   4728  CD2 PHE A 291     110.178 118.642  93.444  1.00  0.86           C  
ATOM   4729  CE1 PHE A 291     111.787 120.853  92.888  1.00  0.86           C  
ATOM   4730  CE2 PHE A 291     110.327 119.085  92.134  1.00  0.86           C  
ATOM   4731  CZ  PHE A 291     111.134 120.184  91.856  1.00  0.86           C  
ATOM   4732  H   PHE A 291     111.988 116.195  95.576  1.00  0.86           H  
ATOM   4733  HA  PHE A 291     112.886 118.940  96.325  1.00  0.86           H  
ATOM   4734  HB2 PHE A 291     110.410 119.563  96.559  1.00  0.86           H  
ATOM   4735  HB3 PHE A 291     109.987 117.984  95.939  1.00  0.86           H  
ATOM   4736  HD1 PHE A 291     112.174 120.931  94.997  1.00  0.86           H  
ATOM   4737  HD2 PHE A 291     109.576 117.756  93.629  1.00  0.86           H  
ATOM   4738  HE1 PHE A 291     112.426 121.704  92.676  1.00  0.86           H  
ATOM   4739  HE2 PHE A 291     109.844 118.545  91.325  1.00  0.86           H  
ATOM   4740  HZ  PHE A 291     111.266 120.507  90.829  1.00  0.86           H  
ATOM   4741  N   PRO A 292     112.206 118.636  98.819  1.00  0.87           N  
ATOM   4742  CA  PRO A 292     112.191 118.249 100.230  1.00  0.87           C  
ATOM   4743  C   PRO A 292     110.774 117.954 100.764  1.00  0.87           C  
ATOM   4744  O   PRO A 292     109.791 118.637 100.451  1.00  0.87           O  
ATOM   4745  CB  PRO A 292     112.802 119.448 100.959  1.00  0.87           C  
ATOM   4746  CG  PRO A 292     112.468 120.628 100.050  1.00  0.87           C  
ATOM   4747  CD  PRO A 292     112.579 120.035  98.654  1.00  0.87           C  
ATOM   4748  HA  PRO A 292     112.826 117.366 100.331  1.00  0.87           H  
ATOM   4749  HB2 PRO A 292     113.891 119.332 101.014  1.00  0.87           H  
ATOM   4750  HB3 PRO A 292     112.422 119.589 101.975  1.00  0.87           H  
ATOM   4751  HG2 PRO A 292     113.134 121.483 100.198  1.00  0.87           H  
ATOM   4752  HG3 PRO A 292     111.441 120.963 100.238  1.00  0.87           H  
ATOM   4753  HD2 PRO A 292     111.935 120.542  97.932  1.00  0.87           H  
ATOM   4754  HD3 PRO A 292     113.613 120.065  98.293  1.00  0.87           H  
ATOM   4755  N   PRO A 293     110.672 116.914 101.679  1.00  0.85           N  
ATOM   4756  CA  PRO A 293     109.375 116.368 102.080  1.00  0.85           C  
ATOM   4757  C   PRO A 293     108.554 117.266 103.012  1.00  0.85           C  
ATOM   4758  O   PRO A 293     107.365 117.042 103.228  1.00  0.85           O  
ATOM   4759  CB  PRO A 293     109.731 115.061 102.792  1.00  0.85           C  
ATOM   4760  CG  PRO A 293     111.106 115.348 103.387  1.00  0.85           C  
ATOM   4761  CD  PRO A 293     111.771 116.190 102.310  1.00  0.85           C  
ATOM   4762  HA  PRO A 293     108.771 116.187 101.184  1.00  0.85           H  
ATOM   4763  HB2 PRO A 293     109.815 114.250 102.058  1.00  0.85           H  
ATOM   4764  HB3 PRO A 293     109.006 114.756 103.553  1.00  0.85           H  
ATOM   4765  HG2 PRO A 293     111.668 114.440 103.618  1.00  0.85           H  
ATOM   4766  HG3 PRO A 293     111.000 115.929 104.311  1.00  0.85           H  
ATOM   4767  HD2 PRO A 293     112.516 116.883 102.709  1.00  0.85           H  
ATOM   4768  HD3 PRO A 293     112.237 115.553 101.549  1.00  0.85           H  
ATOM   4769  N   THR A 294     109.247 118.287 103.617  1.00  0.81           N  
ATOM   4770  CA  THR A 294     108.637 119.237 104.546  1.00  0.81           C  
ATOM   4771  C   THR A 294     107.809 120.297 103.796  1.00  0.81           C  
ATOM   4772  O   THR A 294     107.141 121.137 104.397  1.00  0.81           O  
ATOM   4773  CB  THR A 294     109.737 119.938 105.369  1.00  0.81           C  
ATOM   4774  OG1 THR A 294     110.847 120.251 104.505  1.00  0.81           O  
ATOM   4775  CG2 THR A 294     110.249 119.043 106.492  1.00  0.81           C  
ATOM   4776  H   THR A 294     110.236 118.425 103.413  1.00  0.81           H  
ATOM   4777  HA  THR A 294     107.934 118.699 105.193  1.00  0.81           H  
ATOM   4778  HB  THR A 294     109.369 120.878 105.796  1.00  0.81           H  
ATOM   4779 HG21 THR A 294     109.444 118.772 107.182  1.00  0.81           H  
ATOM   4780 HG22 THR A 294     110.698 118.126 106.096  1.00  0.81           H  
ATOM   4781 HG23 THR A 294     111.034 119.555 107.059  1.00  0.81           H  
ATOM   4782  HG1 THR A 294     111.482 120.758 105.044  1.00  0.81           H  
ATOM   4783  N   SER A 295     107.915 120.251 102.417  1.00  0.79           N  
ATOM   4784  CA  SER A 295     107.240 121.188 101.516  1.00  0.79           C  
ATOM   4785  C   SER A 295     105.998 120.563 100.830  1.00  0.79           C  
ATOM   4786  O   SER A 295     105.379 121.118  99.921  1.00  0.79           O  
ATOM   4787  CB  SER A 295     108.242 121.722 100.494  1.00  0.79           C  
ATOM   4788  OG  SER A 295     108.634 120.728  99.548  1.00  0.79           O  
ATOM   4789  H   SER A 295     108.494 119.516 102.014  1.00  0.79           H  
ATOM   4790  HA  SER A 295     106.869 122.027 102.117  1.00  0.79           H  
ATOM   4791  HB2 SER A 295     109.146 122.101 100.983  1.00  0.79           H  
ATOM   4792  HB3 SER A 295     107.794 122.552  99.944  1.00  0.79           H  
ATOM   4793  HG  SER A 295     109.125 119.994  99.993  1.00  0.79           H  
ATOM   4794  N   PHE A 296     105.587 119.381 101.407  1.00  0.85           N  
ATOM   4795  CA  PHE A 296     104.419 118.596 101.008  1.00  0.85           C  
ATOM   4796  C   PHE A 296     103.598 118.356 102.286  1.00  0.85           C  
ATOM   4797  O   PHE A 296     104.109 118.341 103.406  1.00  0.85           O  
ATOM   4798  CB  PHE A 296     104.799 117.223 100.436  1.00  0.85           C  
ATOM   4799  CG  PHE A 296     105.551 117.236  99.128  1.00  0.85           C  
ATOM   4800  CD1 PHE A 296     104.928 116.835  97.943  1.00  0.85           C  
ATOM   4801  CD2 PHE A 296     106.906 117.583  99.087  1.00  0.85           C  
ATOM   4802  CE1 PHE A 296     105.669 116.722  96.766  1.00  0.85           C  
ATOM   4803  CE2 PHE A 296     107.633 117.516  97.899  1.00  0.85           C  
ATOM   4804  CZ  PHE A 296     107.015 117.076  96.735  1.00  0.85           C  
ATOM   4805  H   PHE A 296     106.120 119.030 102.202  1.00  0.85           H  
ATOM   4806  HA  PHE A 296     103.823 119.167 100.292  1.00  0.85           H  
ATOM   4807  HB2 PHE A 296     103.891 116.618 100.309  1.00  0.85           H  
ATOM   4808  HB3 PHE A 296     105.404 116.666 101.166  1.00  0.85           H  
ATOM   4809  HD1 PHE A 296     103.871 116.578  97.931  1.00  0.85           H  
ATOM   4810  HD2 PHE A 296     107.413 117.905  99.992  1.00  0.85           H  
ATOM   4811  HE1 PHE A 296     105.195 116.338  95.871  1.00  0.85           H  
ATOM   4812  HE2 PHE A 296     108.682 117.799  97.898  1.00  0.85           H  
ATOM   4813  HZ  PHE A 296     107.571 117.009  95.805  1.00  0.85           H  
ATOM   4814  N   GLY A 297     102.265 118.060 102.064  1.00  0.93           N  
ATOM   4815  CA  GLY A 297     101.333 117.805 103.157  1.00  0.93           C  
ATOM   4816  C   GLY A 297     100.162 118.784 103.067  1.00  0.93           C  
ATOM   4817  O   GLY A 297      99.940 119.416 102.024  1.00  0.93           O  
ATOM   4818  H   GLY A 297     101.882 118.029 101.112  1.00  0.93           H  
ATOM   4819  HA2 GLY A 297     101.838 117.908 104.121  1.00  0.93           H  
ATOM   4820  HA3 GLY A 297     100.960 116.784 103.043  1.00  0.93           H  
ATOM   4821  N   PRO A 298      99.363 118.901 104.191  1.00  0.93           N  
ATOM   4822  CA  PRO A 298      98.250 119.849 104.250  1.00  0.93           C  
ATOM   4823  C   PRO A 298      98.753 121.294 104.274  1.00  0.93           C  
ATOM   4824  O   PRO A 298      99.838 121.623 104.756  1.00  0.93           O  
ATOM   4825  CB  PRO A 298      97.543 119.550 105.578  1.00  0.93           C  
ATOM   4826  CG  PRO A 298      98.039 118.165 105.973  1.00  0.93           C  
ATOM   4827  CD  PRO A 298      99.453 118.129 105.420  1.00  0.93           C  
ATOM   4828  HA  PRO A 298      97.597 119.679 103.391  1.00  0.93           H  
ATOM   4829  HB2 PRO A 298      96.456 119.583 105.472  1.00  0.93           H  
ATOM   4830  HB3 PRO A 298      97.815 120.275 106.356  1.00  0.93           H  
ATOM   4831  HG2 PRO A 298      97.423 117.402 105.485  1.00  0.93           H  
ATOM   4832  HG3 PRO A 298      98.002 117.991 107.052  1.00  0.93           H  
ATOM   4833  HD2 PRO A 298     100.157 118.640 106.085  1.00  0.93           H  
ATOM   4834  HD3 PRO A 298      99.804 117.111 105.235  1.00  0.93           H  
ATOM   4835  N   LEU A 299      97.841 122.213 103.783  1.00  0.91           N  
ATOM   4836  CA  LEU A 299      98.130 123.643 103.829  1.00  0.91           C  
ATOM   4837  C   LEU A 299      97.256 124.252 104.935  1.00  0.91           C  
ATOM   4838  O   LEU A 299      96.024 124.257 104.890  1.00  0.91           O  
ATOM   4839  CB  LEU A 299      97.834 124.354 102.504  1.00  0.91           C  
ATOM   4840  CG  LEU A 299      98.967 124.352 101.454  1.00  0.91           C  
ATOM   4841  CD1 LEU A 299      99.780 123.064 101.380  1.00  0.91           C  
ATOM   4842  CD2 LEU A 299      98.369 124.662 100.079  1.00  0.91           C  
ATOM   4843  H   LEU A 299      96.939 121.896 103.401  1.00  0.91           H  
ATOM   4844  HA  LEU A 299      99.182 123.803 104.084  1.00  0.91           H  
ATOM   4845  HB2 LEU A 299      97.588 125.407 102.702  1.00  0.91           H  
ATOM   4846  HB3 LEU A 299      96.929 123.932 102.068  1.00  0.91           H  
ATOM   4847  HG  LEU A 299      99.664 125.161 101.708  1.00  0.91           H  
ATOM   4848 HD11 LEU A 299     100.380 122.920 102.283  1.00  0.91           H  
ATOM   4849 HD12 LEU A 299      99.130 122.198 101.256  1.00  0.91           H  
ATOM   4850 HD13 LEU A 299     100.478 123.089 100.537  1.00  0.91           H  
ATOM   4851 HD21 LEU A 299      97.640 123.902  99.784  1.00  0.91           H  
ATOM   4852 HD22 LEU A 299      97.863 125.630 100.089  1.00  0.91           H  
ATOM   4853 HD23 LEU A 299      99.140 124.686  99.307  1.00  0.91           H  
ATOM   4854  N   VAL A 300      98.007 124.787 105.970  1.00  0.87           N  
ATOM   4855  CA  VAL A 300      97.427 125.508 107.094  1.00  0.87           C  
ATOM   4856  C   VAL A 300      97.331 127.000 106.743  1.00  0.87           C  
ATOM   4857  O   VAL A 300      98.116 127.570 105.984  1.00  0.87           O  
ATOM   4858  CB  VAL A 300      98.172 125.276 108.426  1.00  0.87           C  
ATOM   4859  CG1 VAL A 300      98.144 123.794 108.810  1.00  0.87           C  
ATOM   4860  CG2 VAL A 300      99.617 125.784 108.421  1.00  0.87           C  
ATOM   4861  H   VAL A 300      99.019 124.696 105.939  1.00  0.87           H  
ATOM   4862  HA  VAL A 300      96.407 125.142 107.213  1.00  0.87           H  
ATOM   4863  HB  VAL A 300      97.639 125.830 109.210  1.00  0.87           H  
ATOM   4864 HG11 VAL A 300      97.117 123.414 108.811  1.00  0.87           H  
ATOM   4865 HG12 VAL A 300      98.729 123.184 108.114  1.00  0.87           H  
ATOM   4866 HG13 VAL A 300      98.559 123.647 109.813  1.00  0.87           H  
ATOM   4867 HG21 VAL A 300     100.232 125.262 107.682  1.00  0.87           H  
ATOM   4868 HG22 VAL A 300      99.662 126.856 108.208  1.00  0.87           H  
ATOM   4869 HG23 VAL A 300     100.079 125.629 109.403  1.00  0.87           H  
ATOM   4870  N   ARG A 301      96.293 127.654 107.389  1.00  0.80           N  
ATOM   4871  CA  ARG A 301      96.072 129.083 107.219  1.00  0.80           C  
ATOM   4872  C   ARG A 301      95.403 129.645 108.477  1.00  0.80           C  
ATOM   4873  O   ARG A 301      94.579 129.015 109.139  1.00  0.80           O
[truncated: 772,343 more chars]
