# Supplementary material for: Repurposing FDA-approved phytomedicines, natural products, antivirals and cell protectives against SARS-CoV-2 (COVID-19) RNA-dependent RNA polymerase
Source: PeerJ. 2020 Nov 30;8:e10480. doi: 10.7717/peerj.10480 (PMC7713599; doi:10.7717/peerj.10480)
Supplement: Supplemental Information 12 — This was generated after compounds docking runs. [file peerj-08-10480-s012.pdb]

REMARK  99                                                                      
REMARK  99 MOE v2014.09 (Chemical Computing Group Inc.) Sun Aug 02 07:20:31 2020
HELIX    1   1 GLU A   31  ASP A   33  5               Generated by MOE    3
HELIX    2   2 PHE A   47  TYR A   57  1               Generated by MOE   11
HELIX    3   3 MET A   94  ARG A  102  1               Generated by MOE    9
HELIX    4   4 LYS A  113  LEU A  116  1               Generated by MOE    4
HELIX    5   5 ASP A  140  ALA A  146  1               Generated by MOE    7
HELIX    6   6 GLY A  149  ALA A  169  1               Generated by MOE   21
HELIX    7   7 ASP A  205  SER A  209  1               Generated by MOE    5
HELIX    8   8 MET A  212  LEU A  217  1               Generated by MOE    6
HELIX    9   9 VAL A  227  THR A  229  5               Generated by MOE    3
HELIX   10  10 THR A  246  TYR A  256  1               Generated by MOE   11
HELIX   11  11 ASP A  274  PHE A  287  1               Generated by MOE   14
HELIX   12  12 PRO A  293  SER A  295  5               Generated by MOE    3
HELIX   13  13 PHE A  338  TYR A  344  1               Generated by MOE    7
HELIX   14  14 ALA A  349  ALA A  352  1               Generated by MOE    4
HELIX   15  15 LYS A  387  VAL A  394  1               Generated by MOE    8
HELIX   16  16 ALA A  418  TYR A  423  1               Generated by MOE    6
HELIX   17  17 ASP A  424  TYR A  428  5               Generated by MOE    5
HELIX   18  18 ILE A  436  LYS A  448  1               Generated by MOE   13
HELIX   19  19 ALA A  482  TYR A  486  1               Generated by MOE    5
HELIX   20  20 ASP A  493  TYR A  500  1               Generated by MOE    8
HELIX   21  21 SER A  534  THR A  537  1               Generated by MOE    4
HELIX   22  22 GLN A  543  LEU A  546  1               Generated by MOE    4
HELIX   23  23 ILE A  549  ALA A  551  5               Generated by MOE    3
HELIX   24  24 GLY A  567  VAL A  575  1               Generated by MOE    9
HELIX   25  25 CYS A  592  ALA A  595  1               Generated by MOE    4
HELIX   26  26 ASN A  598  LEU A  608  1               Generated by MOE   11
HELIX   27  27 LEU A  618  ALA A  630  1               Generated by MOE   13
HELIX   28  28 TYR A  659  SER A  679  1               Generated by MOE   21
HELIX   29  29 VAL A  690  LEU A  701  1               Generated by MOE   12
HELIX   30  30 PHE A  711  HIS A  722  1               Generated by MOE   12
HELIX   31  31 SER A  738  GLN A  743  1               Generated by MOE    6
HELIX   32  32 ILE A  749  TYR A  758  1               Generated by MOE   10
HELIX   33  33 GLU A  766  LYS A  768  5               Generated by MOE    3
HELIX   34  34 PRO A  804  CYS A  812  1               Generated by MOE    9
HELIX   35  35 ILE A  817  LYS A  819  5               Generated by MOE    3
HELIX   36  36 ILE A  826  ALA A  836  1               Generated by MOE   11
HELIX   37  37 TYR A  837  LEU A  839  5               Generated by MOE    3
HELIX   38  38 GLN A  845  MET A  872  1               Generated by MOE   28
HELIX   39  39 ASP A  880  ARG A  884  5               Generated by MOE    5
HELIX   40  40 PRO A  888  TYR A  891  1               Generated by MOE    4
HELIX   41  41 GLU A  892  MET A  894  5               Generated by MOE    3
SHEET    1       TYR A   2  TYR A   8                  Generated by MOE
SHEET    2       ALA A  13  LEU A  19                  Generated by MOE
SHEET    3       CYS A  23  GLN A  27                  Generated by MOE
SHEET    4       TYR A  39  ARG A  44                  Generated by MOE
SHEET    5       HIS A  69  PHE A  74                  Generated by MOE
SHEET    6       VAL A  81  LEU A  89                  Generated by MOE
SHEET    7       GLY A 173  VAL A 174                  Generated by MOE
SHEET    8       PRO A 202  VAL A 203                  Generated by MOE
SHEET    9       GLY A 297  LYS A 302                  Generated by MOE
SHEET   10       VAL A 311  PHE A 318                  Generated by MOE
SHEET   11       GLY A 322  HIS A 325                  Generated by MOE
SHEET   12       PHE A 366  ALA A 370                  Generated by MOE
SHEET   13       ASN A 384  PHE A 385                  Generated by MOE
SHEET   14       ILE A 509  GLN A 511                  Generated by MOE
SHEET   15       MET A 512  LEU A 514                  Generated by MOE
SHEET   16       THR A 526  GLY A 529                  Generated by MOE
SHEET   17       PRO A 582  MET A 585                  Generated by MOE
SHEET   18       MET A 636  MET A 638                  Generated by MOE
SHEET   19       CYS A 639  CYS A 639                  Generated by MOE
SHEET   20       SER A 642  VAL A 645                  Generated by MOE
SHEET   21       PHE A 723  MET A 726                  Generated by MOE
SHEET   22       ILE A 727  ILE A 727                  Generated by MOE
SHEET   23       LEU A 728  LEU A 728                  Generated by MOE
SHEET   24       ASP A 731  ASN A 737                  Generated by MOE
SHEET   25       THR A 771  GLU A 772                  Generated by MOE
SHEET   26       GLU A 781  PHE A 782                  Generated by MOE
SHEET   27       GLN A 785  LYS A 791                  Generated by MOE
SHEET   28       TYR A 796  TYR A 801                  Generated by MOE
SHEET   29       PHE A 813  VAL A 814                  Generated by MOE
ATOM      1  N   VAL A   1     122.366  86.667  65.428  1.00  0.66           N1+
ATOM      2  CA  VAL A   1     122.480  87.092  66.869  1.00  0.66           C  
ATOM      3  C   VAL A   1     121.198  87.831  67.333  1.00  0.66           C  
ATOM      4  O   VAL A   1     120.450  88.373  66.517  1.00  0.66           O  
ATOM      5  CB  VAL A   1     123.773  87.926  67.027  1.00  0.66           C  
ATOM      6  CG1 VAL A   1     123.721  89.285  66.322  1.00  0.66           C  
ATOM      7  CG2 VAL A   1     124.160  88.122  68.495  1.00  0.66           C  
ATOM      8  H1  VAL A   1     121.634  85.959  65.289  1.00  0.66           H  
ATOM      9  H2  VAL A   1     122.093  87.471  64.791  1.00  0.66           H  
ATOM     10  H3  VAL A   1     123.241  86.287  65.043  1.00  0.66           H  
ATOM     11  HA  VAL A   1     122.565  86.154  67.429  1.00  0.66           H  
ATOM     12  HB  VAL A   1     124.593  87.355  66.569  1.00  0.66           H  
ATOM     13 HG11 VAL A   1     123.555  89.174  65.247  1.00  0.66           H  
ATOM     14 HG12 VAL A   1     122.928  89.923  66.728  1.00  0.66           H  
ATOM     15 HG13 VAL A   1     124.670  89.819  66.447  1.00  0.66           H  
ATOM     16 HG21 VAL A   1     123.463  88.786  69.013  1.00  0.66           H  
ATOM     17 HG22 VAL A   1     124.185  87.164  69.026  1.00  0.66           H  
ATOM     18 HG23 VAL A   1     125.157  88.569  68.572  1.00  0.66           H  
ATOM     19  N   TYR A   2     120.966  87.792  68.698  1.00  0.71           N  
ATOM     20  CA  TYR A   2     119.785  88.375  69.357  1.00  0.71           C  
ATOM     21  C   TYR A   2     119.991  89.856  69.756  1.00  0.71           C  
ATOM     22  O   TYR A   2     121.094  90.314  70.062  1.00  0.71           O  
ATOM     23  CB  TYR A   2     119.452  87.651  70.685  1.00  0.71           C  
ATOM     24  CG  TYR A   2     118.652  86.369  70.675  1.00  0.71           C  
ATOM     25  CD1 TYR A   2     117.829  85.974  69.615  1.00  0.71           C  
ATOM     26  CD2 TYR A   2     118.638  85.599  71.855  1.00  0.71           C  
ATOM     27  CE1 TYR A   2     117.017  84.840  69.720  1.00  0.71           C  
ATOM     28  CE2 TYR A   2     117.825  84.472  71.968  1.00  0.71           C  
ATOM     29  CZ  TYR A   2     117.017  84.105  70.901  1.00  0.71           C  
ATOM     30  OH  TYR A   2     116.216  83.013  71.061  1.00  0.71           O  
ATOM     31  H   TYR A   2     121.648  87.343  69.305  1.00  0.71           H  
ATOM     32  HA  TYR A   2     118.961  88.337  68.644  1.00  0.71           H  
ATOM     33  HB2 TYR A   2     118.880  88.328  71.335  1.00  0.71           H  
ATOM     34  HB3 TYR A   2     120.396  87.459  71.214  1.00  0.71           H  
ATOM     35  HD1 TYR A   2     117.775  86.551  68.700  1.00  0.71           H  
ATOM     36  HD2 TYR A   2     119.250  85.888  72.709  1.00  0.71           H  
ATOM     37  HE1 TYR A   2     116.378  84.567  68.885  1.00  0.71           H  
ATOM     38  HE2 TYR A   2     117.813  83.890  72.885  1.00  0.71           H  
ATOM     39  HH  TYR A   2     115.816  82.804  70.200  1.00  0.71           H  
ATOM     40  N   ARG A   3     118.788  90.530  69.895  1.00  0.75           N  
ATOM     41  CA  ARG A   3     118.526  91.720  70.714  1.00  0.75           C  
ATOM     42  C   ARG A   3     116.983  91.734  70.897  1.00  0.75           C  
ATOM     43  O   ARG A   3     116.237  91.010  70.227  1.00  0.75           O  
ATOM     44  CB  ARG A   3     119.019  93.029  70.081  1.00  0.75           C  
ATOM     45  CG  ARG A   3     120.536  93.274  70.064  1.00  0.75           C  
ATOM     46  CD  ARG A   3     121.203  93.122  71.425  1.00  0.75           C  
ATOM     47  NE  ARG A   3     122.643  93.431  71.405  1.00  0.75           N  
ATOM     48  CZ  ARG A   3     123.600  92.549  71.024  1.00  0.75           C  
ATOM     49  NH1 ARG A   3     123.300  91.393  70.392  1.00  0.75           N  
ATOM     50  NH2 ARG A   3     124.897  92.811  71.331  1.00  0.75           N1+
ATOM     51  H   ARG A   3     117.959  90.160  69.412  1.00  0.75           H  
ATOM     52  HA  ARG A   3     118.974  91.547  71.697  1.00  0.75           H  
ATOM     53  HB2 ARG A   3     118.555  93.880  70.595  1.00  0.75           H  
ATOM     54  HB3 ARG A   3     118.664  93.074  69.047  1.00  0.75           H  
ATOM     55  HG2 ARG A   3     120.715  94.293  69.698  1.00  0.75           H  
ATOM     56  HG3 ARG A   3     121.009  92.627  69.320  1.00  0.75           H  
ATOM     57  HD2 ARG A   3     121.083  92.125  71.857  1.00  0.75           H  
ATOM     58  HD3 ARG A   3     120.754  93.812  72.138  1.00  0.75           H  
ATOM     59  HE  ARG A   3     122.958  94.265  71.889  1.00  0.75           H  
ATOM     60 HH11 ARG A   3     124.012  90.699  70.219  1.00  0.75           H  
ATOM     61 HH12 ARG A   3     122.319  91.083  70.233  1.00  0.75           H  
ATOM     62 HH21 ARG A   3     125.635  92.135  71.197  1.00  0.75           H  
ATOM     63 HH22 ARG A   3     125.094  93.584  72.005  1.00  0.75           H  
ATOM     64  N   ALA A   4     116.529  92.610  71.863  1.00  0.90           N  
ATOM     65  CA  ALA A   4     115.106  92.885  72.045  1.00  0.90           C  
ATOM     66  C   ALA A   4     114.788  94.111  71.199  1.00  0.90           C  
ATOM     67  O   ALA A   4     115.546  95.084  71.193  1.00  0.90           O  
ATOM     68  CB  ALA A   4     114.770  93.187  73.489  1.00  0.90           C  
ATOM     69  H   ALA A   4     117.226  93.125  72.445  1.00  0.90           H  
ATOM     70  HA  ALA A   4     114.526  92.035  71.692  1.00  0.90           H  
ATOM     71  HB1 ALA A   4     114.981  92.326  74.127  1.00  0.90           H  
ATOM     72  HB2 ALA A   4     115.356  94.030  73.862  1.00  0.90           H  
ATOM     73  HB3 ALA A   4     113.714  93.453  73.590  1.00  0.90           H  
ATOM     74  N   PHE A   5     113.608  94.048  70.481  1.00  0.87           N  
ATOM     75  CA  PHE A   5     113.281  95.111  69.531  1.00  0.87           C  
ATOM     76  C   PHE A   5     111.893  95.690  69.819  1.00  0.87           C  
ATOM     77  O   PHE A   5     110.943  94.963  70.107  1.00  0.87           O  
ATOM     78  CB  PHE A   5     113.277  94.624  68.069  1.00  0.87           C  
ATOM     79  CG  PHE A   5     114.573  94.107  67.486  1.00  0.87           C  
ATOM     80  CD1 PHE A   5     115.805  94.693  67.781  1.00  0.87           C  
ATOM     81  CD2 PHE A   5     114.543  93.069  66.546  1.00  0.87           C  
ATOM     82  CE1 PHE A   5     116.980  94.239  67.182  1.00  0.87           C  
ATOM     83  CE2 PHE A   5     115.721  92.588  65.969  1.00  0.87           C  
ATOM     84  CZ  PHE A   5     116.941  93.170  66.295  1.00  0.87           C  
ATOM     85  H   PHE A   5     112.939  93.269  70.611  1.00  0.87           H  
ATOM     86  HA  PHE A   5     114.016  95.905  69.652  1.00  0.87           H  
ATOM     87  HB2 PHE A   5     112.967  95.455  67.424  1.00  0.87           H  
ATOM     88  HB3 PHE A   5     112.509  93.844  67.967  1.00  0.87           H  
ATOM     89  HD1 PHE A   5     115.861  95.521  68.479  1.00  0.87           H  
ATOM     90  HD2 PHE A   5     113.594  92.627  66.256  1.00  0.87           H  
ATOM     91  HE1 PHE A   5     117.922  94.721  67.422  1.00  0.87           H  
ATOM     92  HE2 PHE A   5     115.686  91.766  65.261  1.00  0.87           H  
ATOM     93  HZ  PHE A   5     117.854  92.791  65.855  1.00  0.87           H  
ATOM     94  N   ASP A   6     111.809  97.053  69.602  1.00  0.89           N  
ATOM     95  CA  ASP A   6     110.566  97.845  69.570  1.00  0.89           C  
ATOM     96  C   ASP A   6     110.304  97.962  68.063  1.00  0.89           C  
ATOM     97  O   ASP A   6     111.025  98.643  67.329  1.00  0.89           O  
ATOM     98  CB  ASP A   6     110.786  99.205  70.232  1.00  0.89           C  
ATOM     99  CG  ASP A   6     109.578 100.117  70.136  1.00  0.89           C  
ATOM    100  OD1 ASP A   6     108.457  99.545  69.958  1.00  0.89           O  
ATOM    101  OD2 ASP A   6     109.781 101.367  70.249  1.00  0.89           O1-
ATOM    102  H   ASP A   6     112.698  97.578  69.349  1.00  0.89           H  
ATOM    103  HA  ASP A   6     109.762  97.280  70.050  1.00  0.89           H  
ATOM    104  HB2 ASP A   6     111.643  99.716  69.789  1.00  0.89           H  
ATOM    105  HB3 ASP A   6     111.024  99.069  71.294  1.00  0.89           H  
ATOM    106  N   ILE A   7     109.328  97.097  67.576  1.00  0.90           N  
ATOM    107  CA  ILE A   7     109.326  96.727  66.160  1.00  0.90           C  
ATOM    108  C   ILE A   7     107.932  96.764  65.499  1.00  0.90           C  
ATOM    109  O   ILE A   7     106.873  96.545  66.085  1.00  0.90           O  
ATOM    110  CB  ILE A   7     110.057  95.366  65.964  1.00  0.90           C  
ATOM    111  CG1 ILE A   7     110.344  95.037  64.483  1.00  0.90           C  
ATOM    112  CG2 ILE A   7     109.332  94.210  66.656  1.00  0.90           C  
ATOM    113  CD1 ILE A   7     111.345  93.906  64.288  1.00  0.90           C  
ATOM    114  H   ILE A   7     108.608  96.703  68.208  1.00  0.90           H  
ATOM    115  HA  ILE A   7     109.922  97.484  65.634  1.00  0.90           H  
ATOM    116  HB  ILE A   7     111.028  95.468  66.459  1.00  0.90           H  
ATOM    117 HG12 ILE A   7     110.751  95.926  63.986  1.00  0.90           H  
ATOM    118 HG13 ILE A   7     109.418  94.764  63.964  1.00  0.90           H  
ATOM    119 HG21 ILE A   7     109.116  94.434  67.703  1.00  0.90           H  
ATOM    120 HG22 ILE A   7     108.394  93.965  66.152  1.00  0.90           H  
ATOM    121 HG23 ILE A   7     109.958  93.316  66.655  1.00  0.90           H  
ATOM    122 HD11 ILE A   7     112.290  94.136  64.785  1.00  0.90           H  
ATOM    123 HD12 ILE A   7     110.966  92.955  64.673  1.00  0.90           H  
ATOM    124 HD13 ILE A   7     111.551  93.770  63.221  1.00  0.90           H  
ATOM    125  N   TYR A   8     108.021  96.992  64.129  1.00  0.88           N  
ATOM    126  CA  TYR A   8     106.869  96.985  63.240  1.00  0.88           C  
ATOM    127  C   TYR A   8     107.356  96.481  61.869  1.00  0.88           C  
ATOM    128  O   TYR A   8     108.270  97.048  61.266  1.00  0.88           O  
ATOM    129  CB  TYR A   8     106.380  98.433  63.119  1.00  0.88           C  
ATOM    130  CG  TYR A   8     105.044  98.580  62.446  1.00  0.88           C  
ATOM    131  CD1 TYR A   8     104.950  98.775  61.061  1.00  0.88           C  
ATOM    132  CD2 TYR A   8     103.877  98.547  63.218  1.00  0.88           C  
ATOM    133  CE1 TYR A   8     103.710  98.996  60.464  1.00  0.88           C  
ATOM    134  CE2 TYR A   8     102.640  98.775  62.623  1.00  0.88           C  
ATOM    135  CZ  TYR A   8     102.571  99.029  61.256  1.00  0.88           C  
ATOM    136  OH  TYR A   8     101.379  99.322  60.655  1.00  0.88           O  
ATOM    137  H   TYR A   8     108.923  97.202  63.705  1.00  0.88           H  
ATOM    138  HA  TYR A   8     106.092  96.330  63.645  1.00  0.88           H  
ATOM    139  HB2 TYR A   8     107.116  99.051  62.587  1.00  0.88           H  
ATOM    140  HB3 TYR A   8     106.310  98.888  64.118  1.00  0.88           H  
ATOM    141  HD1 TYR A   8     105.843  98.772  60.438  1.00  0.88           H  
ATOM    142  HD2 TYR A   8     103.933  98.373  64.289  1.00  0.88           H  
ATOM    143  HE1 TYR A   8     103.636  99.159  59.392  1.00  0.88           H  
ATOM    144  HE2 TYR A   8     101.744  98.771  63.237  1.00  0.88           H  
ATOM    145  HH  TYR A   8     100.777  99.823  61.324  1.00  0.88           H  
ATOM    146  N   ASN A   9     106.707  95.373  61.366  1.00  0.90           N  
ATOM    147  CA  ASN A   9     106.718  95.028  59.941  1.00  0.90           C  
ATOM    148  C   ASN A   9     105.415  94.257  59.613  1.00  0.90           C  
ATOM    149  O   ASN A   9     104.422  94.305  60.341  1.00  0.90           O  
ATOM    150  CB  ASN A   9     108.034  94.381  59.510  1.00  0.90           C  
ATOM    151  CG  ASN A   9     108.258  93.009  60.095  1.00  0.90           C  
ATOM    152  OD1 ASN A   9     107.465  92.078  59.970  1.00  0.90           O  
ATOM    153  ND2 ASN A   9     109.459  92.848  60.725  1.00  0.90           N  
ATOM    154  H   ASN A   9     106.177  94.733  61.978  1.00  0.90           H  
ATOM    155  HA  ASN A   9     106.633  95.978  59.395  1.00  0.90           H  
ATOM    156  HB2 ASN A   9     108.874  95.033  59.773  1.00  0.90           H  
ATOM    157  HB3 ASN A   9     108.076  94.272  58.420  1.00  0.90           H  
ATOM    158 HD21 ASN A   9     110.141  93.592  60.825  1.00  0.90           H  
ATOM    159 HD22 ASN A   9     109.694  91.947  61.122  1.00  0.90           H  
ATOM    160  N   ASP A  10     105.399  93.602  58.400  1.00  0.91           N  
ATOM    161  CA  ASP A  10     104.233  92.873  57.893  1.00  0.91           C  
ATOM    162  C   ASP A  10     104.180  91.383  58.321  1.00  0.91           C  
ATOM    163  O   ASP A  10     103.181  90.686  58.130  1.00  0.91           O  
ATOM    164  CB  ASP A  10     104.151  93.011  56.373  1.00  0.91           C  
ATOM    165  CG  ASP A  10     105.428  92.500  55.769  1.00  0.91           C  
ATOM    166  OD1 ASP A  10     106.543  92.925  56.235  1.00  0.91           O  
ATOM    167  OD2 ASP A  10     105.382  91.584  54.894  1.00  0.91           O1-
ATOM    168  H   ASP A  10     106.209  93.569  57.759  1.00  0.91           H  
ATOM    169  HA  ASP A  10     103.338  93.335  58.331  1.00  0.91           H  
ATOM    170  HB2 ASP A  10     104.034  94.062  56.086  1.00  0.91           H  
ATOM    171  HB3 ASP A  10     103.295  92.455  55.974  1.00  0.91           H  
ATOM    172  N   LYS A  11     105.340  90.868  58.866  1.00  0.86           N  
ATOM    173  CA  LYS A  11     105.434  89.491  59.353  1.00  0.86           C  
ATOM    174  C   LYS A  11     105.155  89.530  60.859  1.00  0.86           C  
ATOM    175  O   LYS A  11     104.454  88.678  61.406  1.00  0.86           O  
ATOM    176  CB  LYS A  11     106.809  88.852  59.091  1.00  0.86           C  
ATOM    177  CG  LYS A  11     106.940  88.170  57.721  1.00  0.86           C  
ATOM    178  CD  LYS A  11     106.812  89.090  56.507  1.00  0.86           C  
ATOM    179  CE  LYS A  11     107.983  90.053  56.356  1.00  0.86           C  
ATOM    180  NZ  LYS A  11     107.683  91.054  55.326  1.00  0.86           N1+
ATOM    181  H   LYS A  11     106.138  91.500  58.995  1.00  0.86           H  
ATOM    182  HA  LYS A  11     104.640  88.889  58.897  1.00  0.86           H  
ATOM    183  HB2 LYS A  11     106.987  88.074  59.846  1.00  0.86           H  
ATOM    184  HB3 LYS A  11     107.615  89.582  59.226  1.00  0.86           H  
ATOM    185  HG2 LYS A  11     106.172  87.390  57.647  1.00  0.86           H  
ATOM    186  HG3 LYS A  11     107.907  87.653  57.678  1.00  0.86           H  
ATOM    187  HD2 LYS A  11     105.860  89.625  56.560  1.00  0.86           H  
ATOM    188  HD3 LYS A  11     106.756  88.468  55.605  1.00  0.86           H  
ATOM    189  HE2 LYS A  11     108.890  89.527  56.042  1.00  0.86           H  
ATOM    190  HE3 LYS A  11     108.195  90.606  57.275  1.00  0.86           H  
ATOM    191  HZ1 LYS A  11     106.701  90.980  54.893  1.00  0.86           H  
ATOM    192  HZ2 LYS A  11     107.486  92.004  55.794  1.00  0.86           H  
ATOM    193  HZ3 LYS A  11     108.361  91.202  54.579  1.00  0.86           H  
ATOM    194  N   VAL A  12     105.872  90.500  61.541  1.00  0.92           N  
ATOM    195  CA  VAL A  12     105.807  90.650  62.981  1.00  0.92           C  
ATOM    196  C   VAL A  12     105.716  92.147  63.318  1.00  0.92           C  
ATOM    197  O   VAL A  12     105.961  93.061  62.533  1.00  0.92           O  
ATOM    198  CB  VAL A  12     107.001  89.980  63.700  1.00  0.92           C  
ATOM    199  CG1 VAL A  12     106.914  88.458  63.609  1.00  0.92           C  
ATOM    200  CG2 VAL A  12     108.359  90.459  63.181  1.00  0.92           C  
ATOM    201  H   VAL A  12     106.461  91.159  61.011  1.00  0.92           H  
ATOM    202  HA  VAL A  12     104.873  90.193  63.334  1.00  0.92           H  
ATOM    203  HB  VAL A  12     106.954  90.235  64.766  1.00  0.92           H  
ATOM    204 HG11 VAL A  12     105.936  88.105  63.946  1.00  0.92           H  
ATOM    205 HG12 VAL A  12     107.080  88.098  62.589  1.00  0.92           H  
ATOM    206 HG13 VAL A  12     107.671  88.001  64.251  1.00  0.92           H  
ATOM    207 HG21 VAL A  12     108.502  90.197  62.128  1.00  0.92           H  
ATOM    208 HG22 VAL A  12     108.461  91.544  63.287  1.00  0.92           H  
ATOM    209 HG23 VAL A  12     109.175  89.996  63.744  1.00  0.92           H  
ATOM    210  N   ALA A  13     105.399  92.363  64.633  1.00  0.91           N  
ATOM    211  CA  ALA A  13     105.373  93.670  65.260  1.00  0.91           C  
ATOM    212  C   ALA A  13     105.478  93.373  66.757  1.00  0.91           C  
ATOM    213  O   ALA A  13     105.394  92.217  67.183  1.00  0.91           O  
ATOM    214  CB  ALA A  13     104.093  94.428  64.935  1.00  0.91           C  
ATOM    215  H   ALA A  13     105.179  91.573  65.244  1.00  0.91           H  
ATOM    216  HA  ALA A  13     106.253  94.228  64.929  1.00  0.91           H  
ATOM    217  HB1 ALA A  13     103.982  94.575  63.856  1.00  0.91           H  
ATOM    218  HB2 ALA A  13     103.209  93.884  65.288  1.00  0.91           H  
ATOM    219  HB3 ALA A  13     104.084  95.414  65.412  1.00  0.91           H  
ATOM    220  N   GLY A  14     105.660  94.484  67.551  1.00  0.94           N  
ATOM    221  CA  GLY A  14     105.568  94.386  68.991  1.00  0.94           C  
ATOM    222  C   GLY A  14     106.780  95.003  69.676  1.00  0.94           C  
ATOM    223  O   GLY A  14     107.443  95.913  69.180  1.00  0.94           O  
ATOM    224  H   GLY A  14     105.903  95.389  67.120  1.00  0.94           H  
ATOM    225  HA2 GLY A  14     105.457  93.342  69.296  1.00  0.94           H  
ATOM    226  HA3 GLY A  14     104.671  94.923  69.306  1.00  0.94           H  
ATOM    227  N   PHE A  15     107.023  94.445  70.918  1.00  0.90           N  
ATOM    228  CA  PHE A  15     108.173  94.774  71.766  1.00  0.90           C  
ATOM    229  C   PHE A  15     108.597  93.411  72.349  1.00  0.90           C  
ATOM    230  O   PHE A  15     108.089  92.918  73.356  1.00  0.90           O  
ATOM    231  CB  PHE A  15     107.861  95.793  72.867  1.00  0.90           C  
ATOM    232  CG  PHE A  15     109.056  96.054  73.770  1.00  0.90           C  
ATOM    233  CD1 PHE A  15     110.255  96.568  73.260  1.00  0.90           C  
ATOM    234  CD2 PHE A  15     108.993  95.758  75.136  1.00  0.90           C  
ATOM    235  CE1 PHE A  15     111.370  96.750  74.082  1.00  0.90           C  
ATOM    236  CE2 PHE A  15     110.109  95.926  75.961  1.00  0.90           C  
ATOM    237  CZ  PHE A  15     111.300  96.414  75.431  1.00  0.90           C  
ATOM    238  H   PHE A  15     106.403  93.699  71.274  1.00  0.90           H  
ATOM    239  HA  PHE A  15     108.948  95.175  71.119  1.00  0.90           H  
ATOM    240  HB2 PHE A  15     107.010  95.448  73.468  1.00  0.90           H  
ATOM    241  HB3 PHE A  15     107.546  96.745  72.420  1.00  0.90           H  
ATOM    242  HD1 PHE A  15     110.330  96.834  72.211  1.00  0.90           H  
ATOM    243  HD2 PHE A  15     108.069  95.379  75.564  1.00  0.90           H  
ATOM    244  HE1 PHE A  15     112.287  97.157  73.661  1.00  0.90           H  
ATOM    245  HE2 PHE A  15     110.049  95.670  77.015  1.00  0.90           H  
ATOM    246  HZ  PHE A  15     112.169  96.531  76.072  1.00  0.90           H  
ATOM    247  N   ALA A  16     109.499  92.753  71.534  1.00  0.89           N  
ATOM    248  CA  ALA A  16     109.725  91.312  71.552  1.00  0.89           C  
ATOM    249  C   ALA A  16     111.208  91.071  71.283  1.00  0.89           C  
ATOM    250  O   ALA A  16     111.969  91.990  70.964  1.00  0.89           O  
ATOM    251  CB  ALA A  16     108.867  90.652  70.482  1.00  0.89           C  
ATOM    252  H   ALA A  16     110.048  93.315  70.871  1.00  0.89           H  
ATOM    253  HA  ALA A  16     109.464  90.907  72.533  1.00  0.89           H  
ATOM    254  HB1 ALA A  16     107.802  90.832  70.654  1.00  0.89           H  
ATOM    255  HB2 ALA A  16     109.100  91.070  69.501  1.00  0.89           H  
ATOM    256  HB3 ALA A  16     109.030  89.570  70.436  1.00  0.89           H  
ATOM    257  N   LYS A  17     111.638  89.766  71.417  1.00  0.84           N  
ATOM    258  CA  LYS A  17     113.013  89.360  71.152  1.00  0.84           C  
ATOM    259  C   LYS A  17     113.040  88.620  69.813  1.00  0.84           C  
ATOM    260  O   LYS A  17     112.174  87.808  69.484  1.00  0.84           O  
ATOM    261  CB  LYS A  17     113.590  88.491  72.283  1.00  0.84           C  
ATOM    262  CG  LYS A  17     114.961  89.017  72.728  1.00  0.84           C  
ATOM    263  CD  LYS A  17     115.593  88.187  73.849  1.00  0.84           C  
ATOM    264  CE  LYS A  17     116.924  88.777  74.312  1.00  0.84           C  
ATOM    265  NZ  LYS A  17     116.703  89.966  75.159  1.00  0.84           N1+
ATOM    266  H   LYS A  17     110.966  89.047  71.675  1.00  0.84           H  
ATOM    267  HA  LYS A  17     113.607  90.268  71.038  1.00  0.84           H  
ATOM    268  HB2 LYS A  17     113.690  87.446  71.963  1.00  0.84           H  
ATOM    269  HB3 LYS A  17     112.921  88.495  73.151  1.00  0.84           H  
ATOM    270  HG2 LYS A  17     114.848  90.053  73.060  1.00  0.84           H  
ATOM    271  HG3 LYS A  17     115.641  89.020  71.868  1.00  0.84           H  
ATOM    272  HD2 LYS A  17     115.772  87.172  73.472  1.00  0.84           H  
ATOM    273  HD3 LYS A  17     114.901  88.098  74.695  1.00  0.84           H  
ATOM    274  HE2 LYS A  17     117.543  89.092  73.466  1.00  0.84           H  
ATOM    275  HE3 LYS A  17     117.487  88.063  74.919  1.00  0.84           H  
ATOM    276  HZ1 LYS A  17     115.808  90.436  74.992  1.00  0.84           H  
ATOM    277  HZ2 LYS A  17     116.784  89.788  76.167  1.00  0.84           H  
ATOM    278  HZ3 LYS A  17     117.421  90.777  74.961  1.00  0.84           H  
ATOM    279  N   PHE A  18     114.157  88.940  69.046  1.00  0.82           N  
ATOM    280  CA  PHE A  18     114.304  88.464  67.676  1.00  0.82           C  
ATOM    281  C   PHE A  18     115.790  88.352  67.297  1.00  0.82           C  
ATOM    282  O   PHE A  18     116.701  88.941  67.879  1.00  0.82           O  
ATOM    283  CB  PHE A  18     113.626  89.410  66.671  1.00  0.82           C  
ATOM    284  CG  PHE A  18     112.123  89.325  66.645  1.00  0.82           C  
ATOM    285  CD1 PHE A  18     111.340  90.428  67.012  1.00  0.82           C  
ATOM    286  CD2 PHE A  18     111.490  88.139  66.249  1.00  0.82           C  
ATOM    287  CE1 PHE A  18     109.950  90.337  66.991  1.00  0.82           C  
ATOM    288  CE2 PHE A  18     110.102  88.045  66.266  1.00  0.82           C  
ATOM    289  CZ  PHE A  18     109.334  89.143  66.639  1.00  0.82           C  
ATOM    290  H   PHE A  18     114.893  89.551  69.419  1.00  0.82           H  
ATOM    291  HA  PHE A  18     113.874  87.456  67.622  1.00  0.82           H  
ATOM    292  HB2 PHE A  18     113.979  89.225  65.649  1.00  0.82           H  
ATOM    293  HB3 PHE A  18     113.929  90.433  66.907  1.00  0.82           H  
ATOM    294  HD1 PHE A  18     111.800  91.362  67.326  1.00  0.82           H  
ATOM    295  HD2 PHE A  18     112.069  87.269  65.952  1.00  0.82           H  
ATOM    296  HE1 PHE A  18     109.337  91.191  67.266  1.00  0.82           H  
ATOM    297  HE2 PHE A  18     109.617  87.113  65.994  1.00  0.82           H  
ATOM    298  HZ  PHE A  18     108.251  89.069  66.652  1.00  0.82           H  
ATOM    299  N   LEU A  19     115.994  87.521  66.203  1.00  0.83           N  
ATOM    300  CA  LEU A  19     117.328  87.187  65.705  1.00  0.83           C  
ATOM    301  C   LEU A  19     117.609  88.017  64.444  1.00  0.83           C  
ATOM    302  O   LEU A  19     116.767  88.186  63.563  1.00  0.83           O  
ATOM    303  CB  LEU A  19     117.382  85.673  65.428  1.00  0.83           C  
ATOM    304  CG  LEU A  19     118.802  85.116  65.207  1.00  0.83           C  
ATOM    305  CD1 LEU A  19     118.931  83.722  65.828  1.00  0.83           C  
ATOM    306  CD2 LEU A  19     119.158  85.032  63.721  1.00  0.83           C  
ATOM    307  H   LEU A  19     115.201  87.134  65.694  1.00  0.83           H  
ATOM    308  HA  LEU A  19     118.055  87.444  66.479  1.00  0.83           H  
ATOM    309  HB2 LEU A  19     116.738  85.420  64.575  1.00  0.83           H  
ATOM    310  HB3 LEU A  19     116.935  85.167  66.295  1.00  0.83           H  
ATOM    311  HG  LEU A  19     119.524  85.765  65.710  1.00  0.83           H  
ATOM    312 HD11 LEU A  19     118.748  83.758  66.907  1.00  0.83           H  
ATOM    313 HD12 LEU A  19     118.216  83.021  65.384  1.00  0.83           H  
ATOM    314 HD13 LEU A  19     119.939  83.321  65.678  1.00  0.83           H  
ATOM    315 HD21 LEU A  19     118.495  84.337  63.194  1.00  0.83           H  
ATOM    316 HD22 LEU A  19     119.079  86.001  63.226  1.00  0.83           H  
ATOM    317 HD23 LEU A  19     120.186  84.678  63.590  1.00  0.83           H  
ATOM    318  N   LYS A  20     118.906  88.489  64.335  1.00  0.73           N  
ATOM    319  CA  LYS A  20     119.412  89.046  63.083  1.00  0.73           C  
ATOM    320  C   LYS A  20     120.807  88.467  62.800  1.00  0.73           C  
ATOM    321  O   LYS A  20     121.591  88.167  63.707  1.00  0.73           O  
ATOM    322  CB  LYS A  20     119.423  90.579  63.069  1.00  0.73           C  
ATOM    323  CG  LYS A  20     120.259  91.231  64.180  1.00  0.73           C  
ATOM    324  CD  LYS A  20     120.351  92.744  63.966  1.00  0.73           C  
ATOM    325  CE  LYS A  20     121.142  93.430  65.073  1.00  0.73           C  
ATOM    326  NZ  LYS A  20     121.344  94.855  64.700  1.00  0.73           N1+
ATOM    327  H   LYS A  20     119.536  88.448  65.150  1.00  0.73           H  
ATOM    328  HA  LYS A  20     118.755  88.707  62.272  1.00  0.73           H  
ATOM    329  HB2 LYS A  20     118.390  90.943  63.152  1.00  0.73           H  
ATOM    330  HB3 LYS A  20     119.799  90.918  62.095  1.00  0.73           H  
ATOM    331  HG2 LYS A  20     121.272  90.813  64.189  1.00  0.73           H  
ATOM    332  HG3 LYS A  20     119.810  91.021  65.157  1.00  0.73           H  
ATOM    333  HD2 LYS A  20     119.343  93.173  63.917  1.00  0.73           H  
ATOM    334  HD3 LYS A  20     120.817  92.939  62.994  1.00  0.73           H  
ATOM    335  HE2 LYS A  20     122.136  92.995  65.213  1.00  0.73           H  
ATOM    336  HE3 LYS A  20     120.597  93.421  66.021  1.00  0.73           H  
ATOM    337  HZ1 LYS A  20     122.023  94.954  63.924  1.00  0.73           H  
ATOM    338  HZ2 LYS A  20     120.457  95.295  64.408  1.00  0.73           H  
ATOM    339  HZ3 LYS A  20     121.660  95.404  65.519  1.00  0.73           H  
ATOM    340  N   THR A  21     121.125  88.333  61.457  1.00  0.83           N  
ATOM    341  CA  THR A  21     122.432  87.827  61.016  1.00  0.83           C  
ATOM    342  C   THR A  21     122.961  88.496  59.731  1.00  0.83           C  
ATOM    343  O   THR A  21     123.827  87.956  59.041  1.00  0.83           O  
ATOM    344  CB  THR A  21     122.468  86.288  60.889  1.00  0.83           C  
ATOM    345  OG1 THR A  21     123.815  85.835  60.717  1.00  0.83           O  
ATOM    346  CG2 THR A  21     121.604  85.734  59.761  1.00  0.83           C  
ATOM    347  H   THR A  21     120.438  88.561  60.742  1.00  0.83           H  
ATOM    348  HA  THR A  21     123.163  88.114  61.786  1.00  0.83           H  
ATOM    349  HB  THR A  21     122.116  85.849  61.830  1.00  0.83           H  
ATOM    350 HG21 THR A  21     120.559  86.039  59.867  1.00  0.83           H  
ATOM    351 HG22 THR A  21     121.965  86.052  58.777  1.00  0.83           H  
ATOM    352 HG23 THR A  21     121.646  84.639  59.761  1.00  0.83           H  
ATOM    353  HG1 THR A  21     124.198  86.331  59.957  1.00  0.83           H  
ATOM    354  N   ASN A  22     122.554  89.805  59.548  1.00  0.80           N  
ATOM    355  CA  ASN A  22     123.120  90.690  58.506  1.00  0.80           C  
ATOM    356  C   ASN A  22     124.302  91.505  59.087  1.00  0.80           C  
ATOM    357  O   ASN A  22     124.962  92.316  58.441  1.00  0.80           O  
ATOM    358  CB  ASN A  22     122.053  91.605  57.905  1.00  0.80           C  
ATOM    359  CG  ASN A  22     121.325  92.412  58.958  1.00  0.80           C  
ATOM    360  OD1 ASN A  22     121.561  92.325  60.160  1.00  0.80           O  
ATOM    361  ND2 ASN A  22     120.356  93.241  58.474  1.00  0.80           N  
ATOM    362  H   ASN A  22     121.862  90.210  60.181  1.00  0.80           H  
ATOM    363  HA  ASN A  22     123.543  90.060  57.714  1.00  0.80           H  
ATOM    364  HB2 ASN A  22     121.307  91.000  57.375  1.00  0.80           H  
ATOM    365  HB3 ASN A  22     122.497  92.300  57.184  1.00  0.80           H  
ATOM    366 HD21 ASN A  22     119.838  93.830  59.117  1.00  0.80           H  
ATOM    367 HD22 ASN A  22     120.128  93.291  57.488  1.00  0.80           H  
ATOM    368  N   CYS A  23     124.513  91.228  60.428  1.00  0.80           N  
ATOM    369  CA  CYS A  23     125.496  91.868  61.279  1.00  0.80           C  
ATOM    370  C   CYS A  23     126.509  90.807  61.737  1.00  0.80           C  
ATOM    371  O   CYS A  23     126.273  89.600  61.719  1.00  0.80           O  
ATOM    372  CB  CYS A  23     124.842  92.464  62.531  1.00  0.80           C  
ATOM    373  SG  CYS A  23     123.664  93.800  62.159  1.00  0.80           S  
ATOM    374  H   CYS A  23     123.948  90.485  60.827  1.00  0.80           H  
ATOM    375  HA  CYS A  23     126.021  92.618  60.686  1.00  0.80           H  
ATOM    376  HB2 CYS A  23     125.591  92.869  63.219  1.00  0.80           H  
ATOM    377  HB3 CYS A  23     124.294  91.689  63.080  1.00  0.80           H  
ATOM    378  HG  CYS A  23     122.895  93.094  61.299  1.00  0.80           H  
ATOM    379  N   CYS A  24     127.660  91.373  62.261  1.00  0.87           N  
ATOM    380  CA  CYS A  24     128.760  90.608  62.866  1.00  0.87           C  
ATOM    381  C   CYS A  24     129.399  91.589  63.861  1.00  0.87           C  
ATOM    382  O   CYS A  24     129.276  92.813  63.735  1.00  0.87           O  
ATOM    383  CB  CYS A  24     129.738  90.133  61.789  1.00  0.87           C  
ATOM    384  SG  CYS A  24     130.878  88.834  62.355  1.00  0.87           S  
ATOM    385  H   CYS A  24     127.772  92.395  62.233  1.00  0.87           H  
ATOM    386  HA  CYS A  24     128.317  89.764  63.409  1.00  0.87           H  
ATOM    387  HB2 CYS A  24     130.332  90.968  61.401  1.00  0.87           H  
ATOM    388  HB3 CYS A  24     129.182  89.713  60.944  1.00  0.87           H  
ATOM    389  HG  CYS A  24     131.751  89.632  62.993  1.00  0.87           H  
ATOM    390  N   ARG A  25     130.089  91.022  64.910  1.00  0.78           N  
ATOM    391  CA  ARG A  25     130.630  91.857  65.981  1.00  0.78           C  
ATOM    392  C   ARG A  25     132.056  91.422  66.309  1.00  0.78           C  
ATOM    393  O   ARG A  25     132.369  90.233  66.362  1.00  0.78           O  
ATOM    394  CB  ARG A  25     129.790  91.705  67.258  1.00  0.78           C  
ATOM    395  CG  ARG A  25     128.403  92.343  67.154  1.00  0.78           C  
ATOM    396  CD  ARG A  25     127.610  92.168  68.442  1.00  0.78           C  
ATOM    397  NE  ARG A  25     128.164  92.968  69.549  1.00  0.78           N  
ATOM    398  CZ  ARG A  25     127.674  94.160  69.996  1.00  0.78           C  
ATOM    399  NH1 ARG A  25     126.636  94.788  69.398  1.00  0.78           N  
ATOM    400  NH2 ARG A  25     128.235  94.764  71.060  1.00  0.78           N1+
ATOM    401  H   ARG A  25     130.244  90.014  64.962  1.00  0.78           H  
ATOM    402  HA  ARG A  25     130.640  92.904  65.665  1.00  0.78           H  
ATOM    403  HB2 ARG A  25     130.327  92.159  68.095  1.00  0.78           H  
ATOM    404  HB3 ARG A  25     129.682  90.641  67.506  1.00  0.78           H  
ATOM    405  HG2 ARG A  25     127.843  91.878  66.335  1.00  0.78           H  
ATOM    406  HG3 ARG A  25     128.507  93.407  66.923  1.00  0.78           H  
ATOM    407  HD2 ARG A  25     127.621  91.121  68.766  1.00  0.78           H  
ATOM    408  HD3 ARG A  25     126.558  92.429  68.293  1.00  0.78           H  
ATOM    409  HE  ARG A  25     128.968  92.606  70.058  1.00  0.78           H  
ATOM    410 HH11 ARG A  25     126.284  95.651  69.807  1.00  0.78           H  
ATOM    411 HH12 ARG A  25     126.172  94.429  68.573  1.00  0.78           H  
ATOM    412 HH21 ARG A  25     127.915  95.683  71.418  1.00  0.78           H  
ATOM    413 HH22 ARG A  25     129.054  94.388  71.523  1.00  0.78           H  
ATOM    414  N   PHE A  26     132.889  92.475  66.655  1.00  0.90           N  
ATOM    415  CA  PHE A  26     134.241  92.272  67.187  1.00  0.90           C  
ATOM    416  C   PHE A  26     134.420  93.212  68.402  1.00  0.90           C  
ATOM    417  O   PHE A  26     133.912  94.336  68.455  1.00  0.90           O  
ATOM    418  CB  PHE A  26     135.328  92.572  66.144  1.00  0.90           C  
ATOM    419  CG  PHE A  26     135.238  91.728  64.892  1.00  0.90           C  
ATOM    420  CD1 PHE A  26     135.376  90.334  64.946  1.00  0.90           C  
ATOM    421  CD2 PHE A  26     135.011  92.335  63.649  1.00  0.90           C  
ATOM    422  CE1 PHE A  26     135.277  89.564  63.784  1.00  0.90           C  
ATOM    423  CE2 PHE A  26     134.921  91.564  62.488  1.00  0.90           C  
ATOM    424  CZ  PHE A  26     135.052  90.179  62.556  1.00  0.90           C  
ATOM    425  H   PHE A  26     132.565  93.447  66.557  1.00  0.90           H  
ATOM    426  HA  PHE A  26     134.324  91.237  67.538  1.00  0.90           H  
ATOM    427  HB2 PHE A  26     136.322  92.423  66.587  1.00  0.90           H  
ATOM    428  HB3 PHE A  26     135.285  93.635  65.872  1.00  0.90           H  
ATOM    429  HD1 PHE A  26     135.547  89.830  65.894  1.00  0.90           H  
ATOM    430  HD2 PHE A  26     134.900  93.414  63.573  1.00  0.90           H  
ATOM    431  HE1 PHE A  26     135.377  88.482  63.840  1.00  0.90           H  
ATOM    432  HE2 PHE A  26     134.751  92.049  61.531  1.00  0.90           H  
ATOM    433  HZ  PHE A  26     134.983  89.577  61.653  1.00  0.90           H  
ATOM    434  N   GLN A  27     135.209  92.702  69.421  1.00  0.89           N  
ATOM    435  CA  GLN A  27     135.410  93.428  70.686  1.00  0.89           C  
ATOM    436  C   GLN A  27     136.698  94.243  70.555  1.00  0.89           C  
ATOM    437  O   GLN A  27     137.650  93.857  69.874  1.00  0.89           O  
ATOM    438  CB  GLN A  27     135.492  92.439  71.863  1.00  0.89           C  
ATOM    439  CG  GLN A  27     135.457  93.123  73.234  1.00  0.89           C  
ATOM    440  CD  GLN A  27     134.816  92.289  74.332  1.00  0.89           C  
ATOM    441  OE1 GLN A  27     134.218  91.227  74.151  1.00  0.89           O  
ATOM    442  NE2 GLN A  27     134.849  92.894  75.561  1.00  0.89           N  
ATOM    443  H   GLN A  27     135.703  91.824  69.294  1.00  0.89           H  
ATOM    444  HA  GLN A  27     134.568  94.112  70.829  1.00  0.89           H  
ATOM    445  HB2 GLN A  27     136.410  91.840  71.791  1.00  0.89           H  
ATOM    446  HB3 GLN A  27     134.668  91.724  71.769  1.00  0.89           H  
ATOM    447  HG2 GLN A  27     134.876  94.050  73.180  1.00  0.89           H  
ATOM    448  HG3 GLN A  27     136.471  93.390  73.547  1.00  0.89           H  
ATOM    449 HE21 GLN A  27     134.400  92.457  76.358  1.00  0.89           H  
ATOM    450 HE22 GLN A  27     135.327  93.783  75.713  1.00  0.89           H  
ATOM    451  N   GLU A  28     136.753  95.386  71.333  1.00  0.89           N  
ATOM    452  CA  GLU A  28     138.001  96.145  71.409  1.00  0.89           C  
ATOM    453  C   GLU A  28     138.996  95.412  72.331  1.00  0.89           C  
ATOM    454  O   GLU A  28     138.676  94.905  73.403  1.00  0.89           O  
ATOM    455  CB  GLU A  28     137.740  97.560  71.916  1.00  0.89           C  
ATOM    456  CG  GLU A  28     138.958  98.482  71.811  1.00  0.89           C  
ATOM    457  CD  GLU A  28     138.604  99.952  71.895  1.00  0.89           C  
ATOM    458  OE1 GLU A  28     137.373 100.282  71.883  1.00  0.89           O  
ATOM    459  OE2 GLU A  28     139.561 100.795  71.874  1.00  0.89           O1-
ATOM    460  H   GLU A  28     135.943  95.733  71.868  1.00  0.89           H  
ATOM    461  HA  GLU A  28     138.412  96.193  70.393  1.00  0.89           H  
ATOM    462  HB2 GLU A  28     137.403  97.526  72.959  1.00  0.89           H  
ATOM    463  HB3 GLU A  28     136.904  97.972  71.337  1.00  0.89           H  
ATOM    464  HG2 GLU A  28     139.461  98.330  70.849  1.00  0.89           H  
ATOM    465  HG3 GLU A  28     139.678  98.249  72.603  1.00  0.89           H  
ATOM    466  N   LYS A  29     140.289  95.405  71.839  1.00  0.90           N  
ATOM    467  CA  LYS A  29     141.428  94.839  72.560  1.00  0.90           C  
ATOM    468  C   LYS A  29     142.325  96.048  72.861  1.00  0.90           C  
ATOM    469  O   LYS A  29     142.973  96.616  71.980  1.00  0.90           O  
ATOM    470  CB  LYS A  29     142.139  93.798  71.681  1.00  0.90           C  
ATOM    471  CG  LYS A  29     143.378  93.192  72.352  1.00  0.90           C  
ATOM    472  CD  LYS A  29     144.168  92.258  71.425  1.00  0.90           C  
ATOM    473  CE  LYS A  29     143.535  90.898  71.148  1.00  0.90           C  
ATOM    474  NZ  LYS A  29     143.422  90.116  72.387  1.00  0.90           N1+
ATOM    475  H   LYS A  29     140.492  95.844  70.947  1.00  0.90           H  
ATOM    476  HA  LYS A  29     141.090  94.379  73.493  1.00  0.90           H  
ATOM    477  HB2 LYS A  29     142.434  94.256  70.728  1.00  0.90           H  
ATOM    478  HB3 LYS A  29     141.429  92.999  71.432  1.00  0.90           H  
ATOM    479  HG2 LYS A  29     143.093  92.679  73.277  1.00  0.90           H  
ATOM    480  HG3 LYS A  29     144.056  94.002  72.645  1.00  0.90           H  
ATOM    481  HD2 LYS A  29     145.162  92.103  71.864  1.00  0.90           H  
ATOM    482  HD3 LYS A  29     144.339  92.766  70.468  1.00  0.90           H  
ATOM    483  HE2 LYS A  29     144.164  90.316  70.467  1.00  0.90           H  
ATOM    484  HE3 LYS A  29     142.531  90.981  70.723  1.00  0.90           H  
ATOM    485  HZ1 LYS A  29     144.367  90.104  72.941  1.00  0.90           H  
ATOM    486  HZ2 LYS A  29     142.761  90.483  73.081  1.00  0.90           H  
ATOM    487  HZ3 LYS A  29     143.245  89.118  72.247  1.00  0.90           H  
ATOM    488  N   ASP A  30     142.251  96.478  74.166  1.00  0.89           N  
ATOM    489  CA  ASP A  30     143.160  97.469  74.750  1.00  0.89           C  
ATOM    490  C   ASP A  30     144.439  96.721  75.202  1.00  0.89           C  
ATOM    491  O   ASP A  30     144.709  95.566  74.853  1.00  0.89           O  
ATOM    492  CB  ASP A  30     142.450  98.255  75.849  1.00  0.89           C  
ATOM    493  CG  ASP A  30     141.937  97.292  76.903  1.00  0.89           C  
ATOM    494  OD1 ASP A  30     141.116  96.422  76.451  1.00  0.89           O  
ATOM    495  OD2 ASP A  30     142.341  97.467  78.089  1.00  0.89           O1-
ATOM    496  H   ASP A  30     141.568  96.076  74.833  1.00  0.89           H  
ATOM    497  HA  ASP A  30     143.469  98.161  73.958  1.00  0.89           H  
ATOM    498  HB2 ASP A  30     141.587  98.786  75.429  1.00  0.89           H  
ATOM    499  HB3 ASP A  30     143.088  99.012  76.306  1.00  0.89           H  
ATOM    500  N   GLU A  31     145.338  97.467  75.935  1.00  0.87           N  
ATOM    501  CA  GLU A  31     146.631  96.920  76.317  1.00  0.87           C  
ATOM    502  C   GLU A  31     146.543  95.693  77.269  1.00  0.87           C  
ATOM    503  O   GLU A  31     145.527  95.326  77.859  1.00  0.87           O  
ATOM    504  CB  GLU A  31     147.614  97.998  76.829  1.00  0.87           C  
ATOM    505  CG  GLU A  31     147.117  98.866  77.990  1.00  0.87           C  
ATOM    506  CD  GLU A  31     146.345 100.088  77.478  1.00  0.87           C  
ATOM    507  OE1 GLU A  31     146.745 101.207  77.904  1.00  0.87           O  
ATOM    508  OE2 GLU A  31     145.404  99.803  76.674  1.00  0.87           O1-
ATOM    509  H   GLU A  31     145.139  98.462  76.212  1.00  0.87           H  
ATOM    510  HA  GLU A  31     147.063  96.523  75.386  1.00  0.87           H  
ATOM    511  HB2 GLU A  31     147.884  98.647  75.985  1.00  0.87           H  
ATOM    512  HB3 GLU A  31     148.546  97.516  77.148  1.00  0.87           H  
ATOM    513  HG2 GLU A  31     147.984  99.220  78.562  1.00  0.87           H  
ATOM    514  HG3 GLU A  31     146.486  98.294  78.678  1.00  0.87           H  
ATOM    515  N   ASP A  32     147.740  94.984  77.318  1.00  0.76           N  
ATOM    516  CA  ASP A  32     147.987  93.796  78.139  1.00  0.76           C  
ATOM    517  C   ASP A  32     147.132  92.576  77.733  1.00  0.76           C  
ATOM    518  O   ASP A  32     147.014  91.582  78.446  1.00  0.76           O  
ATOM    519  CB  ASP A  32     147.895  94.086  79.628  1.00  0.76           C  
ATOM    520  CG  ASP A  32     148.975  95.031  80.133  1.00  0.76           C  
ATOM    521  OD1 ASP A  32     149.924  95.313  79.348  1.00  0.76           O  
ATOM    522  OD2 ASP A  32     148.816  95.403  81.333  1.00  0.76           O1-
ATOM    523  H   ASP A  32     148.548  95.332  76.812  1.00  0.76           H  
ATOM    524  HA  ASP A  32     149.013  93.491  77.889  1.00  0.76           H  
ATOM    525  HB2 ASP A  32     148.002  93.156  80.202  1.00  0.76           H  
ATOM    526  HB3 ASP A  32     146.914  94.500  79.887  1.00  0.76           H  
ATOM    527  N   ASP A  33     146.595  92.652  76.463  1.00  0.94           N  
ATOM    528  CA  ASP A  33     145.809  91.594  75.825  1.00  0.94           C  
ATOM    529  C   ASP A  33     144.484  91.313  76.570  1.00  0.94           C  
ATOM    530  O   ASP A  33     143.803  90.305  76.382  1.00  0.94           O  
ATOM    531  CB  ASP A  33     146.624  90.331  75.592  1.00  0.94           C  
ATOM    532  CG  ASP A  33     145.941  89.429  74.580  1.00  0.94           C  
ATOM    533  OD1 ASP A  33     145.301  90.007  73.644  1.00  0.94           O  
ATOM    534  OD2 ASP A  33     146.095  88.192  74.751  1.00  0.94           O1-
ATOM    535  H   ASP A  33     146.753  93.509  75.942  1.00  0.94           H  
ATOM    536  HA  ASP A  33     145.510  92.044  74.869  1.00  0.94           H  
ATOM    537  HB2 ASP A  33     146.768  89.780  76.529  1.00  0.94           H  
ATOM    538  HB3 ASP A  33     147.617  90.578  75.198  1.00  0.94           H  
ATOM    539  N   ASN A  34     144.058  92.373  77.349  1.00  0.94           N  
ATOM    540  CA  ASN A  34     142.800  92.350  78.084  1.00  0.94           C  
ATOM    541  C   ASN A  34     141.734  92.893  77.101  1.00  0.94           C  
ATOM    542  O   ASN A  34     141.916  92.909  75.880  1.00  0.94           O  
ATOM    543  CB  ASN A  34     142.980  92.998  79.460  1.00  0.94           C  
ATOM    544  CG  ASN A  34     142.365  94.363  79.571  1.00  0.94           C  
ATOM    545  OD1 ASN A  34     141.229  94.500  80.026  1.00  0.94           O  
ATOM    546  ND2 ASN A  34     143.117  95.364  79.042  1.00  0.94           N  
ATOM    547  H   ASN A  34     144.637  93.213  77.371  1.00  0.94           H  
ATOM    548  HA  ASN A  34     142.537  91.297  78.250  1.00  0.94           H  
ATOM    549  HB2 ASN A  34     144.037  93.048  79.753  1.00  0.94           H  
ATOM    550  HB3 ASN A  34     142.489  92.371  80.216  1.00  0.94           H  
ATOM    551 HD21 ASN A  34     142.725  96.325  78.892  1.00  0.94           H  
ATOM    552 HD22 ASN A  34     144.085  95.282  78.710  1.00  0.94           H  
ATOM    553  N   LEU A  35     140.511  93.216  77.650  1.00  0.91           N  
ATOM    554  CA  LEU A  35     139.366  93.573  76.820  1.00  0.91           C  
ATOM    555  C   LEU A  35     138.547  94.621  77.595  1.00  0.91           C  
ATOM    556  O   LEU A  35     137.755  94.318  78.491  1.00  0.91           O  
ATOM    557  CB  LEU A  35     138.468  92.345  76.560  1.00  0.91           C  
ATOM    558  CG  LEU A  35     139.074  91.209  75.710  1.00  0.91           C  
ATOM    559  CD1 LEU A  35     138.141  89.993  75.737  1.00  0.91           C  
ATOM    560  CD2 LEU A  35     139.312  91.625  74.259  1.00  0.91           C  
ATOM    561  H   LEU A  35     140.383  93.256  78.660  1.00  0.91           H  
ATOM    562  HA  LEU A  35     139.706  94.005  75.874  1.00  0.91           H  
ATOM    563  HB2 LEU A  35     137.544  92.687  76.080  1.00  0.91           H  
ATOM    564  HB3 LEU A  35     138.166  91.922  77.529  1.00  0.91           H  
ATOM    565  HG  LEU A  35     140.028  90.895  76.146  1.00  0.91           H  
ATOM    566 HD11 LEU A  35     137.991  89.640  76.762  1.00  0.91           H  
ATOM    567 HD12 LEU A  35     137.160  90.234  75.313  1.00  0.91           H  
ATOM    568 HD13 LEU A  35     138.566  89.165  75.159  1.00  0.91           H  
ATOM    569 HD21 LEU A  35     138.378  91.922  73.772  1.00  0.91           H  
ATOM    570 HD22 LEU A  35     140.010  92.460  74.189  1.00  0.91           H  
ATOM    571 HD23 LEU A  35     139.739  90.796  73.684  1.00  0.91           H  
ATOM    572  N   ILE A  36     138.809  95.923  77.232  1.00  0.90           N  
ATOM    573  CA  ILE A  36     137.925  97.021  77.587  1.00  0.90           C  
ATOM    574  C   ILE A  36     136.535  96.761  76.970  1.00  0.90           C  
ATOM    575  O   ILE A  36     136.314  96.102  75.952  1.00  0.90           O  
ATOM    576  CB  ILE A  36     138.514  98.392  77.159  1.00  0.90           C  
ATOM    577  CG1 ILE A  36     137.780  99.580  77.815  1.00  0.90           C  
ATOM    578  CG2 ILE A  36     138.561  98.544  75.634  1.00  0.90           C  
ATOM    579  CD1 ILE A  36     138.531 100.899  77.681  1.00  0.90           C  
ATOM    580  H   ILE A  36     139.720  96.124  76.744  1.00  0.90           H  
ATOM    581  HA  ILE A  36     137.824  96.992  78.680  1.00  0.90           H  
ATOM    582  HB  ILE A  36     139.546  98.425  77.526  1.00  0.90           H  
ATOM    583 HG12 ILE A  36     137.643  99.376  78.884  1.00  0.90           H  
ATOM    584 HG13 ILE A  36     136.783  99.708  77.378  1.00  0.90           H  
ATOM    585 HG21 ILE A  36     139.031  97.681  75.153  1.00  0.90           H  
ATOM    586 HG22 ILE A  36     137.555  98.648  75.221  1.00  0.90           H  
ATOM    587 HG23 ILE A  36     139.134  99.428  75.339  1.00  0.90           H  
ATOM    588 HD11 ILE A  36     139.548 100.815  78.077  1.00  0.90           H  
ATOM    589 HD12 ILE A  36     138.589 101.225  76.638  1.00  0.90           H  
ATOM    590 HD13 ILE A  36     138.013 101.683  78.243  1.00  0.90           H  
ATOM    591  N   ASP A  37     135.510  97.379  77.670  1.00  0.90           N  
ATOM    592  CA  ASP A  37     134.118  97.241  77.257  1.00  0.90           C  
ATOM    593  C   ASP A  37     133.809  98.284  76.172  1.00  0.90           C  
ATOM    594  O   ASP A  37     133.292  99.377  76.403  1.00  0.90           O  
ATOM    595  CB  ASP A  37     133.213  97.418  78.460  1.00  0.90           C  
ATOM    596  CG  ASP A  37     131.745  97.273  78.098  1.00  0.90           C  
ATOM    597  OD1 ASP A  37     131.461  96.797  76.965  1.00  0.90           O  
ATOM    598  OD2 ASP A  37     130.957  97.645  79.028  1.00  0.90           O1-
ATOM    599  H   ASP A  37     135.703  97.955  78.484  1.00  0.90           H  
ATOM    600  HA  ASP A  37     133.981  96.239  76.831  1.00  0.90           H  
ATOM    601  HB2 ASP A  37     133.364  98.404  78.920  1.00  0.90           H  
ATOM    602  HB3 ASP A  37     133.451  96.669  79.226  1.00  0.90           H  
ATOM    603  N   SER A  38     134.194  97.882  74.913  1.00  0.90           N  
ATOM    604  CA  SER A  38     133.735  98.572  73.725  1.00  0.90           C  
ATOM    605  C   SER A  38     133.752  97.568  72.583  1.00  0.90           C  
ATOM    606  O   SER A  38     134.611  96.691  72.453  1.00  0.90           O  
ATOM    607  CB  SER A  38     134.517  99.837  73.365  1.00  0.90           C  
ATOM    608  OG  SER A  38     135.903  99.659  73.596  1.00  0.90           O  
ATOM    609  H   SER A  38     134.846  97.097  74.828  1.00  0.90           H  
ATOM    610  HA  SER A  38     132.691  98.862  73.902  1.00  0.90           H  
ATOM    611  HB2 SER A  38     134.193 100.671  73.997  1.00  0.90           H  
ATOM    612  HB3 SER A  38     134.358 100.122  72.321  1.00  0.90           H  
ATOM    613  HG  SER A  38     136.430  99.994  72.805  1.00  0.90           H  
ATOM    614  N   TYR A  39     132.676  97.715  71.720  1.00  0.90           N  
ATOM    615  CA  TYR A  39     132.509  96.834  70.578  1.00  0.90           C  
ATOM    616  C   TYR A  39     132.482  97.628  69.273  1.00  0.90           C  
ATOM    617  O   TYR A  39     131.987  98.752  69.168  1.00  0.90           O  
ATOM    618  CB  TYR A  39     131.226  96.009  70.680  1.00  0.90           C  
ATOM    619  CG  TYR A  39     131.459  94.653  71.301  1.00  0.90           C  
ATOM    620  CD1 TYR A  39     131.638  94.518  72.682  1.00  0.90           C  
ATOM    621  CD2 TYR A  39     131.487  93.508  70.490  1.00  0.90           C  
ATOM    622  CE1 TYR A  39     131.832  93.257  73.241  1.00  0.90           C  
ATOM    623  CE2 TYR A  39     131.650  92.244  71.051  1.00  0.90           C  
ATOM    624  CZ  TYR A  39     131.832  92.133  72.421  1.00  0.90           C  
ATOM    625  OH  TYR A  39     132.072  90.895  72.943  1.00  0.90           O  
ATOM    626  H   TYR A  39     131.952  98.426  71.906  1.00  0.90           H  
ATOM    627  HA  TYR A  39     133.378  96.169  70.529  1.00  0.90           H  
ATOM    628  HB2 TYR A  39     130.777  95.860  69.689  1.00  0.90           H  
ATOM    629  HB3 TYR A  39     130.462  96.540  71.263  1.00  0.90           H  
ATOM    630  HD1 TYR A  39     131.646  95.393  73.330  1.00  0.90           H  
ATOM    631  HD2 TYR A  39     131.409  93.605  69.410  1.00  0.90           H  
ATOM    632  HE1 TYR A  39     132.007  93.169  74.310  1.00  0.90           H  
ATOM    633  HE2 TYR A  39     131.690  91.358  70.423  1.00  0.90           H  
ATOM    634  HH  TYR A  39     132.884  90.983  73.515  1.00  0.90           H  
ATOM    635  N   PHE A  40     132.998  96.874  68.229  1.00  0.90           N  
ATOM    636  CA  PHE A  40     132.995  97.311  66.839  1.00  0.90           C  
ATOM    637  C   PHE A  40     131.933  96.409  66.199  1.00  0.90           C  
ATOM    638  O   PHE A  40     132.007  95.175  66.229  1.00  0.90           O  
ATOM    639  CB  PHE A  40     134.357  97.106  66.166  1.00  0.90           C  
ATOM    640  CG  PHE A  40     135.389  98.141  66.563  1.00  0.90           C  
ATOM    641  CD1 PHE A  40     135.876  98.208  67.877  1.00  0.90           C  
ATOM    642  CD2 PHE A  40     135.899  99.035  65.609  1.00  0.90           C  
ATOM    643  CE1 PHE A  40     136.819  99.171  68.238  1.00  0.90           C  
ATOM    644  CE2 PHE A  40     136.863  99.982  65.967  1.00  0.90           C  
ATOM    645  CZ  PHE A  40     137.310 100.060  67.285  1.00  0.90           C  
ATOM    646  H   PHE A  40     133.388  95.932  68.415  1.00  0.90           H  
ATOM    647  HA  PHE A  40     132.687  98.361  66.785  1.00  0.90           H  
ATOM    648  HB2 PHE A  40     134.223  97.131  65.076  1.00  0.90           H  
ATOM    649  HB3 PHE A  40     134.762  96.110  66.389  1.00  0.90           H  
ATOM    650  HD1 PHE A  40     135.531  97.507  68.634  1.00  0.90           H  
ATOM    651  HD2 PHE A  40     135.564  98.993  64.575  1.00  0.90           H  
ATOM    652  HE1 PHE A  40     137.179  99.221  69.262  1.00  0.90           H  
ATOM    653  HE2 PHE A  40     137.266 100.657  65.217  1.00  0.90           H  
ATOM    654  HZ  PHE A  40     138.050 100.802  67.569  1.00  0.90           H  
ATOM    655  N   VAL A  41     130.848  97.095  65.669  1.00  0.87           N  
ATOM    656  CA  VAL A  41     129.638  96.386  65.248  1.00  0.87           C  
ATOM    657  C   VAL A  41     129.477  96.637  63.750  1.00  0.87           C  
ATOM    658  O   VAL A  41     129.417  97.780  63.285  1.00  0.87           O  
ATOM    659  CB  VAL A  41     128.406  96.869  66.039  1.00  0.87           C  
ATOM    660  CG1 VAL A  41     127.142  96.104  65.634  1.00  0.87           C  
ATOM    661  CG2 VAL A  41     128.631  96.723  67.548  1.00  0.87           C  
ATOM    662  H   VAL A  41     130.896  98.119  65.556  1.00  0.87           H  
ATOM    663  HA  VAL A  41     129.772  95.312  65.423  1.00  0.87           H  
ATOM    664  HB  VAL A  41     128.233  97.930  65.829  1.00  0.87           H  
ATOM    665 HG11 VAL A  41     126.913  96.246  64.573  1.00  0.87           H  
ATOM    666 HG12 VAL A  41     127.248  95.030  65.812  1.00  0.87           H  
ATOM    667 HG13 VAL A  41     126.276  96.457  66.205  1.00  0.87           H  
ATOM    668 HG21 VAL A  41     128.915  95.699  67.808  1.00  0.87           H  
ATOM    669 HG22 VAL A  41     129.425  97.392  67.896  1.00  0.87           H  
ATOM    670 HG23 VAL A  41     127.726  96.980  68.106  1.00  0.87           H  
ATOM    671  N   VAL A  42     129.424  95.480  62.985  1.00  0.87           N  
ATOM    672  CA  VAL A  42     129.410  95.508  61.517  1.00  0.87           C  
ATOM    673  C   VAL A  42     127.985  95.138  61.062  1.00  0.87           C  
ATOM    674  O   VAL A  42     127.308  94.293  61.651  1.00  0.87           O  
ATOM    675  CB  VAL A  42     130.458  94.526  60.940  1.00  0.87           C  
ATOM    676  CG1 VAL A  42     130.527  94.581  59.411  1.00  0.87           C  
ATOM    677  CG2 VAL A  42     131.857  94.804  61.508  1.00  0.87           C  
ATOM    678  H   VAL A  42     129.389  94.547  63.425  1.00  0.87           H  
ATOM    679  HA  VAL A  42     129.639  96.527  61.187  1.00  0.87           H  
ATOM    680  HB  VAL A  42     130.183  93.501  61.220  1.00  0.87           H  
ATOM    681 HG11 VAL A  42     129.595  94.235  58.955  1.00  0.87           H  
ATOM    682 HG12 VAL A  42     130.728  95.598  59.057  1.00  0.87           H  
ATOM    683 HG13 VAL A  42     131.325  93.931  59.036  1.00  0.87           H  
ATOM    684 HG21 VAL A  42     132.172  95.831  61.297  1.00  0.87           H  
ATOM    685 HG22 VAL A  42     131.887  94.653  62.593  1.00  0.87           H  
ATOM    686 HG23 VAL A  42     132.597  94.126  61.070  1.00  0.87           H  
ATOM    687  N   LYS A  43     127.586  95.798  59.911  1.00  0.83           N  
ATOM    688  CA  LYS A  43     126.301  95.616  59.211  1.00  0.83           C  
ATOM    689  C   LYS A  43     126.650  95.587  57.710  1.00  0.83           C  
ATOM    690  O   LYS A  43     127.204  96.545  57.160  1.00  0.83           O  
ATOM    691  CB  LYS A  43     125.388  96.797  59.604  1.00  0.83           C  
ATOM    692  CG  LYS A  43     124.232  97.178  58.657  1.00  0.83           C  
ATOM    693  CD  LYS A  43     123.433  98.350  59.266  1.00  0.83           C  
ATOM    694  CE  LYS A  43     122.508  99.088  58.303  1.00  0.83           C  
ATOM    695  NZ  LYS A  43     121.857 100.211  58.999  1.00  0.83           N1+
ATOM    696  H   LYS A  43     128.218  96.493  59.485  1.00  0.83           H  
ATOM    697  HA  LYS A  43     125.847  94.671  59.518  1.00  0.83           H  
ATOM    698  HB2 LYS A  43     126.012  97.691  59.739  1.00  0.83           H  
ATOM    699  HB3 LYS A  43     124.978  96.588  60.601  1.00  0.83           H  
ATOM    700  HG2 LYS A  43     123.572  96.318  58.498  1.00  0.83           H  
ATOM    701  HG3 LYS A  43     124.629  97.475  57.680  1.00  0.83           H  
ATOM    702  HD2 LYS A  43     124.133  99.074  59.696  1.00  0.83           H  
ATOM    703  HD3 LYS A  43     122.836  97.950  60.094  1.00  0.83           H  
ATOM    704  HE2 LYS A  43     121.710  98.426  57.951  1.00  0.83           H  
ATOM    705  HE3 LYS A  43     123.041  99.501  57.442  1.00  0.83           H  
ATOM    706  HZ1 LYS A  43     120.903 100.425  58.687  1.00  0.83           H  
ATOM    707  HZ2 LYS A  43     121.828 100.212  60.071  1.00  0.83           H  
ATOM    708  HZ3 LYS A  43     122.347 101.175  58.836  1.00  0.83           H  
ATOM    709  N   ARG A  44     126.293  94.437  57.028  1.00  0.77           N  
ATOM    710  CA  ARG A  44     126.450  94.330  55.578  1.00  0.77           C  
ATOM    711  C   ARG A  44     125.044  94.183  55.003  1.00  0.77           C  
ATOM    712  O   ARG A  44     124.170  93.515  55.558  1.00  0.77           O  
ATOM    713  CB  ARG A  44     127.409  93.228  55.136  1.00  0.77           C  
ATOM    714  CG  ARG A  44     127.057  91.818  55.620  1.00  0.77           C  
ATOM    715  CD  ARG A  44     128.031  90.783  55.065  1.00  0.77           C  
ATOM    716  NE  ARG A  44     129.407  90.999  55.536  1.00  0.77           N  
ATOM    717  CZ  ARG A  44     129.923  90.609  56.719  1.00  0.77           C  
ATOM    718  NH1 ARG A  44     129.174  90.017  57.664  1.00  0.77           N  
ATOM    719  NH2 ARG A  44     131.224  90.836  56.982  1.00  0.77           N1+
ATOM    720  H   ARG A  44     125.849  93.650  57.525  1.00  0.77           H  
ATOM    721  HA  ARG A  44     126.851  95.279  55.208  1.00  0.77           H  
ATOM    722  HB2 ARG A  44     128.406  93.484  55.507  1.00  0.77           H  
ATOM    723  HB3 ARG A  44     127.466  93.226  54.040  1.00  0.77           H  
ATOM    724  HG2 ARG A  44     126.045  91.551  55.297  1.00  0.77           H  
ATOM    725  HG3 ARG A  44     127.074  91.785  56.714  1.00  0.77           H  
ATOM    726  HD2 ARG A  44     128.054  90.826  53.970  1.00  0.77           H  
ATOM    727  HD3 ARG A  44     127.725  89.765  55.328  1.00  0.77           H  
ATOM    728  HE  ARG A  44     130.068  91.507  54.932  1.00  0.77           H  
ATOM    729 HH11 ARG A  44     129.558  89.744  58.557  1.00  0.77           H  
ATOM    730 HH12 ARG A  44     128.194  89.824  57.501  1.00  0.77           H  
ATOM    731 HH21 ARG A  44     131.785  91.321  56.282  1.00  0.77           H  
ATOM    732 HH22 ARG A  44     131.672  90.525  57.832  1.00  0.77           H  
ATOM    733  N   HIS A  45     124.826  94.882  53.835  1.00  0.74           N  
ATOM    734  CA  HIS A  45     123.462  95.004  53.298  1.00  0.74           C  
ATOM    735  C   HIS A  45     123.542  95.111  51.768  1.00  0.74           C  
ATOM    736  O   HIS A  45     124.526  94.699  51.154  1.00  0.74           O  
ATOM    737  CB  HIS A  45     122.763  96.203  53.966  1.00  0.74           C  
ATOM    738  CG  HIS A  45     121.293  96.003  54.104  1.00  0.74           C  
ATOM    739  ND1 HIS A  45     120.520  95.694  53.000  1.00  0.74           N  
ATOM    740  CD2 HIS A  45     120.511  96.080  55.236  1.00  0.74           C  
ATOM    741  CE1 HIS A  45     119.296  95.572  53.464  1.00  0.74           C  
ATOM    742  NE2 HIS A  45     119.240  95.813  54.809  1.00  0.74           N  
ATOM    743  H   HIS A  45     125.597  95.336  53.335  1.00  0.74           H  
ATOM    744  HA  HIS A  45     122.925  94.071  53.517  1.00  0.74           H  
ATOM    745  HB2 HIS A  45     122.950  97.127  53.403  1.00  0.74           H  
ATOM    746  HB3 HIS A  45     123.176  96.372  54.969  1.00  0.74           H  
ATOM    747  HD2 HIS A  45     120.733  96.310  56.270  1.00  0.74           H  
ATOM    748  HE2 HIS A  45     118.407  95.795  55.380  1.00  0.74           H  
ATOM    749  HE1 HIS A  45     118.418  95.318  52.886  1.00  0.74           H  
ATOM    750  N   THR A  46     122.428  95.629  51.134  1.00  0.80           N  
ATOM    751  CA  THR A  46     122.434  95.975  49.699  1.00  0.80           C  
ATOM    752  C   THR A  46     122.839  97.463  49.609  1.00  0.80           C  
ATOM    753  O   THR A  46     122.604  98.270  50.511  1.00  0.80           O  
ATOM    754  CB  THR A  46     121.058  95.700  49.067  1.00  0.80           C  
ATOM    755  OG1 THR A  46     120.737  94.316  49.249  1.00  0.80           O  
ATOM    756  CG2 THR A  46     120.996  95.950  47.566  1.00  0.80           C  
ATOM    757  H   THR A  46     121.577  95.819  51.686  1.00  0.80           H  
ATOM    758  HA  THR A  46     123.202  95.368  49.204  1.00  0.80           H  
ATOM    759  HB  THR A  46     120.277  96.291  49.562  1.00  0.80           H  
ATOM    760 HG21 THR A  46     121.097  97.009  47.318  1.00  0.80           H  
ATOM    761 HG22 THR A  46     121.778  95.389  47.042  1.00  0.80           H  
ATOM    762 HG23 THR A  46     120.039  95.602  47.161  1.00  0.80           H  
ATOM    763  HG1 THR A  46     120.669  94.163  50.209  1.00  0.80           H  
ATOM    764  N   PHE A  47     123.409  97.851  48.410  1.00  0.86           N  
ATOM    765  CA  PHE A  47     124.060  99.170  48.194  1.00  0.86           C  
ATOM    766  C   PHE A  47     123.118 100.374  48.425  1.00  0.86           C  
ATOM    767  O   PHE A  47     123.513 101.511  48.690  1.00  0.86           O  
ATOM    768  CB  PHE A  47     124.634  99.192  46.761  1.00  0.86           C  
ATOM    769  CG  PHE A  47     125.552 100.315  46.336  1.00  0.86           C  
ATOM    770  CD1 PHE A  47     126.299 101.085  47.238  1.00  0.86           C  
ATOM    771  CD2 PHE A  47     125.710 100.562  44.960  1.00  0.86           C  
ATOM    772  CE1 PHE A  47     127.131 102.110  46.781  1.00  0.86           C  
ATOM    773  CE2 PHE A  47     126.557 101.575  44.504  1.00  0.86           C  
ATOM    774  CZ  PHE A  47     127.257 102.359  45.417  1.00  0.86           C  
ATOM    775  H   PHE A  47     123.436  97.180  47.649  1.00  0.86           H  
ATOM    776  HA  PHE A  47     124.854  99.231  48.946  1.00  0.86           H  
ATOM    777  HB2 PHE A  47     123.785  99.165  46.062  1.00  0.86           H  
ATOM    778  HB3 PHE A  47     125.196  98.262  46.597  1.00  0.86           H  
ATOM    779  HD1 PHE A  47     126.244 100.915  48.307  1.00  0.86           H  
ATOM    780  HD2 PHE A  47     125.162  99.971  44.226  1.00  0.86           H  
ATOM    781  HE1 PHE A  47     127.671 102.729  47.496  1.00  0.86           H  
ATOM    782  HE2 PHE A  47     126.655 101.763  43.437  1.00  0.86           H  
ATOM    783  HZ  PHE A  47     127.890 103.172  45.070  1.00  0.86           H  
ATOM    784  N   SER A  48     121.784 100.080  48.292  1.00  0.90           N  
ATOM    785  CA  SER A  48     120.738 101.066  48.496  1.00  0.90           C  
ATOM    786  C   SER A  48     120.707 101.532  49.957  1.00  0.90           C  
ATOM    787  O   SER A  48     120.536 102.724  50.232  1.00  0.90           O  
ATOM    788  CB  SER A  48     119.382 100.501  48.055  1.00  0.90           C  
ATOM    789  OG  SER A  48     119.366  99.071  48.186  1.00  0.90           O  
ATOM    790  H   SER A  48     121.474  99.144  48.051  1.00  0.90           H  
ATOM    791  HA  SER A  48     120.982 101.953  47.898  1.00  0.90           H  
ATOM    792  HB2 SER A  48     119.224 100.721  46.994  1.00  0.90           H  
ATOM    793  HB3 SER A  48     118.550 100.923  48.628  1.00  0.90           H  
ATOM    794  HG  SER A  48     118.509  98.765  47.833  1.00  0.90           H  
ATOM    795  N   ASN A  49     120.817 100.571  50.954  1.00  0.86           N  
ATOM    796  CA  ASN A  49     120.676 101.001  52.355  1.00  0.86           C  
ATOM    797  C   ASN A  49     122.008 101.601  52.843  1.00  0.86           C  
ATOM    798  O   ASN A  49     122.069 102.368  53.806  1.00  0.86           O  
ATOM    799  CB  ASN A  49     120.166  99.911  53.287  1.00  0.86           C  
ATOM    800  CG  ASN A  49     119.718 100.480  54.627  1.00  0.86           C  
ATOM    801  ND2 ASN A  49     118.642 101.330  54.604  1.00  0.86           N  
ATOM    802  OD1 ASN A  49     120.281 100.192  55.681  1.00  0.86           O  
ATOM    803  H   ASN A  49     121.035  99.600  50.703  1.00  0.86           H  
ATOM    804  HA  ASN A  49     119.957 101.825  52.353  1.00  0.86           H  
ATOM    805  HB2 ASN A  49     120.943  99.160  53.469  1.00  0.86           H  
ATOM    806  HB3 ASN A  49     119.310  99.392  52.840  1.00  0.86           H  
ATOM    807 HD21 ASN A  49     118.149 101.610  53.764  1.00  0.86           H  
ATOM    808 HD22 ASN A  49     118.270 101.728  55.471  1.00  0.86           H  
ATOM    809  N   TYR A  50     123.118 101.216  52.114  1.00  0.87           N  
ATOM    810  CA  TYR A  50     124.432 101.814  52.355  1.00  0.87           C  
ATOM    811  C   TYR A  50     124.266 103.300  52.022  1.00  0.87           C  
ATOM    812  O   TYR A  50     124.550 104.172  52.845  1.00  0.87           O  
ATOM    813  CB  TYR A  50     125.479 101.109  51.493  1.00  0.87           C  
ATOM    814  CG  TYR A  50     126.875 101.675  51.434  1.00  0.87           C  
ATOM    815  CD1 TYR A  50     127.947 100.939  51.944  1.00  0.87           C  
ATOM    816  CD2 TYR A  50     127.149 102.865  50.743  1.00  0.87           C  
ATOM    817  CE1 TYR A  50     129.257 101.352  51.713  1.00  0.87           C  
ATOM    818  CE2 TYR A  50     128.460 103.307  50.556  1.00  0.87           C  
ATOM    819  CZ  TYR A  50     129.508 102.535  51.028  1.00  0.87           C  
ATOM    820  OH  TYR A  50     130.804 102.912  50.828  1.00  0.87           O  
ATOM    821  H   TYR A  50     122.986 100.507  51.392  1.00  0.87           H  
ATOM    822  HA  TYR A  50     124.670 101.722  53.422  1.00  0.87           H  
ATOM    823  HB2 TYR A  50     125.132 101.045  50.459  1.00  0.87           H  
ATOM    824  HB3 TYR A  50     125.527 100.063  51.825  1.00  0.87           H  
ATOM    825  HD1 TYR A  50     127.779 100.017  52.497  1.00  0.87           H  
ATOM    826  HD2 TYR A  50     126.353 103.450  50.291  1.00  0.87           H  
ATOM    827  HE1 TYR A  50     130.074 100.748  52.077  1.00  0.87           H  
ATOM    828  HE2 TYR A  50     128.639 104.224  50.002  1.00  0.87           H  
ATOM    829  HH  TYR A  50     130.828 103.873  50.654  1.00  0.87           H  
ATOM    830  N   GLN A  51     123.766 103.576  50.752  1.00  0.84           N  
ATOM    831  CA  GLN A  51     123.602 104.957  50.317  1.00  0.84           C  
ATOM    832  C   GLN A  51     122.559 105.719  51.140  1.00  0.84           C  
ATOM    833  O   GLN A  51     122.691 106.932  51.340  1.00  0.84           O  
ATOM    834  CB  GLN A  51     123.253 105.104  48.828  1.00  0.84           C  
ATOM    835  CG  GLN A  51     124.442 104.943  47.877  1.00  0.84           C  
ATOM    836  CD  GLN A  51     125.701 105.665  48.314  1.00  0.84           C  
ATOM    837  OE1 GLN A  51     126.795 105.108  48.282  1.00  0.84           O  
ATOM    838  NE2 GLN A  51     125.518 106.940  48.762  1.00  0.84           N  
ATOM    839  H   GLN A  51     123.545 102.804  50.109  1.00  0.84           H  
ATOM    840  HA  GLN A  51     124.550 105.445  50.551  1.00  0.84           H  
ATOM    841  HB2 GLN A  51     122.818 106.097  48.653  1.00  0.84           H  
ATOM    842  HB3 GLN A  51     122.472 104.385  48.549  1.00  0.84           H  
ATOM    843  HG2 GLN A  51     124.172 105.294  46.875  1.00  0.84           H  
ATOM    844  HG3 GLN A  51     124.686 103.878  47.792  1.00  0.84           H  
ATOM    845 HE21 GLN A  51     126.265 107.458  49.298  1.00  0.84           H  
ATOM    846 HE22 GLN A  51     124.673 107.485  48.664  1.00  0.84           H  
ATOM    847  N   HIS A  52     121.456 105.004  51.549  1.00  0.84           N  
ATOM    848  CA  HIS A  52     120.428 105.609  52.400  1.00  0.84           C  
ATOM    849  C   HIS A  52     121.104 106.084  53.695  1.00  0.84           C  
ATOM    850  O   HIS A  52     120.992 107.245  54.099  1.00  0.84           O  
ATOM    851  CB  HIS A  52     119.323 104.598  52.726  1.00  0.84           C  
ATOM    852  CG  HIS A  52     118.107 105.177  53.353  1.00  0.84           C  
ATOM    853  ND1 HIS A  52     116.966 105.340  52.602  1.00  0.84           N  
ATOM    854  CD2 HIS A  52     117.879 105.542  54.663  1.00  0.84           C  
ATOM    855  CE1 HIS A  52     116.072 105.826  53.432  1.00  0.84           C  
ATOM    856  NE2 HIS A  52     116.583 105.985  54.690  1.00  0.84           N  
ATOM    857  H   HIS A  52     121.330 104.043  51.216  1.00  0.84           H  
ATOM    858  HA  HIS A  52     120.031 106.484  51.872  1.00  0.84           H  
ATOM    859  HB2 HIS A  52     119.703 103.810  53.384  1.00  0.84           H  
ATOM    860  HB3 HIS A  52     119.012 104.097  51.801  1.00  0.84           H  
ATOM    861  HD2 HIS A  52     118.493 105.536  55.552  1.00  0.84           H  
ATOM    862  HE2 HIS A  52     116.079 106.370  55.489  1.00  0.84           H  
ATOM    863  HE1 HIS A  52     115.050 106.085  53.190  1.00  0.84           H  
ATOM    864  N   GLU A  53     121.802 105.113  54.405  1.00  0.83           N  
ATOM    865  CA  GLU A  53     122.329 105.459  55.715  1.00  0.83           C  
ATOM    866  C   GLU A  53     123.516 106.427  55.544  1.00  0.83           C  
ATOM    867  O   GLU A  53     123.732 107.307  56.377  1.00  0.83           O  
ATOM    868  CB  GLU A  53     122.640 104.230  56.572  1.00  0.83           C  
ATOM    869  CG  GLU A  53     122.918 104.615  58.025  1.00  0.83           C  
ATOM    870  CD  GLU A  53     122.578 103.567  59.074  1.00  0.83           C  
ATOM    871  OE1 GLU A  53     122.665 102.346  58.739  1.00  0.83           O  
ATOM    872  OE2 GLU A  53     122.256 104.033  60.209  1.00  0.83           O1-
ATOM    873  H   GLU A  53     121.954 104.171  54.019  1.00  0.83           H  
ATOM    874  HA  GLU A  53     121.538 106.035  56.215  1.00  0.83           H  
ATOM    875  HB2 GLU A  53     123.492 103.676  56.161  1.00  0.83           H  
ATOM    876  HB3 GLU A  53     121.781 103.548  56.531  1.00  0.83           H  
ATOM    877  HG2 GLU A  53     122.350 105.519  58.285  1.00  0.83           H  
ATOM    878  HG3 GLU A  53     123.977 104.870  58.143  1.00  0.83           H  
ATOM    879  N   GLU A  54     124.333 106.250  54.451  1.00  0.76           N  
ATOM    880  CA  GLU A  54     125.440 107.160  54.135  1.00  0.76           C  
ATOM    881  C   GLU A  54     124.887 108.570  53.898  1.00  0.76           C  
ATOM    882  O   GLU A  54     125.356 109.532  54.514  1.00  0.76           O  
ATOM    883  CB  GLU A  54     126.249 106.654  52.931  1.00  0.76           C  
ATOM    884  CG  GLU A  54     127.485 107.482  52.593  1.00  0.76           C  
ATOM    885  CD  GLU A  54     127.194 108.585  51.569  1.00  0.76           C  
ATOM    886  OE1 GLU A  54     126.835 108.183  50.420  1.00  0.76           O  
ATOM    887  OE2 GLU A  54     127.379 109.763  52.013  1.00  0.76           O1-
ATOM    888  H   GLU A  54     124.196 105.436  53.838  1.00  0.76           H  
ATOM    889  HA  GLU A  54     126.080 107.210  55.023  1.00  0.76           H  
ATOM    890  HB2 GLU A  54     125.597 106.580  52.058  1.00  0.76           H  
ATOM    891  HB3 GLU A  54     126.590 105.636  53.153  1.00  0.76           H  
ATOM    892  HG2 GLU A  54     128.238 106.828  52.134  1.00  0.76           H  
ATOM    893  HG3 GLU A  54     127.942 107.895  53.499  1.00  0.76           H  
ATOM    894  N   THR A  55     123.861 108.690  52.977  1.00  0.84           N  
ATOM    895  CA  THR A  55     123.363 110.014  52.591  1.00  0.84           C  
ATOM    896  C   THR A  55     122.794 110.706  53.836  1.00  0.84           C  
ATOM    897  O   THR A  55     122.937 111.919  54.008  1.00  0.84           O  
ATOM    898  CB  THR A  55     122.275 109.963  51.497  1.00  0.84           C  
ATOM    899  OG1 THR A  55     122.718 109.209  50.362  1.00  0.84           O  
ATOM    900  CG2 THR A  55     121.920 111.350  50.971  1.00  0.84           C  
ATOM    901  H   THR A  55     123.465 107.846  52.549  1.00  0.84           H  
ATOM    902  HA  THR A  55     124.236 110.579  52.243  1.00  0.84           H  
ATOM    903  HB  THR A  55     121.365 109.481  51.875  1.00  0.84           H  
ATOM    904 HG21 THR A  55     121.506 111.992  51.752  1.00  0.84           H  
ATOM    905 HG22 THR A  55     122.801 111.843  50.545  1.00  0.84           H  
ATOM    906 HG23 THR A  55     121.183 111.274  50.164  1.00  0.84           H  
ATOM    907  HG1 THR A  55     122.799 108.279  50.677  1.00  0.84           H  
ATOM    908  N   ILE A  56     122.036 109.910  54.683  1.00  0.86           N  
ATOM    909  CA  ILE A  56     121.427 110.470  55.892  1.00  0.86           C  
ATOM    910  C   ILE A  56     122.499 110.704  56.974  1.00  0.86           C  
ATOM    911  O   ILE A  56     122.521 111.764  57.609  1.00  0.86           O  
ATOM    912  CB  ILE A  56     120.244 109.619  56.422  1.00  0.86           C  
ATOM    913  CG1 ILE A  56     119.082 109.678  55.403  1.00  0.86           C  
ATOM    914  CG2 ILE A  56     119.775 110.095  57.807  1.00  0.86           C  
ATOM    915  CD1 ILE A  56     117.792 109.029  55.875  1.00  0.86           C  
ATOM    916  H   ILE A  56     121.885 108.921  54.452  1.00  0.86           H  
ATOM    917  HA  ILE A  56     121.054 111.469  55.626  1.00  0.86           H  
ATOM    918  HB  ILE A  56     120.567 108.575  56.525  1.00  0.86           H  
ATOM    919 HG12 ILE A  56     119.389 109.197  54.468  1.00  0.86           H  
ATOM    920 HG13 ILE A  56     118.866 110.721  55.150  1.00  0.86           H  
ATOM    921 HG21 ILE A  56     120.579 110.049  58.548  1.00  0.86           H  
ATOM    922 HG22 ILE A  56     119.406 111.125  57.762  1.00  0.86           H  
ATOM    923 HG23 ILE A  56     118.973 109.462  58.199  1.00  0.86           H  
ATOM    924 HD11 ILE A  56     117.980 108.034  56.287  1.00  0.86           H  
ATOM    925 HD12 ILE A  56     117.299 109.634  56.642  1.00  0.86           H  
ATOM    926 HD13 ILE A  56     117.093 108.937  55.038  1.00  0.86           H  
ATOM    927  N   TYR A  57     123.372 109.671  57.269  1.00  0.86           N  
ATOM    928  CA  TYR A  57     124.362 109.810  58.351  1.00  0.86           C  
ATOM    929  C   TYR A  57     125.246 111.025  58.068  1.00  0.86           C  
ATOM    930  O   TYR A  57     125.707 111.708  58.989  1.00  0.86           O  
ATOM    931  CB  TYR A  57     125.244 108.554  58.513  1.00  0.86           C  
ATOM    932  CG  TYR A  57     126.372 108.679  59.517  1.00  0.86           C  
ATOM    933  CD1 TYR A  57     126.196 108.336  60.862  1.00  0.86           C  
ATOM    934  CD2 TYR A  57     127.617 109.186  59.107  1.00  0.86           C  
ATOM    935  CE1 TYR A  57     127.232 108.523  61.780  1.00  0.86           C  
ATOM    936  CE2 TYR A  57     128.654 109.371  60.017  1.00  0.86           C  
ATOM    937  CZ  TYR A  57     128.449 109.041  61.350  1.00  0.86           C  
ATOM    938  OH  TYR A  57     129.449 109.187  62.267  1.00  0.86           O  
ATOM    939  H   TYR A  57     123.327 108.777  56.754  1.00  0.86           H  
ATOM    940  HA  TYR A  57     123.808 110.017  59.274  1.00  0.86           H  
ATOM    941  HB2 TYR A  57     125.693 108.291  57.546  1.00  0.86           H  
ATOM    942  HB3 TYR A  57     124.615 107.699  58.793  1.00  0.86           H  
ATOM    943  HD1 TYR A  57     125.253 107.927  61.212  1.00  0.86           H  
ATOM    944  HD2 TYR A  57     127.779 109.462  58.067  1.00  0.86           H  
ATOM    945  HE1 TYR A  57     127.090 108.269  62.826  1.00  0.86           H  
ATOM    946  HE2 TYR A  57     129.600 109.776  59.672  1.00  0.86           H  
ATOM    947  HH  TYR A  57     130.151 109.722  61.855  1.00  0.86           H  
ATOM    948  N   ASN A  58     125.544 111.247  56.728  1.00  0.82           N  
ATOM    949  CA  ASN A  58     126.445 112.331  56.369  1.00  0.82           C  
ATOM    950  C   ASN A  58     126.002 113.704  56.929  1.00  0.82           C  
ATOM    951  O   ASN A  58     126.830 114.615  57.066  1.00  0.82           O  
ATOM    952  CB  ASN A  58     126.645 112.461  54.851  1.00  0.82           C  
ATOM    953  CG  ASN A  58     128.115 112.316  54.546  1.00  0.82           C  
ATOM    954  OD1 ASN A  58     128.964 112.974  55.160  1.00  0.82           O  
ATOM    955  ND2 ASN A  58     128.448 111.423  53.572  1.00  0.82           N  
ATOM    956  H   ASN A  58     125.173 110.609  56.007  1.00  0.82           H  
ATOM    957  HA  ASN A  58     127.385 112.093  56.886  1.00  0.82           H  
ATOM    958  HB2 ASN A  58     126.346 113.450  54.482  1.00  0.82           H  
ATOM    959  HB3 ASN A  58     126.069 111.734  54.279  1.00  0.82           H  
ATOM    960 HD21 ASN A  58     129.420 111.279  53.334  1.00  0.82           H  
ATOM    961 HD22 ASN A  58     127.801 110.820  52.995  1.00  0.82           H  
ATOM    962  N   LEU A  59     124.649 113.841  57.164  1.00  0.79           N  
ATOM    963  CA  LEU A  59     124.024 115.088  57.587  1.00  0.79           C  
ATOM    964  C   LEU A  59     123.561 115.084  59.061  1.00  0.79           C  
ATOM    965  O   LEU A  59     122.829 115.978  59.490  1.00  0.79           O  
ATOM    966  CB  LEU A  59     122.832 115.425  56.674  1.00  0.79           C  
ATOM    967  CG  LEU A  59     123.169 115.526  55.173  1.00  0.79           C  
ATOM    968  CD1 LEU A  59     121.884 115.755  54.376  1.00  0.79           C  
ATOM    969  CD2 LEU A  59     124.171 116.641  54.872  1.00  0.79           C  
ATOM    970  H   LEU A  59     124.049 113.019  57.042  1.00  0.79           H  
ATOM    971  HA  LEU A  59     124.771 115.888  57.528  1.00  0.79           H  
ATOM    972  HB2 LEU A  59     122.377 116.369  57.000  1.00  0.79           H  
ATOM    973  HB3 LEU A  59     122.060 114.655  56.811  1.00  0.79           H  
ATOM    974  HG  LEU A  59     123.601 114.577  54.833  1.00  0.79           H  
ATOM    975 HD11 LEU A  59     121.165 114.953  54.570  1.00  0.79           H  
ATOM    976 HD12 LEU A  59     121.411 116.706  54.644  1.00  0.79           H  
ATOM    977 HD13 LEU A  59     122.088 115.769  53.300  1.00  0.79           H  
ATOM    978 HD21 LEU A  59     123.814 117.607  55.245  1.00  0.79           H  
ATOM    979 HD22 LEU A  59     125.144 116.438  55.329  1.00  0.79           H  
ATOM    980 HD23 LEU A  59     124.334 116.735  53.793  1.00  0.79           H  
ATOM    981  N   LEU A  60     124.089 114.106  59.883  1.00  0.81           N  
ATOM    982  CA  LEU A  60     123.791 114.047  61.330  1.00  0.81           C  
ATOM    983  C   LEU A  60     125.123 113.803  62.075  1.00  0.81           C  
ATOM    984  O   LEU A  60     125.330 112.875  62.853  1.00  0.81           O  
ATOM    985  CB  LEU A  60     122.719 112.983  61.614  1.00  0.81           C  
ATOM    986  CG  LEU A  60     121.600 113.475  62.558  1.00  0.81           C  
ATOM    987  CD1 LEU A  60     120.547 112.375  62.723  1.00  0.81           C  
ATOM    988  CD2 LEU A  60     122.111 113.909  63.931  1.00  0.81           C  
ATOM    989  H   LEU A  60     124.699 113.393  59.471  1.00  0.81           H  
ATOM    990  HA  LEU A  60     123.430 115.037  61.634  1.00  0.81           H  
ATOM    991  HB2 LEU A  60     123.168 112.071  62.025  1.00  0.81           H  
ATOM    992  HB3 LEU A  60     122.244 112.682  60.670  1.00  0.81           H  
ATOM    993  HG  LEU A  60     121.114 114.341  62.093  1.00  0.81           H  
ATOM    994 HD11 LEU A  60     120.141 112.067  61.755  1.00  0.81           H  
ATOM    995 HD12 LEU A  60     120.977 111.487  63.193  1.00  0.81           H  
ATOM    996 HD13 LEU A  60     119.714 112.721  63.342  1.00  0.81           H  
ATOM    997 HD21 LEU A  60     122.623 113.087  64.437  1.00  0.81           H  
ATOM    998 HD22 LEU A  60     122.807 114.750  63.858  1.00  0.81           H  
ATOM    999 HD23 LEU A  60     121.281 114.230  64.569  1.00  0.81           H  
ATOM   1000  N   LYS A  61     126.057 114.788  61.800  1.00  0.81           N  
ATOM   1001  CA  LYS A  61     127.488 114.643  62.071  1.00  0.81           C  
ATOM   1002  C   LYS A  61     127.903 115.364  63.368  1.00  0.81           C  
ATOM   1003  O   LYS A  61     128.769 114.925  64.124  1.00  0.81           O  
ATOM   1004  CB  LYS A  61     128.202 115.194  60.829  1.00  0.81           C  
ATOM   1005  CG  LYS A  61     129.688 114.857  60.731  1.00  0.81           C  
ATOM   1006  CD  LYS A  61     130.209 115.153  59.314  1.00  0.81           C  
ATOM   1007  CE  LYS A  61     129.861 114.044  58.321  1.00  0.81           C  
ATOM   1008  NZ  LYS A  61     129.328 114.603  57.061  1.00  0.81           N1+
ATOM   1009  H   LYS A  61     125.726 115.645  61.360  1.00  0.81           H  
ATOM   1010  HA  LYS A  61     127.706 113.576  62.197  1.00  0.81           H  
ATOM   1011  HB2 LYS A  61     128.082 116.285  60.778  1.00  0.81           H  
ATOM   1012  HB3 LYS A  61     127.693 114.797  59.940  1.00  0.81           H  
ATOM   1013  HG2 LYS A  61     129.870 113.807  60.987  1.00  0.81           H  
ATOM   1014  HG3 LYS A  61     130.241 115.468  61.454  1.00  0.81           H  
ATOM   1015  HD2 LYS A  61     131.303 115.235  59.363  1.00  0.81           H  
ATOM   1016  HD3 LYS A  61     129.840 116.131  58.982  1.00  0.81           H  
ATOM   1017  HE2 LYS A  61     129.108 113.341  58.691  1.00  0.81           H  
ATOM   1018  HE3 LYS A  61     130.759 113.480  58.049  1.00  0.81           H  
ATOM   1019  HZ1 LYS A  61     128.300 114.826  57.138  1.00  0.81           H  
ATOM   1020  HZ2 LYS A  61     129.813 115.450  56.745  1.00  0.81           H  
ATOM   1021  HZ3 LYS A  61     129.343 113.902  56.266  1.00  0.81           H  
ATOM   1022  N   ASP A  62     127.340 116.599  63.543  1.00  0.87           N  
ATOM   1023  CA  ASP A  62     127.632 117.566  64.593  1.00  0.87           C  
ATOM   1024  C   ASP A  62     126.658 117.289  65.749  1.00  0.87           C  
ATOM   1025  O   ASP A  62     125.758 118.052  66.094  1.00  0.87           O  
ATOM   1026  CB  ASP A  62     127.560 118.999  64.055  1.00  0.87           C  
ATOM   1027  CG  ASP A  62     126.453 119.281  63.025  1.00  0.87           C  
ATOM   1028  OD1 ASP A  62     125.856 118.242  62.592  1.00  0.87           O  
ATOM   1029  OD2 ASP A  62     126.331 120.492  62.684  1.00  0.87           O1-
ATOM   1030  H   ASP A  62     126.593 116.946  62.906  1.00  0.87           H  
ATOM   1031  HA  ASP A  62     128.645 117.381  64.972  1.00  0.87           H  
ATOM   1032  HB2 ASP A  62     128.503 119.219  63.537  1.00  0.87           H  
ATOM   1033  HB3 ASP A  62     127.472 119.716  64.880  1.00  0.87           H  
ATOM   1034  N   CYS A  63     126.916 116.090  66.401  1.00  0.91           N  
ATOM   1035  CA  CYS A  63     126.178 115.686  67.589  1.00  0.91           C  
ATOM   1036  C   CYS A  63     127.027 114.697  68.418  1.00  0.91           C  
ATOM   1037  O   CYS A  63     127.339 113.581  67.991  1.00  0.91           O  
ATOM   1038  CB  CYS A  63     124.865 115.010  67.183  1.00  0.91           C  
ATOM   1039  SG  CYS A  63     123.862 114.563  68.640  1.00  0.91           S  
ATOM   1040  H   CYS A  63     127.629 115.471  66.011  1.00  0.91           H  
ATOM   1041  HA  CYS A  63     125.954 116.595  68.151  1.00  0.91           H  
ATOM   1042  HB2 CYS A  63     125.067 114.102  66.609  1.00  0.91           H  
ATOM   1043  HB3 CYS A  63     124.266 115.665  66.543  1.00  0.91           H  
ATOM   1044  HG  CYS A  63     123.330 115.779  68.839  1.00  0.91           H  
ATOM   1045  N   PRO A  64     127.379 115.071  69.707  1.00  0.87           N  
ATOM   1046  CA  PRO A  64     128.152 114.180  70.593  1.00  0.87           C  
ATOM   1047  C   PRO A  64     127.331 113.039  71.235  1.00  0.87           C  
ATOM   1048  O   PRO A  64     127.796 112.272  72.087  1.00  0.87           O  
ATOM   1049  CB  PRO A  64     128.688 115.124  71.669  1.00  0.87           C  
ATOM   1050  CG  PRO A  64     127.581 116.166  71.794  1.00  0.87           C  
ATOM   1051  CD  PRO A  64     127.103 116.347  70.360  1.00  0.87           C  
ATOM   1052  HA  PRO A  64     128.961 113.710  70.022  1.00  0.87           H  
ATOM   1053  HB2 PRO A  64     129.605 115.610  71.314  1.00  0.87           H  
ATOM   1054  HB3 PRO A  64     128.906 114.638  72.624  1.00  0.87           H  
ATOM   1055  HG2 PRO A  64     127.923 117.102  72.243  1.00  0.87           H  
ATOM   1056  HG3 PRO A  64     126.766 115.769  72.413  1.00  0.87           H  
ATOM   1057  HD2 PRO A  64     126.037 116.587  70.316  1.00  0.87           H  
ATOM   1058  HD3 PRO A  64     127.672 117.124  69.838  1.00  0.87           H  
ATOM   1059  N   ALA A  65     126.039 112.932  70.760  1.00  0.88           N  
ATOM   1060  CA  ALA A  65     125.143 111.832  71.095  1.00  0.88           C  
ATOM   1061  C   ALA A  65     124.909 110.845  69.943  1.00  0.88           C  
ATOM   1062  O   ALA A  65     124.112 109.908  70.043  1.00  0.88           O  
ATOM   1063  CB  ALA A  65     123.823 112.338  71.652  1.00  0.88           C  
ATOM   1064  H   ALA A  65     125.685 113.651  70.137  1.00  0.88           H  
ATOM   1065  HA  ALA A  65     125.637 111.230  71.859  1.00  0.88           H  
ATOM   1066  HB1 ALA A  65     123.985 113.016  72.496  1.00  0.88           H  
ATOM   1067  HB2 ALA A  65     123.244 112.877  70.900  1.00  0.88           H  
ATOM   1068  HB3 ALA A  65     123.199 111.505  71.991  1.00  0.88           H  
ATOM   1069  N   VAL A  66     125.735 111.026  68.854  1.00  0.88           N  
ATOM   1070  CA  VAL A  66     125.782 110.070  67.748  1.00  0.88           C  
ATOM   1071  C   VAL A  66     127.011 109.181  67.971  1.00  0.88           C  
ATOM   1072  O   VAL A  66     128.106 109.622  68.319  1.00  0.88           O  
ATOM   1073  CB  VAL A  66     125.818 110.799  66.389  1.00  0.88           C  
ATOM   1074  CG1 VAL A  66     126.244 109.912  65.219  1.00  0.88           C  
ATOM   1075  CG2 VAL A  66     124.433 111.365  66.088  1.00  0.88           C  
ATOM   1076  H   VAL A  66     126.362 111.834  68.828  1.00  0.88           H  
ATOM   1077  HA  VAL A  66     124.888 109.436  67.796  1.00  0.88           H  
ATOM   1078  HB  VAL A  66     126.527 111.635  66.439  1.00  0.88           H  
ATOM   1079 HG11 VAL A  66     127.300 109.638  65.303  1.00  0.88           H  
ATOM   1080 HG12 VAL A  66     125.644 108.998  65.169  1.00  0.88           H  
ATOM   1081 HG13 VAL A  66     126.130 110.441  64.267  1.00  0.88           H  
ATOM   1082 HG21 VAL A  66     123.700 110.560  65.991  1.00  0.88           H  
ATOM   1083 HG22 VAL A  66     124.092 112.027  66.885  1.00  0.88           H  
ATOM   1084 HG23 VAL A  66     124.442 111.935  65.156  1.00  0.88           H  
ATOM   1085  N   ALA A  67     126.798 107.846  67.669  1.00  0.89           N  
ATOM   1086  CA  ALA A  67     127.918 106.928  67.572  1.00  0.89           C  
ATOM   1087  C   ALA A  67     128.485 107.020  66.146  1.00  0.89           C  
ATOM   1088  O   ALA A  67     127.791 107.012  65.131  1.00  0.89           O  
ATOM   1089  CB  ALA A  67     127.507 105.490  67.829  1.00  0.89           C  
ATOM   1090  H   ALA A  67     125.853 107.495  67.456  1.00  0.89           H  
ATOM   1091  HA  ALA A  67     128.683 107.222  68.299  1.00  0.89           H  
ATOM   1092  HB1 ALA A  67     127.074 105.376  68.826  1.00  0.89           H  
ATOM   1093  HB2 ALA A  67     126.764 105.149  67.101  1.00  0.89           H  
ATOM   1094  HB3 ALA A  67     128.373 104.824  67.752  1.00  0.89           H  
ATOM   1095  N   LYS A  68     129.862 107.045  66.096  1.00  0.84           N  
ATOM   1096  CA  LYS A  68     130.600 107.228  64.854  1.00  0.84           C  
ATOM   1097  C   LYS A  68     130.543 105.957  63.982  1.00  0.84           C  
ATOM   1098  O   LYS A  68     130.712 104.818  64.420  1.00  0.84           O  
ATOM   1099  CB  LYS A  68     132.038 107.644  65.182  1.00  0.84           C  
ATOM   1100  CG  LYS A  68     132.878 108.082  63.977  1.00  0.84           C  
ATOM   1101  CD  LYS A  68     133.831 106.979  63.513  1.00  0.84           C  
ATOM   1102  CE  LYS A  68     134.821 107.492  62.479  1.00  0.84           C  
ATOM   1103  NZ  LYS A  68     135.788 106.434  62.144  1.00  0.84           N1+
ATOM   1104  H   LYS A  68     130.379 106.944  66.964  1.00  0.84           H  
ATOM   1105  HA  LYS A  68     130.102 108.050  64.333  1.00  0.84           H  
ATOM   1106  HB2 LYS A  68     132.544 106.845  65.740  1.00  0.84           H  
ATOM   1107  HB3 LYS A  68     131.987 108.498  65.872  1.00  0.84           H  
ATOM   1108  HG2 LYS A  68     133.481 108.946  64.284  1.00  0.84           H  
ATOM   1109  HG3 LYS A  68     132.247 108.423  63.149  1.00  0.84           H  
ATOM   1110  HD2 LYS A  68     133.266 106.134  63.109  1.00  0.84           H  
ATOM   1111  HD3 LYS A  68     134.384 106.612  64.386  1.00  0.84           H  
ATOM   1112  HE2 LYS A  68     135.405 108.327  62.879  1.00  0.84           H  
ATOM   1113  HE3 LYS A  68     134.338 107.805  61.549  1.00  0.84           H  
ATOM   1114  HZ1 LYS A  68     135.981 105.758  62.922  1.00  0.84           H  
ATOM   1115  HZ2 LYS A  68     135.381 105.772  61.381  1.00  0.84           H  
ATOM   1116  HZ3 LYS A  68     136.670 106.761  61.743  1.00  0.84           H  
ATOM   1117  N   HIS A  69     130.305 106.235  62.642  1.00  0.82           N  
ATOM   1118  CA  HIS A  69     130.260 105.217  61.592  1.00  0.82           C  
ATOM   1119  C   HIS A  69     131.463 105.362  60.630  1.00  0.82           C  
ATOM   1120  O   HIS A  69     132.095 106.410  60.504  1.00  0.82           O  
ATOM   1121  CB  HIS A  69     129.012 105.329  60.714  1.00  0.82           C  
ATOM   1122  CG  HIS A  69     127.729 104.926  61.321  1.00  0.82           C  
ATOM   1123  ND1 HIS A  69     126.676 104.522  60.508  1.00  0.82           N1+
ATOM   1124  CD2 HIS A  69     127.229 104.872  62.599  1.00  0.82           C  
ATOM   1125  CE1 HIS A  69     125.570 104.320  61.223  1.00  0.82           C  
ATOM   1126  NE2 HIS A  69     125.921 104.454  62.502  1.00  0.82           N  
ATOM   1127  H   HIS A  69     130.158 107.210  62.373  1.00  0.82           H  
ATOM   1128  HA  HIS A  69     130.320 104.241  62.076  1.00  0.82           H  
ATOM   1129  HB2 HIS A  69     129.126 104.705  59.818  1.00  0.82           H  
ATOM   1130  HB3 HIS A  69     128.901 106.354  60.348  1.00  0.82           H  
ATOM   1131  HD1 HIS A  69     126.720 104.448  59.495  1.00  0.82           H  
ATOM   1132  HD2 HIS A  69     127.625 105.073  63.576  1.00  0.82           H  
ATOM   1133  HE2 HIS A  69     125.248 104.262  63.269  1.00  0.82           H  
ATOM   1134  HE1 HIS A  69     124.594 104.055  60.851  1.00  0.82           H  
ATOM   1135  N   ASP A  70     131.634 104.230  59.843  1.00  0.85           N  
ATOM   1136  CA  ASP A  70     132.478 104.171  58.644  1.00  0.85           C  
ATOM   1137  C   ASP A  70     131.768 103.249  57.626  1.00  0.85           C  
ATOM   1138  O   ASP A  70     131.104 102.265  57.967  1.00  0.85           O  
ATOM   1139  CB  ASP A  70     133.857 103.619  58.961  1.00  0.85           C  
ATOM   1140  CG  ASP A  70     134.719 104.799  59.345  1.00  0.85           C  
ATOM   1141  OD1 ASP A  70     135.089 105.533  58.393  1.00  0.85           O  
ATOM   1142  OD2 ASP A  70     135.000 104.918  60.586  1.00  0.85           O1-
ATOM   1143  H   ASP A  70     131.134 103.369  60.097  1.00  0.85           H  
ATOM   1144  HA  ASP A  70     132.515 105.181  58.219  1.00  0.85           H  
ATOM   1145  HB2 ASP A  70     134.310 103.134  58.088  1.00  0.85           H  
ATOM   1146  HB3 ASP A  70     133.832 102.880  59.766  1.00  0.85           H  
ATOM   1147  N   PHE A  71     131.941 103.613  56.304  1.00  0.85           N  
ATOM   1148  CA  PHE A  71     131.207 102.989  55.194  1.00  0.85           C  
ATOM   1149  C   PHE A  71     132.250 102.555  54.168  1.00  0.85           C  
ATOM   1150  O   PHE A  71     133.148 103.320  53.809  1.00  0.85           O  
ATOM   1151  CB  PHE A  71     130.272 104.002  54.517  1.00  0.85           C  
ATOM   1152  CG  PHE A  71     129.115 104.446  55.378  1.00  0.85           C  
ATOM   1153  CD1 PHE A  71     129.272 105.488  56.300  1.00  0.85           C  
ATOM   1154  CD2 PHE A  71     127.863 103.835  55.254  1.00  0.85           C  
ATOM   1155  CE1 PHE A  71     128.198 105.904  57.085  1.00  0.85           C  
ATOM   1156  CE2 PHE A  71     126.790 104.254  56.040  1.00  0.85           C  
ATOM   1157  CZ  PHE A  71     126.956 105.292  56.951  1.00  0.85           C  
ATOM   1158  H   PHE A  71     132.602 104.352  56.062  1.00  0.85           H  
ATOM   1159  HA  PHE A  71     130.646 102.124  55.557  1.00  0.85           H  
ATOM   1160  HB2 PHE A  71     129.874 103.575  53.592  1.00  0.85           H  
ATOM   1161  HB3 PHE A  71     130.834 104.892  54.199  1.00  0.85           H  
ATOM   1162  HD1 PHE A  71     130.229 105.994  56.390  1.00  0.85           H  
ATOM   1163  HD2 PHE A  71     127.711 103.050  54.517  1.00  0.85           H  
ATOM   1164  HE1 PHE A  71     128.325 106.732  57.773  1.00  0.85           H  
ATOM   1165  HE2 PHE A  71     125.814 103.798  55.910  1.00  0.85           H  
ATOM   1166  HZ  PHE A  71     126.106 105.664  57.513  1.00  0.85           H  
ATOM   1167  N   PHE A  72     132.113 101.268  53.672  1.00  0.87           N  
ATOM   1168  CA  PHE A  72     133.013 100.787  52.620  1.00  0.87           C  
ATOM   1169  C   PHE A  72     132.454  99.600  51.791  1.00  0.87           C  
ATOM   1170  O   PHE A  72     131.746  98.709  52.263  1.00  0.87           O  
ATOM   1171  CB  PHE A  72     134.424 100.456  53.149  1.00  0.87           C  
ATOM   1172  CG  PHE A  72     134.475  99.451  54.278  1.00  0.87           C  
ATOM   1173  CD1 PHE A  72     134.641  98.088  54.008  1.00  0.87           C  
ATOM   1174  CD2 PHE A  72     134.381  99.870  55.612  1.00  0.87           C  
ATOM   1175  CE1 PHE A  72     134.730  97.164  55.052  1.00  0.87           C  
ATOM   1176  CE2 PHE A  72     134.460  98.947  56.655  1.00  0.87           C  
ATOM   1177  CZ  PHE A  72     134.637  97.594  56.375  1.00  0.87           C  
ATOM   1178  H   PHE A  72     131.394 100.627  54.041  1.00  0.87           H  
ATOM   1179  HA  PHE A  72     133.126 101.622  51.915  1.00  0.87           H  
ATOM   1180  HB2 PHE A  72     134.915 101.377  53.493  1.00  0.87           H  
ATOM   1181  HB3 PHE A  72     135.053 100.092  52.326  1.00  0.87           H  
ATOM   1182  HD1 PHE A  72     134.710  97.746  52.980  1.00  0.87           H  
ATOM   1183  HD2 PHE A  72     134.256 100.924  55.847  1.00  0.87           H  
ATOM   1184  HE1 PHE A  72     134.876  96.110  54.831  1.00  0.87           H  
ATOM   1185  HE2 PHE A  72     134.401  99.289  57.685  1.00  0.87           H  
ATOM   1186  HZ  PHE A  72     134.708  96.879  57.189  1.00  0.87           H  
ATOM   1187  N   LYS A  73     132.889  99.585  50.475  1.00  0.85           N  
ATOM   1188  CA  LYS A  73     132.632  98.475  49.562  1.00  0.85           C  
ATOM   1189  C   LYS A  73     133.894  97.589  49.614  1.00  0.85           C  
ATOM   1190  O   LYS A  73     135.012  98.030  49.347  1.00  0.85           O  
ATOM   1191  CB  LYS A  73     132.376  98.978  48.132  1.00  0.85           C  
ATOM   1192  CG  LYS A  73     130.893  98.885  47.744  1.00  0.85           C  
ATOM   1193  CD  LYS A  73     130.681  99.097  46.236  1.00  0.85           C  
ATOM   1194  CE  LYS A  73     129.252  98.806  45.784  1.00  0.85           C  
ATOM   1195  NZ  LYS A  73     128.997  97.358  45.764  1.00  0.85           N1+
ATOM   1196  H   LYS A  73     133.452 100.354  50.122  1.00  0.85           H  
ATOM   1197  HA  LYS A  73     131.782  97.899  49.934  1.00  0.85           H  
ATOM   1198  HB2 LYS A  73     132.964  98.389  47.424  1.00  0.85           H  
ATOM   1199  HB3 LYS A  73     132.709 100.016  48.010  1.00  0.85           H  
ATOM   1200  HG2 LYS A  73     130.321  99.636  48.304  1.00  0.85           H  
ATOM   1201  HG3 LYS A  73     130.502  97.912  48.047  1.00  0.85           H  
ATOM   1202  HD2 LYS A  73     131.377  98.476  45.660  1.00  0.85           H  
ATOM   1203  HD3 LYS A  73     130.918 100.141  45.998  1.00  0.85           H  
ATOM   1204  HE2 LYS A  73     129.066  99.172  44.771  1.00  0.85           H  
ATOM   1205  HE3 LYS A  73     128.526  99.245  46.471  1.00  0.85           H  
ATOM   1206  HZ1 LYS A  73     129.339  96.828  44.871  1.00  0.85           H  
ATOM   1207  HZ2 LYS A  73     129.517  96.776  46.469  1.00  0.85           H  
ATOM   1208  HZ3 LYS A  73     128.016  97.072  45.788  1.00  0.85           H  
ATOM   1209  N   PHE A  74     133.673  96.284  50.032  1.00  0.87           N  
ATOM   1210  CA  PHE A  74     134.768  95.312  50.210  1.00  0.87           C  
ATOM   1211  C   PHE A  74     134.536  94.062  49.342  1.00  0.87           C  
ATOM   1212  O   PHE A  74     133.438  93.506  49.268  1.00  0.87           O  
ATOM   1213  CB  PHE A  74     134.847  94.855  51.673  1.00  0.87           C  
ATOM   1214  CG  PHE A  74     136.265  94.565  52.098  1.00  0.87           C  
ATOM   1215  CD1 PHE A  74     137.156  95.623  52.333  1.00  0.87           C  
ATOM   1216  CD2 PHE A  74     136.720  93.248  52.233  1.00  0.87           C  
ATOM   1217  CE1 PHE A  74     138.476  95.368  52.699  1.00  0.87           C  
ATOM   1218  CE2 PHE A  74     138.044  92.997  52.592  1.00  0.87           C  
ATOM   1219  CZ  PHE A  74     138.921  94.055  52.828  1.00  0.87           C  
ATOM   1220  H   PHE A  74     132.716  95.958  50.214  1.00  0.87           H  
ATOM   1221  HA  PHE A  74     135.700  95.790  49.888  1.00  0.87           H  
ATOM   1222  HB2 PHE A  74     134.219  93.972  51.849  1.00  0.87           H  
ATOM   1223  HB3 PHE A  74     134.443  95.623  52.339  1.00  0.87           H  
ATOM   1224  HD1 PHE A  74     136.828  96.654  52.224  1.00  0.87           H  
ATOM   1225  HD2 PHE A  74     136.058  92.404  52.044  1.00  0.87           H  
ATOM   1226  HE1 PHE A  74     139.157  96.194  52.882  1.00  0.87           H  
ATOM   1227  HE2 PHE A  74     138.395  91.972  52.682  1.00  0.87           H  
ATOM   1228  HZ  PHE A  74     139.951  93.856  53.111  1.00  0.87           H  
ATOM   1229  N   ARG A  75     135.645  93.574  48.674  1.00  0.73           N  
ATOM   1230  CA  ARG A  75     135.525  92.429  47.775  1.00  0.73           C  
ATOM   1231  C   ARG A  75     135.450  91.122  48.577  1.00  0.73           C  
ATOM   1232  O   ARG A  75     136.360  90.758  49.317  1.00  0.73           O  
ATOM   1233  CB  ARG A  75     136.669  92.321  46.746  1.00  0.73           C  
ATOM   1234  CG  ARG A  75     136.435  91.108  45.835  1.00  0.73           C  
ATOM   1235  CD  ARG A  75     137.158  91.146  44.493  1.00  0.73           C  
ATOM   1236  NE  ARG A  75     136.782  89.972  43.675  1.00  0.73           N  
ATOM   1237  CZ  ARG A  75     135.493  89.724  43.285  1.00  0.73           C  
ATOM   1238  NH1 ARG A  75     134.542  90.671  43.335  1.00  0.73           N  
ATOM   1239  NH2 ARG A  75     135.147  88.491  42.856  1.00  0.73           N1+
ATOM   1240  H   ARG A  75     136.559  93.999  48.807  1.00  0.73           H  
ATOM   1241  HA  ARG A  75     134.590  92.559  47.223  1.00  0.73           H  
ATOM   1242  HB2 ARG A  75     137.639  92.224  47.249  1.00  0.73           H  
ATOM   1243  HB3 ARG A  75     136.715  93.239  46.151  1.00  0.73           H  
ATOM   1244  HG2 ARG A  75     135.360  91.004  45.661  1.00  0.73           H  
ATOM   1245  HG3 ARG A  75     136.737  90.192  46.362  1.00  0.73           H  
ATOM   1246  HD2 ARG A  75     138.242  91.104  44.646  1.00  0.73           H  
ATOM   1247  HD3 ARG A  75     136.938  92.053  43.921  1.00  0.73           H  
ATOM   1248  HE  ARG A  75     137.483  89.275  43.449  1.00  0.73           H  
ATOM   1249 HH11 ARG A  75     133.602  90.508  42.925  1.00  0.73           H  
ATOM   1250 HH12 ARG A  75     134.634  91.618  43.695  1.00  0.73           H  
ATOM   1251 HH21 ARG A  75     134.132  88.256  42.870  1.00  0.73           H  
ATOM   1252 HH22 ARG A  75     135.789  87.713  42.814  1.00  0.73           H  
ATOM   1253  N   ILE A  76     134.304  90.389  48.311  1.00  0.67           N  
ATOM   1254  CA  ILE A  76     134.104  89.019  48.769  1.00  0.67           C  
ATOM   1255  C   ILE A  76     133.944  88.155  47.489  1.00  0.67           C  
ATOM   1256  O   ILE A  76     134.900  87.552  46.997  1.00  0.67           O  
ATOM   1257  CB  ILE A  76     132.931  88.908  49.775  1.00  0.67           C  
ATOM   1258  CG1 ILE A  76     133.056  89.868  50.982  1.00  0.67           C  
ATOM   1259  CG2 ILE A  76     132.742  87.460  50.247  1.00  0.67           C  
ATOM   1260  CD1 ILE A  76     134.215  89.587  51.928  1.00  0.67           C  
ATOM   1261  H   ILE A  76     133.562  90.807  47.761  1.00  0.67           H  
ATOM   1262  HA  ILE A  76     135.023  88.670  49.257  1.00  0.67           H  
ATOM   1263  HB  ILE A  76     132.005  89.200  49.267  1.00  0.67           H  
ATOM   1264 HG12 ILE A  76     132.125  89.822  51.562  1.00  0.67           H  
ATOM   1265 HG13 ILE A  76     133.132  90.902  50.627  1.00  0.67           H  
ATOM   1266 HG21 ILE A  76     132.445  86.809  49.420  1.00  0.67           H  
ATOM   1267 HG22 ILE A  76     133.664  87.052  50.675  1.00  0.67           H  
ATOM   1268 HG23 ILE A  76     131.956  87.399  51.007  1.00  0.67           H  
ATOM   1269 HD11 ILE A  76     134.109  88.612  52.413  1.00  0.67           H  
ATOM   1270 HD12 ILE A  76     135.178  89.613  51.414  1.00  0.67           H  
ATOM   1271 HD13 ILE A  76     134.240  90.345  52.718  1.00  0.67           H  
ATOM   1272  N   ASP A  77     132.696  88.154  46.913  1.00  0.61           N  
ATOM   1273  CA  ASP A  77     132.259  87.279  45.824  1.00  0.61           C  
ATOM   1274  C   ASP A  77     132.062  88.064  44.497  1.00  0.61           C  
ATOM   1275  O   ASP A  77     132.796  87.898  43.518  1.00  0.61           O  
ATOM   1276  CB  ASP A  77     130.979  86.544  46.260  1.00  0.61           C  
ATOM   1277  CG  ASP A  77     129.871  87.462  46.804  1.00  0.61           C  
ATOM   1278  OD1 ASP A  77     130.171  88.701  46.803  1.00  0.61           O  
ATOM   1279  OD2 ASP A  77     128.810  86.890  47.162  1.00  0.61           O1-
ATOM   1280  H   ASP A  77     131.947  88.779  47.233  1.00  0.61           H  
ATOM   1281  HA  ASP A  77     133.041  86.533  45.636  1.00  0.61           H  
ATOM   1282  HB2 ASP A  77     131.226  85.834  47.060  1.00  0.61           H  
ATOM   1283  HB3 ASP A  77     130.571  85.970  45.419  1.00  0.61           H  
ATOM   1284  N   GLY A  78     130.999  88.945  44.525  1.00  0.68           N  
ATOM   1285  CA  GLY A  78     130.397  89.595  43.379  1.00  0.68           C  
ATOM   1286  C   GLY A  78     131.193  90.809  42.940  1.00  0.68           C  
ATOM   1287  O   GLY A  78     132.321  90.687  42.455  1.00  0.68           O  
ATOM   1288  H   GLY A  78     130.573  89.121  45.465  1.00  0.68           H  
ATOM   1289  HA2 GLY A  78     129.376  89.874  43.652  1.00  0.68           H  
ATOM   1290  HA3 GLY A  78     130.359  88.887  42.545  1.00  0.68           H  
ATOM   1291  N   ASP A  79     130.611  92.034  43.182  1.00  0.82           N  
ATOM   1292  CA  ASP A  79     131.288  93.290  42.854  1.00  0.82           C  
ATOM   1293  C   ASP A  79     132.286  93.608  44.002  1.00  0.82           C  
ATOM   1294  O   ASP A  79     133.332  92.963  44.152  1.00  0.82           O  
ATOM   1295  CB  ASP A  79     130.288  94.370  42.450  1.00  0.82           C  
ATOM   1296  CG  ASP A  79     129.365  94.745  43.597  1.00  0.82           C  
ATOM   1297  OD1 ASP A  79     129.625  95.883  44.124  1.00  0.82           O  
ATOM   1298  OD2 ASP A  79     128.548  93.875  43.992  1.00  0.82           O1-
ATOM   1299  H   ASP A  79     129.682  92.112  43.608  1.00  0.82           H  
ATOM   1300  HA  ASP A  79     131.919  93.105  41.974  1.00  0.82           H  
ATOM   1301  HB2 ASP A  79     129.669  94.025  41.613  1.00  0.82           H  
ATOM   1302  HB3 ASP A  79     130.826  95.263  42.110  1.00  0.82           H  
ATOM   1303  N   MET A  80     131.870  94.537  44.930  1.00  0.86           N  
ATOM   1304  CA  MET A  80     132.451  94.652  46.254  1.00  0.86           C  
ATOM   1305  C   MET A  80     131.253  94.886  47.190  1.00  0.86           C  
ATOM   1306  O   MET A  80     130.385  95.730  46.950  1.00  0.86           O  
ATOM   1307  CB  MET A  80     133.432  95.815  46.325  1.00  0.86           C  
ATOM   1308  CG  MET A  80     134.663  95.621  45.445  1.00  0.86           C  
ATOM   1309  SD  MET A  80     135.948  96.812  45.937  1.00  0.86           S  
ATOM   1310  CE  MET A  80     137.138  96.507  44.613  1.00  0.86           C  
ATOM   1311  H   MET A  80     131.099  95.188  44.741  1.00  0.86           H  
ATOM   1312  HA  MET A  80     132.935  93.708  46.512  1.00  0.86           H  
ATOM   1313  HB2 MET A  80     133.729  95.942  47.367  1.00  0.86           H  
ATOM   1314  HB3 MET A  80     132.926  96.737  46.018  1.00  0.86           H  
ATOM   1315  HG2 MET A  80     134.409  95.780  44.393  1.00  0.86           H  
ATOM   1316  HG3 MET A  80     135.063  94.612  45.559  1.00  0.86           H  
ATOM   1317  HE1 MET A  80     137.407  95.450  44.585  1.00  0.86           H  
ATOM   1318  HE2 MET A  80     136.719  96.809  43.650  1.00  0.86           H  
ATOM   1319  HE3 MET A  80     138.044  97.091  44.796  1.00  0.86           H  
ATOM   1320  N   VAL A  81     131.205  94.078  48.301  1.00  0.85           N  
ATOM   1321  CA  VAL A  81     130.006  93.933  49.118  1.00  0.85           C  
ATOM   1322  C   VAL A  81     130.003  95.156  50.048  1.00  0.85           C  
ATOM   1323  O   VAL A  81     130.988  95.443  50.743  1.00  0.85           O  
ATOM   1324  CB  VAL A  81     130.014  92.605  49.899  1.00  0.85           C  
ATOM   1325  CG1 VAL A  81     128.827  92.490  50.861  1.00  0.85           C  
ATOM   1326  CG2 VAL A  81     129.995  91.409  48.940  1.00  0.85           C  
ATOM   1327  H   VAL A  81     132.062  93.594  48.606  1.00  0.85           H  
ATOM   1328  HA  VAL A  81     129.158  93.944  48.429  1.00  0.85           H  
ATOM   1329  HB  VAL A  81     130.937  92.542  50.486  1.00  0.85           H  
ATOM   1330 HG11 VAL A  81     128.824  93.298  51.599  1.00  0.85           H  
ATOM   1331 HG12 VAL A  81     127.875  92.517  50.322  1.00  0.85           H  
ATOM   1332 HG13 VAL A  81     128.871  91.546  51.415  1.00  0.85           H  
ATOM   1333 HG21 VAL A  81     129.118  91.441  48.284  1.00  0.85           H  
ATOM   1334 HG22 VAL A  81     130.890  91.390  48.310  1.00  0.85           H  
ATOM   1335 HG23 VAL A  81     129.963  90.467  49.497  1.00  0.85           H  
ATOM   1336  N   PRO A  82     128.854  95.930  50.038  1.00  0.86           N  
ATOM   1337  CA  PRO A  82     128.740  97.158  50.819  1.00  0.86           C  
ATOM   1338  C   PRO A  82     128.555  96.824  52.312  1.00  0.86           C  
ATOM   1339  O   PRO A  82     127.592  96.210  52.778  1.00  0.86           O  
ATOM   1340  CB  PRO A  82     127.533  97.870  50.217  1.00  0.86           C  
ATOM   1341  CG  PRO A  82     126.662  96.742  49.698  1.00  0.86           C  
ATOM   1342  CD  PRO A  82     127.650  95.687  49.249  1.00  0.86           C  
ATOM   1343  HA  PRO A  82     129.641  97.761  50.678  1.00  0.86           H  
ATOM   1344  HB2 PRO A  82     127.850  98.503  49.378  1.00  0.86           H  
ATOM   1345  HB3 PRO A  82     126.989  98.486  50.931  1.00  0.86           H  
ATOM   1346  HG2 PRO A  82     125.998  97.048  48.889  1.00  0.86           H  
ATOM   1347  HG3 PRO A  82     126.049  96.369  50.520  1.00  0.86           H  
ATOM   1348  HD2 PRO A  82     127.273  94.674  49.410  1.00  0.86           H  
ATOM   1349  HD3 PRO A  82     127.903  95.815  48.192  1.00  0.86           H  
ATOM   1350  N   HIS A  83     129.643  97.231  53.072  1.00  0.82           N  
ATOM   1351  CA  HIS A  83     129.734  97.030  54.510  1.00  0.82           C  
ATOM   1352  C   HIS A  83     129.648  98.427  55.122  1.00  0.82           C  
ATOM   1353  O   HIS A  83     130.274  99.391  54.669  1.00  0.82           O  
ATOM   1354  CB  HIS A  83     131.072  96.402  54.920  1.00  0.82           C  
ATOM   1355  CG  HIS A  83     131.169  94.942  54.619  1.00  0.82           C  
ATOM   1356  ND1 HIS A  83     131.295  94.430  53.352  1.00  0.82           N  
ATOM   1357  CD2 HIS A  83     131.201  93.839  55.444  1.00  0.82           C  
ATOM   1358  CE1 HIS A  83     131.413  93.071  53.473  1.00  0.82           C  
ATOM   1359  NE2 HIS A  83     131.300  92.668  54.723  1.00  0.82           N  
ATOM   1360  H   HIS A  83     130.424  97.746  52.630  1.00  0.82           H  
ATOM   1361  HA  HIS A  83     128.895  96.418  54.854  1.00  0.82           H  
ATOM   1362  HB2 HIS A  83     131.229  96.544  55.998  1.00  0.82           H  
ATOM   1363  HB3 HIS A  83     131.897  96.921  54.420  1.00  0.82           H  
ATOM   1364  HD1 HIS A  83     131.299  94.957  52.478  1.00  0.82           H  
ATOM   1365  HD2 HIS A  83     131.145  93.832  56.524  1.00  0.82           H  
ATOM   1366  HE1 HIS A  83     131.567  92.431  52.615  1.00  0.82           H  
ATOM   1367  N   ILE A  84     128.891  98.490  56.278  1.00  0.86           N  
ATOM   1368  CA  ILE A  84     128.907  99.675  57.117  1.00  0.86           C  
ATOM   1369  C   ILE A  84     129.305  99.172  58.499  1.00  0.86           C  
ATOM   1370  O   ILE A  84     129.002  98.061  58.948  1.00  0.86           O  
ATOM   1371  CB  ILE A  84     127.630 100.545  57.087  1.00  0.86           C  
ATOM   1372  CG1 ILE A  84     126.635 100.256  58.223  1.00  0.86           C  
ATOM   1373  CG2 ILE A  84     126.935 100.481  55.721  1.00  0.86           C  
ATOM   1374  CD1 ILE A  84     125.581 101.343  58.370  1.00  0.86           C  
ATOM   1375  H   ILE A  84     128.314  97.687  56.590  1.00  0.86           H  
ATOM   1376  HA  ILE A  84     129.728 100.306  56.759  1.00  0.86           H  
ATOM   1377  HB  ILE A  84     127.974 101.578  57.237  1.00  0.86           H  
ATOM   1378 HG12 ILE A  84     127.149 100.195  59.187  1.00  0.86           H  
ATOM   1379 HG13 ILE A  84     126.151  99.292  58.051  1.00  0.86           H  
ATOM   1380 HG21 ILE A  84     127.649 100.680  54.917  1.00  0.86           H  
ATOM   1381 HG22 ILE A  84     126.484  99.499  55.544  1.00  0.86           H  
ATOM   1382 HG23 ILE A  84     126.138 101.225  55.637  1.00  0.86           H  
ATOM   1383 HD11 ILE A  84     126.040 102.332  58.449  1.00  0.86           H  
ATOM   1384 HD12 ILE A  84     124.890 101.347  57.523  1.00  0.86           H  
ATOM   1385 HD13 ILE A  84     125.003 101.177  59.283  1.00  0.86           H  
ATOM   1386  N   SER A  85     130.014 100.111  59.213  1.00  0.88           N  
ATOM   1387  CA  SER A  85     130.554  99.811  60.523  1.00  0.88           C  
ATOM   1388  C   SER A  85     130.178 100.950  61.459  1.00  0.88           C  
ATOM   1389  O   SER A  85     130.146 102.127  61.098  1.00  0.88           O  
ATOM   1390  CB  SER A  85     132.067  99.613  60.454  1.00  0.88           C  
ATOM   1391  OG  SER A  85     132.689 100.627  59.664  1.00  0.88           O  
ATOM   1392  H   SER A  85     130.177 101.052  58.821  1.00  0.88           H  
ATOM   1393  HA  SER A  85     130.101  98.889  60.900  1.00  0.88           H  
ATOM   1394  HB2 SER A  85     132.302  98.651  59.984  1.00  0.88           H  
ATOM   1395  HB3 SER A  85     132.522  99.626  61.449  1.00  0.88           H  
ATOM   1396  HG  SER A  85     132.197 100.690  58.819  1.00  0.88           H  
ATOM   1397  N   ARG A  86     129.903 100.505  62.740  1.00  0.84           N  
ATOM   1398  CA  ARG A  86     129.621 101.377  63.878  1.00  0.84           C  
ATOM   1399  C   ARG A  86     130.780 101.143  64.868  1.00  0.84           C  
ATOM   1400  O   ARG A  86     131.093  99.998  65.215  1.00  0.84           O  
ATOM   1401  CB  ARG A  86     128.328 100.960  64.595  1.00  0.84           C  
ATOM   1402  CG  ARG A  86     126.993 101.399  63.987  1.00  0.84           C  
ATOM   1403  CD  ARG A  86     126.693 100.908  62.575  1.00  0.84           C  
ATOM   1404  NE  ARG A  86     125.253 100.598  62.399  1.00  0.84           N  
ATOM   1405  CZ  ARG A  86     124.714  99.377  62.656  1.00  0.84           C  
ATOM   1406  NH1 ARG A  86     125.435  98.398  63.249  1.00  0.84           N  
ATOM   1407  NH2 ARG A  86     123.441  99.086  62.331  1.00  0.84           N1+
ATOM   1408  H   ARG A  86     129.917  99.496  62.940  1.00  0.84           H  
ATOM   1409  HA  ARG A  86     129.582 102.422  63.560  1.00  0.84           H  
ATOM   1410  HB2 ARG A  86     128.359 101.373  65.612  1.00  0.84           H  
ATOM   1411  HB3 ARG A  86     128.306  99.872  64.716  1.00  0.84           H  
ATOM   1412  HG2 ARG A  86     126.930 102.489  64.019  1.00  0.84           H  
ATOM   1413  HG3 ARG A  86     126.205 101.042  64.660  1.00  0.84           H  
ATOM   1414  HD2 ARG A  86     127.265 100.016  62.303  1.00  0.84           H  
ATOM   1415  HD3 ARG A  86     126.952 101.675  61.837  1.00  0.84           H  
ATOM   1416  HE  ARG A  86     124.625 101.289  61.993  1.00  0.84           H  
ATOM   1417 HH11 ARG A  86     125.054  97.474  63.382  1.00  0.84           H  
ATOM   1418 HH12 ARG A  86     126.361  98.582  63.610  1.00  0.84           H  
ATOM   1419 HH21 ARG A  86     122.778  99.799  61.889  1.00  0.84           H  
ATOM   1420 HH22 ARG A  86     123.029  98.188  62.529  1.00  0.84           H  
ATOM   1421  N   GLN A  87     131.409 102.288  65.324  1.00  0.84           N  
ATOM   1422  CA  GLN A  87     132.564 102.263  66.230  1.00  0.84           C  
ATOM   1423  C   GLN A  87     132.186 102.650  67.676  1.00  0.84           C  
ATOM   1424  O   GLN A  87     131.626 103.713  67.940  1.00  0.84           O  
ATOM   1425  CB  GLN A  87     133.638 103.263  65.748  1.00  0.84           C  
ATOM   1426  CG  GLN A  87     134.623 102.637  64.766  1.00  0.84           C  
ATOM   1427  CD  GLN A  87     135.017 103.606  63.678  1.00  0.84           C  
ATOM   1428  NE2 GLN A  87     134.402 103.373  62.484  1.00  0.84           N  
ATOM   1429  OE1 GLN A  87     135.802 104.545  63.828  1.00  0.84           O  
ATOM   1430  H   GLN A  87     131.049 103.213  65.038  1.00  0.84           H  
ATOM   1431  HA  GLN A  87     132.980 101.249  66.239  1.00  0.84           H  
ATOM   1432  HB2 GLN A  87     134.219 103.636  66.602  1.00  0.84           H  
ATOM   1433  HB3 GLN A  87     133.161 104.149  65.312  1.00  0.84           H  
ATOM   1434  HG2 GLN A  87     134.212 101.730  64.309  1.00  0.84           H  
ATOM   1435  HG3 GLN A  87     135.536 102.347  65.293  1.00  0.84           H  
ATOM   1436 HE21 GLN A  87     134.619 103.977  61.664  1.00  0.84           H  
ATOM   1437 HE22 GLN A  87     133.740 102.631  62.294  1.00  0.84           H  
ATOM   1438  N   ARG A  88     132.656 101.752  68.625  1.00  0.82           N  
ATOM   1439  CA  ARG A  88     132.748 102.049  70.056  1.00  0.82           C  
ATOM   1440  C   ARG A  88     131.358 102.096  70.725  1.00  0.82           C  
ATOM   1441  O   ARG A  88     131.017 102.974  71.516  1.00  0.82           O  
ATOM   1442  CB  ARG A  88     133.649 103.254  70.386  1.00  0.82           C  
ATOM   1443  CG  ARG A  88     135.107 103.088  69.905  1.00  0.82           C  
ATOM   1444  CD  ARG A  88     135.995 104.227  70.412  1.00  0.82           C  
ATOM   1445  NE  ARG A  88     137.352 104.230  69.826  1.00  0.82           N  
ATOM   1446  CZ  ARG A  88     138.408 103.575  70.393  1.00  0.82           C  
ATOM   1447  NH1 ARG A  88     138.250 102.634  71.324  1.00  0.82           N  
ATOM   1448  NH2 ARG A  88     139.677 103.899  70.037  1.00  0.82           N1+
ATOM   1449  H   ARG A  88     132.963 100.828  68.328  1.00  0.82           H  
ATOM   1450  HA  ARG A  88     133.233 101.162  70.486  1.00  0.82           H  
ATOM   1451  HB2 ARG A  88     133.656 103.399  71.474  1.00  0.82           H  
ATOM   1452  HB3 ARG A  88     133.229 104.173  69.959  1.00  0.82           H  
ATOM   1453  HG2 ARG A  88     135.140 103.064  68.810  1.00  0.82           H  
ATOM   1454  HG3 ARG A  88     135.508 102.129  70.251  1.00  0.82           H  
ATOM   1455  HD2 ARG A  88     136.079 104.213  71.505  1.00  0.82           H  
ATOM   1456  HD3 ARG A  88     135.547 105.192  70.148  1.00  0.82           H  
ATOM   1457  HE  ARG A  88     137.564 104.904  69.100  1.00  0.82           H  
ATOM   1458 HH11 ARG A  88     139.055 102.003  71.631  1.00  0.82           H  
ATOM   1459 HH12 ARG A  88     137.386 102.120  71.525  1.00  0.82           H  
ATOM   1460 HH21 ARG A  88     140.448 103.418  70.495  1.00  0.82           H  
ATOM   1461 HH22 ARG A  88     139.892 104.619  69.362  1.00  0.82           H  
ATOM   1462  N   LEU A  89     130.591 100.961  70.485  1.00  0.90           N  
ATOM   1463  CA  LEU A  89     129.266 100.758  71.090  1.00  0.90           C  
ATOM   1464  C   LEU A  89     129.370  99.808  72.293  1.00  0.90           C  
ATOM   1465  O   LEU A  89     130.344  99.066  72.452  1.00  0.90           O  
ATOM   1466  CB  LEU A  89     128.286 100.122  70.089  1.00  0.90           C  
ATOM   1467  CG  LEU A  89     127.924 100.988  68.874  1.00  0.90           C  
ATOM   1468  CD1 LEU A  89     126.921 100.231  68.001  1.00  0.90           C  
ATOM   1469  CD2 LEU A  89     127.324 102.331  69.278  1.00  0.90           C  
ATOM   1470  H   LEU A  89     130.985 100.234  69.879  1.00  0.90           H  
ATOM   1471  HA  LEU A  89     128.891 101.716  71.457  1.00  0.90           H  
ATOM   1472  HB2 LEU A  89     127.357  99.854  70.610  1.00  0.90           H  
ATOM   1473  HB3 LEU A  89     128.709  99.173  69.732  1.00  0.90           H  
ATOM   1474  HG  LEU A  89     128.825 101.174  68.278  1.00  0.90           H  
ATOM   1475 HD11 LEU A  89     127.352  99.296  67.639  1.00  0.90           H  
ATOM   1476 HD12 LEU A  89     126.006  99.992  68.555  1.00  0.90           H  
ATOM   1477 HD13 LEU A  89     126.637 100.822  67.127  1.00  0.90           H  
ATOM   1478 HD21 LEU A  89     126.468 102.203  69.946  1.00  0.90           H  
ATOM   1479 HD22 LEU A  89     128.060 102.967  69.779  1.00  0.90           H  
ATOM   1480 HD23 LEU A  89     126.978 102.868  68.392  1.00  0.90           H  
ATOM   1481  N   THR A  90     128.234  99.760  73.104  1.00  0.91           N  
ATOM   1482  CA  THR A  90     128.114  98.730  74.141  1.00  0.91           C  
ATOM   1483  C   THR A  90     127.792  97.315  73.574  1.00  0.91           C  
ATOM   1484  O   THR A  90     127.617  97.014  72.387  1.00  0.91           O  
ATOM   1485  CB  THR A  90     127.119  99.108  75.276  1.00  0.91           C  
ATOM   1486  OG1 THR A  90     125.862  99.585  74.788  1.00  0.91           O  
ATOM   1487  CG2 THR A  90     127.700 100.181  76.189  1.00  0.91           C  
ATOM   1488  H   THR A  90     127.479 100.469  73.012  1.00  0.91           H  
ATOM   1489  HA  THR A  90     129.111  98.618  74.593  1.00  0.91           H  
ATOM   1490  HB  THR A  90     126.895  98.253  75.919  1.00  0.91           H  
ATOM   1491 HG21 THR A  90     128.676  99.887  76.587  1.00  0.91           H  
ATOM   1492 HG22 THR A  90     127.799 101.131  75.664  1.00  0.91           H  
ATOM   1493 HG23 THR A  90     127.028 100.359  77.035  1.00  0.91           H  
ATOM   1494  HG1 THR A  90     125.244  98.843  74.572  1.00  0.91           H  
ATOM   1495  N   LYS A  91     127.736  96.350  74.580  1.00  0.84           N  
ATOM   1496  CA  LYS A  91     127.246  95.011  74.318  1.00  0.84           C  
ATOM   1497  C   LYS A  91     125.746  95.110  73.996  1.00  0.84           C  
ATOM   1498  O   LYS A  91     125.237  94.442  73.088  1.00  0.84           O  
ATOM   1499  CB  LYS A  91     127.479  94.045  75.490  1.00  0.84           C  
ATOM   1500  CG  LYS A  91     128.961  93.923  75.870  1.00  0.84           C  
ATOM   1501  CD  LYS A  91     129.268  92.686  76.721  1.00  0.84           C  
ATOM   1502  CE  LYS A  91     129.454  91.438  75.865  1.00  0.84           C  
ATOM   1503  NZ  LYS A  91     129.729  90.274  76.717  1.00  0.84           N1+
ATOM   1504  H   LYS A  91     128.073  96.569  75.514  1.00  0.84           H  
ATOM   1505  HA  LYS A  91     127.758  94.627  73.436  1.00  0.84           H  
ATOM   1506  HB2 LYS A  91     127.076  93.063  75.215  1.00  0.84           H  
ATOM   1507  HB3 LYS A  91     126.918  94.371  76.374  1.00  0.84           H  
ATOM   1508  HG2 LYS A  91     129.246  94.814  76.443  1.00  0.84           H  
ATOM   1509  HG3 LYS A  91     129.584  93.916  74.970  1.00  0.84           H  
ATOM   1510  HD2 LYS A  91     128.477  92.536  77.466  1.00  0.84           H  
ATOM   1511  HD3 LYS A  91     130.196  92.869  77.277  1.00  0.84           H  
ATOM   1512  HE2 LYS A  91     130.311  91.540  75.196  1.00  0.84           H  
ATOM   1513  HE3 LYS A  91     128.564  91.199  75.276  1.00  0.84           H  
ATOM   1514  HZ1 LYS A  91     130.432  90.419  77.447  1.00  0.84           H  
ATOM   1515  HZ2 LYS A  91     128.841  89.977  77.275  1.00  0.84           H  
ATOM   1516  HZ3 LYS A  91     129.966  89.429  76.195  1.00  0.84           H  
ATOM   1517  N   TYR A  92     125.025  95.879  74.892  1.00  0.87           N  
ATOM   1518  CA  TYR A  92     123.574  95.922  74.881  1.00  0.87           C  
ATOM   1519  C   TYR A  92     123.007  97.248  74.348  1.00  0.87           C  
ATOM   1520  O   TYR A  92     123.649  98.292  74.268  1.00  0.87           O  
ATOM   1521  CB  TYR A  92     122.996  95.633  76.275  1.00  0.87           C  
ATOM   1522  CG  TYR A  92     123.153  94.179  76.629  1.00  0.87           C  
ATOM   1523  CD1 TYR A  92     124.096  93.794  77.586  1.00  0.87           C  
ATOM   1524  CD2 TYR A  92     122.383  93.204  75.976  1.00  0.87           C  
ATOM   1525  CE1 TYR A  92     124.280  92.447  77.866  1.00  0.87           C  
ATOM   1526  CE2 TYR A  92     122.569  91.857  76.267  1.00  0.87           C  
ATOM   1527  CZ  TYR A  92     123.531  91.488  77.195  1.00  0.87           C  
ATOM   1528  OH  TYR A  92     123.717  90.155  77.414  1.00  0.87           O  
ATOM   1529  H   TYR A  92     125.528  96.434  75.573  1.00  0.87           H  
ATOM   1530  HA  TYR A  92     123.232  95.150  74.179  1.00  0.87           H  
ATOM   1531  HB2 TYR A  92     121.930  95.879  76.341  1.00  0.87           H  
ATOM   1532  HB3 TYR A  92     123.495  96.261  77.025  1.00  0.87           H  
ATOM   1533  HD1 TYR A  92     124.706  94.528  78.107  1.00  0.87           H  
ATOM   1534  HD2 TYR A  92     121.641  93.484  75.232  1.00  0.87           H  
ATOM   1535  HE1 TYR A  92     125.016  92.159  78.605  1.00  0.87           H  
ATOM   1536  HE2 TYR A  92     121.976  91.098  75.767  1.00  0.87           H  
ATOM   1537  HH  TYR A  92     124.614  90.007  77.889  1.00  0.87           H  
ATOM   1538  N   THR A  93     121.690  97.061  74.018  1.00  0.91           N  
ATOM   1539  CA  THR A  93     120.625  97.952  73.568  1.00  0.91           C  
ATOM   1540  C   THR A  93     119.854  98.333  74.833  1.00  0.91           C  
ATOM   1541  O   THR A  93     119.782  97.601  75.828  1.00  0.91           O  
ATOM   1542  CB  THR A  93     119.676  97.075  72.710  1.00  0.91           C  
ATOM   1543  OG1 THR A  93     119.822  95.741  73.248  1.00  0.91           O  
ATOM   1544  CG2 THR A  93     120.091  97.049  71.248  1.00  0.91           C  
ATOM   1545  H   THR A  93     121.286  96.124  74.106  1.00  0.91           H  
ATOM   1546  HA  THR A  93     121.022  98.837  73.067  1.00  0.91           H  
ATOM   1547  HB  THR A  93     118.631  97.385  72.803  1.00  0.91           H  
ATOM   1548 HG21 THR A  93     120.065  98.051  70.811  1.00  0.91           H  
ATOM   1549 HG22 THR A  93     121.099  96.638  71.128  1.00  0.91           H  
ATOM   1550 HG23 THR A  93     119.418  96.402  70.676  1.00  0.91           H  
ATOM   1551  HG1 THR A  93     119.050  95.136  73.058  1.00  0.91           H  
ATOM   1552  N   MET A  94     119.132  99.514  74.761  1.00  0.90           N  
ATOM   1553  CA  MET A  94     118.343  99.910  75.934  1.00  0.90           C  
ATOM   1554  C   MET A  94     117.156  98.951  76.071  1.00  0.90           C  
ATOM   1555  O   MET A  94     116.649  98.642  77.148  1.00  0.90           O  
ATOM   1556  CB  MET A  94     117.795 101.328  75.865  1.00  0.90           C  
ATOM   1557  CG  MET A  94     118.894 102.374  75.945  1.00  0.90           C  
ATOM   1558  SD  MET A  94     118.163 103.960  76.458  1.00  0.90           S  
ATOM   1559  CE  MET A  94     118.276 103.768  78.250  1.00  0.90           C  
ATOM   1560  H   MET A  94     119.117 100.093  73.916  1.00  0.90           H  
ATOM   1561  HA  MET A  94     118.966  99.781  76.827  1.00  0.90           H  
ATOM   1562  HB2 MET A  94     117.084 101.450  76.693  1.00  0.90           H  
ATOM   1563  HB3 MET A  94     117.222 101.474  74.942  1.00  0.90           H  
ATOM   1564  HG2 MET A  94     119.356 102.501  74.961  1.00  0.90           H  
ATOM   1565  HG3 MET A  94     119.683 102.100  76.647  1.00  0.90           H  
ATOM   1566  HE1 MET A  94     117.708 102.897  78.585  1.00  0.90           H  
ATOM   1567  HE2 MET A  94     119.319 103.669  78.559  1.00  0.90           H  
ATOM   1568  HE3 MET A  94     117.861 104.659  78.729  1.00  0.90           H  
ATOM   1569  N   ALA A  95     116.667  98.533  74.850  1.00  0.93           N  
ATOM   1570  CA  ALA A  95     115.576  97.598  74.739  1.00  0.93           C  
ATOM   1571  C   ALA A  95     115.841  96.327  75.557  1.00  0.93           C  
ATOM   1572  O   ALA A  95     114.901  95.797  76.155  1.00  0.93           O  
ATOM   1573  CB  ALA A  95     115.333  97.234  73.288  1.00  0.93           C  
ATOM   1574  H   ALA A  95     117.071  98.931  73.998  1.00  0.93           H  
ATOM   1575  HA  ALA A  95     114.689  98.087  75.158  1.00  0.93           H  
ATOM   1576  HB1 ALA A  95     115.038  98.110  72.703  1.00  0.93           H  
ATOM   1577  HB2 ALA A  95     116.243  96.828  72.834  1.00  0.93           H  
ATOM   1578  HB3 ALA A  95     114.543  96.483  73.201  1.00  0.93           H  
ATOM   1579  N   ASP A  96     117.109  95.779  75.549  1.00  0.92           N  
ATOM   1580  CA  ASP A  96     117.362  94.517  76.259  1.00  0.92           C  
ATOM   1581  C   ASP A  96     117.338  94.733  77.791  1.00  0.92           C  
ATOM   1582  O   ASP A  96     117.001  93.841  78.575  1.00  0.92           O  
ATOM   1583  CB  ASP A  96     118.659  93.853  75.817  1.00  0.92           C  
ATOM   1584  CG  ASP A  96     118.331  93.047  74.569  1.00  0.92           C  
ATOM   1585  OD1 ASP A  96     117.982  91.833  74.758  1.00  0.92           O  
ATOM   1586  OD2 ASP A  96     118.395  93.668  73.459  1.00  0.92           O1-
ATOM   1587  H   ASP A  96     117.867  96.249  75.052  1.00  0.92           H  
ATOM   1588  HA  ASP A  96     116.511  93.860  76.046  1.00  0.92           H  
ATOM   1589  HB2 ASP A  96     119.038  93.170  76.586  1.00  0.92           H  
ATOM   1590  HB3 ASP A  96     119.446  94.586  75.617  1.00  0.92           H  
ATOM   1591  N   LEU A  97     117.753  95.976  78.233  1.00  0.90           N  
ATOM   1592  CA  LEU A  97     117.687  96.321  79.654  1.00  0.90           C  
ATOM   1593  C   LEU A  97     116.209  96.519  80.023  1.00  0.90           C  
ATOM   1594  O   LEU A  97     115.735  96.078  81.072  1.00  0.90           O  
ATOM   1595  CB  LEU A  97     118.525  97.564  79.969  1.00  0.90           C  
ATOM   1596  CG  LEU A  97     118.429  98.080  81.421  1.00  0.90           C  
ATOM   1597  CD1 LEU A  97     118.862  97.036  82.450  1.00  0.90           C  
ATOM   1598  CD2 LEU A  97     119.279  99.343  81.579  1.00  0.90           C  
ATOM   1599  H   LEU A  97     118.070  96.663  77.550  1.00  0.90           H  
ATOM   1600  HA  LEU A  97     118.060  95.458  80.217  1.00  0.90           H  
ATOM   1601  HB2 LEU A  97     118.239  98.380  79.293  1.00  0.90           H  
ATOM   1602  HB3 LEU A  97     119.573  97.333  79.741  1.00  0.90           H  
ATOM   1603  HG  LEU A  97     117.389  98.359  81.633  1.00  0.90           H  
ATOM   1604 HD11 LEU A  97     118.211  96.158  82.430  1.00  0.90           H  
ATOM   1605 HD12 LEU A  97     119.889  96.705  82.270  1.00  0.90           H  
ATOM   1606 HD13 LEU A  97     118.816  97.449  83.463  1.00  0.90           H  
ATOM   1607 HD21 LEU A  97     120.337  99.139  81.382  1.00  0.90           H  
ATOM   1608 HD22 LEU A  97     118.947 100.123  80.886  1.00  0.90           H  
ATOM   1609 HD23 LEU A  97     119.195  99.744  82.595  1.00  0.90           H  
ATOM   1610  N   VAL A  98     115.450  97.259  79.137  1.00  0.91           N  
ATOM   1611  CA  VAL A  98     114.018  97.430  79.392  1.00  0.91           C  
ATOM   1612  C   VAL A  98     113.332  96.036  79.338  1.00  0.91           C  
ATOM   1613  O   VAL A  98     112.418  95.734  80.112  1.00  0.91           O  
ATOM   1614  CB  VAL A  98     113.376  98.450  78.433  1.00  0.91           C  
ATOM   1615  CG1 VAL A  98     111.852  98.487  78.575  1.00  0.91           C  
ATOM   1616  CG2 VAL A  98     113.916  99.864  78.691  1.00  0.91           C  
ATOM   1617  H   VAL A  98     115.904  97.694  78.318  1.00  0.91           H  
ATOM   1618  HA  VAL A  98     113.917  97.780  80.428  1.00  0.91           H  
ATOM   1619  HB  VAL A  98     113.614  98.175  77.398  1.00  0.91           H  
ATOM   1620 HG11 VAL A  98     111.395  97.526  78.327  1.00  0.91           H  
ATOM   1621 HG12 VAL A  98     111.554  98.747  79.596  1.00  0.91           H  
ATOM   1622 HG13 VAL A  98     111.426  99.228  77.895  1.00  0.91           H  
ATOM   1623 HG21 VAL A  98     113.663 100.207  79.698  1.00  0.91           H  
ATOM   1624 HG22 VAL A  98     115.002  99.914  78.589  1.00  0.91           H  
ATOM   1625 HG23 VAL A  98     113.485 100.581  77.984  1.00  0.91           H  
ATOM   1626  N   TYR A  99     113.767  95.169  78.357  1.00  0.89           N  
ATOM   1627  CA  TYR A  99     113.261  93.799  78.267  1.00  0.89           C  
ATOM   1628  C   TYR A  99     113.491  93.035  79.580  1.00  0.89           C  
ATOM   1629  O   TYR A  99     112.611  92.309  80.047  1.00  0.89           O  
ATOM   1630  CB  TYR A  99     113.925  93.012  77.127  1.00  0.89           C  
ATOM   1631  CG  TYR A  99     113.058  91.919  76.562  1.00  0.89           C  
ATOM   1632  CD1 TYR A  99     112.063  92.256  75.633  1.00  0.89           C  
ATOM   1633  CD2 TYR A  99     113.228  90.580  76.937  1.00  0.89           C  
ATOM   1634  CE1 TYR A  99     111.256  91.271  75.079  1.00  0.89           C  
ATOM   1635  CE2 TYR A  99     112.409  89.592  76.385  1.00  0.89           C  
ATOM   1636  CZ  TYR A  99     111.433  89.947  75.458  1.00  0.89           C  
ATOM   1637  OH  TYR A  99     110.616  89.022  74.881  1.00  0.89           O  
ATOM   1638  H   TYR A  99     114.419  95.515  77.636  1.00  0.89           H  
ATOM   1639  HA  TYR A  99     112.179  93.893  78.118  1.00  0.89           H  
ATOM   1640  HB2 TYR A  99     114.889  92.588  77.435  1.00  0.89           H  
ATOM   1641  HB3 TYR A  99     114.153  93.669  76.288  1.00  0.89           H  
ATOM   1642  HD1 TYR A  99     111.920  93.291  75.330  1.00  0.89           H  
ATOM   1643  HD2 TYR A  99     113.987  90.306  77.666  1.00  0.89           H  
ATOM   1644  HE1 TYR A  99     110.478  91.547  74.376  1.00  0.89           H  
ATOM   1645  HE2 TYR A  99     112.540  88.557  76.689  1.00  0.89           H  
ATOM   1646  HH  TYR A  99     110.588  88.221  75.433  1.00  0.89           H  
ATOM   1647  N   ALA A 100     114.757  93.127  80.127  1.00  0.88           N  
ATOM   1648  CA  ALA A 100     115.145  92.368  81.316  1.00  0.88           C  
ATOM   1649  C   ALA A 100     114.377  92.799  82.576  1.00  0.88           C  
ATOM   1650  O   ALA A 100     114.298  92.085  83.573  1.00  0.88           O  
ATOM   1651  CB  ALA A 100     116.640  92.491  81.578  1.00  0.88           C  
ATOM   1652  H   ALA A 100     115.463  93.707  79.661  1.00  0.88           H  
ATOM   1653  HA  ALA A 100     114.884  91.319  81.126  1.00  0.88           H  
ATOM   1654  HB1 ALA A 100     117.218  92.123  80.725  1.00  0.88           H  
ATOM   1655  HB2 ALA A 100     116.928  93.533  81.754  1.00  0.88           H  
ATOM   1656  HB3 ALA A 100     116.935  91.913  82.461  1.00  0.88           H  
ATOM   1657  N   LEU A 101     113.883  94.084  82.536  1.00  0.84           N  
ATOM   1658  CA  LEU A 101     113.070  94.643  83.609  1.00  0.84           C  
ATOM   1659  C   LEU A 101     111.556  94.462  83.384  1.00  0.84           C  
ATOM   1660  O   LEU A 101     110.796  94.349  84.351  1.00  0.84           O  
ATOM   1661  CB  LEU A 101     113.417  96.123  83.839  1.00  0.84           C  
ATOM   1662  CG  LEU A 101     114.840  96.339  84.408  1.00  0.84           C  
ATOM   1663  CD1 LEU A 101     115.211  97.822  84.366  1.00  0.84           C  
ATOM   1664  CD2 LEU A 101     114.977  95.821  85.843  1.00  0.84           C  
ATOM   1665  H   LEU A 101     114.104  94.656  81.719  1.00  0.84           H  
ATOM   1666  HA  LEU A 101     113.281  94.071  84.520  1.00  0.84           H  
ATOM   1667  HB2 LEU A 101     112.684  96.575  84.519  1.00  0.84           H  
ATOM   1668  HB3 LEU A 101     113.321  96.663  82.887  1.00  0.84           H  
ATOM   1669  HG  LEU A 101     115.565  95.803  83.785  1.00  0.84           H  
ATOM   1670 HD11 LEU A 101     115.150  98.210  83.344  1.00  0.84           H  
ATOM   1671 HD12 LEU A 101     114.547  98.417  85.003  1.00  0.84           H  
ATOM   1672 HD13 LEU A 101     116.238  97.976  84.715  1.00  0.84           H  
ATOM   1673 HD21 LEU A 101     114.232  96.279  86.503  1.00  0.84           H  
ATOM   1674 HD22 LEU A 101     114.856  94.736  85.893  1.00  0.84           H  
ATOM   1675 HD23 LEU A 101     115.970  96.052  86.245  1.00  0.84           H  
ATOM   1676  N   ARG A 102     111.078  94.598  82.090  1.00  0.83           N  
ATOM   1677  CA  ARG A 102     109.645  94.420  81.802  1.00  0.83           C  
ATOM   1678  C   ARG A 102     109.272  92.923  81.778  1.00  0.83           C  
ATOM   1679  O   ARG A 102     108.162  92.517  82.149  1.00  0.83           O  
ATOM   1680  CB  ARG A 102     109.250  95.081  80.472  1.00  0.83           C  
ATOM   1681  CG  ARG A 102     107.731  95.282  80.339  1.00  0.83           C  
ATOM   1682  CD  ARG A 102     107.349  95.777  78.951  1.00  0.83           C  
ATOM   1683  NE  ARG A 102     105.920  96.089  78.835  1.00  0.83           N  
ATOM   1684  CZ  ARG A 102     105.430  97.340  78.785  1.00  0.83           C  
ATOM   1685  NH1 ARG A 102     106.157  98.404  79.167  1.00  0.83           N  
ATOM   1686  NH2 ARG A 102     104.203  97.603  78.321  1.00  0.83           N1+
ATOM   1687  H   ARG A 102     111.721  94.848  81.326  1.00  0.83           H  
ATOM   1688  HA  ARG A 102     109.091  94.884  82.625  1.00  0.83           H  
ATOM   1689  HB2 ARG A 102     109.624  94.485  79.631  1.00  0.83           H  
ATOM   1690  HB3 ARG A 102     109.730  96.065  80.395  1.00  0.83           H  
ATOM   1691  HG2 ARG A 102     107.398  96.008  81.088  1.00  0.83           H  
ATOM   1692  HG3 ARG A 102     107.193  94.349  80.536  1.00  0.83           H  
ATOM   1693  HD2 ARG A 102     107.559  95.003  78.207  1.00  0.83           H  
ATOM   1694  HD3 ARG A 102     107.943  96.650  78.660  1.00  0.83           H  
ATOM   1695  HE  ARG A 102     105.219  95.322  78.849  1.00  0.83           H  
ATOM   1696 HH11 ARG A 102     107.018  98.346  79.694  1.00  0.83           H  
ATOM   1697 HH12 ARG A 102     105.649  99.315  79.044  1.00  0.83           H  
ATOM   1698 HH21 ARG A 102     103.605  96.901  77.922  1.00  0.83           H  
ATOM   1699 HH22 ARG A 102     103.947  98.624  78.356  1.00  0.83           H  
ATOM   1700  N   HIS A 103     110.234  92.090  81.224  1.00  0.88           N  
ATOM   1701  CA  HIS A 103     110.057  90.634  81.085  1.00  0.88           C  
ATOM   1702  C   HIS A 103     111.111  89.960  81.971  1.00  0.88           C  
ATOM   1703  O   HIS A 103     111.989  89.207  81.551  1.00  0.88           O  
ATOM   1704  CB  HIS A 103     110.172  90.149  79.637  1.00  0.88           C  
ATOM   1705  CG  HIS A 103     109.270  90.908  78.736  1.00  0.88           C  
ATOM   1706  ND1 HIS A 103     109.719  91.947  77.970  1.00  0.88           N  
ATOM   1707  CD2 HIS A 103     107.918  90.848  78.483  1.00  0.88           C  
ATOM   1708  CE1 HIS A 103     108.654  92.457  77.295  1.00  0.88           C  
ATOM   1709  NE2 HIS A 103     107.542  91.842  77.617  1.00  0.88           N  
ATOM   1710  H   HIS A 103     111.145  92.462  80.913  1.00  0.88           H  
ATOM   1711  HA  HIS A 103     109.069  90.356  81.471  1.00  0.88           H  
ATOM   1712  HB2 HIS A 103     109.928  89.080  79.585  1.00  0.88           H  
ATOM   1713  HB3 HIS A 103     111.205  90.238  79.282  1.00  0.88           H  
ATOM   1714  HD1 HIS A 103     110.674  92.268  77.918  1.00  0.88           H  
ATOM   1715  HD2 HIS A 103     107.189  90.154  78.882  1.00  0.88           H  
ATOM   1716  HE1 HIS A 103     108.750  93.259  76.581  1.00  0.88           H  
ATOM   1717  N   PHE A 104     110.926  90.213  83.316  1.00  0.91           N  
ATOM   1718  CA  PHE A 104     111.835  89.718  84.342  1.00  0.91           C  
ATOM   1719  C   PHE A 104     111.551  88.221  84.540  1.00  0.91           C  
ATOM   1720  O   PHE A 104     110.603  87.802  85.203  1.00  0.91           O  
ATOM   1721  CB  PHE A 104     111.621  90.493  85.649  1.00  0.91           C  
ATOM   1722  CG  PHE A 104     112.515  90.067  86.789  1.00  0.91           C  
ATOM   1723  CD1 PHE A 104     113.824  90.551  86.889  1.00  0.91           C  
ATOM   1724  CD2 PHE A 104     112.034  89.204  87.785  1.00  0.91           C  
ATOM   1725  CE1 PHE A 104     114.630  90.196  87.973  1.00  0.91           C  
ATOM   1726  CE2 PHE A 104     112.841  88.848  88.865  1.00  0.91           C  
ATOM   1727  CZ  PHE A 104     114.139  89.343  88.960  1.00  0.91           C  
ATOM   1728  H   PHE A 104     110.103  90.755  83.619  1.00  0.91           H  
ATOM   1729  HA  PHE A 104     112.864  89.848  83.986  1.00  0.91           H  
ATOM   1730  HB2 PHE A 104     110.576  90.412  85.974  1.00  0.91           H  
ATOM   1731  HB3 PHE A 104     111.775  91.566  85.468  1.00  0.91           H  
ATOM   1732  HD1 PHE A 104     114.219  91.224  86.133  1.00  0.91           H  
ATOM   1733  HD2 PHE A 104     111.023  88.807  87.728  1.00  0.91           H  
ATOM   1734  HE1 PHE A 104     115.634  90.603  88.054  1.00  0.91           H  
ATOM   1735  HE2 PHE A 104     112.448  88.190  89.635  1.00  0.91           H  
ATOM   1736  HZ  PHE A 104     114.764  89.077  89.807  1.00  0.91           H  
ATOM   1737  N   ASP A 105     112.432  87.400  83.869  1.00  0.88           N  
ATOM   1738  CA  ASP A 105     112.606  85.994  84.235  1.00  0.88           C  
ATOM   1739  C   ASP A 105     113.918  85.997  85.046  1.00  0.88           C  
ATOM   1740  O   ASP A 105     114.928  86.592  84.665  1.00  0.88           O  
ATOM   1741  CB  ASP A 105     112.673  85.110  83.002  1.00  0.88           C  
ATOM   1742  CG  ASP A 105     112.654  83.657  83.461  1.00  0.88           C  
ATOM   1743  OD1 ASP A 105     111.577  83.027  83.259  1.00  0.88           O  
ATOM   1744  OD2 ASP A 105     113.749  83.245  83.960  1.00  0.88           O1-
ATOM   1745  H   ASP A 105     113.010  87.800  83.127  1.00  0.88           H  
ATOM   1746  HA  ASP A 105     111.778  85.686  84.883  1.00  0.88           H  
ATOM   1747  HB2 ASP A 105     113.584  85.299  82.422  1.00  0.88           H  
ATOM   1748  HB3 ASP A 105     111.821  85.304  82.339  1.00  0.88           H  
ATOM   1749  N   GLU A 106     113.841  85.317  86.242  1.00  0.82           N  
ATOM   1750  CA  GLU A 106     114.937  85.241  87.197  1.00  0.82           C  
ATOM   1751  C   GLU A 106     115.860  84.033  86.975  1.00  0.82           C  
ATOM   1752  O   GLU A 106     116.912  83.904  87.606  1.00  0.82           O  
ATOM   1753  CB  GLU A 106     114.432  85.272  88.650  1.00  0.82           C  
ATOM   1754  CG  GLU A 106     113.715  84.019  89.151  1.00  0.82           C  
ATOM   1755  CD  GLU A 106     112.308  83.827  88.623  1.00  0.82           C  
ATOM   1756  OE1 GLU A 106     112.058  84.187  87.436  1.00  0.82           O  
ATOM   1757  OE2 GLU A 106     111.475  83.315  89.442  1.00  0.82           O1-
ATOM   1758  H   GLU A 106     112.960  84.817  86.527  1.00  0.82           H  
ATOM   1759  HA  GLU A 106     115.556  86.133  87.047  1.00  0.82           H  
ATOM   1760  HB2 GLU A 106     113.771  86.135  88.782  1.00  0.82           H  
ATOM   1761  HB3 GLU A 106     115.293  85.435  89.308  1.00  0.82           H  
ATOM   1762  HG2 GLU A 106     113.650  84.089  90.245  1.00  0.82           H  
ATOM   1763  HG3 GLU A 106     114.292  83.114  88.933  1.00  0.82           H  
ATOM   1764  N   GLY A 107     115.387  83.100  86.078  1.00  0.75           N  
ATOM   1765  CA  GLY A 107     116.094  81.882  85.749  1.00  0.75           C  
ATOM   1766  C   GLY A 107     116.847  82.099  84.443  1.00  0.75           C  
ATOM   1767  O   GLY A 107     117.976  81.652  84.264  1.00  0.75           O  
ATOM   1768  H   GLY A 107     114.512  83.290  85.560  1.00  0.75           H  
ATOM   1769  HA2 GLY A 107     115.362  81.081  85.617  1.00  0.75           H  
ATOM   1770  HA3 GLY A 107     116.801  81.621  86.542  1.00  0.75           H  
ATOM   1771  N   ASN A 108     116.113  82.725  83.462  1.00  0.75           N  
ATOM   1772  CA  ASN A 108     116.650  83.130  82.167  1.00  0.75           C  
ATOM   1773  C   ASN A 108     116.945  84.643  82.264  1.00  0.75           C  
ATOM   1774  O   ASN A 108     116.422  85.459  81.505  1.00  0.75           O  
ATOM   1775  CB  ASN A 108     115.615  82.830  81.084  1.00  0.75           C  
ATOM   1776  CG  ASN A 108     116.143  83.033  79.683  1.00  0.75           C  
ATOM   1777  OD1 ASN A 108     117.329  82.989  79.374  1.00  0.75           O  
ATOM   1778  ND2 ASN A 108     115.159  83.240  78.750  1.00  0.75           N  
ATOM   1779  H   ASN A 108     115.104  82.951  83.675  1.00  0.75           H  
ATOM   1780  HA  ASN A 108     117.595  82.609  81.976  1.00  0.75           H  
ATOM   1781  HB2 ASN A 108     114.720  83.448  81.221  1.00  0.75           H  
ATOM   1782  HB3 ASN A 108     115.292  81.783  81.155  1.00  0.75           H  
ATOM   1783 HD21 ASN A 108     114.180  83.313  79.010  1.00  0.75           H  
ATOM   1784 HD22 ASN A 108     115.416  83.329  77.774  1.00  0.75           H  
ATOM   1785  N   CYS A 109     117.872  84.996  83.238  1.00  0.84           N  
ATOM   1786  CA  CYS A 109     118.143  86.400  83.572  1.00  0.84           C  
ATOM   1787  C   CYS A 109     119.456  86.949  83.002  1.00  0.84           C  
ATOM   1788  O   CYS A 109     119.732  88.154  83.006  1.00  0.84           O  
ATOM   1789  CB  CYS A 109     118.108  86.668  85.086  1.00  0.84           C  
ATOM   1790  SG  CYS A 109     119.540  86.043  86.031  1.00  0.84           S  
ATOM   1791  H   CYS A 109     118.361  84.247  83.731  1.00  0.84           H  
ATOM   1792  HA  CYS A 109     117.349  87.003  83.115  1.00  0.84           H  
ATOM   1793  HB2 CYS A 109     117.219  86.221  85.528  1.00  0.84           H  
ATOM   1794  HB3 CYS A 109     118.065  87.748  85.265  1.00  0.84           H  
ATOM   1795  HG  CYS A 109     119.217  84.741  85.953  1.00  0.84           H  
ATOM   1796  N   ASP A 110     120.370  85.999  82.608  1.00  0.81           N  
ATOM   1797  CA  ASP A 110     121.813  86.196  82.400  1.00  0.81           C  
ATOM   1798  C   ASP A 110     122.270  87.187  81.285  1.00  0.81           C  
ATOM   1799  O   ASP A 110     123.410  87.174  80.820  1.00  0.81           O  
ATOM   1800  CB  ASP A 110     122.516  84.841  82.229  1.00  0.81           C  
ATOM   1801  CG  ASP A 110     122.083  83.853  83.314  1.00  0.81           C  
ATOM   1802  OD1 ASP A 110     122.997  83.493  84.128  1.00  0.81           O  
ATOM   1803  OD2 ASP A 110     120.854  83.547  83.282  1.00  0.81           O1-
ATOM   1804  H   ASP A 110     120.046  85.018  82.576  1.00  0.81           H  
ATOM   1805  HA  ASP A 110     122.164  86.658  83.333  1.00  0.81           H  
ATOM   1806  HB2 ASP A 110     123.605  84.968  82.250  1.00  0.81           H  
ATOM   1807  HB3 ASP A 110     122.266  84.405  81.254  1.00  0.81           H  
ATOM   1808  N   THR A 111     121.391  88.220  81.046  1.00  0.89           N  
ATOM   1809  CA  THR A 111     121.737  89.459  80.363  1.00  0.89           C  
ATOM   1810  C   THR A 111     122.170  90.465  81.453  1.00  0.89           C  
ATOM   1811  O   THR A 111     123.040  91.316  81.275  1.00  0.89           O  
ATOM   1812  CB  THR A 111     120.541  90.023  79.558  1.00  0.89           C  
ATOM   1813  OG1 THR A 111     119.317  90.014  80.315  1.00  0.89           O  
ATOM   1814  CG2 THR A 111     120.279  89.206  78.298  1.00  0.89           C  
ATOM   1815  H   THR A 111     120.444  88.143  81.413  1.00  0.89           H  
ATOM   1816  HA  THR A 111     122.605  89.289  79.718  1.00  0.89           H  
ATOM   1817  HB  THR A 111     120.740  91.063  79.272  1.00  0.89           H  
ATOM   1818 HG21 THR A 111     121.161  89.160  77.655  1.00  0.89           H  
ATOM   1819 HG22 THR A 111     119.974  88.183  78.546  1.00  0.89           H  
ATOM   1820 HG23 THR A 111     119.455  89.646  77.725  1.00  0.89           H  
ATOM   1821  HG1 THR A 111     119.492  90.500  81.139  1.00  0.89           H  
ATOM   1822  N   LEU A 112     121.406  90.442  82.613  1.00  0.88           N  
ATOM   1823  CA  LEU A 112     121.439  91.554  83.579  1.00  0.88           C  
ATOM   1824  C   LEU A 112     122.734  91.554  84.418  1.00  0.88           C  
ATOM   1825  O   LEU A 112     123.234  92.582  84.883  1.00  0.88           O  
ATOM   1826  CB  LEU A 112     120.185  91.468  84.460  1.00  0.88           C  
ATOM   1827  CG  LEU A 112     119.862  92.733  85.273  1.00  0.88           C  
ATOM   1828  CD1 LEU A 112     119.615  93.960  84.395  1.00  0.88           C  
ATOM   1829  CD2 LEU A 112     118.634  92.477  86.153  1.00  0.88           C  
ATOM   1830  H   LEU A 112     120.807  89.624  82.798  1.00  0.88           H  
ATOM   1831  HA  LEU A 112     121.443  92.472  82.982  1.00  0.88           H  
ATOM   1832  HB2 LEU A 112     120.291  90.618  85.148  1.00  0.88           H  
ATOM   1833  HB3 LEU A 112     119.318  91.236  83.826  1.00  0.88           H  
ATOM   1834  HG  LEU A 112     120.705  92.952  85.932  1.00  0.88           H  
ATOM   1835 HD11 LEU A 112     120.526  94.269  83.875  1.00  0.88           H  
ATOM   1836 HD12 LEU A 112     118.841  93.764  83.646  1.00  0.88           H  
ATOM   1837 HD13 LEU A 112     119.290  94.813  85.002  1.00  0.88           H  
ATOM   1838 HD21 LEU A 112     117.753  92.239  85.547  1.00  0.88           H  
ATOM   1839 HD22 LEU A 112     118.813  91.640  86.837  1.00  0.88           H  
ATOM   1840 HD23 LEU A 112     118.399  93.358  86.757  1.00  0.88           H  
ATOM   1841  N   LYS A 113     123.286  90.309  84.652  1.00  0.82           N  
ATOM   1842  CA  LYS A 113     124.520  90.162  85.427  1.00  0.82           C  
ATOM   1843  C   LYS A 113     125.679  90.838  84.674  1.00  0.82           C  
ATOM   1844  O   LYS A 113     126.650  91.318  85.254  1.00  0.82           O  
ATOM   1845  CB  LYS A 113     124.879  88.688  85.634  1.00  0.82           C  
ATOM   1846  CG  LYS A 113     123.986  88.022  86.681  1.00  0.82           C  
ATOM   1847  CD  LYS A 113     124.326  86.544  86.898  1.00  0.82           C  
ATOM   1848  CE  LYS A 113     123.860  85.708  85.725  1.00  0.82           C  
ATOM   1849  NZ  LYS A 113     124.152  84.282  85.941  1.00  0.82           N1+
ATOM   1850  H   LYS A 113     122.803  89.495  84.281  1.00  0.82           H  
ATOM   1851  HA  LYS A 113     124.392  90.687  86.380  1.00  0.82           H  
ATOM   1852  HB2 LYS A 113     125.923  88.605  85.963  1.00  0.82           H  
ATOM   1853  HB3 LYS A 113     124.812  88.158  84.677  1.00  0.82           H  
ATOM   1854  HG2 LYS A 113     122.929  88.123  86.407  1.00  0.82           H  
ATOM   1855  HG3 LYS A 113     124.116  88.553  87.626  1.00  0.82           H  
ATOM   1856  HD2 LYS A 113     123.820  86.196  87.805  1.00  0.82           H  
ATOM   1857  HD3 LYS A 113     125.403  86.420  87.063  1.00  0.82           H  
ATOM   1858  HE2 LYS A 113     124.355  85.985  84.791  1.00  0.82           H  
ATOM   1859  HE3 LYS A 113     122.777  85.793  85.598  1.00  0.82           H  
ATOM   1860  HZ1 LYS A 113     125.146  84.039  85.875  1.00  0.82           H  
ATOM   1861  HZ2 LYS A 113     123.740  83.889  86.792  1.00  0.82           H  
ATOM   1862  HZ3 LYS A 113     123.654  83.767  85.108  1.00  0.82           H  
ATOM   1863  N   GLU A 114     125.538  90.799  83.305  1.00  0.84           N  
ATOM   1864  CA  GLU A 114     126.569  91.220  82.359  1.00  0.84           C  
ATOM   1865  C   GLU A 114     126.680  92.763  82.322  1.00  0.84           C  
ATOM   1866  O   GLU A 114     127.576  93.352  81.712  1.00  0.84           O  
ATOM   1867  CB  GLU A 114     126.182  90.654  80.993  1.00  0.84           C  
ATOM   1868  CG  GLU A 114     127.341  90.544  80.027  1.00  0.84           C  
ATOM   1869  CD  GLU A 114     126.949  89.936  78.690  1.00  0.84           C  
ATOM   1870  OE1 GLU A 114     125.724  89.787  78.414  1.00  0.84           O  
ATOM   1871  OE2 GLU A 114     127.943  89.694  77.937  1.00  0.84           O1-
ATOM   1872  H   GLU A 114     124.654  90.460  82.928  1.00  0.84           H  
ATOM   1873  HA  GLU A 114     127.527  90.821  82.714  1.00  0.84           H  
ATOM   1874  HB2 GLU A 114     125.399  91.279  80.556  1.00  0.84           H  
ATOM   1875  HB3 GLU A 114     125.745  89.653  81.115  1.00  0.84           H  
ATOM   1876  HG2 GLU A 114     128.132  89.925  80.467  1.00  0.84           H  
ATOM   1877  HG3 GLU A 114     127.769  91.533  79.827  1.00  0.84           H  
ATOM   1878  N   ILE A 115     125.668  93.412  82.998  1.00  0.89           N  
ATOM   1879  CA  ILE A 115     125.601  94.847  83.227  1.00  0.89           C  
ATOM   1880  C   ILE A 115     126.004  95.088  84.707  1.00  0.89           C  
ATOM   1881  O   ILE A 115     126.812  95.969  85.015  1.00  0.89           O  
ATOM   1882  CB  ILE A 115     124.187  95.383  82.883  1.00  0.89           C  
ATOM   1883  CG1 ILE A 115     123.831  95.073  81.408  1.00  0.89           C  
ATOM   1884  CG2 ILE A 115     124.085  96.887  83.155  1.00  0.89           C  
ATOM   1885  CD1 ILE A 115     122.415  95.469  81.013  1.00  0.89           C  
ATOM   1886  H   ILE A 115     124.935  92.826  83.387  1.00  0.89           H  
ATOM   1887  HA  ILE A 115     126.354  95.340  82.601  1.00  0.89           H  
ATOM   1888  HB  ILE A 115     123.451  94.882  83.524  1.00  0.89           H  
ATOM   1889 HG12 ILE A 115     123.932  93.999  81.219  1.00  0.89           H  
ATOM   1890 HG13 ILE A 115     124.542  95.576  80.740  1.00  0.89           H  
ATOM   1891 HG21 ILE A 115     124.417  97.130  84.167  1.00  0.89           H  
ATOM   1892 HG22 ILE A 115     124.694  97.460  82.450  1.00  0.89           H  
ATOM   1893 HG23 ILE A 115     123.051  97.236  83.070  1.00  0.89           H  
ATOM   1894 HD11 ILE A 115     121.681  95.010  81.681  1.00  0.89           H  
ATOM   1895 HD12 ILE A 115     122.277  96.554  81.032  1.00  0.89           H  
ATOM   1896 HD13 ILE A 115     122.201  95.130  79.994  1.00  0.89           H  
ATOM   1897  N   LEU A 116     125.318  94.359  85.662  1.00  0.88           N  
ATOM   1898  CA  LEU A 116     125.442  94.658  87.089  1.00  0.88           C  
ATOM   1899  C   LEU A 116     126.816  94.300  87.681  1.00  0.88           C  
ATOM   1900  O   LEU A 116     127.252  94.882  88.681  1.00  0.88           O  
ATOM   1901  CB  LEU A 116     124.351  93.939  87.895  1.00  0.88           C  
ATOM   1902  CG  LEU A 116     122.914  94.406  87.586  1.00  0.88           C  
ATOM   1903  CD1 LEU A 116     121.919  93.538  88.357  1.00  0.88           C  
ATOM   1904  CD2 LEU A 116     122.702  95.886  87.894  1.00  0.88           C  
ATOM   1905  H   LEU A 116     124.678  93.612  85.371  1.00  0.88           H  
ATOM   1906  HA  LEU A 116     125.350  95.744  87.193  1.00  0.88           H  
ATOM   1907  HB2 LEU A 116     124.545  94.072  88.968  1.00  0.88           H  
ATOM   1908  HB3 LEU A 116     124.424  92.858  87.710  1.00  0.88           H  
ATOM   1909  HG  LEU A 116     122.703  94.275  86.522  1.00  0.88           H  
ATOM   1910 HD11 LEU A 116     121.965  92.501  88.007  1.00  0.88           H  
ATOM   1911 HD12 LEU A 116     122.134  93.532  89.426  1.00  0.88           H  
ATOM   1912 HD13 LEU A 116     120.892  93.891  88.217  1.00  0.88           H  
ATOM   1913 HD21 LEU A 116     123.092  96.150  88.877  1.00  0.88           H  
ATOM   1914 HD22 LEU A 116     123.216  96.508  87.157  1.00  0.88           H  
ATOM   1915 HD23 LEU A 116     121.641  96.152  87.859  1.00  0.88           H  
ATOM   1916  N   VAL A 117     127.456  93.218  87.103  1.00  0.88           N  
ATOM   1917  CA  VAL A 117     128.775  92.795  87.592  1.00  0.88           C  
ATOM   1918  C   VAL A 117     129.785  93.792  86.995  1.00  0.88           C  
ATOM   1919  O   VAL A 117     130.612  94.382  87.692  1.00  0.88           O  
ATOM   1920  CB  VAL A 117     129.114  91.339  87.209  1.00  0.88           C  
ATOM   1921  CG1 VAL A 117     130.559  90.977  87.568  1.00  0.88           C  
ATOM   1922  CG2 VAL A 117     128.165  90.346  87.892  1.00  0.88           C  
ATOM   1923  H   VAL A 117     127.032  92.705  86.318  1.00  0.88           H  
ATOM   1924  HA  VAL A 117     128.806  92.922  88.679  1.00  0.88           H  
ATOM   1925  HB  VAL A 117     129.011  91.217  86.124  1.00  0.88           H  
ATOM   1926 HG11 VAL A 117     131.276  91.586  87.009  1.00  0.88           H  
ATOM   1927 HG12 VAL A 117     130.752  91.118  88.636  1.00  0.88           H  
ATOM   1928 HG13 VAL A 117     130.769  89.932  87.320  1.00  0.88           H  
ATOM   1929 HG21 VAL A 117     128.361  90.283  88.966  1.00  0.88           H  
ATOM   1930 HG22 VAL A 117     127.115  90.621  87.757  1.00  0.88           H  
ATOM   1931 HG23 VAL A 117     128.297  89.344  87.471  1.00  0.88           H  
ATOM   1932  N   THR A 118     129.723  93.941  85.627  1.00  0.89           N  
ATOM   1933  CA  THR A 118     130.729  94.668  84.845  1.00  0.89           C  
ATOM   1934  C   THR A 118     130.923  96.064  85.439  1.00  0.89           C  
ATOM   1935  O   THR A 118     132.037  96.524  85.697  1.00  0.89           O  
ATOM   1936  CB  THR A 118     130.263  94.742  83.382  1.00  0.89           C  
ATOM   1937  OG1 THR A 118     129.799  93.437  83.010  1.00  0.89           O  
ATOM   1938  CG2 THR A 118     131.373  95.153  82.429  1.00  0.89           C  
ATOM   1939  H   THR A 118     128.988  93.467  85.107  1.00  0.89           H  
ATOM   1940  HA  THR A 118     131.663  94.102  84.943  1.00  0.89           H  
ATOM   1941  HB  THR A 118     129.415  95.429  83.280  1.00  0.89           H  
ATOM   1942 HG21 THR A 118     131.758  96.149  82.663  1.00  0.89           H  
ATOM   1943 HG22 THR A 118     132.203  94.438  82.463  1.00  0.89           H  
ATOM   1944 HG23 THR A 118     131.006  95.156  81.397  1.00  0.89           H  
ATOM   1945  HG1 THR A 118     129.107  93.542  82.312  1.00  0.89           H  
ATOM   1946  N   TYR A 119     129.751  96.766  85.655  1.00  0.88           N  
ATOM   1947  CA  TYR A 119     129.772  98.138  86.149  1.00  0.88           C  
ATOM   1948  C   TYR A 119     129.683  98.209  87.685  1.00  0.88           C  
ATOM   1949  O   TYR A 119     129.386  99.241  88.287  1.00  0.88           O  
ATOM   1950  CB  TYR A 119     128.717  99.004  85.445  1.00  0.88           C  
ATOM   1951  CG  TYR A 119     128.800  98.905  83.931  1.00  0.88           C  
ATOM   1952  CD1 TYR A 119     130.020  99.085  83.253  1.00  0.88           C  
ATOM   1953  CD2 TYR A 119     127.655  98.584  83.188  1.00  0.88           C  
ATOM   1954  CE1 TYR A 119     130.102  98.900  81.871  1.00  0.88           C  
ATOM   1955  CE2 TYR A 119     127.730  98.419  81.804  1.00  0.88           C  
ATOM   1956  CZ  TYR A 119     128.954  98.571  81.161  1.00  0.88           C  
ATOM   1957  OH  TYR A 119     128.987  98.433  79.805  1.00  0.88           O  
ATOM   1958  H   TYR A 119     128.850  96.315  85.472  1.00  0.88           H  
ATOM   1959  HA  TYR A 119     130.763  98.555  85.927  1.00  0.88           H  
ATOM   1960  HB2 TYR A 119     128.831 100.056  85.732  1.00  0.88           H  
ATOM   1961  HB3 TYR A 119     127.719  98.698  85.782  1.00  0.88           H  
ATOM   1962  HD1 TYR A 119     130.929  99.343  83.793  1.00  0.88           H  
ATOM   1963  HD2 TYR A 119     126.699  98.437  83.685  1.00  0.88           H  
ATOM   1964  HE1 TYR A 119     131.055  99.021  81.360  1.00  0.88           H  
ATOM   1965  HE2 TYR A 119     126.845  98.172  81.225  1.00  0.88           H  
ATOM   1966  HH  TYR A 119     129.911  98.080  79.514  1.00  0.88           H  
ATOM   1967  N   ASN A 120     130.146  97.071  88.328  1.00  0.88           N  
ATOM   1968  CA  ASN A 120     130.582  97.034  89.721  1.00  0.88           C  
ATOM   1969  C   ASN A 120     129.450  97.373  90.690  1.00  0.88           C  
ATOM   1970  O   ASN A 120     129.654  97.849  91.806  1.00  0.88           O  
ATOM   1971  CB  ASN A 120     131.847  97.867  89.949  1.00  0.88           C  
ATOM   1972  CG  ASN A 120     133.082  97.019  89.759  1.00  0.88           C  
ATOM   1973  ND2 ASN A 120     133.323  96.611  88.477  1.00  0.88           N  
ATOM   1974  OD1 ASN A 120     133.830  96.710  90.683  1.00  0.88           O  
ATOM   1975  H   ASN A 120     130.242  96.191  87.811  1.00  0.88           H  
ATOM   1976  HA  ASN A 120     130.803  95.976  89.922  1.00  0.88           H  
ATOM   1977  HB2 ASN A 120     131.897  98.267  90.968  1.00  0.88           H  
ATOM   1978  HB3 ASN A 120     131.909  98.725  89.271  1.00  0.88           H  
ATOM   1979 HD21 ASN A 120     132.734  96.826  87.671  1.00  0.88           H  
ATOM   1980 HD22 ASN A 120     134.138  96.039  88.300  1.00  0.88           H  
ATOM   1981  N   CYS A 121     128.198  96.943  90.287  1.00  0.95           N  
ATOM   1982  CA  CYS A 121     127.028  97.198  91.121  1.00  0.95           C  
ATOM   1983  C   CYS A 121     126.970  96.095  92.197  1.00  0.95           C  
ATOM   1984  O   CYS A 121     126.556  96.327  93.338  1.00  0.95           O  
ATOM   1985  CB  CYS A 121     125.739  97.266  90.303  1.00  0.95           C  
ATOM   1986  SG  CYS A 121     125.860  98.415  88.882  1.00  0.95           S  
ATOM   1987  H   CYS A 121     128.108  96.415  89.410  1.00  0.95           H  
ATOM   1988  HA  CYS A 121     127.181  98.150  91.645  1.00  0.95           H  
ATOM   1989  HB2 CYS A 121     124.909  97.591  90.937  1.00  0.95           H  
ATOM   1990  HB3 CYS A 121     125.466  96.282  89.913  1.00  0.95           H  
ATOM   1991  HG  CYS A 121     127.162  98.733  89.037  1.00  0.95           H  
ATOM   1992  N   CYS A 122     127.318  94.836  91.729  1.00  0.95           N  
ATOM   1993  CA  CYS A 122     127.560  93.676  92.583  1.00  0.95           C  
ATOM   1994  C   CYS A 122     128.159  92.483  91.792  1.00  0.95           C  
ATOM   1995  O   CYS A 122     127.682  92.085  90.729  1.00  0.95           O  
ATOM   1996  CB  CYS A 122     126.323  93.186  93.339  1.00  0.95           C  
ATOM   1997  SG  CYS A 122     124.862  92.941  92.281  1.00  0.95           S  
ATOM   1998  H   CYS A 122     127.446  94.714  90.719  1.00  0.95           H  
ATOM   1999  HA  CYS A 122     128.295  94.005  93.328  1.00  0.95           H  
ATOM   2000  HB2 CYS A 122     126.041  93.899  94.119  1.00  0.95           H  
ATOM   2001  HB3 CYS A 122     126.546  92.236  93.831  1.00  0.95           H  
ATOM   2002  HG  CYS A 122     125.487  92.165  91.382  1.00  0.95           H  
ATOM   2003  N   ASP A 123     129.233  91.900  92.430  1.00  0.84           N  
ATOM   2004  CA  ASP A 123     129.962  90.701  92.029  1.00  0.84           C  
ATOM   2005  C   ASP A 123     129.090  89.408  92.074  1.00  0.84           C  
ATOM   2006  O   ASP A 123     127.930  89.349  92.482  1.00  0.84           O  
ATOM   2007  CB  ASP A 123     131.260  90.507  92.851  1.00  0.84           C  
ATOM   2008  CG  ASP A 123     131.812  91.641  93.729  1.00  0.84           C  
ATOM   2009  OD1 ASP A 123     131.008  92.604  93.929  1.00  0.84           O  
ATOM   2010  OD2 ASP A 123     132.995  91.488  94.147  1.00  0.84           O1-
ATOM   2011  H   ASP A 123     129.672  92.384  93.245  1.00  0.84           H  
ATOM   2012  HA  ASP A 123     130.228  90.852  90.976  1.00  0.84           H  
ATOM   2013  HB2 ASP A 123     132.058  90.212  92.156  1.00  0.84           H  
ATOM   2014  HB3 ASP A 123     131.140  89.657  93.533  1.00  0.84           H  
ATOM   2015  N   ASP A 124     129.739  88.291  91.556  1.00  0.84           N  
ATOM   2016  CA  ASP A 124     129.042  87.060  91.146  1.00  0.84           C  
ATOM   2017  C   ASP A 124     128.585  86.144  92.302  1.00  0.84           C  
ATOM   2018  O   ASP A 124     127.843  85.171  92.123  1.00  0.84           O  
ATOM   2019  CB  ASP A 124     129.916  86.242  90.193  1.00  0.84           C  
ATOM   2020  CG  ASP A 124     129.478  86.576  88.774  1.00  0.84           C  
ATOM   2021  OD1 ASP A 124     128.455  85.945  88.368  1.00  0.84           O  
ATOM   2022  OD2 ASP A 124     130.203  87.420  88.171  1.00  0.84           O1-
ATOM   2023  H   ASP A 124     130.746  88.328  91.430  1.00  0.84           H  
ATOM   2024  HA  ASP A 124     128.116  87.389  90.661  1.00  0.84           H  
ATOM   2025  HB2 ASP A 124     129.788  85.162  90.335  1.00  0.84           H  
ATOM   2026  HB3 ASP A 124     130.985  86.451  90.322  1.00  0.84           H  
ATOM   2027  N   ASP A 125     129.045  86.472  93.552  1.00  0.88           N  
ATOM   2028  CA  ASP A 125     128.673  85.714  94.745  1.00  0.88           C  
ATOM   2029  C   ASP A 125     127.221  86.071  95.113  1.00  0.88           C  
ATOM   2030  O   ASP A 125     126.475  85.312  95.732  1.00  0.88           O  
ATOM   2031  CB  ASP A 125     129.617  85.986  95.907  1.00  0.88           C  
ATOM   2032  CG  ASP A 125     129.584  87.463  96.292  1.00  0.88           C  
ATOM   2033  OD1 ASP A 125     129.745  88.268  95.328  1.00  0.88           O  
ATOM   2034  OD2 ASP A 125     129.385  87.685  97.519  1.00  0.88           O1-
ATOM   2035  H   ASP A 125     129.635  87.303  93.704  1.00  0.88           H  
ATOM   2036  HA  ASP A 125     128.695  84.649  94.487  1.00  0.88           H  
ATOM   2037  HB2 ASP A 125     130.647  85.728  95.635  1.00  0.88           H  
ATOM   2038  HB3 ASP A 125     129.335  85.371  96.770  1.00  0.88           H  
ATOM   2039  N   TYR A 126     126.846  87.339  94.716  1.00  0.85           N  
ATOM   2040  CA  TYR A 126     125.552  87.950  95.013  1.00  0.85           C  
ATOM   2041  C   TYR A 126     124.425  87.155  94.336  1.00  0.85           C  
ATOM   2042  O   TYR A 126     123.264  87.187  94.742  1.00  0.85           O  
ATOM   2043  CB  TYR A 126     125.553  89.401  94.506  1.00  0.85           C  
ATOM   2044  CG  TYR A 126     124.646  90.350  95.249  1.00  0.85           C  
ATOM   2045  CD1 TYR A 126     125.194  91.256  96.173  1.00  0.85           C  
ATOM   2046  CD2 TYR A 126     123.273  90.394  94.977  1.00  0.85           C  
ATOM   2047  CE1 TYR A 126     124.386  92.204  96.797  1.00  0.85           C  
ATOM   2048  CE2 TYR A 126     122.457  91.315  95.628  1.00  0.85           C  
ATOM   2049  CZ  TYR A 126     123.023  92.213  96.525  1.00  0.85           C  
ATOM   2050  OH  TYR A 126     122.184  93.042  97.202  1.00  0.85           O  
ATOM   2051  H   TYR A 126     127.557  87.898  94.230  1.00  0.85           H  
ATOM   2052  HA  TYR A 126     125.409  87.891  96.098  1.00  0.85           H  
ATOM   2053  HB2 TYR A 126     125.303  89.442  93.438  1.00  0.85           H  
ATOM   2054  HB3 TYR A 126     126.569  89.811  94.579  1.00  0.85           H  
ATOM   2055  HD1 TYR A 126     126.262  91.250  96.385  1.00  0.85           H  
ATOM   2056  HD2 TYR A 126     122.826  89.727  94.244  1.00  0.85           H  
ATOM   2057  HE1 TYR A 126     124.824  92.915  97.491  1.00  0.85           H  
ATOM   2058  HE2 TYR A 126     121.390  91.342  95.426  1.00  0.85           H  
ATOM   2059  HH  TYR A 126     122.696  93.881  97.466  1.00  0.85           H  
ATOM   2060  N   PHE A 127     124.801  86.478  93.192  1.00  0.81           N  
ATOM   2061  CA  PHE A 127     123.870  85.691  92.376  1.00  0.81           C  
ATOM   2062  C   PHE A 127     124.005  84.179  92.650  1.00  0.81           C  
ATOM   2063  O   PHE A 127     123.469  83.331  91.938  1.00  0.81           O  
ATOM   2064  CB  PHE A 127     124.052  85.984  90.882  1.00  0.81           C  
ATOM   2065  CG  PHE A 127     123.802  87.440  90.563  1.00  0.81           C  
ATOM   2066  CD1 PHE A 127     122.493  87.935  90.472  1.00  0.81           C  
ATOM   2067  CD2 PHE A 127     124.880  88.323  90.418  1.00  0.81           C  
ATOM   2068  CE1 PHE A 127     122.271  89.294  90.251  1.00  0.81           C  
ATOM   2069  CE2 PHE A 127     124.656  89.678  90.185  1.00  0.81           C  
ATOM   2070  CZ  PHE A 127     123.352  90.164  90.110  1.00  0.81           C  
ATOM   2071  H   PHE A 127     125.780  86.530  92.914  1.00  0.81           H  
ATOM   2072  HA  PHE A 127     122.848  85.951  92.680  1.00  0.81           H  
ATOM   2073  HB2 PHE A 127     123.368  85.371  90.281  1.00  0.81           H  
ATOM   2074  HB3 PHE A 127     125.063  85.701  90.560  1.00  0.81           H  
ATOM   2075  HD1 PHE A 127     121.641  87.268  90.589  1.00  0.81           H  
ATOM   2076  HD2 PHE A 127     125.906  87.969  90.500  1.00  0.81           H  
ATOM   2077  HE1 PHE A 127     121.253  89.672  90.198  1.00  0.81           H  
ATOM   2078  HE2 PHE A 127     125.506  90.349  90.077  1.00  0.81           H  
ATOM   2079  HZ  PHE A 127     123.182  91.226  89.963  1.00  0.81           H  
ATOM   2080  N   ASN A 128     124.664  83.882  93.828  1.00  0.82           N  
ATOM   2081  CA  ASN A 128     124.803  82.541  94.417  1.00  0.82           C  
ATOM   2082  C   ASN A 128     124.337  82.611  95.893  1.00  0.82           C  
ATOM   2083  O   ASN A 128     124.628  81.780  96.748  1.00  0.82           O  
ATOM   2084  CB  ASN A 128     126.247  82.052  94.326  1.00  0.82           C  
ATOM   2085  CG  ASN A 128     126.572  81.525  92.948  1.00  0.82           C  
ATOM   2086  OD1 ASN A 128     126.299  80.381  92.593  1.00  0.82           O  
ATOM   2087  ND2 ASN A 128     127.195  82.411  92.113  1.00  0.82           N  
ATOM   2088  H   ASN A 128     125.111  84.649  94.337  1.00  0.82           H  
ATOM   2089  HA  ASN A 128     124.121  81.858  93.897  1.00  0.82           H  
ATOM   2090  HB2 ASN A 128     126.429  81.226  95.024  1.00  0.82           H  
ATOM   2091  HB3 ASN A 128     126.953  82.845  94.596  1.00  0.82           H  
ATOM   2092 HD21 ASN A 128     127.466  82.103  91.189  1.00  0.82           H  
ATOM   2093 HD22 ASN A 128     127.400  83.391  92.335  1.00  0.82           H  
ATOM   2094  N   LYS A 129     123.445  83.640  96.114  1.00  0.79           N  
ATOM   2095  CA  LYS A 129     122.839  84.030  97.386  1.00  0.79           C  
ATOM   2096  C   LYS A 129     121.336  83.728  97.274  1.00  0.79           C  
ATOM   2097  O   LYS A 129     120.778  83.531  96.194  1.00  0.79           O  
ATOM   2098  CB  LYS A 129     123.071  85.538  97.582  1.00  0.79           C  
ATOM   2099  CG  LYS A 129     122.934  86.033  99.023  1.00  0.79           C  
ATOM   2100  CD  LYS A 129     123.311  87.512  99.164  1.00  0.79           C  
ATOM   2101  CE  LYS A 129     122.307  88.465  98.519  1.00  0.79           C  
ATOM   2102  NZ  LYS A 129     122.851  89.841  98.628  1.00  0.79           N1+
ATOM   2103  H   LYS A 129     123.163  84.173  95.294  1.00  0.79           H  
ATOM   2104  HA  LYS A 129     123.281  83.439  98.195  1.00  0.79           H  
ATOM   2105  HB2 LYS A 129     122.376  86.091  96.940  1.00  0.79           H  
ATOM   2106  HB3 LYS A 129     124.083  85.788  97.237  1.00  0.79           H  
ATOM   2107  HG2 LYS A 129     123.596  85.442  99.667  1.00  0.79           H  
ATOM   2108  HG3 LYS A 129     121.916  85.893  99.394  1.00  0.79           H  
ATOM   2109  HD2 LYS A 129     124.311  87.673  98.741  1.00  0.79           H  
ATOM   2110  HD3 LYS A 129     123.386  87.748 100.233  1.00  0.79           H  
ATOM   2111  HE2 LYS A 129     121.343  88.456  99.034  1.00  0.79           H  
ATOM   2112  HE3 LYS A 129     122.163  88.276  97.453  1.00  0.79           H  
ATOM   2113  HZ1 LYS A 129     123.043  90.116  99.600  1.00  0.79           H  
ATOM   2114  HZ2 LYS A 129     123.732  89.934  98.095  1.00  0.79           H  
ATOM   2115  HZ3 LYS A 129     122.206  90.554  98.246  1.00  0.79           H  
ATOM   2116  N   LYS A 130     120.633  83.768  98.461  1.00  0.73           N  
ATOM   2117  CA  LYS A 130     119.177  83.729  98.473  1.00  0.73           C  
ATOM   2118  C   LYS A 130     118.654  85.174  98.543  1.00  0.73           C  
ATOM   2119  O   LYS A 130     119.259  86.083  99.111  1.00  0.73           O  
ATOM   2120  CB  LYS A 130     118.606  82.853  99.595  1.00  0.73           C  
ATOM   2121  CG  LYS A 130     118.820  83.392 101.015  1.00  0.73           C  
ATOM   2122  CD  LYS A 130     118.417  82.389 102.103  1.00  0.73           C  
ATOM   2123  CE  LYS A 130     116.960  81.939 102.099  1.00  0.73           C  
ATOM   2124  NZ  LYS A 130     116.056  83.043 102.446  1.00  0.73           N1+
ATOM   2125  H   LYS A 130     121.124  83.870  99.341  1.00  0.73           H  
ATOM   2126  HA  LYS A 130     118.839  83.300  97.522  1.00  0.73           H  
ATOM   2127  HB2 LYS A 130     119.049  81.852  99.519  1.00  0.73           H  
ATOM   2128  HB3 LYS A 130     117.529  82.738  99.422  1.00  0.73           H  
ATOM   2129  HG2 LYS A 130     118.269  84.328 101.155  1.00  0.73           H  
ATOM   2130  HG3 LYS A 130     119.879  83.633 101.162  1.00  0.73           H  
ATOM   2131  HD2 LYS A 130     118.658  82.823 103.082  1.00  0.73           H  
ATOM   2132  HD3 LYS A 130     119.049  81.498 102.001  1.00  0.73           H  
ATOM   2133  HE2 LYS A 130     116.808  81.170 102.863  1.00  0.73           H  
ATOM   2134  HE3 LYS A 130     116.636  81.538 101.136  1.00  0.73           H  
ATOM   2135  HZ1 LYS A 130     116.326  83.596 103.264  1.00  0.73           H  
ATOM   2136  HZ2 LYS A 130     115.928  83.790 101.656  1.00  0.73           H  
ATOM   2137  HZ3 LYS A 130     115.088  82.732 102.575  1.00  0.73           H  
ATOM   2138  N   ASP A 131     117.402  85.326  97.976  1.00  0.75           N  
ATOM   2139  CA  ASP A 131     116.593  86.527  98.193  1.00  0.75           C  
ATOM   2140  C   ASP A 131     117.321  87.802  97.718  1.00  0.75           C  
ATOM   2141  O   ASP A 131     117.216  88.909  98.240  1.00  0.75           O  
ATOM   2142  CB  ASP A 131     116.001  86.568  99.589  1.00  0.75           C  
ATOM   2143  CG  ASP A 131     115.296  85.237  99.825  1.00  0.75           C  
ATOM   2144  OD1 ASP A 131     114.559  84.782  98.896  1.00  0.75           O  
ATOM   2145  OD2 ASP A 131     115.588  84.651 100.919  1.00  0.75           O1-
ATOM   2146  H   ASP A 131     116.975  84.565  97.450  1.00  0.75           H  
ATOM   2147  HA  ASP A 131     115.772  86.439  97.478  1.00  0.75           H  
ATOM   2148  HB2 ASP A 131     115.277  87.385  99.686  1.00  0.75           H  
ATOM   2149  HB3 ASP A 131     116.781  86.729 100.342  1.00  0.75           H  
ATOM   2150  N   TRP A 132     117.941  87.594  96.493  1.00  0.73           N  
ATOM   2151  CA  TRP A 132     118.579  88.651  95.712  1.00  0.73           C  
ATOM   2152  C   TRP A 132     117.571  89.381  94.825  1.00  0.73           C  
ATOM   2153  O   TRP A 132     117.868  90.418  94.235  1.00  0.73           O  
ATOM   2154  CB  TRP A 132     119.737  88.122  94.840  1.00  0.73           C  
ATOM   2155  CG  TRP A 132     119.339  87.059  93.855  1.00  0.73           C  
ATOM   2156  CD1 TRP A 132     119.357  85.699  94.089  1.00  0.73           C  
ATOM   2157  CD2 TRP A 132     118.866  87.235  92.513  1.00  0.73           C  
ATOM   2158  NE1 TRP A 132     118.910  85.053  92.972  1.00  0.73           N  
ATOM   2159  CE2 TRP A 132     118.589  85.967  91.997  1.00  0.73           C  
ATOM   2160  CE3 TRP A 132     118.632  88.356  91.691  1.00  0.73           C  
ATOM   2161  CZ2 TRP A 132     118.082  85.766  90.708  1.00  0.73           C  
ATOM   2162  CZ3 TRP A 132     118.109  88.173  90.406  1.00  0.73           C  
ATOM   2163  CH2 TRP A 132     117.844  86.895  89.921  1.00  0.73           C  
ATOM   2164  H   TRP A 132     117.956  86.646  96.127  1.00  0.73           H  
ATOM   2165  HA  TRP A 132     118.973  89.394  96.417  1.00  0.73           H  
ATOM   2166  HB2 TRP A 132     120.513  87.712  95.498  1.00  0.73           H  
ATOM   2167  HB3 TRP A 132     120.202  88.954  94.296  1.00  0.73           H  
ATOM   2168  HD1 TRP A 132     119.654  85.139  94.962  1.00  0.73           H  
ATOM   2169  HE1 TRP A 132     118.827  84.051  92.877  1.00  0.73           H  
ATOM   2170  HE3 TRP A 132     118.831  89.361  92.055  1.00  0.73           H  
ATOM   2171  HZ2 TRP A 132     117.856  84.773  90.332  1.00  0.73           H  
ATOM   2172  HZ3 TRP A 132     117.898  89.037  89.783  1.00  0.73           H  
ATOM   2173  HH2 TRP A 132     117.436  86.769  88.920  1.00  0.73           H  
ATOM   2174  N   TYR A 133     116.387  88.701  94.646  1.00  0.82           N  
ATOM   2175  CA  TYR A 133     115.380  89.151  93.708  1.00  0.82           C  
ATOM   2176  C   TYR A 133     114.551  90.315  94.265  1.00  0.82           C  
ATOM   2177  O   TYR A 133     114.155  91.205  93.505  1.00  0.82           O  
ATOM   2178  CB  TYR A 133     114.489  88.011  93.159  1.00  0.82           C  
ATOM   2179  CG  TYR A 133     114.322  86.813  94.071  1.00  0.82           C  
ATOM   2180  CD1 TYR A 133     113.594  86.923  95.260  1.00  0.82           C  
ATOM   2181  CD2 TYR A 133     114.956  85.594  93.773  1.00  0.82           C  
ATOM   2182  CE1 TYR A 133     113.558  85.872  96.170  1.00  0.82           C  
ATOM   2183  CE2 TYR A 133     114.926  84.536  94.687  1.00  0.82           C  
ATOM   2184  CZ  TYR A 133     114.261  84.703  95.896  1.00  0.82           C  
ATOM   2185  OH  TYR A 133     114.372  83.728  96.851  1.00  0.82           O  
ATOM   2186  H   TYR A 133     116.240  87.851  95.181  1.00  0.82           H  
ATOM   2187  HA  TYR A 133     115.913  89.585  92.850  1.00  0.82           H  
ATOM   2188  HB2 TYR A 133     114.937  87.660  92.219  1.00  0.82           H  
ATOM   2189  HB3 TYR A 133     113.500  88.394  92.881  1.00  0.82           H  
ATOM   2190  HD1 TYR A 133     113.062  87.837  95.499  1.00  0.82           H  
ATOM   2191  HD2 TYR A 133     115.506  85.476  92.841  1.00  0.82           H  
ATOM   2192  HE1 TYR A 133     113.019  85.988  97.107  1.00  0.82           H  
ATOM   2193  HE2 TYR A 133     115.451  83.609  94.472  1.00  0.82           H  
ATOM   2194  HH  TYR A 133     114.332  84.191  97.767  1.00  0.82           H  
ATOM   2195  N   ASP A 134     114.151  90.249  95.582  1.00  0.87           N  
ATOM   2196  CA  ASP A 134     113.079  91.111  96.082  1.00  0.87           C  
ATOM   2197  C   ASP A 134     113.566  92.563  96.283  1.00  0.87           C  
ATOM   2198  O   ASP A 134     114.711  92.858  96.609  1.00  0.87           O  
ATOM   2199  CB  ASP A 134     112.474  90.570  97.378  1.00  0.87           C  
ATOM   2200  CG  ASP A 134     111.260  91.436  97.684  1.00  0.87           C  
ATOM   2201  OD1 ASP A 134     110.377  91.488  96.770  1.00  0.87           O  
ATOM   2202  OD2 ASP A 134     111.316  92.118  98.750  1.00  0.87           O1-
ATOM   2203  H   ASP A 134     114.620  89.611  96.216  1.00  0.87           H  
ATOM   2204  HA  ASP A 134     112.323  91.131  95.286  1.00  0.87           H  
ATOM   2205  HB2 ASP A 134     113.198  90.613  98.200  1.00  0.87           H  
ATOM   2206  HB3 ASP A 134     112.156  89.528  97.266  1.00  0.87           H  
ATOM   2207  N   PHE A 135     112.558  93.498  96.116  1.00  0.87           N  
ATOM   2208  CA  PHE A 135     112.760  94.938  96.253  1.00  0.87           C  
ATOM   2209  C   PHE A 135     112.747  95.400  97.716  1.00  0.87           C  
ATOM   2210  O   PHE A 135     113.353  96.415  98.067  1.00  0.87           O  
ATOM   2211  CB  PHE A 135     111.606  95.701  95.583  1.00  0.87           C  
ATOM   2212  CG  PHE A 135     111.786  95.963  94.114  1.00  0.87           C  
ATOM   2213  CD1 PHE A 135     112.435  97.130  93.693  1.00  0.87           C  
ATOM   2214  CD2 PHE A 135     111.246  95.106  93.154  1.00  0.87           C  
ATOM   2215  CE1 PHE A 135     112.529  97.445  92.339  1.00  0.87           C  
ATOM   2216  CE2 PHE A 135     111.316  95.439  91.802  1.00  0.87           C  
ATOM   2217  CZ  PHE A 135     111.965  96.600  91.392  1.00  0.87           C  
ATOM   2218  H   PHE A 135     111.620  93.158  95.902  1.00  0.87           H  
ATOM   2219  HA  PHE A 135     113.735  95.198  95.828  1.00  0.87           H  
ATOM   2220  HB2 PHE A 135     111.443  96.674  96.069  1.00  0.87           H  
ATOM   2221  HB3 PHE A 135     110.669  95.153  95.733  1.00  0.87           H  
ATOM   2222  HD1 PHE A 135     112.834  97.816  94.432  1.00  0.87           H  
ATOM   2223  HD2 PHE A 135     110.724  94.203  93.455  1.00  0.87           H  
ATOM   2224  HE1 PHE A 135     113.020  98.359  92.023  1.00  0.87           H  
ATOM   2225  HE2 PHE A 135     110.840  94.803  91.063  1.00  0.87           H  
ATOM   2226  HZ  PHE A 135     112.016  96.851  90.336  1.00  0.87           H  
ATOM   2227  N   VAL A 136     111.815  94.757  98.511  1.00  0.86           N  
ATOM   2228  CA  VAL A 136     111.288  95.333  99.739  1.00  0.86           C  
ATOM   2229  C   VAL A 136     111.867  94.643 100.980  1.00  0.86           C  
ATOM   2230  O   VAL A 136     112.050  95.271 102.027  1.00  0.86           O  
ATOM   2231  CB  VAL A 136     109.746  95.416  99.741  1.00  0.86           C  
ATOM   2232  CG1 VAL A 136     109.236  96.334  98.629  1.00  0.86           C  
ATOM   2233  CG2 VAL A 136     109.020  94.074  99.687  1.00  0.86           C  
ATOM   2234  H   VAL A 136     111.491  93.810  98.258  1.00  0.86           H  
ATOM   2235  HA  VAL A 136     111.665  96.364  99.799  1.00  0.86           H  
ATOM   2236  HB  VAL A 136     109.451  95.886 100.676  1.00  0.86           H  
ATOM   2237 HG11 VAL A 136     109.692  97.328  98.699  1.00  0.86           H  
ATOM   2238 HG12 VAL A 136     109.463  95.923  97.644  1.00  0.86           H  
ATOM   2239 HG13 VAL A 136     108.151  96.460  98.696  1.00  0.86           H  
ATOM   2240 HG21 VAL A 136     109.173  93.571  98.728  1.00  0.86           H  
ATOM   2241 HG22 VAL A 136     109.341  93.408 100.492  1.00  0.86           H  
ATOM   2242 HG23 VAL A 136     107.941  94.221  99.808  1.00  0.86           H  
ATOM   2243  N   GLU A 137     112.088  93.283 100.867  1.00  0.81           N  
ATOM   2244  CA  GLU A 137     112.776  92.551 101.917  1.00  0.81           C  
ATOM   2245  C   GLU A 137     114.262  92.672 101.523  1.00  0.81           C  
ATOM   2246  O   GLU A 137     114.745  92.051 100.580  1.00  0.81           O  
ATOM   2247  CB  GLU A 137     112.370  91.079 102.022  1.00  0.81           C  
ATOM   2248  CG  GLU A 137     110.875  90.806 102.138  1.00  0.81           C  
ATOM   2249  CD  GLU A 137     110.038  91.321 103.299  1.00  0.81           C  
ATOM   2250  OE1 GLU A 137     110.586  92.029 104.197  1.00  0.81           O  
ATOM   2251  OE2 GLU A 137     108.801  90.990 103.233  1.00  0.81           O1-
ATOM   2252  H   GLU A 137     111.798  92.769  99.992  1.00  0.81           H  
ATOM   2253  HA  GLU A 137     112.610  93.048 102.878  1.00  0.81           H  
ATOM   2254  HB2 GLU A 137     112.884  90.637 102.886  1.00  0.81           H  
ATOM   2255  HB3 GLU A 137     112.736  90.531 101.144  1.00  0.81           H  
ATOM   2256  HG2 GLU A 137     110.749  89.714 102.146  1.00  0.81           H  
ATOM   2257  HG3 GLU A 137     110.381  91.151 101.220  1.00  0.81           H  
ATOM   2258  N   ASN A 138     114.965  93.619 102.247  1.00  0.79           N  
ATOM   2259  CA  ASN A 138     116.389  93.899 102.061  1.00  0.79           C  
ATOM   2260  C   ASN A 138     116.733  94.710 100.777  1.00  0.79           C  
ATOM   2261  O   ASN A 138     117.453  94.238  99.885  1.00  0.79           O  
ATOM   2262  CB  ASN A 138     117.360  92.748 102.371  1.00  0.79           C  
ATOM   2263  CG  ASN A 138     117.370  91.488 101.528  1.00  0.79           C  
ATOM   2264  ND2 ASN A 138     117.525  91.661 100.186  1.00  0.79           N  
ATOM   2265  OD1 ASN A 138     117.379  90.369 102.039  1.00  0.79           O  
ATOM   2266  H   ASN A 138     114.458  94.156 102.945  1.00  0.79           H  
ATOM   2267  HA  ASN A 138     116.602  94.597 102.881  1.00  0.79           H  
ATOM   2268  HB2 ASN A 138     117.175  92.422 103.404  1.00  0.79           H  
ATOM   2269  HB3 ASN A 138     118.387  93.136 102.345  1.00  0.79           H  
ATOM   2270 HD21 ASN A 138     117.599  92.585  99.753  1.00  0.79           H  
ATOM   2271 HD22 ASN A 138     117.534  90.844  99.581  1.00  0.79           H  
ATOM   2272  N   PRO A 139     116.307  96.026 100.707  1.00  0.88           N  
ATOM   2273  CA  PRO A 139     116.462  96.879  99.513  1.00  0.88           C  
ATOM   2274  C   PRO A 139     117.898  97.321  99.122  1.00  0.88           C  
ATOM   2275  O   PRO A 139     118.147  98.420  98.620  1.00  0.88           O  
ATOM   2276  CB  PRO A 139     115.589  98.105  99.823  1.00  0.88           C  
ATOM   2277  CG  PRO A 139     115.630  98.193 101.339  1.00  0.88           C  
ATOM   2278  CD  PRO A 139     115.582  96.734 101.751  1.00  0.88           C  
ATOM   2279  HA  PRO A 139     116.073  96.328  98.648  1.00  0.88           H  
ATOM   2280  HB2 PRO A 139     114.556  97.927  99.512  1.00  0.88           H  
ATOM   2281  HB3 PRO A 139     115.920  99.036  99.356  1.00  0.88           H  
ATOM   2282  HG2 PRO A 139     114.805  98.775 101.756  1.00  0.88           H  
ATOM   2283  HG3 PRO A 139     116.574  98.649 101.662  1.00  0.88           H  
ATOM   2284  HD2 PRO A 139     116.029  96.582 102.736  1.00  0.88           H  
ATOM   2285  HD3 PRO A 139     114.553  96.362 101.760  1.00  0.88           H  
ATOM   2286  N   ASP A 140     118.844  96.316  99.110  1.00  0.82           N  
ATOM   2287  CA  ASP A 140     120.180  96.539  98.555  1.00  0.82           C  
ATOM   2288  C   ASP A 140     120.116  96.339  97.025  1.00  0.82           C  
ATOM   2289  O   ASP A 140     120.952  96.831  96.263  1.00  0.82           O  
ATOM   2290  CB  ASP A 140     121.205  95.635  99.214  1.00  0.82           C  
ATOM   2291  CG  ASP A 140     122.548  95.960  98.609  1.00  0.82           C  
ATOM   2292  OD1 ASP A 140     123.049  97.111  98.776  1.00  0.82           O  
ATOM   2293  OD2 ASP A 140     123.095  95.053  97.893  1.00  0.82           O1-
ATOM   2294  H   ASP A 140     118.581  95.393  99.471  1.00  0.82           H  
ATOM   2295  HA  ASP A 140     120.439  97.593  98.719  1.00  0.82           H  
ATOM   2296  HB2 ASP A 140     120.955  94.579  99.065  1.00  0.82           H  
ATOM   2297  HB3 ASP A 140     121.244  95.811 100.295  1.00  0.82           H  
ATOM   2298  N   ILE A 141     119.074  95.559  96.546  1.00  0.85           N  
ATOM   2299  CA  ILE A 141     118.924  95.396  95.101  1.00  0.85           C  
ATOM   2300  C   ILE A 141     118.548  96.762  94.475  1.00  0.85           C  
ATOM   2301  O   ILE A 141     118.783  97.046  93.300  1.00  0.85           O  
ATOM   2302  CB  ILE A 141     117.950  94.262  94.724  1.00  0.85           C  
ATOM   2303  CG1 ILE A 141     118.226  93.703  93.312  1.00  0.85           C  
ATOM   2304  CG2 ILE A 141     116.485  94.700  94.814  1.00  0.85           C  
ATOM   2305  CD1 ILE A 141     119.548  92.958  93.185  1.00  0.85           C  
ATOM   2306  H   ILE A 141     118.436  95.108  97.198  1.00  0.85           H  
ATOM   2307  HA  ILE A 141     119.927  95.151  94.744  1.00  0.85           H  
ATOM   2308  HB  ILE A 141     118.086  93.436  95.435  1.00  0.85           H  
ATOM   2309 HG12 ILE A 141     118.210  94.514  92.579  1.00  0.85           H  
ATOM   2310 HG13 ILE A 141     117.422  93.009  93.036  1.00  0.85           H  
ATOM   2311 HG21 ILE A 141     116.244  95.053  95.822  1.00  0.85           H  
ATOM   2312 HG22 ILE A 141     116.247  95.498  94.104  1.00  0.85           H  
ATOM   2313 HG23 ILE A 141     115.823  93.861  94.577  1.00  0.85           H  
ATOM   2314 HD11 ILE A 141     120.403  93.628  93.269  1.00  0.85           H  
ATOM   2315 HD12 ILE A 141     119.647  92.191  93.956  1.00  0.85           H  
ATOM   2316 HD13 ILE A 141     119.610  92.469  92.207  1.00  0.85           H  
ATOM   2317  N   LEU A 142     117.880  97.640  95.319  1.00  0.87           N  
ATOM   2318  CA  LEU A 142     117.503  98.965  94.840  1.00  0.87           C  
ATOM   2319  C   LEU A 142     118.767  99.798  94.591  1.00  0.87           C  
ATOM   2320  O   LEU A 142     118.821 100.628  93.683  1.00  0.87           O  
ATOM   2321  CB  LEU A 142     116.585  99.722  95.805  1.00  0.87           C  
ATOM   2322  CG  LEU A 142     115.087  99.504  95.529  1.00  0.87           C  
ATOM   2323  CD1 LEU A 142     114.261 100.141  96.647  1.00  0.87           C  
ATOM   2324  CD2 LEU A 142     114.669 100.102  94.182  1.00  0.87           C  
ATOM   2325  H   LEU A 142     117.673  97.339  96.269  1.00  0.87           H  
ATOM   2326  HA  LEU A 142     117.037  98.829  93.859  1.00  0.87           H  
ATOM   2327  HB2 LEU A 142     116.790 100.800  95.752  1.00  0.87           H  
ATOM   2328  HB3 LEU A 142     116.806  99.429  96.835  1.00  0.87           H  
ATOM   2329  HG  LEU A 142     114.877  98.428  95.523  1.00  0.87           H  
ATOM   2330 HD11 LEU A 142     114.496  99.688  97.613  1.00  0.87           H  
ATOM   2331 HD12 LEU A 142     114.452 101.217  96.724  1.00  0.87           H  
ATOM   2332 HD13 LEU A 142     113.192  99.998  96.470  1.00  0.87           H  
ATOM   2333 HD21 LEU A 142     115.058 101.118  94.062  1.00  0.87           H  
ATOM   2334 HD22 LEU A 142     115.042  99.504  93.346  1.00  0.87           H  
ATOM   2335 HD23 LEU A 142     113.579 100.146  94.087  1.00  0.87           H  
ATOM   2336  N   ARG A 143     119.803  99.593  95.480  1.00  0.80           N  
ATOM   2337  CA  ARG A 143     121.112 100.221  95.279  1.00  0.80           C  
ATOM   2338  C   ARG A 143     121.660  99.689  93.945  1.00  0.80           C  
ATOM   2339  O   ARG A 143     122.103 100.448  93.083  1.00  0.80           O  
ATOM   2340  CB  ARG A 143     122.064  99.917  96.440  1.00  0.80           C  
ATOM   2341  CG  ARG A 143     123.529 100.289  96.169  1.00  0.80           C  
ATOM   2342  CD  ARG A 143     124.469  99.650  97.185  1.00  0.80           C  
ATOM   2343  NE  ARG A 143     124.380  98.183  97.169  1.00  0.80           N  
ATOM   2344  CZ  ARG A 143     124.993  97.329  96.308  1.00  0.80           C  
ATOM   2345  NH1 ARG A 143     125.739  97.776  95.266  1.00  0.80           N  
ATOM   2346  NH2 ARG A 143     124.855  95.992  96.439  1.00  0.80           N1+
ATOM   2347  H   ARG A 143     119.640  98.975  96.274  1.00  0.80           H  
ATOM   2348  HA  ARG A 143     120.959 101.302  95.178  1.00  0.80           H  
ATOM   2349  HB2 ARG A 143     122.010  98.856  96.680  1.00  0.80           H  
ATOM   2350  HB3 ARG A 143     121.715 100.438  97.340  1.00  0.80           H  
ATOM   2351  HG2 ARG A 143     123.640 101.378  96.193  1.00  0.80           H  
ATOM   2352  HG3 ARG A 143     123.836  99.954  95.175  1.00  0.80           H  
ATOM   2353  HD2 ARG A 143     124.215  99.979  98.198  1.00  0.80           H  
ATOM   2354  HD3 ARG A 143     125.509  99.943  97.009  1.00  0.80           H  
ATOM   2355  HE  ARG A 143     123.818  97.725  97.961  1.00  0.80           H  
ATOM   2356 HH11 ARG A 143     126.137  97.132  94.555  1.00  0.80           H  
ATOM   2357 HH12 ARG A 143     125.842  98.769  95.081  1.00  0.80           H  
ATOM   2358 HH21 ARG A 143     125.319  95.350  95.812  1.00  0.80           H  
ATOM   2359 HH22 ARG A 143     124.152  95.585  97.113  1.00  0.80           H  
ATOM   2360  N   VAL A 144     121.653  98.320  93.799  1.00  0.88           N  
ATOM   2361  CA  VAL A 144     122.202  97.658  92.610  1.00  0.88           C  
ATOM   2362  C   VAL A 144     121.544  98.207  91.321  1.00  0.88           C  
ATOM   2363  O   VAL A 144     122.179  98.305  90.268  1.00  0.88           O  
ATOM   2364  CB  VAL A 144     122.017  96.134  92.739  1.00  0.88           C  
ATOM   2365  CG1 VAL A 144     122.279  95.372  91.448  1.00  0.88           C  
ATOM   2366  CG2 VAL A 144     122.909  95.564  93.842  1.00  0.88           C  
ATOM   2367  H   VAL A 144     121.283  97.762  94.576  1.00  0.88           H  
ATOM   2368  HA  VAL A 144     123.265  97.924  92.568  1.00  0.88           H  
ATOM   2369  HB  VAL A 144     120.979  95.931  93.007  1.00  0.88           H  
ATOM   2370 HG11 VAL A 144     121.563  95.653  90.671  1.00  0.88           H  
ATOM   2371 HG12 VAL A 144     123.293  95.551  91.081  1.00  0.88           H  
ATOM   2372 HG13 VAL A 144     122.158  94.297  91.609  1.00  0.88           H  
ATOM   2373 HG21 VAL A 144     123.966  95.691  93.594  1.00  0.88           H  
ATOM   2374 HG22 VAL A 144     122.734  96.058  94.798  1.00  0.88           H  
ATOM   2375 HG23 VAL A 144     122.714  94.498  93.992  1.00  0.88           H  
ATOM   2376  N   TYR A 145     120.189  98.466  91.401  1.00  0.85           N  
ATOM   2377  CA  TYR A 145     119.466  99.046  90.272  1.00  0.85           C  
ATOM   2378  C   TYR A 145     119.747 100.558  90.128  1.00  0.85           C  
ATOM   2379  O   TYR A 145     119.930 101.081  89.023  1.00  0.85           O  
ATOM   2380  CB  TYR A 145     117.945  98.803  90.368  1.00  0.85           C  
ATOM   2381  CG  TYR A 145     117.490  97.355  90.308  1.00  0.85           C  
ATOM   2382  CD1 TYR A 145     118.183  96.381  89.572  1.00  0.85           C  
ATOM   2383  CD2 TYR A 145     116.308  96.974  90.971  1.00  0.85           C  
ATOM   2384  CE1 TYR A 145     117.733  95.060  89.537  1.00  0.85           C  
ATOM   2385  CE2 TYR A 145     115.851  95.650  90.930  1.00  0.85           C  
ATOM   2386  CZ  TYR A 145     116.576  94.703  90.215  1.00  0.85           C  
ATOM   2387  OH  TYR A 145     116.200  93.393  90.156  1.00  0.85           O  
ATOM   2388  H   TYR A 145     119.686  98.193  92.256  1.00  0.85           H  
ATOM   2389  HA  TYR A 145     119.867  98.596  89.356  1.00  0.85           H  
ATOM   2390  HB2 TYR A 145     117.443  99.335  89.549  1.00  0.85           H  
ATOM   2391  HB3 TYR A 145     117.577  99.249  91.301  1.00  0.85           H  
ATOM   2392  HD1 TYR A 145     119.086  96.625  89.020  1.00  0.85           H  
ATOM   2393  HD2 TYR A 145     115.742  97.708  91.542  1.00  0.85           H  
ATOM   2394  HE1 TYR A 145     118.294  94.307  88.993  1.00  0.85           H  
ATOM   2395  HE2 TYR A 145     114.946  95.373  91.465  1.00  0.85           H  
ATOM   2396  HH  TYR A 145     115.466  93.227  90.796  1.00  0.85           H  
ATOM   2397  N   ALA A 146     119.676 101.319  91.282  1.00  0.89           N  
ATOM   2398  CA  ALA A 146     119.853 102.773  91.245  1.00  0.89           C  
ATOM   2399  C   ALA A 146     121.228 103.152  90.678  1.00  0.89           C  
ATOM   2400  O   ALA A 146     121.452 104.215  90.101  1.00  0.89           O  
ATOM   2401  CB  ALA A 146     119.698 103.397  92.624  1.00  0.89           C  
ATOM   2402  H   ALA A 146     119.462 100.875  92.186  1.00  0.89           H  
ATOM   2403  HA  ALA A 146     119.091 103.165  90.574  1.00  0.89           H  
ATOM   2404  HB1 ALA A 146     118.699 103.208  93.029  1.00  0.89           H  
ATOM   2405  HB2 ALA A 146     120.432 102.993  93.330  1.00  0.89           H  
ATOM   2406  HB3 ALA A 146     119.845 104.482  92.581  1.00  0.89           H  
ATOM   2407  N   ASN A 147     122.219 102.218  90.922  1.00  0.86           N  
ATOM   2408  CA  ASN A 147     123.585 102.345  90.415  1.00  0.86           C  
ATOM   2409  C   ASN A 147     123.707 102.236  88.872  1.00  0.86           C  
ATOM   2410  O   ASN A 147     124.795 102.381  88.310  1.00  0.86           O  
ATOM   2411  CB  ASN A 147     124.521 101.335  91.089  1.00  0.86           C  
ATOM   2412  CG  ASN A 147     124.865 101.562  92.557  1.00  0.86           C  
ATOM   2413  ND2 ASN A 147     124.308 102.639  93.183  1.00  0.86           N  
ATOM   2414  OD1 ASN A 147     125.617 100.794  93.162  1.00  0.86           O  
ATOM   2415  H   ASN A 147     121.991 101.411  91.523  1.00  0.86           H  
ATOM   2416  HA  ASN A 147     123.909 103.369  90.639  1.00  0.86           H  
ATOM   2417  HB2 ASN A 147     125.484 101.317  90.564  1.00  0.86           H  
ATOM   2418  HB3 ASN A 147     124.096 100.327  91.011  1.00  0.86           H  
ATOM   2419 HD21 ASN A 147     124.564 102.816  94.146  1.00  0.86           H  
ATOM   2420 HD22 ASN A 147     123.635 103.265  92.756  1.00  0.86           H  
ATOM   2421  N   LEU A 148     122.522 102.044  88.181  1.00  0.90           N  
ATOM   2422  CA  LEU A 148     122.436 102.207  86.731  1.00  0.90           C  
ATOM   2423  C   LEU A 148     121.903 103.605  86.342  1.00  0.90           C  
ATOM   2424  O   LEU A 148     121.789 103.955  85.160  1.00  0.90           O  
ATOM   2425  CB  LEU A 148     121.553 101.136  86.078  1.00  0.90           C  
ATOM   2426  CG  LEU A 148     122.018  99.686  86.310  1.00  0.90           C  
ATOM   2427  CD1 LEU A 148     121.046  98.721  85.623  1.00  0.90           C  
ATOM   2428  CD2 LEU A 148     123.437  99.449  85.795  1.00  0.90           C  
ATOM   2429  H   LEU A 148     121.668 101.785  88.687  1.00  0.90           H  
ATOM   2430  HA  LEU A 148     123.447 102.167  86.310  1.00  0.90           H  
ATOM   2431  HB2 LEU A 148     121.503 101.323  84.997  1.00  0.90           H  
ATOM   2432  HB3 LEU A 148     120.523 101.244  86.444  1.00  0.90           H  
ATOM   2433  HG  LEU A 148     122.001  99.468  87.385  1.00  0.90           H  
ATOM   2434 HD11 LEU A 148     120.032  98.844  86.019  1.00  0.90           H  
ATOM   2435 HD12 LEU A 148     121.013  98.894  84.542  1.00  0.90           H  
ATOM   2436 HD13 LEU A 148     121.344  97.681  85.787  1.00  0.90           H  
ATOM   2437 HD21 LEU A 148     123.521  99.690  84.730  1.00  0.90           H  
ATOM   2438 HD22 LEU A 148     124.170 100.052  86.340  1.00  0.90           H  
ATOM   2439 HD23 LEU A 148     123.726  98.404  85.931  1.00  0.90           H  
ATOM   2440  N   GLY A 149     121.577 104.434  87.398  1.00  0.86           N  
ATOM   2441  CA  GLY A 149     120.905 105.700  87.212  1.00  0.86           C  
ATOM   2442  C   GLY A 149     121.708 106.558  86.260  1.00  0.86           C  
ATOM   2443  O   GLY A 149     121.189 107.052  85.261  1.00  0.86           O  
ATOM   2444  H   GLY A 149     121.746 104.132  88.366  1.00  0.86           H  
ATOM   2445  HA2 GLY A 149     120.812 106.203  88.178  1.00  0.86           H  
ATOM   2446  HA3 GLY A 149     119.916 105.507  86.790  1.00  0.86           H  
ATOM   2447  N   GLU A 150     123.051 106.698  86.554  1.00  0.80           N  
ATOM   2448  CA  GLU A 150     123.909 107.580  85.752  1.00  0.80           C  
ATOM   2449  C   GLU A 150     124.503 106.884  84.504  1.00  0.80           C  
ATOM   2450  O   GLU A 150     125.427 107.371  83.854  1.00  0.80           O  
ATOM   2451  CB  GLU A 150     124.956 108.257  86.649  1.00  0.80           C  
ATOM   2452  CG  GLU A 150     125.386 109.659  86.209  1.00  0.80           C  
ATOM   2453  CD  GLU A 150     124.331 110.737  86.366  1.00  0.80           C  
ATOM   2454  OE1 GLU A 150     123.136 110.469  86.033  1.00  0.80           O  
ATOM   2455  OE2 GLU A 150     124.700 111.891  86.758  1.00  0.80           O1-
ATOM   2456  H   GLU A 150     123.443 106.165  87.328  1.00  0.80           H  
ATOM   2457  HA  GLU A 150     123.243 108.327  85.317  1.00  0.80           H  
ATOM   2458  HB2 GLU A 150     125.846 107.618  86.708  1.00  0.80           H  
ATOM   2459  HB3 GLU A 150     124.565 108.338  87.673  1.00  0.80           H  
ATOM   2460  HG2 GLU A 150     125.708 109.652  85.162  1.00  0.80           H  
ATOM   2461  HG3 GLU A 150     126.259 109.953  86.805  1.00  0.80           H  
ATOM   2462  N   ARG A 151     123.788 105.786  84.061  1.00  0.81           N  
ATOM   2463  CA  ARG A 151     123.936 105.206  82.725  1.00  0.81           C  
ATOM   2464  C   ARG A 151     122.643 105.497  81.950  1.00  0.81           C  
ATOM   2465  O   ARG A 151     122.630 106.026  80.837  1.00  0.81           O  
ATOM   2466  CB  ARG A 151     124.202 103.711  82.834  1.00  0.81           C  
ATOM   2467  CG  ARG A 151     124.240 103.021  81.470  1.00  0.81           C  
ATOM   2468  CD  ARG A 151     124.751 101.600  81.619  1.00  0.81           C  
ATOM   2469  NE  ARG A 151     126.126 101.616  82.125  1.00  0.81           N  
ATOM   2470  CZ  ARG A 151     127.225 101.732  81.333  1.00  0.81           C  
ATOM   2471  NH1 ARG A 151     127.154 101.917  79.996  1.00  0.81           N  
ATOM   2472  NH2 ARG A 151     128.453 101.698  81.893  1.00  0.81           N1+
ATOM   2473  H   ARG A 151     123.101 105.380  84.697  1.00  0.81           H  
ATOM   2474  HA  ARG A 151     124.759 105.702  82.199  1.00  0.81           H  
ATOM   2475  HB2 ARG A 151     123.446 103.213  83.451  1.00  0.81           H  
ATOM   2476  HB3 ARG A 151     125.154 103.579  83.364  1.00  0.81           H  
ATOM   2477  HG2 ARG A 151     124.891 103.586  80.794  1.00  0.81           H  
ATOM   2478  HG3 ARG A 151     123.240 102.997  81.025  1.00  0.81           H  
ATOM   2479  HD2 ARG A 151     124.716 101.045  80.678  1.00  0.81           H  
ATOM   2480  HD3 ARG A 151     124.142 101.038  82.337  1.00  0.81           H  
ATOM   2481  HE  ARG A 151     126.274 101.463  83.116  1.00  0.81           H  
ATOM   2482 HH11 ARG A 151     127.991 101.915  79.425  1.00  0.81           H  
ATOM   2483 HH12 ARG A 151     126.273 102.133  79.490  1.00  0.81           H  
ATOM   2484 HH21 ARG A 151     129.271 101.577  81.306  1.00  0.81           H  
ATOM   2485 HH22 ARG A 151     128.586 101.564  82.886  1.00  0.81           H  
ATOM   2486  N   VAL A 152     121.493 105.097  82.601  1.00  0.90           N  
ATOM   2487  CA  VAL A 152     120.173 105.307  82.018  1.00  0.90           C  
ATOM   2488  C   VAL A 152     119.894 106.819  81.906  1.00  0.90           C  
ATOM   2489  O   VAL A 152     119.130 107.257  81.041  1.00  0.90           O  
ATOM   2490  CB  VAL A 152     119.092 104.563  82.834  1.00  0.90           C  
ATOM   2491  CG1 VAL A 152     117.670 104.890  82.369  1.00  0.90           C  
ATOM   2492  CG2 VAL A 152     119.298 103.045  82.740  1.00  0.90           C  
ATOM   2493  H   VAL A 152     121.562 104.634  83.516  1.00  0.90           H  
ATOM   2494  HA  VAL A 152     120.209 104.919  80.991  1.00  0.90           H  
ATOM   2495  HB  VAL A 152     119.174 104.852  83.890  1.00  0.90           H  
ATOM   2496 HG11 VAL A 152     117.420 105.937  82.563  1.00  0.90           H  
ATOM   2497 HG12 VAL A 152     117.550 104.699  81.298  1.00  0.90           H  
ATOM   2498 HG13 VAL A 152     116.934 104.281  82.905  1.00  0.90           H  
ATOM   2499 HG21 VAL A 152     119.227 102.702  81.702  1.00  0.90           H  
ATOM   2500 HG22 VAL A 152     120.275 102.742  83.128  1.00  0.90           H  
ATOM   2501 HG23 VAL A 152     118.538 102.514  83.321  1.00  0.90           H  
ATOM   2502  N   ARG A 153     120.453 107.637  82.862  1.00  0.82           N  
ATOM   2503  CA  ARG A 153     120.321 109.089  82.768  1.00  0.82           C  
ATOM   2504  C   ARG A 153     121.315 109.693  81.760  1.00  0.82           C  
ATOM   2505  O   ARG A 153     121.101 110.788  81.232  1.00  0.82           O  
ATOM   2506  CB  ARG A 153     120.505 109.755  84.125  1.00  0.82           C  
ATOM   2507  CG  ARG A 153     119.940 111.179  84.192  1.00  0.82           C  
ATOM   2508  CD  ARG A 153     120.182 111.781  85.567  1.00  0.82           C  
ATOM   2509  NE  ARG A 153     121.588 112.157  85.729  1.00  0.82           N  
ATOM   2510  CZ  ARG A 153     122.089 113.410  85.717  1.00  0.82           C  
ATOM   2511  NH1 ARG A 153     121.345 114.462  85.311  1.00  0.82           N  
ATOM   2512  NH2 ARG A 153     123.344 113.664  86.121  1.00  0.82           N1+
ATOM   2513  H   ARG A 153     120.928 107.240  83.685  1.00  0.82           H  
ATOM   2514  HA  ARG A 153     119.313 109.297  82.393  1.00  0.82           H  
ATOM   2515  HB2 ARG A 153     121.569 109.762  84.365  1.00  0.82           H  
ATOM   2516  HB3 ARG A 153     120.004 109.163  84.897  1.00  0.82           H  
ATOM   2517  HG2 ARG A 153     118.864 111.150  83.990  1.00  0.82           H  
ATOM   2518  HG3 ARG A 153     120.397 111.819  83.431  1.00  0.82           H  
ATOM   2519  HD2 ARG A 153     119.955 111.064  86.363  1.00  0.82           H  
ATOM   2520  HD3 ARG A 153     119.541 112.644  85.754  1.00  0.82           H  
ATOM   2521  HE  ARG A 153     122.284 111.369  85.929  1.00  0.82           H  
ATOM   2522 HH11 ARG A 153     121.780 115.370  85.204  1.00  0.82           H  
ATOM   2523 HH12 ARG A 153     120.446 114.310  84.845  1.00  0.82           H  
ATOM   2524 HH21 ARG A 153     123.721 114.618  86.248  1.00  0.82           H  
ATOM   2525 HH22 ARG A 153     123.985 112.886  86.467  1.00  0.82           H  
ATOM   2526  N   GLN A 154     122.481 108.988  81.525  1.00  0.85           N  
ATOM   2527  CA  GLN A 154     123.435 109.478  80.525  1.00  0.85           C  
ATOM   2528  C   GLN A 154     122.763 109.308  79.145  1.00  0.85           C  
ATOM   2529  O   GLN A 154     122.924 110.113  78.229  1.00  0.85           O  
ATOM   2530  CB  GLN A 154     124.778 108.758  80.629  1.00  0.85           C  
ATOM   2531  CG  GLN A 154     125.893 109.378  79.780  1.00  0.85           C  
ATOM   2532  CD  GLN A 154     126.210 110.836  80.067  1.00  0.85           C  
ATOM   2533  OE1 GLN A 154     126.299 111.668  79.165  1.00  0.85           O  
ATOM   2534  NE2 GLN A 154     126.436 111.158  81.376  1.00  0.85           N  
ATOM   2535  H   GLN A 154     122.648 108.130  82.043  1.00  0.85           H  
ATOM   2536  HA  GLN A 154     123.561 110.550  80.704  1.00  0.85           H  
ATOM   2537  HB2 GLN A 154     124.666 107.709  80.330  1.00  0.85           H  
ATOM   2538  HB3 GLN A 154     125.094 108.745  81.678  1.00  0.85           H  
ATOM   2539  HG2 GLN A 154     125.637 109.292  78.718  1.00  0.85           H  
ATOM   2540  HG3 GLN A 154     126.818 108.808  79.932  1.00  0.85           H  
ATOM   2541 HE21 GLN A 154     126.655 112.120  81.608  1.00  0.85           H  
ATOM   2542 HE22 GLN A 154     126.397 110.492  82.140  1.00  0.85           H  
ATOM   2543  N   ALA A 155     121.971 108.177  79.030  1.00  0.90           N  
ATOM   2544  CA  ALA A 155     121.125 107.977  77.868  1.00  0.90           C  
ATOM   2545  C   ALA A 155     120.100 109.111  77.705  1.00  0.90           C  
ATOM   2546  O   ALA A 155     119.881 109.627  76.604  1.00  0.90           O  
ATOM   2547  CB  ALA A 155     120.416 106.639  77.917  1.00  0.90           C  
ATOM   2548  H   ALA A 155     122.007 107.491  79.792  1.00  0.90           H  
ATOM   2549  HA  ALA A 155     121.768 108.023  76.985  1.00  0.90           H  
ATOM   2550  HB1 ALA A 155     121.130 105.811  77.866  1.00  0.90           H  
ATOM   2551  HB2 ALA A 155     119.838 106.515  78.835  1.00  0.90           H  
ATOM   2552  HB3 ALA A 155     119.714 106.556  77.085  1.00  0.90           H  
ATOM   2553  N   LEU A 156     119.416 109.491  78.846  1.00  0.89           N  
ATOM   2554  CA  LEU A 156     118.479 110.604  78.772  1.00  0.89           C  
ATOM   2555  C   LEU A 156     119.225 111.896  78.394  1.00  0.89           C  
ATOM   2556  O   LEU A 156     118.751 112.702  77.589  1.00  0.89           O  
ATOM   2557  CB  LEU A 156     117.734 110.880  80.083  1.00  0.89           C  
ATOM   2558  CG  LEU A 156     116.634 109.876  80.463  1.00  0.89           C  
ATOM   2559  CD1 LEU A 156     116.042 110.295  81.813  1.00  0.89           C  
ATOM   2560  CD2 LEU A 156     115.520 109.801  79.418  1.00  0.89           C  
ATOM   2561  H   LEU A 156     119.542 108.972  79.717  1.00  0.89           H  
ATOM   2562  HA  LEU A 156     117.780 110.390  77.960  1.00  0.89           H  
ATOM   2563  HB2 LEU A 156     117.270 111.872  80.012  1.00  0.89           H  
ATOM   2564  HB3 LEU A 156     118.454 110.949  80.906  1.00  0.89           H  
ATOM   2565  HG  LEU A 156     117.071 108.878  80.574  1.00  0.89           H  
ATOM   2566 HD11 LEU A 156     116.803 110.270  82.599  1.00  0.89           H  
ATOM   2567 HD12 LEU A 156     115.629 111.308  81.771  1.00  0.89           H  
ATOM   2568 HD13 LEU A 156     115.234 109.625  82.110  1.00  0.89           H  
ATOM   2569 HD21 LEU A 156     115.105 110.792  79.206  1.00  0.89           H  
ATOM   2570 HD22 LEU A 156     115.882 109.374  78.478  1.00  0.89           H  
ATOM   2571 HD23 LEU A 156     114.701 109.161  79.767  1.00  0.89           H  
ATOM   2572  N   LEU A 157     120.392 112.156  79.088  1.00  0.89           N  
ATOM   2573  CA  LEU A 157     121.147 113.383  78.829  1.00  0.89           C  
ATOM   2574  C   LEU A 157     121.586 113.467  77.351  1.00  0.89           C  
ATOM   2575  O   LEU A 157     121.700 114.552  76.776  1.00  0.89           O  
ATOM   2576  CB  LEU A 157     122.395 113.501  79.716  1.00  0.89           C  
ATOM   2577  CG  LEU A 157     122.102 113.925  81.169  1.00  0.89           C  
ATOM   2578  CD1 LEU A 157     123.335 113.670  82.039  1.00  0.89           C  
ATOM   2579  CD2 LEU A 157     121.708 115.400  81.265  1.00  0.89           C  
ATOM   2580  H   LEU A 157     120.710 111.507  79.825  1.00  0.89           H  
ATOM   2581  HA  LEU A 157     120.459 114.220  78.991  1.00  0.89           H  
ATOM   2582  HB2 LEU A 157     123.095 114.225  79.277  1.00  0.89           H  
ATOM   2583  HB3 LEU A 157     122.923 112.541  79.712  1.00  0.89           H  
ATOM   2584  HG  LEU A 157     121.276 113.327  81.569  1.00  0.89           H  
ATOM   2585 HD11 LEU A 157     123.578 112.603  82.068  1.00  0.89           H  
ATOM   2586 HD12 LEU A 157     124.210 114.208  81.657  1.00  0.89           H  
ATOM   2587 HD13 LEU A 157     123.163 113.998  83.068  1.00  0.89           H  
ATOM   2588 HD21 LEU A 157     122.501 116.050  80.879  1.00  0.89           H  
ATOM   2589 HD22 LEU A 157     120.794 115.611  80.703  1.00  0.89           H  
ATOM   2590 HD23 LEU A 157     121.522 115.679  82.308  1.00  0.89           H  
ATOM   2591  N   LYS A 158     121.943 112.261  76.784  1.00  0.86           N  
ATOM   2592  CA  LYS A 158     122.347 112.125  75.393  1.00  0.86           C  
ATOM   2593  C   LYS A 158     121.146 112.272  74.436  1.00  0.86           C  
ATOM   2594  O   LYS A 158     121.223 112.967  73.416  1.00  0.86           O  
ATOM   2595  CB  LYS A 158     123.008 110.764  75.146  1.00  0.86           C  
ATOM   2596  CG  LYS A 158     124.454 110.654  75.662  1.00  0.86           C  
ATOM   2597  CD  LYS A 158     125.455 110.777  74.518  1.00  0.86           C  
ATOM   2598  CE  LYS A 158     126.890 110.487  74.933  1.00  0.86           C  
ATOM   2599  NZ  LYS A 158     127.715 110.375  73.707  1.00  0.86           N1+
ATOM   2600  H   LYS A 158     121.951 111.416  77.368  1.00  0.86           H  
ATOM   2601  HA  LYS A 158     123.043 112.940  75.161  1.00  0.86           H  
ATOM   2602  HB2 LYS A 158     122.977 110.531  74.076  1.00  0.86           H  
ATOM   2603  HB3 LYS A 158     122.410 109.983  75.630  1.00  0.86           H  
ATOM   2604  HG2 LYS A 158     124.582 109.666  76.122  1.00  0.86           H  
ATOM   2605  HG3 LYS A 158     124.664 111.398  76.438  1.00  0.86           H  
ATOM   2606  HD2 LYS A 158     125.397 111.789  74.101  1.00  0.86           H  
ATOM   2607  HD3 LYS A 158     125.165 110.073  73.729  1.00  0.86           H  
ATOM   2608  HE2 LYS A 158     126.983 109.534  75.462  1.00  0.86           H  
ATOM   2609  HE3 LYS A 158     127.312 111.293  75.539  1.00  0.86           H  
ATOM   2610  HZ1 LYS A 158     127.402 109.566  73.099  1.00  0.86           H  
ATOM   2611  HZ2 LYS A 158     127.706 111.217  73.070  1.00  0.86           H  
ATOM   2612  HZ3 LYS A 158     128.703 110.202  73.913  1.00  0.86           H  
ATOM   2613  N   THR A 159     120.030 111.502  74.696  1.00  0.89           N  
ATOM   2614  CA  THR A 159     118.925 111.435  73.732  1.00  0.89           C  
ATOM   2615  C   THR A 159     118.211 112.783  73.540  1.00  0.89           C  
ATOM   2616  O   THR A 159     117.600 113.057  72.503  1.00  0.89           O  
ATOM   2617  CB  THR A 159     117.914 110.318  74.050  1.00  0.89           C  
ATOM   2618  OG1 THR A 159     117.284 109.877  72.835  1.00  0.89           O  
ATOM   2619  CG2 THR A 159     116.833 110.710  75.051  1.00  0.89           C  
ATOM   2620  H   THR A 159     119.993 110.924  75.548  1.00  0.89           H  
ATOM   2621  HA  THR A 159     119.396 111.213  72.766  1.00  0.89           H  
ATOM   2622  HB  THR A 159     118.461 109.450  74.435  1.00  0.89           H  
ATOM   2623 HG21 THR A 159     117.255 111.193  75.933  1.00  0.89           H  
ATOM   2624 HG22 THR A 159     116.090 111.377  74.600  1.00  0.89           H  
ATOM   2625 HG23 THR A 159     116.283 109.824  75.385  1.00  0.89           H  
ATOM   2626  HG1 THR A 159     116.689 109.139  73.104  1.00  0.89           H  
ATOM   2627  N   VAL A 160     118.271 113.647  74.621  1.00  0.87           N  
ATOM   2628  CA  VAL A 160     117.691 114.984  74.523  1.00  0.87           C  
ATOM   2629  C   VAL A 160     118.465 115.754  73.433  1.00  0.87           C  
ATOM   2630  O   VAL A 160     117.885 116.511  72.649  1.00  0.87           O  
ATOM   2631  CB  VAL A 160     117.712 115.706  75.885  1.00  0.87           C  
ATOM   2632  CG1 VAL A 160     117.461 117.214  75.767  1.00  0.87           C  
ATOM   2633  CG2 VAL A 160     116.649 115.109  76.815  1.00  0.87           C  
ATOM   2634  H   VAL A 160     118.714 113.322  75.484  1.00  0.87           H  
ATOM   2635  HA  VAL A 160     116.660 114.872  74.162  1.00  0.87           H  
ATOM   2636  HB  VAL A 160     118.695 115.565  76.353  1.00  0.87           H  
ATOM   2637 HG11 VAL A 160     118.269 117.713  75.222  1.00  0.87           H  
ATOM   2638 HG12 VAL A 160     116.518 117.419  75.249  1.00  0.87           H  
ATOM   2639 HG13 VAL A 160     117.411 117.677  76.758  1.00  0.87           H  
ATOM   2640 HG21 VAL A 160     115.638 115.356  76.472  1.00  0.87           H  
ATOM   2641 HG22 VAL A 160     116.719 114.020  76.874  1.00  0.87           H  
ATOM   2642 HG23 VAL A 160     116.770 115.506  77.827  1.00  0.87           H  
ATOM   2643  N   GLN A 161     119.841 115.601  73.440  1.00  0.84           N  
ATOM   2644  CA  GLN A 161     120.666 116.344  72.499  1.00  0.84           C  
ATOM   2645  C   GLN A 161     120.486 115.747  71.098  1.00  0.84           C  
ATOM   2646  O   GLN A 161     120.532 116.458  70.091  1.00  0.84           O  
ATOM   2647  CB  GLN A 161     122.146 116.380  72.889  1.00  0.84           C  
ATOM   2648  CG  GLN A 161     122.368 117.152  74.191  1.00  0.84           C  
ATOM   2649  CD  GLN A 161     123.813 117.560  74.399  1.00  0.84           C  
ATOM   2650  OE1 GLN A 161     124.597 117.814  73.489  1.00  0.84           O  
ATOM   2651  NE2 GLN A 161     124.173 117.690  75.716  1.00  0.84           N  
ATOM   2652  H   GLN A 161     120.267 114.938  74.084  1.00  0.84           H  
ATOM   2653  HA  GLN A 161     120.274 117.368  72.453  1.00  0.84           H  
ATOM   2654  HB2 GLN A 161     122.714 116.845  72.073  1.00  0.84           H  
ATOM   2655  HB3 GLN A 161     122.548 115.365  72.994  1.00  0.84           H  
ATOM   2656  HG2 GLN A 161     122.027 116.552  75.041  1.00  0.84           H  
ATOM   2657  HG3 GLN A 161     121.783 118.079  74.190  1.00  0.84           H  
ATOM   2658 HE21 GLN A 161     123.551 117.490  76.495  1.00  0.84           H  
ATOM   2659 HE22 GLN A 161     125.114 118.006  75.932  1.00  0.84           H  
ATOM   2660  N   PHE A 162     120.347 114.373  71.027  1.00  0.89           N  
ATOM   2661  CA  PHE A 162     120.080 113.756  69.735  1.00  0.89           C  
ATOM   2662  C   PHE A 162     118.737 114.249  69.189  1.00  0.89           C  
ATOM   2663  O   PHE A 162     118.622 114.585  68.004  1.00  0.89           O  
ATOM   2664  CB  PHE A 162     120.073 112.233  69.801  1.00  0.89           C  
ATOM   2665  CG  PHE A 162     119.854 111.614  68.441  1.00  0.89           C  
ATOM   2666  CD1 PHE A 162     120.882 111.605  67.493  1.00  0.89           C  
ATOM   2667  CD2 PHE A 162     118.607 111.071  68.102  1.00  0.89           C  
ATOM   2668  CE1 PHE A 162     120.669 111.046  66.235  1.00  0.89           C  
ATOM   2669  CE2 PHE A 162     118.408 110.485  66.854  1.00  0.89           C  
ATOM   2670  CZ  PHE A 162     119.436 110.481  65.918  1.00  0.89           C  
ATOM   2671  H   PHE A 162     120.451 113.819  71.883  1.00  0.89           H  
ATOM   2672  HA  PHE A 162     120.854 114.108  69.044  1.00  0.89           H  
ATOM   2673  HB2 PHE A 162     119.298 111.882  70.493  1.00  0.89           H  
ATOM   2674  HB3 PHE A 162     121.023 111.868  70.210  1.00  0.89           H  
ATOM   2675  HD1 PHE A 162     121.850 112.039  67.726  1.00  0.89           H  
ATOM   2676  HD2 PHE A 162     117.785 111.082  68.816  1.00  0.89           H  
ATOM   2677  HE1 PHE A 162     121.469 111.050  65.501  1.00  0.89           H  
ATOM   2678  HE2 PHE A 162     117.448 110.034  66.618  1.00  0.89           H  
ATOM   2679  HZ  PHE A 162     119.284 110.039  64.938  1.00  0.89           H  
ATOM   2680  N   CYS A 163     117.654 114.227  70.055  1.00  0.90           N  
ATOM   2681  CA  CYS A 163     116.330 114.581  69.547  1.00  0.90           C  
ATOM   2682  C   CYS A 163     116.371 116.015  68.984  1.00  0.90           C  
ATOM   2683  O   CYS A 163     115.718 116.331  67.989  1.00  0.90           O  
ATOM   2684  CB  CYS A 163     115.223 114.489  70.592  1.00  0.90           C  
ATOM   2685  SG  CYS A 163     114.854 112.782  71.116  1.00  0.90           S  
ATOM   2686  H   CYS A 163     117.770 113.921  71.033  1.00  0.90           H  
ATOM   2687  HA  CYS A 163     116.119 113.915  68.699  1.00  0.90           H  
ATOM   2688  HB2 CYS A 163     114.299 114.896  70.177  1.00  0.90           H  
ATOM   2689  HB3 CYS A 163     115.477 115.071  71.485  1.00  0.90           H  
ATOM   2690  HG  CYS A 163     115.986 112.597  71.826  1.00  0.90           H  
ATOM   2691  N   ASP A 164     117.136 116.928  69.685  1.00  0.87           N  
ATOM   2692  CA  ASP A 164     117.289 118.310  69.220  1.00  0.87           C  
ATOM   2693  C   ASP A 164     118.131 118.408  67.940  1.00  0.87           C  
ATOM   2694  O   ASP A 164     117.811 119.145  67.002  1.00  0.87           O  
ATOM   2695  CB  ASP A 164     117.925 119.197  70.277  1.00  0.87           C  
ATOM   2696  CG  ASP A 164     116.906 119.773  71.223  1.00  0.87           C  
ATOM   2697  OD1 ASP A 164     115.692 119.811  70.871  1.00  0.87           O  
ATOM   2698  OD2 ASP A 164     117.356 120.223  72.323  1.00  0.87           O1-
ATOM   2699  H   ASP A 164     117.579 116.638  70.561  1.00  0.87           H  
ATOM   2700  HA  ASP A 164     116.293 118.653  68.928  1.00  0.87           H  
ATOM   2701  HB2 ASP A 164     118.425 120.057  69.813  1.00  0.87           H  
ATOM   2702  HB3 ASP A 164     118.689 118.653  70.845  1.00  0.87           H  
ATOM   2703  N   ALA A 165     119.313 117.697  67.941  1.00  0.87           N  
ATOM   2704  CA  ALA A 165     120.190 117.757  66.780  1.00  0.87           C  
ATOM   2705  C   ALA A 165     119.461 117.206  65.548  1.00  0.87           C  
ATOM   2706  O   ALA A 165     119.609 117.706  64.432  1.00  0.87           O  
ATOM   2707  CB  ALA A 165     121.475 116.982  67.003  1.00  0.87           C  
ATOM   2708  H   ALA A 165     119.585 117.143  68.763  1.00  0.87           H  
ATOM   2709  HA  ALA A 165     120.415 118.814  66.591  1.00  0.87           H  
ATOM   2710  HB1 ALA A 165     122.034 117.399  67.846  1.00  0.87           H  
ATOM   2711  HB2 ALA A 165     121.271 115.928  67.216  1.00  0.87           H  
ATOM   2712  HB3 ALA A 165     122.114 117.023  66.115  1.00  0.87           H  
ATOM   2713  N   MET A 166     118.686 116.087  65.763  1.00  0.87           N  
ATOM   2714  CA  MET A 166     117.886 115.497  64.692  1.00  0.87           C  
ATOM   2715  C   MET A 166     116.792 116.490  64.242  1.00  0.87           C  
ATOM   2716  O   MET A 166     116.474 116.600  63.052  1.00  0.87           O  
ATOM   2717  CB  MET A 166     117.262 114.192  65.185  1.00  0.87           C  
ATOM   2718  CG  MET A 166     116.453 113.482  64.109  1.00  0.87           C  
ATOM   2719  SD  MET A 166     115.812 111.945  64.819  1.00  0.87           S  
ATOM   2720  CE  MET A 166     114.484 111.613  63.645  1.00  0.87           C  
ATOM   2721  H   MET A 166     118.686 115.637  66.691  1.00  0.87           H  
ATOM   2722  HA  MET A 166     118.552 115.315  63.841  1.00  0.87           H  
ATOM   2723  HB2 MET A 166     116.621 114.397  66.053  1.00  0.87           H  
ATOM   2724  HB3 MET A 166     118.069 113.535  65.536  1.00  0.87           H  
ATOM   2725  HG2 MET A 166     117.086 113.237  63.253  1.00  0.87           H  
ATOM   2726  HG3 MET A 166     115.616 114.102  63.777  1.00  0.87           H  
ATOM   2727  HE1 MET A 166     113.749 112.420  63.662  1.00  0.87           H  
ATOM   2728  HE2 MET A 166     114.885 111.494  62.637  1.00  0.87           H  
ATOM   2729  HE3 MET A 166     113.984 110.687  63.935  1.00  0.87           H  
ATOM   2730  N   ARG A 167     116.135 117.159  65.262  1.00  0.83           N  
ATOM   2731  CA  ARG A 167     115.075 118.121  64.967  1.00  0.83           C  
ATOM   2732  C   ARG A 167     115.635 119.290  64.135  1.00  0.83           C  
ATOM   2733  O   ARG A 167     114.978 119.803  63.226  1.00  0.83           O  
ATOM   2734  CB  ARG A 167     114.438 118.630  66.270  1.00  0.83           C  
ATOM   2735  CG  ARG A 167     113.378 119.718  66.109  1.00  0.83           C  
ATOM   2736  CD  ARG A 167     112.201 119.264  65.263  1.00  0.83           C  
ATOM   2737  NE  ARG A 167     111.250 120.363  65.076  1.00  0.83           N  
ATOM   2738  CZ  ARG A 167     110.489 120.497  63.958  1.00  0.83           C  
ATOM   2739  NH1 ARG A 167     110.434 119.524  63.032  1.00  0.83           N  
ATOM   2740  NH2 ARG A 167     109.807 121.646  63.754  1.00  0.83           N1+
ATOM   2741  H   ARG A 167     116.361 116.947  66.239  1.00  0.83           H  
ATOM   2742  HA  ARG A 167     114.339 117.592  64.350  1.00  0.83           H  
ATOM   2743  HB2 ARG A 167     115.215 119.028  66.929  1.00  0.83           H  
ATOM   2744  HB3 ARG A 167     113.988 117.781  66.799  1.00  0.83           H  
ATOM   2745  HG2 ARG A 167     113.823 120.621  65.673  1.00  0.83           H  
ATOM   2746  HG3 ARG A 167     113.014 120.019  67.098  1.00  0.83           H  
ATOM   2747  HD2 ARG A 167     111.678 118.429  65.739  1.00  0.83           H  
ATOM   2748  HD3 ARG A 167     112.577 118.963  64.286  1.00  0.83           H  
ATOM   2749  HE  ARG A 167     111.258 121.141  65.722  1.00  0.83           H  
ATOM   2750 HH11 ARG A 167     110.999 118.656  63.053  1.00  0.83           H  
ATOM   2751 HH12 ARG A 167     109.832 119.582  62.200  1.00  0.83           H  
ATOM   2752 HH21 ARG A 167     109.845 122.404  64.418  1.00  0.83           H  
ATOM   2753 HH22 ARG A 167     109.626 121.868  62.765  1.00  0.83           H  
ATOM   2754  N   ASN A 168     116.860 119.776  64.545  1.00  0.83           N  
ATOM   2755  CA  ASN A 168     117.506 120.884  63.847  1.00  0.83           C  
ATOM   2756  C   ASN A 168     118.110 120.456  62.498  1.00  0.83           C  
ATOM   2757  O   ASN A 168     118.206 121.257  61.565  1.00  0.83           O  
ATOM   2758  CB  ASN A 168     118.556 121.560  64.721  1.00  0.83           C  
ATOM   2759  CG  ASN A 168     117.890 122.566  65.634  1.00  0.83           C  
ATOM   2760  OD1 ASN A 168     117.025 123.352  65.257  1.00  0.83           O  
ATOM   2761  ND2 ASN A 168     118.350 122.572  66.924  1.00  0.83           N  
ATOM   2762  H   ASN A 168     117.315 119.353  65.370  1.00  0.83           H  
ATOM   2763  HA  ASN A 168     116.708 121.590  63.581  1.00  0.83           H  
ATOM   2764  HB2 ASN A 168     119.273 122.123  64.111  1.00  0.83           H  
ATOM   2765  HB3 ASN A 168     119.132 120.828  65.296  1.00  0.83           H  
ATOM   2766 HD21 ASN A 168     117.956 123.236  67.580  1.00  0.83           H  
ATOM   2767 HD22 ASN A 168     119.072 121.945  67.266  1.00  0.83           H  
ATOM   2768  N   ALA A 169     118.638 119.181  62.432  1.00  0.87           N  
ATOM   2769  CA  ALA A 169     119.131 118.635  61.161  1.00  0.87           C  
ATOM   2770  C   ALA A 169     117.984 118.394  60.155  1.00  0.87           C  
ATOM   2771  O   ALA A 169     118.190 118.213  58.955  1.00  0.87           O  
ATOM   2772  CB  ALA A 169     119.888 117.330  61.364  1.00  0.87           C  
ATOM   2773  H   ALA A 169     118.744 118.610  63.281  1.00  0.87           H  
ATOM   2774  HA  ALA A 169     119.796 119.385  60.717  1.00  0.87           H  
ATOM   2775  HB1 ALA A 169     120.754 117.475  62.017  1.00  0.87           H  
ATOM   2776  HB2 ALA A 169     119.246 116.566  61.816  1.00  0.87           H  
ATOM   2777  HB3 ALA A 169     120.247 116.932  60.410  1.00  0.87           H  
ATOM   2778  N   GLY A 170     116.727 118.305  60.733  1.00  0.88           N  
ATOM   2779  CA  GLY A 170     115.501 118.344  59.960  1.00  0.88           C  
ATOM   2780  C   GLY A 170     114.876 117.008  59.590  1.00  0.88           C  
ATOM   2781  O   GLY A 170     113.943 116.921  58.786  1.00  0.88           O  
ATOM   2782  H   GLY A 170     116.676 118.213  61.748  1.00  0.88           H  
ATOM   2783  HA2 GLY A 170     115.731 118.845  59.021  1.00  0.88           H  
ATOM   2784  HA3 GLY A 170     114.768 118.923  60.528  1.00  0.88           H  
ATOM   2785  N   ILE A 171     115.390 115.932  60.263  1.00  0.87           N  
ATOM   2786  CA  ILE A 171     115.188 114.553  59.816  1.00  0.87           C  
ATOM   2787  C   ILE A 171     113.936 114.011  60.520  1.00  0.87           C  
ATOM   2788  O   ILE A 171     113.679 114.267  61.696  1.00  0.87           O  
ATOM   2789  CB  ILE A 171     116.482 113.745  60.085  1.00  0.87           C  
ATOM   2790  CG1 ILE A 171     117.646 114.318  59.234  1.00  0.87           C  
ATOM   2791  CG2 ILE A 171     116.325 112.245  59.822  1.00  0.87           C  
ATOM   2792  CD1 ILE A 171     119.018 113.831  59.669  1.00  0.87           C  
ATOM   2793  H   ILE A 171     115.929 116.124  61.115  1.00  0.87           H  
ATOM   2794  HA  ILE A 171     114.989 114.572  58.739  1.00  0.87           H  
ATOM   2795  HB  ILE A 171     116.741 113.868  61.143  1.00  0.87           H  
ATOM   2796 HG12 ILE A 171     117.661 115.411  59.297  1.00  0.87           H  
ATOM   2797 HG13 ILE A 171     117.497 114.072  58.177  1.00  0.87           H  
ATOM   2798 HG21 ILE A 171     115.490 111.818  60.382  1.00  0.87           H  
ATOM   2799 HG22 ILE A 171     116.169 112.042  58.760  1.00  0.87           H  
ATOM   2800 HG23 ILE A 171     117.221 111.699  60.132  1.00  0.87           H  
ATOM   2801 HD11 ILE A 171     119.192 114.087  60.717  1.00  0.87           H  
ATOM   2802 HD12 ILE A 171     119.127 112.751  59.548  1.00  0.87           H  
ATOM   2803 HD13 ILE A 171     119.798 114.312  59.070  1.00  0.87           H  
ATOM   2804  N   VAL A 172     113.143 113.184  59.734  1.00  0.90           N  
ATOM   2805  CA  VAL A 172     111.947 112.540  60.263  1.00  0.90           C  
ATOM   2806  C   VAL A 172     112.286 111.057  60.408  1.00  0.90           C  
ATOM   2807  O   VAL A 172     112.845 110.393  59.534  1.00  0.90           O  
ATOM   2808  CB  VAL A 172     110.663 112.835  59.458  1.00  0.90           C  
ATOM   2809  CG1 VAL A 172     110.678 112.319  58.024  1.00  0.90           C  
ATOM   2810  CG2 VAL A 172     109.416 112.293  60.169  1.00  0.90           C  
ATOM   2811  H   VAL A 172     113.418 112.958  58.765  1.00  0.90           H  
ATOM   2812  HA  VAL A 172     111.791 112.942  61.267  1.00  0.90           H  
ATOM   2813  HB  VAL A 172     110.551 113.923  59.398  1.00  0.90           H  
ATOM   2814 HG11 VAL A 172     111.519 112.724  57.458  1.00  0.90           H  
ATOM   2815 HG12 VAL A 172     110.720 111.228  58.007  1.00  0.90           H  
ATOM   2816 HG13 VAL A 172     109.765 112.619  57.497  1.00  0.90           H  
ATOM   2817 HG21 VAL A 172     109.419 111.199  60.213  1.00  0.90           H  
ATOM   2818 HG22 VAL A 172     109.342 112.674  61.190  1.00  0.90           H  
ATOM   2819 HG23 VAL A 172     108.507 112.601  59.639  1.00  0.90           H  
ATOM   2820  N   GLY A 173     111.928 110.525  61.628  1.00  0.90           N  
ATOM   2821  CA  GLY A 173     112.226 109.150  61.939  1.00  0.90           C  
ATOM   2822  C   GLY A 173     111.356 108.683  63.087  1.00  0.90           C  
ATOM   2823  O   GLY A 173     110.867 109.438  63.928  1.00  0.90           O  
ATOM   2824  H   GLY A 173     111.458 111.097  62.339  1.00  0.90           H  
ATOM   2825  HA2 GLY A 173     113.275 109.083  62.235  1.00  0.90           H  
ATOM   2826  HA3 GLY A 173     112.061 108.527  61.054  1.00  0.90           H  
ATOM   2827  N   VAL A 174     111.227 107.310  63.120  1.00  0.89           N  
ATOM   2828  CA  VAL A 174     110.501 106.627  64.184  1.00  0.89           C  
ATOM   2829  C   VAL A 174     111.607 106.129  65.104  1.00  0.89           C  
ATOM   2830  O   VAL A 174     112.502 105.382  64.714  1.00  0.89           O  
ATOM   2831  CB  VAL A 174     109.640 105.464  63.659  1.00  0.89           C  
ATOM   2832  CG1 VAL A 174     108.929 104.746  64.813  1.00  0.89           C  
ATOM   2833  CG2 VAL A 174     108.595 105.958  62.653  1.00  0.89           C  
ATOM   2834  H   VAL A 174     111.693 106.724  62.428  1.00  0.89           H  
ATOM   2835  HA  VAL A 174     109.878 107.348  64.715  1.00  0.89           H  
ATOM   2836  HB  VAL A 174     110.281 104.732  63.149  1.00  0.89           H  
ATOM   2837 HG11 VAL A 174     109.645 104.310  65.515  1.00  0.89           H  
ATOM   2838 HG12 VAL A 174     108.282 105.433  65.369  1.00  0.89           H  
ATOM   2839 HG13 VAL A 174     108.308 103.927  64.435  1.00  0.89           H  
ATOM   2840 HG21 VAL A 174     107.937 106.710  63.102  1.00  0.89           H  
ATOM   2841 HG22 VAL A 174     109.070 106.403  61.773  1.00  0.89           H  
ATOM   2842 HG23 VAL A 174     107.970 105.129  62.304  1.00  0.89           H  
ATOM   2843  N   LEU A 175     111.539 106.614  66.394  1.00  0.87           N  
ATOM   2844  CA  LEU A 175     112.563 106.272  67.364  1.00  0.87           C  
ATOM   2845  C   LEU A 175     112.118 105.018  68.115  1.00  0.87           C  
ATOM   2846  O   LEU A 175     110.961 104.822  68.488  1.00  0.87           O  
ATOM   2847  CB  LEU A 175     112.862 107.383  68.376  1.00  0.87           C  
ATOM   2848  CG  LEU A 175     113.358 108.723  67.795  1.00  0.87           C  
ATOM   2849  CD1 LEU A 175     114.108 109.518  68.872  1.00  0.87           C  
ATOM   2850  CD2 LEU A 175     114.265 108.587  66.578  1.00  0.87           C  
ATOM   2851  H   LEU A 175     110.752 107.192  66.732  1.00  0.87           H  
ATOM   2852  HA  LEU A 175     113.486 106.030  66.823  1.00  0.87           H  
ATOM   2853  HB2 LEU A 175     113.598 107.007  69.095  1.00  0.87           H  
ATOM   2854  HB3 LEU A 175     111.966 107.572  68.981  1.00  0.87           H  
ATOM   2855  HG  LEU A 175     112.478 109.299  67.486  1.00  0.87           H  
ATOM   2856 HD11 LEU A 175     113.531 109.604  69.796  1.00  0.87           H  
ATOM   2857 HD12 LEU A 175     115.056 109.043  69.124  1.00  0.87           H  
ATOM   2858 HD13 LEU A 175     114.347 110.526  68.523  1.00  0.87           H  
ATOM   2859 HD21 LEU A 175     115.117 107.940  66.795  1.00  0.87           H  
ATOM   2860 HD22 LEU A 175     113.728 108.183  65.716  1.00  0.87           H  
ATOM   2861 HD23 LEU A 175     114.655 109.563  66.279  1.00  0.87           H  
ATOM   2862  N   THR A 176     113.150 104.134  68.349  1.00  0.88           N  
ATOM   2863  CA  THR A 176     112.960 102.833  68.970  1.00  0.88           C  
ATOM   2864  C   THR A 176     114.194 102.649  69.874  1.00  0.88           C  
ATOM   2865  O   THR A 176     115.271 103.224  69.684  1.00  0.88           O  
ATOM   2866  CB  THR A 176     112.858 101.754  67.892  1.00  0.88           C  
ATOM   2867  OG1 THR A 176     114.043 101.794  67.088  1.00  0.88           O  
ATOM   2868  CG2 THR A 176     111.662 101.919  66.962  1.00  0.88           C  
ATOM   2869  H   THR A 176     114.103 104.335  68.055  1.00  0.88           H  
ATOM   2870  HA  THR A 176     112.060 102.852  69.594  1.00  0.88           H  
ATOM   2871  HB  THR A 176     112.788 100.774  68.365  1.00  0.88           H  
ATOM   2872 HG21 THR A 176     110.721 101.945  67.519  1.00  0.88           H  
ATOM   2873 HG22 THR A 176     111.743 102.825  66.353  1.00  0.88           H  
ATOM   2874 HG23 THR A 176     111.622 101.086  66.252  1.00  0.88           H  
ATOM   2875  HG1 THR A 176     114.530 100.929  67.303  1.00  0.88           H  
ATOM   2876  N   LEU A 177     114.029 101.765  70.928  1.00  0.87           N  
ATOM   2877  CA  LEU A 177     115.029 101.648  72.011  1.00  0.87           C  
ATOM   2878  C   LEU A 177     116.236 100.764  71.626  1.00  0.87           C  
ATOM   2879  O   LEU A 177     117.117 100.450  72.430  1.00  0.87           O  
ATOM   2880  CB  LEU A 177     114.372 101.078  73.280  1.00  0.87           C  
ATOM   2881  CG  LEU A 177     113.577 102.121  74.080  1.00  0.87           C  
ATOM   2882  CD1 LEU A 177     112.598 101.417  75.017  1.00  0.87           C  
ATOM   2883  CD2 LEU A 177     114.497 103.024  74.903  1.00  0.87           C  
ATOM   2884  H   LEU A 177     113.205 101.168  70.957  1.00  0.87           H  
ATOM   2885  HA  LEU A 177     115.444 102.646  72.192  1.00  0.87           H  
ATOM   2886  HB2 LEU A 177     115.124 100.642  73.945  1.00  0.87           H  
ATOM   2887  HB3 LEU A 177     113.711 100.249  72.993  1.00  0.87           H  
ATOM   2888  HG  LEU A 177     113.001 102.743  73.388  1.00  0.87           H  
ATOM   2889 HD11 LEU A 177     111.842 100.871  74.443  1.00  0.87           H  
ATOM   2890 HD12 LEU A 177     113.113 100.696  75.660  1.00  0.87           H  
ATOM   2891 HD13 LEU A 177     112.085 102.140  75.658  1.00  0.87           H  
ATOM   2892 HD21 LEU A 177     114.972 102.467  75.717  1.00  0.87           H  
ATOM   2893 HD22 LEU A 177     115.290 103.464  74.292  1.00  0.87           H  
ATOM   2894 HD23 LEU A 177     113.929 103.845  75.352  1.00  0.87           H  
ATOM   2895  N   ASP A 178     116.209 100.347  70.325  1.00  0.88           N  
ATOM   2896  CA  ASP A 178     117.055  99.355  69.697  1.00  0.88           C  
ATOM   2897  C   ASP A 178     117.956  99.911  68.577  1.00  0.88           C  
ATOM   2898  O   ASP A 178     118.818  99.186  68.068  1.00  0.88           O  
ATOM   2899  CB  ASP A 178     116.205  98.213  69.163  1.00  0.88           C  
ATOM   2900  CG  ASP A 178     114.915  98.777  68.577  1.00  0.88           C  
ATOM   2901  OD1 ASP A 178     115.030  99.846  67.902  1.00  0.88           O  
ATOM   2902  OD2 ASP A 178     113.868  98.169  68.950  1.00  0.88           O1-
ATOM   2903  H   ASP A 178     115.497 100.751  69.715  1.00  0.88           H  
ATOM   2904  HA  ASP A 178     117.741  98.964  70.457  1.00  0.88           H  
ATOM   2905  HB2 ASP A 178     115.954  97.538  69.989  1.00  0.88           H  
ATOM   2906  HB3 ASP A 178     116.727  97.633  68.397  1.00  0.88           H  
ATOM   2907  N   ASN A 179     117.772 101.230  68.227  1.00  0.85           N  
ATOM   2908  CA  ASN A 179     118.658 101.966  67.311  1.00  0.85           C  
ATOM   2909  C   ASN A 179     119.626 102.884  68.131  1.00  0.85           C  
ATOM   2910  O   ASN A 179     120.418 103.671  67.600  1.00  0.85           O  
ATOM   2911  CB  ASN A 179     117.855 102.733  66.256  1.00  0.85           C  
ATOM   2912  CG  ASN A 179     117.587 101.926  64.991  1.00  0.85           C  
ATOM   2913  OD1 ASN A 179     117.946 100.762  64.832  1.00  0.85           O  
ATOM   2914  ND2 ASN A 179     116.896 102.621  64.025  1.00  0.85           N  
ATOM   2915  H   ASN A 179     116.969 101.707  68.636  1.00  0.85           H  
ATOM   2916  HA  ASN A 179     119.322 101.242  66.826  1.00  0.85           H  
ATOM   2917  HB2 ASN A 179     118.396 103.634  65.949  1.00  0.85           H  
ATOM   2918  HB3 ASN A 179     116.887 103.050  66.661  1.00  0.85           H  
ATOM   2919 HD21 ASN A 179     116.653 102.209  63.125  1.00  0.85           H  
ATOM   2920 HD22 ASN A 179     116.591 103.582  64.152  1.00  0.85           H  
ATOM   2921  N   GLN A 180     119.570 102.641  69.499  1.00  0.88           N  
ATOM   2922  CA  GLN A 180     120.351 103.316  70.528  1.00  0.88           C  
ATOM   2923  C   GLN A 180     120.990 102.266  71.466  1.00  0.88           C  
ATOM   2924  O   GLN A 180     120.450 101.196  71.754  1.00  0.88           O  
ATOM   2925  CB  GLN A 180     119.449 104.240  71.356  1.00  0.88           C  
ATOM   2926  CG  GLN A 180     120.244 105.341  72.047  1.00  0.88           C  
ATOM   2927  CD  GLN A 180     119.607 105.763  73.334  1.00  0.88           C  
ATOM   2928  OE1 GLN A 180     118.609 106.479  73.393  1.00  0.88           O  
ATOM   2929  NE2 GLN A 180     120.226 105.233  74.432  1.00  0.88           N  
ATOM   2930  H   GLN A 180     118.905 101.934  69.797  1.00  0.88           H  
ATOM   2931  HA  GLN A 180     121.133 103.883  70.019  1.00  0.88           H  
ATOM   2932  HB2 GLN A 180     118.884 103.650  72.090  1.00  0.88           H  
ATOM   2933  HB3 GLN A 180     118.697 104.710  70.711  1.00  0.88           H  
ATOM   2934  HG2 GLN A 180     120.358 106.211  71.402  1.00  0.88           H  
ATOM   2935  HG3 GLN A 180     121.249 105.011  72.297  1.00  0.88           H  
ATOM   2936 HE21 GLN A 180     121.045 104.613  74.416  1.00  0.88           H  
ATOM   2937 HE22 GLN A 180     119.841 105.437  75.345  1.00  0.88           H  
ATOM   2938  N   ASP A 181     122.220 102.661  71.973  1.00  0.90           N  
ATOM   2939  CA  ASP A 181     122.993 101.840  72.914  1.00  0.90           C  
ATOM   2940  C   ASP A 181     122.894 102.353  74.390  1.00  0.90           C  
ATOM   2941  O   ASP A 181     122.166 103.288  74.733  1.00  0.90           O  
ATOM   2942  CB  ASP A 181     124.426 101.655  72.400  1.00  0.90           C  
ATOM   2943  CG  ASP A 181     125.483 102.589  72.969  1.00  0.90           C  
ATOM   2944  OD1 ASP A 181     125.062 103.653  73.526  1.00  0.90           O  
ATOM   2945  OD2 ASP A 181     126.682 102.166  72.915  1.00  0.90           O1-
ATOM   2946  H   ASP A 181     122.625 103.566  71.690  1.00  0.90           H  
ATOM   2947  HA  ASP A 181     122.526 100.847  72.928  1.00  0.90           H  
ATOM   2948  HB2 ASP A 181     124.457 101.734  71.306  1.00  0.90           H  
ATOM   2949  HB3 ASP A 181     124.744 100.631  72.635  1.00  0.90           H  
ATOM   2950  N   LEU A 182     123.679 101.625  75.284  1.00  0.89           N  
ATOM   2951  CA  LEU A 182     123.768 101.875  76.723  1.00  0.89           C  
ATOM   2952  C   LEU A 182     125.096 102.511  77.186  1.00  0.89           C  
ATOM   2953  O   LEU A 182     125.391 102.565  78.386  1.00  0.89           O  
ATOM   2954  CB  LEU A 182     123.499 100.577  77.506  1.00  0.89           C  
ATOM   2955  CG  LEU A 182     122.002 100.298  77.719  1.00  0.89           C  
ATOM   2956  CD1 LEU A 182     121.801  98.848  78.151  1.00  0.89           C  
ATOM   2957  CD2 LEU A 182     121.396 101.225  78.778  1.00  0.89           C  
ATOM   2958  H   LEU A 182     124.251 100.850  74.932  1.00  0.89           H  
ATOM   2959  HA  LEU A 182     123.013 102.631  76.967  1.00  0.89           H  
ATOM   2960  HB2 LEU A 182     123.986 100.595  78.488  1.00  0.89           H  
ATOM   2961  HB3 LEU A 182     123.957  99.736  76.968  1.00  0.89           H  
ATOM   2962  HG  LEU A 182     121.471 100.445  76.771  1.00  0.89           H  
ATOM   2963 HD11 LEU A 182     122.190  98.167  77.392  1.00  0.89           H  
ATOM   2964 HD12 LEU A 182     122.309  98.633  79.097  1.00  0.89           H  
ATOM   2965 HD13 LEU A 182     120.738  98.631  78.276  1.00  0.89           H  
ATOM   2966 HD21 LEU A 182     121.886 101.092  79.748  1.00  0.89           H  
ATOM   2967 HD22 LEU A 182     121.488 102.278  78.497  1.00  0.89           H  
ATOM   2968 HD23 LEU A 182     120.330 101.013  78.909  1.00  0.89           H  
ATOM   2969  N   ASN A 183     125.793 103.191  76.206  1.00  0.87           N  
ATOM   2970  CA  ASN A 183     126.662 104.338  76.506  1.00  0.87           C  
ATOM   2971  C   ASN A 183     125.710 105.542  76.672  1.00  0.87           C  
ATOM   2972  O   ASN A 183     126.013 106.560  77.287  1.00  0.87           O  
ATOM   2973  CB  ASN A 183     127.580 104.744  75.358  1.00  0.87           C  
ATOM   2974  CG  ASN A 183     128.824 103.919  75.239  1.00  0.87           C  
ATOM   2975  OD1 ASN A 183     129.782 104.042  75.995  1.00  0.87           O  
ATOM   2976  ND2 ASN A 183     128.819 103.034  74.198  1.00  0.87           N  
ATOM   2977  H   ASN A 183     125.644 102.941  75.225  1.00  0.87           H  
ATOM   2978  HA  ASN A 183     127.192 104.164  77.448  1.00  0.87           H  
ATOM   2979  HB2 ASN A 183     127.930 105.777  75.501  1.00  0.87           H  
ATOM   2980  HB3 ASN A 183     127.050 104.753  74.403  1.00  0.87           H  
ATOM   2981 HD21 ASN A 183     129.676 102.547  73.960  1.00  0.87           H  
ATOM   2982 HD22 ASN A 183     127.980 102.788  73.628  1.00  0.87           H  
ATOM   2983  N   GLY A 184     124.586 105.424  75.876  1.00  0.91           N  
ATOM   2984  CA  GLY A 184     123.590 106.440  75.652  1.00  0.91           C  
ATOM   2985  C   GLY A 184     123.568 106.966  74.217  1.00  0.91           C  
ATOM   2986  O   GLY A 184     122.917 107.968  73.917  1.00  0.91           O  
ATOM   2987  H   GLY A 184     124.477 104.546  75.365  1.00  0.91           H  
ATOM   2988  HA2 GLY A 184     123.778 107.282  76.323  1.00  0.91           H  
ATOM   2989  HA3 GLY A 184     122.617 105.996  75.870  1.00  0.91           H  
ATOM   2990  N   ASN A 185     124.269 106.231  73.279  1.00  0.88           N  
ATOM   2991  CA  ASN A 185     124.535 106.777  71.949  1.00  0.88           C  
ATOM   2992  C   ASN A 185     123.528 106.214  70.941  1.00  0.88           C  
ATOM   2993  O   ASN A 185     123.129 105.047  70.979  1.00  0.88           O  
ATOM   2994  CB  ASN A 185     125.929 106.408  71.449  1.00  0.88           C  
ATOM   2995  CG  ASN A 185     127.032 107.171  72.143  1.00  0.88           C  
ATOM   2996  OD1 ASN A 185     126.995 108.376  72.398  1.00  0.88           O  
ATOM   2997  ND2 ASN A 185     128.138 106.411  72.427  1.00  0.88           N  
ATOM   2998  H   ASN A 185     124.594 105.260  73.472  1.00  0.88           H  
ATOM   2999  HA  ASN A 185     124.426 107.867  71.991  1.00  0.88           H  
ATOM   3000  HB2 ASN A 185     126.019 106.657  70.385  1.00  0.88           H  
ATOM   3001  HB3 ASN A 185     126.098 105.328  71.533  1.00  0.88           H  
ATOM   3002 HD21 ASN A 185     128.966 106.841  72.824  1.00  0.88           H  
ATOM   3003 HD22 ASN A 185     128.173 105.405  72.270  1.00  0.88           H  
ATOM   3004  N   TRP A 186     123.192 107.102  69.934  1.00  0.83           N  
ATOM   3005  CA  TRP A 186     122.342 106.700  68.808  1.00  0.83           C  
ATOM   3006  C   TRP A 186     123.252 106.136  67.706  1.00  0.83           C  
ATOM   3007  O   TRP A 186     124.289 106.718  67.362  1.00  0.83           O  
ATOM   3008  CB  TRP A 186     121.516 107.879  68.295  1.00  0.83           C  
ATOM   3009  CG  TRP A 186     120.256 108.025  69.086  1.00  0.83           C  
ATOM   3010  CD1 TRP A 186     120.073 108.736  70.255  1.00  0.83           C  
ATOM   3011  CD2 TRP A 186     119.015 107.385  68.793  1.00  0.83           C  
ATOM   3012  NE1 TRP A 186     118.773 108.586  70.660  1.00  0.83           N  
ATOM   3013  CE2 TRP A 186     118.130 107.713  69.816  1.00  0.83           C  
ATOM   3014  CE3 TRP A 186     118.572 106.541  67.757  1.00  0.83           C  
ATOM   3015  CZ2 TRP A 186     116.845 107.188  69.883  1.00  0.83           C  
ATOM   3016  CZ3 TRP A 186     117.286 106.006  67.814  1.00  0.83           C  
ATOM   3017  CH2 TRP A 186     116.453 106.300  68.883  1.00  0.83           C  
ATOM   3018  H   TRP A 186     123.538 108.071  69.952  1.00  0.83           H  
ATOM   3019  HA  TRP A 186     121.685 105.894  69.149  1.00  0.83           H  
ATOM   3020  HB2 TRP A 186     121.254 107.723  67.244  1.00  0.83           H  
ATOM   3021  HB3 TRP A 186     122.092 108.812  68.330  1.00  0.83           H  
ATOM   3022  HD1 TRP A 186     120.754 109.353  70.825  1.00  0.83           H  
ATOM   3023  HE1 TRP A 186     118.335 109.035  71.462  1.00  0.83           H  
ATOM   3024  HE3 TRP A 186     119.223 106.286  66.927  1.00  0.83           H  
ATOM   3025  HZ2 TRP A 186     116.161 107.460  70.675  1.00  0.83           H  
ATOM   3026  HZ3 TRP A 186     116.938 105.353  67.019  1.00  0.83           H  
ATOM   3027  HH2 TRP A 186     115.473 105.843  68.945  1.00  0.83           H  
ATOM   3028  N   TYR A 187     122.813 104.915  67.171  1.00  0.83           N  
ATOM   3029  CA  TYR A 187     123.705 104.122  66.322  1.00  0.83           C  
ATOM   3030  C   TYR A 187     123.293 103.811  64.872  1.00  0.83           C  
ATOM   3031  O   TYR A 187     124.171 103.535  64.039  1.00  0.83           O  
ATOM   3032  CB  TYR A 187     124.244 102.862  67.045  1.00  0.83           C  
ATOM   3033  CG  TYR A 187     123.373 101.626  67.088  1.00  0.83           C  
ATOM   3034  CD1 TYR A 187     122.669 101.286  68.248  1.00  0.83           C  
ATOM   3035  CD2 TYR A 187     123.284 100.768  65.982  1.00  0.83           C  
ATOM   3036  CE1 TYR A 187     121.850 100.153  68.282  1.00  0.83           C  
ATOM   3037  CE2 TYR A 187     122.466  99.636  66.008  1.00  0.83           C  
ATOM   3038  CZ  TYR A 187     121.734  99.353  67.150  1.00  0.83           C  
ATOM   3039  OH  TYR A 187     120.853  98.306  67.111  1.00  0.83           O  
ATOM   3040  H   TYR A 187     121.868 104.550  67.382  1.00  0.83           H  
ATOM   3041  HA  TYR A 187     124.593 104.751  66.176  1.00  0.83           H  
ATOM   3042  HB2 TYR A 187     124.529 103.133  68.070  1.00  0.83           H  
ATOM   3043  HB3 TYR A 187     125.183 102.570  66.555  1.00  0.83           H  
ATOM   3044  HD1 TYR A 187     122.744 101.912  69.132  1.00  0.83           H  
ATOM   3045  HD2 TYR A 187     123.831 100.998  65.074  1.00  0.83           H  
ATOM   3046  HE1 TYR A 187     121.290  99.923  69.183  1.00  0.83           H  
ATOM   3047  HE2 TYR A 187     122.354  99.015  65.128  1.00  0.83           H  
ATOM   3048  HH  TYR A 187     119.999  98.663  67.494  1.00  0.83           H  
ATOM   3049  N   ASP A 188     121.948 103.722  64.589  1.00  0.78           N  
ATOM   3050  CA  ASP A 188     121.454 103.331  63.249  1.00  0.78           C  
ATOM   3051  C   ASP A 188     120.242 104.208  62.892  1.00  0.78           C  
ATOM   3052  O   ASP A 188     119.376 104.482  63.724  1.00  0.78           O  
ATOM   3053  CB  ASP A 188     121.111 101.849  63.188  1.00  0.78           C  
ATOM   3054  CG  ASP A 188     120.993 101.362  61.756  1.00  0.78           C  
ATOM   3055  OD1 ASP A 188     121.867 100.487  61.389  1.00  0.78           O  
ATOM   3056  OD2 ASP A 188     120.055 101.820  61.050  1.00  0.78           O1-
ATOM   3057  H   ASP A 188     121.264 103.946  65.310  1.00  0.78           H  
ATOM   3058  HA  ASP A 188     122.267 103.542  62.550  1.00  0.78           H  
ATOM   3059  HB2 ASP A 188     120.176 101.637  63.713  1.00  0.78           H  
ATOM   3060  HB3 ASP A 188     121.891 101.265  63.679  1.00  0.78           H  
ATOM   3061  N   PHE A 189     120.246 104.665  61.589  1.00  0.84           N  
ATOM   3062  CA  PHE A 189     119.210 105.551  61.054  1.00  0.84           C  
ATOM   3063  C   PHE A 189     118.547 104.957  59.796  1.00  0.84           C  
ATOM   3064  O   PHE A 189     117.864 105.638  59.022  1.00  0.84           O  
ATOM   3065  CB  PHE A 189     119.804 106.925  60.668  1.00  0.84           C  
ATOM   3066  CG  PHE A 189     120.700 107.588  61.691  1.00  0.84           C  
ATOM   3067  CD1 PHE A 189     120.436 107.523  63.066  1.00  0.84           C  
ATOM   3068  CD2 PHE A 189     121.824 108.302  61.255  1.00  0.84           C  
ATOM   3069  CE1 PHE A 189     121.333 108.061  63.986  1.00  0.84           C  
ATOM   3070  CE2 PHE A 189     122.692 108.885  62.179  1.00  0.84           C  
ATOM   3071  CZ  PHE A 189     122.465 108.736  63.543  1.00  0.84           C  
ATOM   3072  H   PHE A 189     121.041 104.380  60.963  1.00  0.84           H  
ATOM   3073  HA  PHE A 189     118.420 105.673  61.802  1.00  0.84           H  
ATOM   3074  HB2 PHE A 189     118.997 107.624  60.421  1.00  0.84           H  
ATOM   3075  HB3 PHE A 189     120.381 106.795  59.741  1.00  0.84           H  
ATOM   3076  HD1 PHE A 189     119.545 107.018  63.432  1.00  0.84           H  
ATOM   3077  HD2 PHE A 189     122.032 108.391  60.191  1.00  0.84           H  
ATOM   3078  HE1 PHE A 189     121.141 107.960  65.048  1.00  0.84           H  
ATOM   3079  HE2 PHE A 189     123.552 109.455  61.840  1.00  0.84           H  
ATOM   3080  HZ  PHE A 189     123.163 109.155  64.259  1.00  0.84           H  
ATOM   3081  N   GLY A 190     118.725 103.599  59.623  1.00  0.84           N  
ATOM   3082  CA  GLY A 190     118.402 102.940  58.379  1.00  0.84           C  
ATOM   3083  C   GLY A 190     116.969 103.008  57.867  1.00  0.84           C  
ATOM   3084  O   GLY A 190     116.727 102.714  56.692  1.00  0.84           O  
ATOM   3085  H   GLY A 190     119.190 103.019  60.359  1.00  0.84           H  
ATOM   3086  HA2 GLY A 190     118.664 101.883  58.494  1.00  0.84           H  
ATOM   3087  HA3 GLY A 190     119.050 103.375  57.609  1.00  0.84           H  
ATOM   3088  N   ASP A 191     116.010 103.302  58.801  1.00  0.83           N  
ATOM   3089  CA  ASP A 191     114.593 103.481  58.510  1.00  0.83           C  
ATOM   3090  C   ASP A 191     114.112 104.947  58.579  1.00  0.83           C  
ATOM   3091  O   ASP A 191     112.921 105.243  58.458  1.00  0.83           O  
ATOM   3092  CB  ASP A 191     113.763 102.598  59.438  1.00  0.83           C  
ATOM   3093  CG  ASP A 191     113.962 103.003  60.900  1.00  0.83           C  
ATOM   3094  OD1 ASP A 191     115.151 103.311  61.225  1.00  0.83           O  
ATOM   3095  OD2 ASP A 191     112.906 102.985  61.595  1.00  0.83           O1-
ATOM   3096  H   ASP A 191     116.232 103.399  59.809  1.00  0.83           H  
ATOM   3097  HA  ASP A 191     114.417 103.163  57.475  1.00  0.83           H  
ATOM   3098  HB2 ASP A 191     114.062 101.548  59.337  1.00  0.83           H  
ATOM   3099  HB3 ASP A 191     112.700 102.666  59.178  1.00  0.83           H  
ATOM   3100  N   PHE A 192     115.078 105.917  58.739  1.00  0.88           N  
ATOM   3101  CA  PHE A 192     114.738 107.335  58.857  1.00  0.88           C  
ATOM   3102  C   PHE A 192     114.607 107.923  57.447  1.00  0.88           C  
ATOM   3103  O   PHE A 192     115.013 107.360  56.427  1.00  0.88           O  
ATOM   3104  CB  PHE A 192     115.780 108.132  59.662  1.00  0.88           C  
ATOM   3105  CG  PHE A 192     115.880 107.861  61.150  1.00  0.88           C  
ATOM   3106  CD1 PHE A 192     115.308 106.748  61.781  1.00  0.88           C  
ATOM   3107  CD2 PHE A 192     116.623 108.756  61.937  1.00  0.88           C  
ATOM   3108  CE1 PHE A 192     115.470 106.533  63.151  1.00  0.88           C  
ATOM   3109  CE2 PHE A 192     116.787 108.539  63.305  1.00  0.88           C  
ATOM   3110  CZ  PHE A 192     116.223 107.420  63.908  1.00  0.88           C  
ATOM   3111  H   PHE A 192     116.067 105.636  58.778  1.00  0.88           H  
ATOM   3112  HA  PHE A 192     113.755 107.416  59.338  1.00  0.88           H  
ATOM   3113  HB2 PHE A 192     115.560 109.202  59.553  1.00  0.88           H  
ATOM   3114  HB3 PHE A 192     116.773 107.982  59.220  1.00  0.88           H  
ATOM   3115  HD1 PHE A 192     114.745 105.998  61.233  1.00  0.88           H  
ATOM   3116  HD2 PHE A 192     117.085 109.629  61.481  1.00  0.88           H  
ATOM   3117  HE1 PHE A 192     115.010 105.660  63.614  1.00  0.88           H  
ATOM   3118  HE2 PHE A 192     117.357 109.238  63.909  1.00  0.88           H  
ATOM   3119  HZ  PHE A 192     116.373 107.237  64.966  1.00  0.88           H  
ATOM   3120  N   ILE A 193     113.990 109.166  57.423  1.00  0.86           N  
ATOM   3121  CA  ILE A 193     113.824 109.907  56.181  1.00  0.86           C  
ATOM   3122  C   ILE A 193     114.312 111.337  56.474  1.00  0.86           C  
ATOM   3123  O   ILE A 193     113.950 112.010  57.443  1.00  0.86           O  
ATOM   3124  CB  ILE A 193     112.369 109.853  55.655  1.00  0.86           C  
ATOM   3125  CG1 ILE A 193     111.964 108.400  55.309  1.00  0.86           C  
ATOM   3126  CG2 ILE A 193     112.180 110.780  54.447  1.00  0.86           C  
ATOM   3127  CD1 ILE A 193     110.515 108.245  54.866  1.00  0.86           C  
ATOM   3128  H   ILE A 193     113.628 109.612  58.285  1.00  0.86           H  
ATOM   3129  HA  ILE A 193     114.482 109.467  55.422  1.00  0.86           H  
ATOM   3130  HB  ILE A 193     111.701 110.200  56.446  1.00  0.86           H  
ATOM   3131 HG12 ILE A 193     112.099 107.763  56.191  1.00  0.86           H  
ATOM   3132 HG13 ILE A 193     112.622 108.003  54.527  1.00  0.86           H  
ATOM   3133 HG21 ILE A 193     112.399 111.820  54.708  1.00  0.86           H  
ATOM   3134 HG22 ILE A 193     112.833 110.488  53.618  1.00  0.86           H  
ATOM   3135 HG23 ILE A 193     111.147 110.770  54.089  1.00  0.86           H  
ATOM   3136 HD11 ILE A 193     109.831 108.701  55.589  1.00  0.86           H  
ATOM   3137 HD12 ILE A 193     110.342 108.697  53.885  1.00  0.86           H  
ATOM   3138 HD13 ILE A 193     110.262 107.183  54.784  1.00  0.86           H  
ATOM   3139  N   GLN A 194     115.206 111.809  55.524  1.00  0.84           N  
ATOM   3140  CA  GLN A 194     115.712 113.168  55.615  1.00  0.84           C  
ATOM   3141  C   GLN A 194     114.662 114.162  55.092  1.00  0.84           C  
ATOM   3142  O   GLN A 194     114.015 113.974  54.063  1.00  0.84           O  
ATOM   3143  CB  GLN A 194     117.053 113.347  54.894  1.00  0.84           C  
ATOM   3144  CG  GLN A 194     117.012 113.088  53.383  1.00  0.84           C  
ATOM   3145  CD  GLN A 194     118.407 112.896  52.836  1.00  0.84           C  
ATOM   3146  OE1 GLN A 194     118.858 111.803  52.506  1.00  0.84           O  
ATOM   3147  NE2 GLN A 194     119.152 114.039  52.764  1.00  0.84           N  
ATOM   3148  H   GLN A 194     115.497 111.217  54.750  1.00  0.84           H  
ATOM   3149  HA  GLN A 194     115.876 113.378  56.677  1.00  0.84           H  
ATOM   3150  HB2 GLN A 194     117.789 112.683  55.360  1.00  0.84           H  
ATOM   3151  HB3 GLN A 194     117.418 114.369  55.064  1.00  0.84           H  
ATOM   3152  HG2 GLN A 194     116.539 113.928  52.861  1.00  0.84           H  
ATOM   3153  HG3 GLN A 194     116.440 112.189  53.135  1.00  0.84           H  
ATOM   3154 HE21 GLN A 194     120.111 113.953  52.444  1.00  0.84           H  
ATOM   3155 HE22 GLN A 194     118.797 114.955  53.013  1.00  0.84           H  
ATOM   3156  N   THR A 195     114.588 115.324  55.825  1.00  0.88           N  
ATOM   3157  CA  THR A 195     113.794 116.480  55.406  1.00  0.88           C  
ATOM   3158  C   THR A 195     114.627 117.724  55.800  1.00  0.88           C  
ATOM   3159  O   THR A 195     115.805 117.633  56.152  1.00  0.88           O  
ATOM   3160  CB  THR A 195     112.347 116.435  55.942  1.00  0.88           C  
ATOM   3161  OG1 THR A 195     112.267 115.921  57.272  1.00  0.88           O  
ATOM   3162  CG2 THR A 195     111.433 115.561  55.088  1.00  0.88           C  
ATOM   3163  H   THR A 195     115.120 115.439  56.683  1.00  0.88           H  
ATOM   3164  HA  THR A 195     113.767 116.501  54.308  1.00  0.88           H  
ATOM   3165  HB  THR A 195     111.907 117.435  55.962  1.00  0.88           H  
ATOM   3166 HG21 THR A 195     111.453 115.863  54.037  1.00  0.88           H  
ATOM   3167 HG22 THR A 195     111.701 114.503  55.165  1.00  0.88           H  
ATOM   3168 HG23 THR A 195     110.400 115.637  55.447  1.00  0.88           H  
ATOM   3169  HG1 THR A 195     112.970 116.354  57.818  1.00  0.88           H  
ATOM   3170  N   THR A 196     114.019 118.942  55.619  1.00  0.89           N  
ATOM   3171  CA  THR A 196     114.711 120.227  55.773  1.00  0.89           C  
ATOM   3172  C   THR A 196     114.798 120.657  57.250  1.00  0.89           C  
ATOM   3173  O   THR A 196     114.017 120.229  58.110  1.00  0.89           O  
ATOM   3174  CB  THR A 196     113.966 121.296  54.943  1.00  0.89           C  
ATOM   3175  OG1 THR A 196     112.548 121.039  55.000  1.00  0.89           O  
ATOM   3176  CG2 THR A 196     114.398 121.261  53.480  1.00  0.89           C  
ATOM   3177  H   THR A 196     113.046 119.031  55.345  1.00  0.89           H  
ATOM   3178  HA  THR A 196     115.739 120.100  55.412  1.00  0.89           H  
ATOM   3179  HB  THR A 196     114.121 122.302  55.343  1.00  0.89           H  
ATOM   3180 HG21 THR A 196     115.470 121.456  53.377  1.00  0.89           H  
ATOM   3181 HG22 THR A 196     114.169 120.292  53.023  1.00  0.89           H  
ATOM   3182 HG23 THR A 196     113.854 122.016  52.902  1.00  0.89           H  
ATOM   3183  HG1 THR A 196     112.135 121.696  54.403  1.00  0.89           H  
ATOM   3184  N   PRO A 197     115.767 121.596  57.575  1.00  0.92           N  
ATOM   3185  CA  PRO A 197     115.980 121.995  58.970  1.00  0.92           C  
ATOM   3186  C   PRO A 197     114.729 122.687  59.532  1.00  0.92           C  
ATOM   3187  O   PRO A 197     114.174 123.631  58.973  1.00  0.92           O  
ATOM   3188  CB  PRO A 197     117.184 122.937  58.929  1.00  0.92           C  
ATOM   3189  CG  PRO A 197     117.198 123.456  57.495  1.00  0.92           C  
ATOM   3190  CD  PRO A 197     116.723 122.255  56.695  1.00  0.92           C  
ATOM   3191  HA  PRO A 197     116.211 121.104  59.560  1.00  0.92           H  
ATOM   3192  HB2 PRO A 197     118.104 122.368  59.107  1.00  0.92           H  
ATOM   3193  HB3 PRO A 197     117.136 123.746  59.664  1.00  0.92           H  
ATOM   3194  HG2 PRO A 197     118.183 123.809  57.180  1.00  0.92           H  
ATOM   3195  HG3 PRO A 197     116.486 124.284  57.392  1.00  0.92           H  
ATOM   3196  HD2 PRO A 197     116.284 122.538  55.738  1.00  0.92           H  
ATOM   3197  HD3 PRO A 197     117.541 121.550  56.512  1.00  0.92           H  
ATOM   3198  N   GLY A 198     114.259 122.100  60.698  1.00  0.93           N  
ATOM   3199  CA  GLY A 198     113.018 122.513  61.317  1.00  0.93           C  
ATOM   3200  C   GLY A 198     111.766 121.765  60.846  1.00  0.93           C  
ATOM   3201  O   GLY A 198     110.673 121.969  61.388  1.00  0.93           O  
ATOM   3202  H   GLY A 198     114.789 121.362  61.156  1.00  0.93           H  
ATOM   3203  HA2 GLY A 198     112.858 123.582  61.140  1.00  0.93           H  
ATOM   3204  HA3 GLY A 198     113.124 122.342  62.393  1.00  0.93           H  
ATOM   3205  N   SER A 199     111.914 120.901  59.781  1.00  0.92           N  
ATOM   3206  CA  SER A 199     110.764 120.210  59.195  1.00  0.92           C  
ATOM   3207  C   SER A 199     110.424 118.955  59.996  1.00  0.92           C  
ATOM   3208  O   SER A 199     109.481 118.957  60.796  1.00  0.92           O  
ATOM   3209  CB  SER A 199     110.943 119.885  57.717  1.00  0.92           C  
ATOM   3210  OG  SER A 199     110.986 121.097  56.977  1.00  0.92           O  
ATOM   3211  H   SER A 199     112.839 120.754  59.359  1.00  0.92           H  
ATOM   3212  HA  SER A 199     109.904 120.887  59.284  1.00  0.92           H  
ATOM   3213  HB2 SER A 199     110.101 119.293  57.342  1.00  0.92           H  
ATOM   3214  HB3 SER A 199     111.854 119.313  57.532  1.00  0.92           H  
ATOM   3215  HG  SER A 199     111.621 120.963  56.234  1.00  0.92           H  
ATOM   3216  N   GLY A 200     111.287 117.888  59.864  1.00  0.87           N  
ATOM   3217  CA  GLY A 200     110.985 116.574  60.410  1.00  0.87           C  
ATOM   3218  C   GLY A 200     111.131 116.490  61.924  1.00  0.87           C  
ATOM   3219  O   GLY A 200     111.624 117.392  62.603  1.00  0.87           O  
ATOM   3220  H   GLY A 200     112.176 117.994  59.378  1.00  0.87           H  
ATOM   3221  HA2 GLY A 200     111.676 115.862  59.956  1.00  0.87           H  
ATOM   3222  HA3 GLY A 200     109.958 116.313  60.132  1.00  0.87           H  
ATOM   3223  N   VAL A 201     110.611 115.338  62.476  1.00  0.86           N  
ATOM   3224  CA  VAL A 201     110.525 115.113  63.914  1.00  0.86           C  
ATOM   3225  C   VAL A 201     110.917 113.657  64.253  1.00  0.86           C  
ATOM   3226  O   VAL A 201     110.689 112.723  63.475  1.00  0.86           O  
ATOM   3227  CB  VAL A 201     109.105 115.402  64.474  1.00  0.86           C  
ATOM   3228  CG1 VAL A 201     108.775 116.895  64.443  1.00  0.86           C  
ATOM   3229  CG2 VAL A 201     107.999 114.618  63.756  1.00  0.86           C  
ATOM   3230  H   VAL A 201     110.274 114.594  61.879  1.00  0.86           H  
ATOM   3231  HA  VAL A 201     111.243 115.790  64.387  1.00  0.86           H  
ATOM   3232  HB  VAL A 201     109.081 115.093  65.527  1.00  0.86           H  
ATOM   3233 HG11 VAL A 201     109.540 117.473  64.970  1.00  0.86           H  
ATOM   3234 HG12 VAL A 201     108.697 117.271  63.418  1.00  0.86           H  
ATOM   3235 HG13 VAL A 201     107.817 117.088  64.939  1.00  0.86           H  
ATOM   3236 HG21 VAL A 201     107.932 114.887  62.697  1.00  0.86           H  
ATOM   3237 HG22 VAL A 201     108.164 113.538  63.826  1.00  0.86           H  
ATOM   3238 HG23 VAL A 201     107.025 114.826  64.213  1.00  0.86           H  
ATOM   3239  N   PRO A 202     111.435 113.458  65.519  1.00  0.90           N  
ATOM   3240  CA  PRO A 202     111.520 112.128  66.107  1.00  0.90           C  
ATOM   3241  C   PRO A 202     110.120 111.749  66.610  1.00  0.90           C  
ATOM   3242  O   PRO A 202     109.469 112.456  67.383  1.00  0.90           O  
ATOM   3243  CB  PRO A 202     112.490 112.309  67.271  1.00  0.90           C  
ATOM   3244  CG  PRO A 202     112.297 113.755  67.708  1.00  0.90           C  
ATOM   3245  CD  PRO A 202     111.971 114.478  66.415  1.00  0.90           C  
ATOM   3246  HA  PRO A 202     111.884 111.402  65.376  1.00  0.90           H  
ATOM   3247  HB2 PRO A 202     113.518 112.175  66.921  1.00  0.90           H  
ATOM   3248  HB3 PRO A 202     112.312 111.618  68.095  1.00  0.90           H  
ATOM   3249  HG2 PRO A 202     113.179 114.168  68.201  1.00  0.90           H  
ATOM   3250  HG3 PRO A 202     111.458 113.830  68.409  1.00  0.90           H  
ATOM   3251  HD2 PRO A 202     111.253 115.287  66.573  1.00  0.90           H  
ATOM   3252  HD3 PRO A 202     112.873 114.890  65.949  1.00  0.90           H  
ATOM   3253  N   VAL A 203     109.638 110.548  66.116  1.00  0.87           N  
ATOM   3254  CA  VAL A 203     108.414 109.953  66.678  1.00  0.87           C  
ATOM   3255  C   VAL A 203     108.887 108.954  67.768  1.00  0.87           C  
ATOM   3256  O   VAL A 203     109.740 108.098  67.531  1.00  0.87           O  
ATOM   3257  CB  VAL A 203     107.549 109.264  65.605  1.00  0.87           C  
ATOM   3258  CG1 VAL A 203     106.277 108.662  66.213  1.00  0.87           C  
ATOM   3259  CG2 VAL A 203     107.163 110.243  64.490  1.00  0.87           C  
ATOM   3260  H   VAL A 203     110.138 110.050  65.356  1.00  0.87           H  
ATOM   3261  HA  VAL A 203     107.826 110.744  67.158  1.00  0.87           H  
ATOM   3262  HB  VAL A 203     108.113 108.446  65.148  1.00  0.87           H  
ATOM   3263 HG11 VAL A 203     106.515 107.880  66.940  1.00  0.87           H  
ATOM   3264 HG12 VAL A 203     105.678 109.427  66.719  1.00  0.87           H  
ATOM   3265 HG13 VAL A 203     105.655 108.204  65.436  1.00  0.87           H  
ATOM   3266 HG21 VAL A 203     106.612 111.102  64.890  1.00  0.87           H  
ATOM   3267 HG22 VAL A 203     108.046 110.620  63.965  1.00  0.87           H  
ATOM   3268 HG23 VAL A 203     106.528 109.752  63.745  1.00  0.87           H  
ATOM   3269  N   VAL A 204     108.306 109.147  69.022  1.00  0.87           N  
ATOM   3270  CA  VAL A 204     108.893 108.624  70.266  1.00  0.87           C  
ATOM   3271  C   VAL A 204     107.954 107.988  71.322  1.00  0.87           C  
ATOM   3272  O   VAL A 204     108.352 107.778  72.477  1.00  0.87           O  
ATOM   3273  CB  VAL A 204     109.670 109.764  70.999  1.00  0.87           C  
ATOM   3274  CG1 VAL A 204     110.765 110.381  70.141  1.00  0.87           C  
ATOM   3275  CG2 VAL A 204     108.749 110.886  71.496  1.00  0.87           C  
ATOM   3276  H   VAL A 204     107.483 109.739  69.104  1.00  0.87           H  
ATOM   3277  HA  VAL A 204     109.603 107.835  69.991  1.00  0.87           H  
ATOM   3278  HB  VAL A 204     110.168 109.328  71.874  1.00  0.87           H  
ATOM   3279 HG11 VAL A 204     111.353 109.600  69.666  1.00  0.87           H  
ATOM   3280 HG12 VAL A 204     110.350 111.023  69.363  1.00  0.87           H  
ATOM   3281 HG13 VAL A 204     111.438 110.994  70.751  1.00  0.87           H  
ATOM   3282 HG21 VAL A 204     108.234 111.385  70.668  1.00  0.87           H  
ATOM   3283 HG22 VAL A 204     107.991 110.516  72.193  1.00  0.87           H  
ATOM   3284 HG23 VAL A 204     109.336 111.644  72.026  1.00  0.87           H  
ATOM   3285  N   ASP A 205     106.687 107.615  70.923  1.00  0.85           N  
ATOM   3286  CA  ASP A 205     105.688 107.243  71.950  1.00  0.85           C  
ATOM   3287  C   ASP A 205     106.170 105.972  72.669  1.00  0.85           C  
ATOM   3288  O   ASP A 205     106.205 105.892  73.899  1.00  0.85           O  
ATOM   3289  CB  ASP A 205     104.317 107.020  71.343  1.00  0.85           C  
ATOM   3290  CG  ASP A 205     103.127 107.509  72.151  1.00  0.85           C  
ATOM   3291  OD1 ASP A 205     103.189 107.690  73.405  1.00  0.85           O  
ATOM   3292  OD2 ASP A 205     102.097 107.766  71.439  1.00  0.85           O1-
ATOM   3293  H   ASP A 205     106.427 107.634  69.941  1.00  0.85           H  
ATOM   3294  HA  ASP A 205     105.676 108.060  72.678  1.00  0.85           H  
ATOM   3295  HB2 ASP A 205     104.139 105.958  71.140  1.00  0.85           H  
ATOM   3296  HB3 ASP A 205     104.258 107.532  70.372  1.00  0.85           H  
ATOM   3297  N   SER A 206     106.570 104.940  71.840  1.00  0.87           N  
ATOM   3298  CA  SER A 206     107.010 103.663  72.396  1.00  0.87           C  
ATOM   3299  C   SER A 206     108.288 103.916  73.205  1.00  0.87           C  
ATOM   3300  O   SER A 206     108.390 103.565  74.382  1.00  0.87           O  
ATOM   3301  CB  SER A 206     107.239 102.630  71.295  1.00  0.87           C  
ATOM   3302  OG  SER A 206     108.123 103.149  70.296  1.00  0.87           O  
ATOM   3303  H   SER A 206     106.576 105.061  70.829  1.00  0.87           H  
ATOM   3304  HA  SER A 206     106.244 103.309  73.093  1.00  0.87           H  
ATOM   3305  HB2 SER A 206     106.299 102.386  70.793  1.00  0.87           H  
ATOM   3306  HB3 SER A 206     107.650 101.709  71.717  1.00  0.87           H  
ATOM   3307  HG  SER A 206     108.872 102.470  70.222  1.00  0.87           H  
ATOM   3308  N   TYR A 207     109.263 104.602  72.509  1.00  0.85           N  
ATOM   3309  CA  TYR A 207     110.598 104.881  73.022  1.00  0.85           C  
ATOM   3310  C   TYR A 207     110.538 105.428  74.449  1.00  0.85           C  
ATOM   3311  O   TYR A 207     111.308 105.019  75.318  1.00  0.85           O  
ATOM   3312  CB  TYR A 207     111.336 105.864  72.095  1.00  0.85           C  
ATOM   3313  CG  TYR A 207     112.707 106.297  72.564  1.00  0.85           C  
ATOM   3314  CD1 TYR A 207     112.855 107.446  73.355  1.00  0.85           C  
ATOM   3315  CD2 TYR A 207     113.849 105.558  72.232  1.00  0.85           C  
ATOM   3316  CE1 TYR A 207     114.115 107.841  73.802  1.00  0.85           C  
ATOM   3317  CE2 TYR A 207     115.114 105.946  72.685  1.00  0.85           C  
ATOM   3318  CZ  TYR A 207     115.234 107.089  73.463  1.00  0.85           C  
ATOM   3319  OH  TYR A 207     116.449 107.551  73.877  1.00  0.85           O  
ATOM   3320  H   TYR A 207     109.028 104.832  71.543  1.00  0.85           H  
ATOM   3321  HA  TYR A 207     111.120 103.920  73.058  1.00  0.85           H  
ATOM   3322  HB2 TYR A 207     110.731 106.764  71.940  1.00  0.85           H  
ATOM   3323  HB3 TYR A 207     111.431 105.416  71.098  1.00  0.85           H  
ATOM   3324  HD1 TYR A 207     111.991 108.039  73.643  1.00  0.85           H  
ATOM   3325  HD2 TYR A 207     113.764 104.674  71.610  1.00  0.85           H  
ATOM   3326  HE1 TYR A 207     114.220 108.733  74.415  1.00  0.85           H  
ATOM   3327  HE2 TYR A 207     115.991 105.368  72.403  1.00  0.85           H  
ATOM   3328  HH  TYR A 207     117.187 106.935  73.617  1.00  0.85           H  
ATOM   3329  N   TYR A 208     109.660 106.471  74.666  1.00  0.86           N  
ATOM   3330  CA  TYR A 208     109.550 107.075  75.987  1.00  0.86           C  
ATOM   3331  C   TYR A 208     108.631 106.247  76.916  1.00  0.86           C  
ATOM   3332  O   TYR A 208     108.913 106.127  78.114  1.00  0.86           O  
ATOM   3333  CB  TYR A 208     109.099 108.539  75.918  1.00  0.86           C  
ATOM   3334  CG  TYR A 208     110.222 109.557  76.026  1.00  0.86           C  
ATOM   3335  CD1 TYR A 208     110.973 109.685  77.205  1.00  0.86           C  
ATOM   3336  CD2 TYR A 208     110.497 110.433  74.966  1.00  0.86           C  
ATOM   3337  CE1 TYR A 208     111.951 110.683  77.336  1.00  0.86           C  
ATOM   3338  CE2 TYR A 208     111.490 111.415  75.085  1.00  0.86           C  
ATOM   3339  CZ  TYR A 208     112.199 111.548  76.277  1.00  0.86           C  
ATOM   3340  OH  TYR A 208     113.144 112.532  76.359  1.00  0.86           O  
ATOM   3341  H   TYR A 208     109.087 106.810  73.883  1.00  0.86           H  
ATOM   3342  HA  TYR A 208     110.544 107.016  76.448  1.00  0.86           H  
ATOM   3343  HB2 TYR A 208     108.393 108.756  76.725  1.00  0.86           H  
ATOM   3344  HB3 TYR A 208     108.549 108.717  74.989  1.00  0.86           H  
ATOM   3345  HD1 TYR A 208     110.798 109.013  78.042  1.00  0.86           H  
ATOM   3346  HD2 TYR A 208     109.930 110.359  74.042  1.00  0.86           H  
ATOM   3347  HE1 TYR A 208     112.504 110.766  78.267  1.00  0.86           H  
ATOM   3348  HE2 TYR A 208     111.704 112.077  74.249  1.00  0.86           H  
ATOM   3349  HH  TYR A 208     113.210 112.898  77.280  1.00  0.86           H  
ATOM   3350  N   SER A 209     107.462 105.715  76.400  1.00  0.89           N  
ATOM   3351  CA  SER A 209     106.488 105.026  77.269  1.00  0.89           C  
ATOM   3352  C   SER A 209     107.142 103.794  77.899  1.00  0.89           C  
ATOM   3353  O   SER A 209     106.863 103.432  79.041  1.00  0.89           O  
ATOM   3354  CB  SER A 209     105.218 104.576  76.527  1.00  0.89           C  
ATOM   3355  OG  SER A 209     104.110 104.287  77.394  1.00  0.89           O  
ATOM   3356  H   SER A 209     107.244 105.816  75.399  1.00  0.89           H  
ATOM   3357  HA  SER A 209     106.235 105.711  78.085  1.00  0.89           H  
ATOM   3358  HB2 SER A 209     105.410 103.707  75.892  1.00  0.89           H  
ATOM   3359  HB3 SER A 209     104.868 105.388  75.884  1.00  0.89           H  
ATOM   3360  HG  SER A 209     104.190 103.343  77.774  1.00  0.89           H  
ATOM   3361  N   LEU A 210     107.982 103.090  77.054  1.00  0.89           N  
ATOM   3362  CA  LEU A 210     108.653 101.870  77.489  1.00  0.89           C  
ATOM   3363  C   LEU A 210     109.799 102.171  78.475  1.00  0.89           C  
ATOM   3364  O   LEU A 210     110.241 101.304  79.229  1.00  0.89           O  
ATOM   3365  CB  LEU A 210     109.212 101.105  76.282  1.00  0.89           C  
ATOM   3366  CG  LEU A 210     108.145 100.465  75.371  1.00  0.89           C  
ATOM   3367  CD1 LEU A 210     108.796  99.999  74.068  1.00  0.89           C  
ATOM   3368  CD2 LEU A 210     107.453  99.288  76.054  1.00  0.89           C  
ATOM   3369  H   LEU A 210     108.117 103.434  76.086  1.00  0.89           H  
ATOM   3370  HA  LEU A 210     107.925 101.265  78.041  1.00  0.89           H  
ATOM   3371  HB2 LEU A 210     109.900 100.323  76.622  1.00  0.89           H  
ATOM   3372  HB3 LEU A 210     109.817 101.798  75.686  1.00  0.89           H  
ATOM   3373  HG  LEU A 210     107.380 101.207  75.114  1.00  0.89           H  
ATOM   3374 HD11 LEU A 210     109.240 100.843  73.529  1.00  0.89           H  
ATOM   3375 HD12 LEU A 210     109.592  99.276  74.265  1.00  0.89           H  
ATOM   3376 HD13 LEU A 210     108.061  99.530  73.405  1.00  0.89           H  
ATOM   3377 HD21 LEU A 210     108.179  98.569  76.448  1.00  0.89           H  
ATOM   3378 HD22 LEU A 210     106.833  99.636  76.884  1.00  0.89           H  
ATOM   3379 HD23 LEU A 210     106.797  98.756  75.356  1.00  0.89           H  
ATOM   3380  N   LEU A 211     110.390 103.412  78.354  1.00  0.87           N  
ATOM   3381  CA  LEU A 211     111.537 103.820  79.169  1.00  0.87           C  
ATOM   3382  C   LEU A 211     111.077 104.424  80.508  1.00  0.87           C  
ATOM   3383  O   LEU A 211     111.783 104.380  81.517  1.00  0.87           O  
ATOM   3384  CB  LEU A 211     112.415 104.802  78.385  1.00  0.87           C  
ATOM   3385  CG  LEU A 211     113.742 105.196  79.063  1.00  0.87           C  
ATOM   3386  CD1 LEU A 211     114.630 103.988  79.365  1.00  0.87           C  
ATOM   3387  CD2 LEU A 211     114.502 106.185  78.173  1.00  0.87           C  
ATOM   3388  H   LEU A 211     109.988 104.054  77.676  1.00  0.87           H  
ATOM   3389  HA  LEU A 211     112.099 102.911  79.405  1.00  0.87           H  
ATOM   3390  HB2 LEU A 211     111.841 105.715  78.179  1.00  0.87           H  
ATOM   3391  HB3 LEU A 211     112.645 104.354  77.411  1.00  0.87           H  
ATOM   3392  HG  LEU A 211     113.523 105.707  80.006  1.00  0.87           H  
ATOM   3393 HD11 LEU A 211     114.171 103.326  80.105  1.00  0.87           H  
ATOM   3394 HD12 LEU A 211     114.829 103.403  78.460  1.00  0.87           H  
ATOM   3395 HD13 LEU A 211     115.590 104.309  79.780  1.00  0.87           H  
ATOM   3396 HD21 LEU A 211     114.762 105.735  77.209  1.00  0.87           H  
ATOM   3397 HD22 LEU A 211     113.897 107.077  77.979  1.00  0.87           H  
ATOM   3398 HD23 LEU A 211     115.430 106.510  78.656  1.00  0.87           H  
ATOM   3399  N   MET A 212     109.872 105.097  80.481  1.00  0.87           N  
ATOM   3400  CA  MET A 212     109.357 105.851  81.627  1.00  0.87           C  
ATOM   3401  C   MET A 212     109.366 105.111  82.988  1.00  0.87           C  
ATOM   3402  O   MET A 212     109.967 105.611  83.952  1.00  0.87           O  
ATOM   3403  CB  MET A 212     107.960 106.417  81.318  1.00  0.87           C  
ATOM   3404  CG  MET A 212     108.048 107.815  80.707  1.00  0.87           C  
ATOM   3405  SD  MET A 212     106.445 108.264  79.971  1.00  0.87           S  
ATOM   3406  CE  MET A 212     106.924 109.834  79.236  1.00  0.87           C  
ATOM   3407  H   MET A 212     109.369 105.157  79.587  1.00  0.87           H  
ATOM   3408  HA  MET A 212     110.061 106.684  81.757  1.00  0.87           H  
ATOM   3409  HB2 MET A 212     107.353 106.464  82.229  1.00  0.87           H  
ATOM   3410  HB3 MET A 212     107.435 105.749  80.626  1.00  0.87           H  
ATOM   3411  HG2 MET A 212     108.814 107.854  79.929  1.00  0.87           H  
ATOM   3412  HG3 MET A 212     108.309 108.545  81.480  1.00  0.87           H  
ATOM   3413  HE1 MET A 212     107.245 110.517  80.021  1.00  0.87           H  
ATOM   3414  HE2 MET A 212     107.736 109.703  78.522  1.00  0.87           H  
ATOM   3415  HE3 MET A 212     106.066 110.264  78.723  1.00  0.87           H  
ATOM   3416  N   PRO A 213     108.716 103.906  83.146  1.00  0.91           N  
ATOM   3417  CA  PRO A 213     108.714 103.224  84.452  1.00  0.91           C  
ATOM   3418  C   PRO A 213     110.124 102.859  84.912  1.00  0.91           C  
ATOM   3419  O   PRO A 213     110.422 102.702  86.097  1.00  0.91           O  
ATOM   3420  CB  PRO A 213     107.910 101.945  84.221  1.00  0.91           C  
ATOM   3421  CG  PRO A 213     107.057 102.269  83.009  1.00  0.91           C  
ATOM   3422  CD  PRO A 213     107.942 103.169  82.165  1.00  0.91           C  
ATOM   3423  HA  PRO A 213     108.249 103.890  85.187  1.00  0.91           H  
ATOM   3424  HB2 PRO A 213     107.308 101.674  85.094  1.00  0.91           H  
ATOM   3425  HB3 PRO A 213     108.556 101.089  83.998  1.00  0.91           H  
ATOM   3426  HG2 PRO A 213     106.178 102.828  83.339  1.00  0.91           H  
ATOM   3427  HG3 PRO A 213     106.727 101.375  82.475  1.00  0.91           H  
ATOM   3428  HD2 PRO A 213     108.639 102.586  81.553  1.00  0.91           H  
ATOM   3429  HD3 PRO A 213     107.356 103.825  81.527  1.00  0.91           H  
ATOM   3430  N   ILE A 214     111.037 102.660  83.893  1.00  0.88           N  
ATOM   3431  CA  ILE A 214     112.377 102.130  84.141  1.00  0.88           C  
ATOM   3432  C   ILE A 214     113.238 103.251  84.758  1.00  0.88           C  
ATOM   3433  O   ILE A 214     114.303 103.008  85.335  1.00  0.88           O  
ATOM   3434  CB  ILE A 214     112.957 101.468  82.863  1.00  0.88           C  
ATOM   3435  CG1 ILE A 214     112.513  99.990  82.736  1.00  0.88           C  
ATOM   3436  CG2 ILE A 214     114.488 101.514  82.780  1.00  0.88           C  
ATOM   3437  CD1 ILE A 214     111.013  99.776  82.629  1.00  0.88           C  
ATOM   3438  H   ILE A 214     110.784 102.917  82.936  1.00  0.88           H  
ATOM   3439  HA  ILE A 214     112.285 101.375  84.933  1.00  0.88           H  
ATOM   3440  HB  ILE A 214     112.584 101.997  81.978  1.00  0.88           H  
ATOM   3441 HG12 ILE A 214     112.883  99.418  83.594  1.00  0.88           H  
ATOM   3442 HG13 ILE A 214     112.979  99.552  81.847  1.00  0.88           H  
ATOM   3443 HG21 ILE A 214     114.854 102.545  82.743  1.00  0.88           H  
ATOM   3444 HG22 ILE A 214     114.948 101.006  83.632  1.00  0.88           H  
ATOM   3445 HG23 ILE A 214     114.843 101.020  81.869  1.00  0.88           H  
ATOM   3446 HD11 ILE A 214     110.521  99.963  83.586  1.00  0.88           H  
ATOM   3447 HD12 ILE A 214     110.570 100.424  81.867  1.00  0.88           H  
ATOM   3448 HD13 ILE A 214     110.801  98.737  82.355  1.00  0.88           H  
ATOM   3449  N   LEU A 215     112.734 104.533  84.671  1.00  0.89           N  
ATOM   3450  CA  LEU A 215     113.415 105.656  85.284  1.00  0.89           C  
ATOM   3451  C   LEU A 215     113.200 105.598  86.803  1.00  0.89           C  
ATOM   3452  O   LEU A 215     114.022 106.095  87.573  1.00  0.89           O  
ATOM   3453  CB  LEU A 215     112.936 107.007  84.750  1.00  0.89           C  
ATOM   3454  CG  LEU A 215     113.057 107.167  83.224  1.00  0.89           C  
ATOM   3455  CD1 LEU A 215     112.529 108.536  82.807  1.00  0.89           C  
ATOM   3456  CD2 LEU A 215     114.481 106.963  82.714  1.00  0.89           C  
ATOM   3457  H   LEU A 215     111.868 104.689  84.154  1.00  0.89           H  
ATOM   3458  HA  LEU A 215     114.491 105.533  85.116  1.00  0.89           H  
ATOM   3459  HB2 LEU A 215     113.505 107.805  85.246  1.00  0.89           H  
ATOM   3460  HB3 LEU A 215     111.889 107.165  85.044  1.00  0.89           H  
ATOM   3461  HG  LEU A 215     112.420 106.424  82.738  1.00  0.89           H  
ATOM   3462 HD11 LEU A 215     111.482 108.638  83.110  1.00  0.89           H  
ATOM   3463 HD12 LEU A 215     113.099 109.346  83.273  1.00  0.89           H  
ATOM   3464 HD13 LEU A 215     112.577 108.663  81.721  1.00  0.89           H  
ATOM   3465 HD21 LEU A 215     115.188 107.603  83.248  1.00  0.89           H  
ATOM   3466 HD22 LEU A 215     114.798 105.923  82.839  1.00  0.89           H  
ATOM   3467 HD23 LEU A 215     114.554 107.196  81.647  1.00  0.89           H  
ATOM   3468  N   THR A 216     112.014 105.033  87.232  1.00  0.88           N  
ATOM   3469  CA  THR A 216     111.613 104.985  88.645  1.00  0.88           C  
ATOM   3470  C   THR A 216     112.363 103.830  89.329  1.00  0.88           C  
ATOM   3471  O   THR A 216     112.751 103.894  90.502  1.00  0.88           O  
ATOM   3472  CB  THR A 216     110.093 104.766  88.802  1.00  0.88           C  
ATOM   3473  OG1 THR A 216     109.367 105.724  88.030  1.00  0.88           O  
ATOM   3474  CG2 THR A 216     109.635 104.917  90.249  1.00  0.88           C  
ATOM   3475  H   THR A 216     111.422 104.613  86.514  1.00  0.88           H  
ATOM   3476  HA  THR A 216     111.926 105.930  89.103  1.00  0.88           H  
ATOM   3477  HB  THR A 216     109.797 103.775  88.440  1.00  0.88           H  
ATOM   3478 HG21 THR A 216     110.030 104.121  90.887  1.00  0.88           H  
ATOM   3479 HG22 THR A 216     109.945 105.883  90.660  1.00  0.88           H  
ATOM   3480 HG23 THR A 216     108.543 104.894  90.309  1.00  0.88           H  
ATOM   3481  HG1 THR A 216     109.779 105.772  87.147  1.00  0.88           H  
ATOM   3482  N   LEU A 217     112.441 102.675  88.564  1.00  0.87           N  
ATOM   3483  CA  LEU A 217     113.078 101.452  89.038  1.00  0.87           C  
ATOM   3484  C   LEU A 217     114.594 101.666  89.077  1.00  0.87           C  
ATOM   3485  O   LEU A 217     115.275 101.234  90.009  1.00  0.87           O  
ATOM   3486  CB  LEU A 217     112.778 100.239  88.145  1.00  0.87           C  
ATOM   3487  CG  LEU A 217     111.289  99.900  87.947  1.00  0.87           C  
ATOM   3488  CD1 LEU A 217     111.156  98.630  87.104  1.00  0.87           C  
ATOM   3489  CD2 LEU A 217     110.527  99.746  89.260  1.00  0.87           C  
ATOM   3490  H   LEU A 217     111.995 102.677  87.643  1.00  0.87           H  
ATOM   3491  HA  LEU A 217     112.746 101.276  90.067  1.00  0.87           H  
ATOM   3492  HB2 LEU A 217     113.293  99.365  88.567  1.00  0.87           H  
ATOM   3493  HB3 LEU A 217     113.226 100.396  87.154  1.00  0.87           H  
ATOM   3494  HG  LEU A 217     110.813 100.708  87.387  1.00  0.87           H  
ATOM   3495 HD11 LEU A 217     111.668  98.745  86.143  1.00  0.87           H  
ATOM   3496 HD12 LEU A 217     111.585  97.763  87.618  1.00  0.87           H  
ATOM   3497 HD13 LEU A 217     110.104  98.416  86.896  1.00  0.87           H  
ATOM   3498 HD21 LEU A 217     111.011  99.017  89.913  1.00  0.87           H  
ATOM   3499 HD22 LEU A 217     110.467 100.697  89.797  1.00  0.87           H  
ATOM   3500 HD23 LEU A 217     109.500  99.411  89.079  1.00  0.87           H  
ATOM   3501  N   THR A 218     115.160 102.278  87.966  1.00  0.88           N  
ATOM   3502  CA  THR A 218     116.613 102.509  87.944  1.00  0.88           C  
ATOM   3503  C   THR A 218     116.988 103.844  88.606  1.00  0.88           C  
ATOM   3504  O   THR A 218     118.153 104.225  88.710  1.00  0.88           O  
ATOM   3505  CB  THR A 218     117.250 102.415  86.551  1.00  0.88           C  
ATOM   3506  OG1 THR A 218     116.716 103.401  85.669  1.00  0.88           O  
ATOM   3507  CG2 THR A 218     117.085 101.029  85.937  1.00  0.88           C  
ATOM   3508  H   THR A 218     114.590 102.579  87.169  1.00  0.88           H  
ATOM   3509  HA  THR A 218     117.082 101.741  88.573  1.00  0.88           H  
ATOM   3510  HB  THR A 218     118.323 102.626  86.626  1.00  0.88           H  
ATOM   3511 HG21 THR A 218     117.548 100.262  86.565  1.00  0.88           H  
ATOM   3512 HG22 THR A 218     116.029 100.774  85.801  1.00  0.88           H  
ATOM   3513 HG23 THR A 218     117.545 100.991  84.944  1.00  0.88           H  
ATOM   3514  HG1 THR A 218     115.779 103.159  85.470  1.00  0.88           H  
ATOM   3515  N   ARG A 219     115.925 104.575  89.094  1.00  0.79           N  
ATOM   3516  CA  ARG A 219     116.077 105.732  89.956  1.00  0.79           C  
ATOM   3517  C   ARG A 219     116.750 106.901  89.235  1.00  0.79           C  
ATOM   3518  O   ARG A 219     117.280 107.835  89.840  1.00  0.79           O  
ATOM   3519  CB  ARG A 219     116.837 105.382  91.240  1.00  0.79           C  
ATOM   3520  CG  ARG A 219     116.286 106.143  92.445  1.00  0.79           C  
ATOM   3521  CD  ARG A 219     115.576 105.210  93.412  1.00  0.79           C  
ATOM   3522  NE  ARG A 219     114.445 104.494  92.812  1.00  0.79           N  
ATOM   3523  CZ  ARG A 219     113.649 103.682  93.552  1.00  0.79           C  
ATOM   3524  NH1 ARG A 219     112.608 103.064  92.956  1.00  0.79           N  
ATOM   3525  NH2 ARG A 219     113.873 103.463  94.873  1.00  0.79           N1+
ATOM   3526  H   ARG A 219     114.991 104.278  88.837  1.00  0.79           H  
ATOM   3527  HA  ARG A 219     115.052 106.048  90.182  1.00  0.79           H  
ATOM   3528  HB2 ARG A 219     117.902 105.625  91.125  1.00  0.79           H  
ATOM   3529  HB3 ARG A 219     116.799 104.301  91.429  1.00  0.79           H  
ATOM   3530  HG2 ARG A 219     115.610 106.950  92.142  1.00  0.79           H  
ATOM   3531  HG3 ARG A 219     117.119 106.617  92.978  1.00  0.79           H  
ATOM   3532  HD2 ARG A 219     115.197 105.806  94.250  1.00  0.79           H  
ATOM   3533  HD3 ARG A 219     116.287 104.468  93.791  1.00  0.79           H  
ATOM   3534  HE  ARG A 219     114.201 104.553  91.818  1.00  0.79           H  
ATOM   3535 HH11 ARG A 219     111.970 102.443  93.440  1.00  0.79           H  
ATOM   3536 HH12 ARG A 219     112.462 103.222  91.946  1.00  0.79           H  
ATOM   3537 HH21 ARG A 219     114.711 103.815  95.322  1.00  0.79           H  
ATOM   3538 HH22 ARG A 219     113.250 102.880  95.419  1.00  0.79           H  
ATOM   3539  N   ALA A 220     116.564 106.928  87.872  1.00  0.89           N  
ATOM   3540  CA  ALA A 220     117.437 107.661  86.967  1.00  0.89           C  
ATOM   3541  C   ALA A 220     117.167 109.166  86.870  1.00  0.89           C  
ATOM   3542  O   ALA A 220     117.711 109.867  86.020  1.00  0.89           O  
ATOM   3543  CB  ALA A 220     117.405 107.028  85.583  1.00  0.89           C  
ATOM   3544  H   ALA A 220     115.774 106.382  87.509  1.00  0.89           H  
ATOM   3545  HA  ALA A 220     118.453 107.575  87.373  1.00  0.89           H  
ATOM   3546  HB1 ALA A 220     117.675 105.969  85.634  1.00  0.89           H  
ATOM   3547  HB2 ALA A 220     116.403 107.096  85.151  1.00  0.89           H  
ATOM   3548  HB3 ALA A 220     118.099 107.521  84.895  1.00  0.89           H  
ATOM   3549  N   LEU A 221     116.370 109.681  87.871  1.00  0.87           N  
ATOM   3550  CA  LEU A 221     116.150 111.104  88.026  1.00  0.87           C  
ATOM   3551  C   LEU A 221     116.796 111.694  89.283  1.00  0.87           C  
ATOM   3552  O   LEU A 221     116.800 112.918  89.457  1.00  0.87           O  
ATOM   3553  CB  LEU A 221     114.653 111.461  87.978  1.00  0.87           C  
ATOM   3554  CG  LEU A 221     114.276 112.214  86.684  1.00  0.87           C  
ATOM   3555  CD1 LEU A 221     114.292 111.295  85.461  1.00  0.87           C  
ATOM   3556  CD2 LEU A 221     112.904 112.863  86.829  1.00  0.87           C  
ATOM   3557  H   LEU A 221     115.934 109.030  88.518  1.00  0.87           H  
ATOM   3558  HA  LEU A 221     116.672 111.617  87.209  1.00  0.87           H  
ATOM   3559  HB2 LEU A 221     114.392 112.097  88.834  1.00  0.87           H  
ATOM   3560  HB3 LEU A 221     114.033 110.560  88.074  1.00  0.87           H  
ATOM   3561  HG  LEU A 221     114.998 113.023  86.522  1.00  0.87           H  
ATOM   3562 HD11 LEU A 221     115.298 110.919  85.257  1.00  0.87           H  
ATOM   3563 HD12 LEU A 221     113.631 110.434  85.604  1.00  0.87           H  
ATOM   3564 HD13 LEU A 221     113.958 111.829  84.566  1.00  0.87           H  
ATOM   3565 HD21 LEU A 221     112.132 112.112  87.008  1.00  0.87           H  
ATOM   3566 HD22 LEU A 221     112.891 113.570  87.665  1.00  0.87           H  
ATOM   3567 HD23 LEU A 221     112.641 113.414  85.921  1.00  0.87           H  
ATOM   3568  N   THR A 222     117.394 110.840  90.186  1.00  0.86           N  
ATOM   3569  CA  THR A 222     117.928 111.330  91.474  1.00  0.86           C  
ATOM   3570  C   THR A 222     119.095 112.368  91.464  1.00  0.86           C  
ATOM   3571  O   THR A 222     119.813 112.484  92.467  1.00  0.86           O  
ATOM   3572  CB  THR A 222     118.351 110.130  92.378  1.00  0.86           C  
ATOM   3573  OG1 THR A 222     118.661 110.561  93.712  1.00  0.86           O  
ATOM   3574  CG2 THR A 222     119.557 109.354  91.849  1.00  0.86           C  
ATOM   3575  H   THR A 222     117.430 109.835  89.970  1.00  0.86           H  
ATOM   3576  HA  THR A 222     117.098 111.858  91.966  1.00  0.86           H  
ATOM   3577  HB  THR A 222     117.505 109.438  92.462  1.00  0.86           H  
ATOM   3578 HG21 THR A 222     119.413 109.014  90.822  1.00  0.86           H  
ATOM   3579 HG22 THR A 222     120.473 109.953  91.891  1.00  0.86           H  
ATOM   3580 HG23 THR A 222     119.739 108.476  92.479  1.00  0.86           H  
ATOM   3581  HG1 THR A 222     119.255 111.347  93.624  1.00  0.86           H  
ATOM   3582  N   ALA A 223     119.185 113.232  90.393  1.00  0.86           N  
ATOM   3583  CA  ALA A 223     120.328 114.124  90.173  1.00  0.86           C  
ATOM   3584  C   ALA A 223     119.973 115.561  89.753  1.00  0.86           C  
ATOM   3585  O   ALA A 223     120.830 116.400  89.470  1.00  0.86           O  
ATOM   3586  CB  ALA A 223     121.223 113.516  89.099  1.00  0.86           C  
ATOM   3587  H   ALA A 223     118.404 113.217  89.728  1.00  0.86           H  
ATOM   3588  HA  ALA A 223     120.894 114.197  91.106  1.00  0.86           H  
ATOM   3589  HB1 ALA A 223     121.501 112.486  89.345  1.00  0.86           H  
ATOM   3590  HB2 ALA A 223     120.697 113.493  88.139  1.00  0.86           H  
ATOM   3591  HB3 ALA A 223     122.141 114.098  88.965  1.00  0.86           H  
ATOM   3592  N   GLU A 224     118.631 115.875  89.765  1.00  0.81           N  
ATOM   3593  CA  GLU A 224     118.129 117.172  89.304  1.00  0.81           C  
ATOM   3594  C   GLU A 224     118.004 118.193  90.464  1.00  0.81           C  
ATOM   3595  O   GLU A 224     117.256 119.171  90.393  1.00  0.81           O  
ATOM   3596  CB  GLU A 224     116.777 117.041  88.592  1.00  0.81           C  
ATOM   3597  CG  GLU A 224     116.792 116.178  87.343  1.00  0.81           C  
ATOM   3598  CD  GLU A 224     117.549 116.797  86.197  1.00  0.81           C  
ATOM   3599  OE1 GLU A 224     118.602 116.179  85.803  1.00  0.81           O  
ATOM   3600  OE2 GLU A 224     117.078 117.796  85.582  1.00  0.81           O1-
ATOM   3601  H   GLU A 224     117.964 115.194  90.118  1.00  0.81           H  
ATOM   3602  HA  GLU A 224     118.860 117.596  88.610  1.00  0.81           H  
ATOM   3603  HB2 GLU A 224     116.408 118.039  88.330  1.00  0.81           H  
ATOM   3604  HB3 GLU A 224     116.052 116.609  89.289  1.00  0.81           H  
ATOM   3605  HG2 GLU A 224     115.760 116.020  87.006  1.00  0.81           H  
ATOM   3606  HG3 GLU A 224     117.194 115.183  87.565  1.00  0.81           H  
ATOM   3607  N   SER A 225     118.874 117.993  91.519  1.00  0.84           N  
ATOM   3608  CA  SER A 225     118.949 118.923  92.637  1.00  0.84           C  
ATOM   3609  C   SER A 225     120.397 119.226  93.015  1.00  0.84           C  
ATOM   3610  O   SER A 225     120.652 119.833  94.059  1.00  0.84           O  
ATOM   3611  CB  SER A 225     118.223 118.388  93.875  1.00  0.84           C  
ATOM   3612  OG  SER A 225     117.983 119.410  94.842  1.00  0.84           O  
ATOM   3613  H   SER A 225     119.458 117.160  91.508  1.00  0.84           H  
ATOM   3614  HA  SER A 225     118.511 119.883  92.340  1.00  0.84           H  
ATOM   3615  HB2 SER A 225     118.796 117.589  94.358  1.00  0.84           H  
ATOM   3616  HB3 SER A 225     117.249 117.972  93.603  1.00  0.84           H  
ATOM   3617  HG  SER A 225     118.776 119.983  94.906  1.00  0.84           H  
ATOM   3618  N   HIS A 226     121.340 118.885  92.074  1.00  0.83           N  
ATOM   3619  CA  HIS A 226     122.781 119.082  92.263  1.00  0.83           C  
ATOM   3620  C   HIS A 226     123.147 120.198  91.296  1.00  0.83           C  
ATOM   3621  O   HIS A 226     122.695 120.221  90.147  1.00  0.83           O  
ATOM   3622  CB  HIS A 226     123.586 117.821  91.946  1.00  0.83           C  
ATOM   3623  CG  HIS A 226     123.283 116.693  92.875  1.00  0.83           C  
ATOM   3624  CD2 HIS A 226     124.039 116.196  93.915  1.00  0.83           C  
ATOM   3625  ND1 HIS A 226     122.114 115.972  92.750  1.00  0.83           N  
ATOM   3626  NE2 HIS A 226     123.302 115.170  94.436  1.00  0.83           N  
ATOM   3627  CE1 HIS A 226     122.153 115.074  93.707  1.00  0.83           C  
ATOM   3628  H   HIS A 226     121.030 118.485  91.187  1.00  0.83           H  
ATOM   3629  HA  HIS A 226     122.968 119.405  93.287  1.00  0.83           H  
ATOM   3630  HB2 HIS A 226     124.656 118.055  91.993  1.00  0.83           H  
ATOM   3631  HB3 HIS A 226     123.390 117.488  90.920  1.00  0.83           H  
ATOM   3632  HD2 HIS A 226     125.010 116.468  94.307  1.00  0.83           H  
ATOM   3633  HE2 HIS A 226     123.555 114.583  95.219  1.00  0.83           H  
ATOM   3634  HE1 HIS A 226     121.393 114.331  93.914  1.00  0.83           H  
ATOM   3635  N   VAL A 227     124.002 121.179  91.747  1.00  0.91           N  
ATOM   3636  CA  VAL A 227     124.252 122.333  90.888  1.00  0.91           C  
ATOM   3637  C   VAL A 227     124.966 121.832  89.606  1.00  0.91           C  
ATOM   3638  O   VAL A 227     126.049 121.256  89.636  1.00  0.91           O  
ATOM   3639  CB  VAL A 227     124.953 123.494  91.617  1.00  0.91           C  
ATOM   3640  CG1 VAL A 227     126.405 123.215  91.991  1.00  0.91           C  
ATOM   3641  CG2 VAL A 227     124.874 124.781  90.790  1.00  0.91           C  
ATOM   3642  H   VAL A 227     124.442 121.105  92.681  1.00  0.91           H  
ATOM   3643  HA  VAL A 227     123.259 122.697  90.599  1.00  0.91           H  
ATOM   3644  HB  VAL A 227     124.407 123.673  92.553  1.00  0.91           H  
ATOM   3645 HG11 VAL A 227     126.502 122.271  92.529  1.00  0.91           H  
ATOM   3646 HG12 VAL A 227     127.043 123.178  91.105  1.00  0.91           H  
ATOM   3647 HG13 VAL A 227     126.793 124.009  92.639  1.00  0.91           H  
ATOM   3648 HG21 VAL A 227     125.420 124.687  89.846  1.00  0.91           H  
ATOM   3649 HG22 VAL A 227     123.834 125.032  90.558  1.00  0.91           H  
ATOM   3650 HG23 VAL A 227     125.303 125.623  91.344  1.00  0.91           H  
ATOM   3651  N   ASP A 228     124.204 122.008  88.459  1.00  0.89           N  
ATOM   3652  CA  ASP A 228     124.548 121.643  87.070  1.00  0.89           C  
ATOM   3653  C   ASP A 228     124.085 120.210  86.685  1.00  0.89           C  
ATOM   3654  O   ASP A 228     124.083 119.778  85.527  1.00  0.89           O  
ATOM   3655  CB  ASP A 228     126.009 121.830  86.694  1.00  0.89           C  
ATOM   3656  CG  ASP A 228     126.497 123.247  86.940  1.00  0.89           C  
ATOM   3657  OD1 ASP A 228     125.725 124.187  86.620  1.00  0.89           O  
ATOM   3658  OD2 ASP A 228     127.669 123.317  87.436  1.00  0.89           O1-
ATOM   3659  H   ASP A 228     123.284 122.423  88.565  1.00  0.89           H  
ATOM   3660  HA  ASP A 228     123.926 122.308  86.455  1.00  0.89           H  
ATOM   3661  HB2 ASP A 228     126.149 121.621  85.626  1.00  0.89           H  
ATOM   3662  HB3 ASP A 228     126.642 121.108  87.223  1.00  0.89           H  
ATOM   3663  N   THR A 229     123.666 119.419  87.730  1.00  0.86           N  
ATOM   3664  CA  THR A 229     123.205 118.036  87.579  1.00  0.86           C  
ATOM   3665  C   THR A 229     124.334 117.038  87.218  1.00  0.86           C  
ATOM   3666  O   THR A 229     124.121 115.949  86.682  1.00  0.86           O  
ATOM   3667  CB  THR A 229     121.933 117.893  86.715  1.00  0.86           C  
ATOM   3668  OG1 THR A 229     122.180 118.007  85.295  1.00  0.86           O  
ATOM   3669  CG2 THR A 229     120.879 118.934  87.094  1.00  0.86           C  
ATOM   3670  H   THR A 229     123.610 119.840  88.667  1.00  0.86           H  
ATOM   3671  HA  THR A 229     122.923 117.754  88.602  1.00  0.86           H  
ATOM   3672  HB  THR A 229     121.514 116.893  86.869  1.00  0.86           H  
ATOM   3673 HG21 THR A 229     120.718 118.968  88.176  1.00  0.86           H  
ATOM   3674 HG22 THR A 229     121.160 119.934  86.749  1.00  0.86           H  
ATOM   3675 HG23 THR A 229     119.922 118.710  86.615  1.00  0.86           H  
ATOM   3676  HG1 THR A 229     122.915 118.670  85.210  1.00  0.86           H  
ATOM   3677  N   ASP A 230     125.555 117.405  87.759  1.00  0.81           N  
ATOM   3678  CA  ASP A 230     126.692 116.500  87.932  1.00  0.81           C  
ATOM   3679  C   ASP A 230     126.579 116.133  89.419  1.00  0.81           C  
ATOM   3680  O   ASP A 230     126.449 116.976  90.309  1.00  0.81           O  
ATOM   3681  CB  ASP A 230     128.011 117.189  87.626  1.00  0.81           C  
ATOM   3682  CG  ASP A 230     129.173 116.229  87.868  1.00  0.81           C  
ATOM   3683  OD1 ASP A 230     129.373 115.915  89.089  1.00  0.81           O  
ATOM   3684  OD2 ASP A 230     129.844 115.895  86.854  1.00  0.81           O1-
ATOM   3685  H   ASP A 230     125.638 118.351  88.121  1.00  0.81           H  
ATOM   3686  HA  ASP A 230     126.551 115.611  87.307  1.00  0.81           H  
ATOM   3687  HB2 ASP A 230     128.152 118.071  88.261  1.00  0.81           H  
ATOM   3688  HB3 ASP A 230     128.020 117.542  86.588  1.00  0.81           H  
ATOM   3689  N   LEU A 231     126.634 114.776  89.673  1.00  0.86           N  
ATOM   3690  CA  LEU A 231     126.432 114.258  91.017  1.00  0.86           C  
ATOM   3691  C   LEU A 231     127.522 114.700  92.001  1.00  0.86           C  
ATOM   3692  O   LEU A 231     127.358 114.570  93.215  1.00  0.86           O  
ATOM   3693  CB  LEU A 231     126.371 112.721  91.009  1.00  0.86           C  
ATOM   3694  CG  LEU A 231     125.049 112.150  90.456  1.00  0.86           C  
ATOM   3695  CD1 LEU A 231     125.192 110.645  90.214  1.00  0.86           C  
ATOM   3696  CD2 LEU A 231     123.881 112.405  91.412  1.00  0.86           C  
ATOM   3697  H   LEU A 231     126.799 114.126  88.908  1.00  0.86           H  
ATOM   3698  HA  LEU A 231     125.499 114.692  91.392  1.00  0.86           H  
ATOM   3699  HB2 LEU A 231     126.522 112.331  92.024  1.00  0.86           H  
ATOM   3700  HB3 LEU A 231     127.211 112.337  90.414  1.00  0.86           H  
ATOM   3701  HG  LEU A 231     124.819 112.624  89.495  1.00  0.86           H  
ATOM   3702 HD11 LEU A 231     126.002 110.440  89.506  1.00  0.86           H  
ATOM   3703 HD12 LEU A 231     125.411 110.111  91.145  1.00  0.86           H  
ATOM   3704 HD13 LEU A 231     124.270 110.229  89.793  1.00  0.86           H  
ATOM   3705 HD21 LEU A 231     124.113 112.062  92.426  1.00  0.86           H  
ATOM   3706 HD22 LEU A 231     123.635 113.469  91.460  1.00  0.86           H  
ATOM   3707 HD23 LEU A 231     122.981 111.876  91.083  1.00  0.86           H  
ATOM   3708  N   THR A 232     128.707 115.149  91.459  1.00  0.91           N  
ATOM   3709  CA  THR A 232     129.868 115.456  92.298  1.00  0.91           C  
ATOM   3710  C   THR A 232     129.805 116.866  92.910  1.00  0.91           C  
ATOM   3711  O   THR A 232     130.589 117.230  93.788  1.00  0.91           O  
ATOM   3712  CB  THR A 232     131.203 115.321  91.536  1.00  0.91           C  
ATOM   3713  OG1 THR A 232     131.286 116.266  90.467  1.00  0.91           O  
ATOM   3714  CG2 THR A 232     131.430 113.919  90.982  1.00  0.91           C  
ATOM   3715  H   THR A 232     128.797 115.302  90.431  1.00  0.91           H  
ATOM   3716  HA  THR A 232     129.863 114.753  93.140  1.00  0.91           H  
ATOM   3717  HB  THR A 232     132.030 115.557  92.216  1.00  0.91           H  
ATOM   3718 HG21 THR A 232     131.402 113.170  91.779  1.00  0.91           H  
ATOM   3719 HG22 THR A 232     130.683 113.655  90.226  1.00  0.91           H  
ATOM   3720 HG23 THR A 232     132.405 113.863  90.486  1.00  0.91           H  
ATOM   3721  HG1 THR A 232     130.512 116.089  89.845  1.00  0.91           H  
ATOM   3722  N   LYS A 233     128.884 117.709  92.337  1.00  0.90           N  
ATOM   3723  CA  LYS A 233     128.756 119.118  92.679  1.00  0.90           C  
ATOM   3724  C   LYS A 233     127.637 119.252  93.730  1.00  0.90           C  
ATOM   3725  O   LYS A 233     126.720 118.429  93.809  1.00  0.90           O  
ATOM   3726  CB  LYS A 233     128.480 119.935  91.414  1.00  0.90           C  
ATOM   3727  CG  LYS A 233     129.653 119.850  90.426  1.00  0.90           C  
ATOM   3728  CD  LYS A 233     129.506 120.778  89.219  1.00  0.90           C  
ATOM   3729  CE  LYS A 233     129.769 122.234  89.575  1.00  0.90           C  
ATOM   3730  NZ  LYS A 233     129.716 123.056  88.359  1.00  0.90           N1+
ATOM   3731  H   LYS A 233     128.233 117.319  91.656  1.00  0.90           H  
ATOM   3732  HA  LYS A 233     129.697 119.445  93.134  1.00  0.90           H  
ATOM   3733  HB2 LYS A 233     128.293 120.977  91.677  1.00  0.90           H  
ATOM   3734  HB3 LYS A 233     127.569 119.568  90.926  1.00  0.90           H  
ATOM   3735  HG2 LYS A 233     129.732 118.822  90.054  1.00  0.90           H  
ATOM   3736  HG3 LYS A 233     130.596 120.070  90.942  1.00  0.90           H  
ATOM   3737  HD2 LYS A 233     128.513 120.662  88.773  1.00  0.90           H  
ATOM   3738  HD3 LYS A 233     130.229 120.461  88.457  1.00  0.90           H  
ATOM   3739  HE2 LYS A 233     130.772 122.364  89.994  1.00  0.90           H  
ATOM   3740  HE3 LYS A 233     129.036 122.643  90.270  1.00  0.90           H  
ATOM   3741  HZ1 LYS A 233     130.224 122.662  87.564  1.00  0.90           H  
ATOM   3742  HZ2 LYS A 233     128.693 123.139  87.970  1.00  0.90           H  
ATOM   3743  HZ3 LYS A 233     129.991 124.034  88.485  1.00  0.90           H  
ATOM   3744  N   PRO A 234     127.695 120.330  94.598  1.00  0.91           N  
ATOM   3745  CA  PRO A 234     126.766 120.445  95.729  1.00  0.91           C  
ATOM   3746  C   PRO A 234     125.309 120.727  95.318  1.00  0.91           C  
ATOM   3747  O   PRO A 234     124.947 120.915  94.157  1.00  0.91           O  
ATOM   3748  CB  PRO A 234     127.351 121.576  96.580  1.00  0.91           C  
ATOM   3749  CG  PRO A 234     128.087 122.439  95.561  1.00  0.91           C  
ATOM   3750  CD  PRO A 234     128.666 121.416  94.599  1.00  0.91           C  
ATOM   3751  HA  PRO A 234     126.769 119.498  96.282  1.00  0.91           H  
ATOM   3752  HB2 PRO A 234     128.074 121.164  97.295  1.00  0.91           H  
ATOM   3753  HB3 PRO A 234     126.611 122.153  97.142  1.00  0.91           H  
ATOM   3754  HG2 PRO A 234     128.855 123.072  96.014  1.00  0.91           H  
ATOM   3755  HG3 PRO A 234     127.372 123.087  95.041  1.00  0.91           H  
ATOM   3756  HD2 PRO A 234     128.825 121.823  93.599  1.00  0.91           H  
ATOM   3757  HD3 PRO A 234     129.613 121.013  94.972  1.00  0.91           H  
ATOM   3758  N   TYR A 235     124.417 120.702  96.379  1.00  0.81           N  
ATOM   3759  CA  TYR A 235     122.969 120.679  96.162  1.00  0.81           C  
ATOM   3760  C   TYR A 235     122.419 122.079  95.830  1.00  0.81           C  
ATOM   3761  O   TYR A 235     122.794 123.101  96.404  1.00  0.81           O  
ATOM   3762  CB  TYR A 235     122.203 120.155  97.390  1.00  0.81           C  
ATOM   3763  CG  TYR A 235     121.995 118.657  97.394  1.00  0.81           C  
ATOM   3764  CD1 TYR A 235     123.020 117.780  97.768  1.00  0.81           C  
ATOM   3765  CD2 TYR A 235     120.745 118.125  97.043  1.00  0.81           C  
ATOM   3766  CE1 TYR A 235     122.785 116.403  97.824  1.00  0.81           C  
ATOM   3767  CE2 TYR A 235     120.511 116.750  97.092  1.00  0.81           C  
ATOM   3768  CZ  TYR A 235     121.529 115.899  97.500  1.00  0.81           C  
ATOM   3769  OH  TYR A 235     121.327 114.552  97.601  1.00  0.81           O  
ATOM   3770  H   TYR A 235     124.759 120.703  97.333  1.00  0.81           H  
ATOM   3771  HA  TYR A 235     122.794 120.024  95.307  1.00  0.81           H  
ATOM   3772  HB2 TYR A 235     121.216 120.632  97.457  1.00  0.81           H  
ATOM   3773  HB3 TYR A 235     122.715 120.441  98.319  1.00  0.81           H  
ATOM   3774  HD1 TYR A 235     124.004 118.156  98.035  1.00  0.81           H  
ATOM   3775  HD2 TYR A 235     119.932 118.782  96.742  1.00  0.81           H  
ATOM   3776  HE1 TYR A 235     123.579 115.728  98.128  1.00  0.81           H  
ATOM   3777  HE2 TYR A 235     119.534 116.369  96.812  1.00  0.81           H  
ATOM   3778  HH  TYR A 235     120.376 114.372  97.499  1.00  0.81           H  
ATOM   3779  N   ILE A 236     121.368 122.062  94.927  1.00  0.82           N  
ATOM   3780  CA  ILE A 236     120.560 123.245  94.640  1.00  0.82           C  
ATOM   3781  C   ILE A 236     119.523 123.207  95.770  1.00  0.82           C  
ATOM   3782  O   ILE A 236     118.605 122.388  95.815  1.00  0.82           O  
ATOM   3783  CB  ILE A 236     119.839 123.207  93.272  1.00  0.82           C  
ATOM   3784  CG1 ILE A 236     120.826 122.985  92.115  1.00  0.82           C  
ATOM   3785  CG2 ILE A 236     119.062 124.518  93.070  1.00  0.82           C  
ATOM   3786  CD1 ILE A 236     120.146 122.760  90.770  1.00  0.82           C  
ATOM   3787  H   ILE A 236     121.113 121.165  94.488  1.00  0.82           H  
ATOM   3788  HA  ILE A 236     121.193 124.136  94.719  1.00  0.82           H  
ATOM   3789  HB  ILE A 236     119.117 122.380  93.267  1.00  0.82           H  
ATOM   3790 HG12 ILE A 236     121.431 122.102  92.328  1.00  0.82           H  
ATOM   3791 HG13 ILE A 236     121.516 123.834  92.037  1.00  0.82           H  
ATOM   3792 HG21 ILE A 236     118.363 124.701  93.892  1.00  0.82           H  
ATOM   3793 HG22 ILE A 236     119.743 125.375  93.014  1.00  0.82           H  
ATOM   3794 HG23 ILE A 236     118.473 124.497  92.149  1.00  0.82           H  
ATOM   3795 HD11 ILE A 236     119.421 121.942  90.828  1.00  0.82           H  
ATOM   3796 HD12 ILE A 236     119.630 123.659  90.422  1.00  0.82           H  
ATOM   3797 HD13 ILE A 236     120.888 122.496  90.010  1.00  0.82           H  
ATOM   3798  N   LYS A 237     119.785 124.091  96.796  1.00  0.79           N  
ATOM   3799  CA  LYS A 237     118.967 124.124  97.996  1.00  0.79           C  
ATOM   3800  C   LYS A 237     117.990 125.301  97.868  1.00  0.79           C  
ATOM   3801  O   LYS A 237     118.329 126.473  98.014  1.00  0.79           O  
ATOM   3802  CB  LYS A 237     119.845 124.243  99.257  1.00  0.79           C  
ATOM   3803  CG  LYS A 237     119.523 123.167 100.308  1.00  0.79           C  
ATOM   3804  CD  LYS A 237     118.078 123.175 100.817  1.00  0.79           C  
ATOM   3805  CE  LYS A 237     117.766 124.364 101.713  1.00  0.79           C  
ATOM   3806  NZ  LYS A 237     116.302 124.520 101.797  1.00  0.79           N1+
ATOM   3807  H   LYS A 237     120.571 124.729  96.716  1.00  0.79           H  
ATOM   3808  HA  LYS A 237     118.396 123.192  98.034  1.00  0.79           H  
ATOM   3809  HB2 LYS A 237     119.760 125.235  99.714  1.00  0.79           H  
ATOM   3810  HB3 LYS A 237     120.904 124.125  98.992  1.00  0.79           H  
ATOM   3811  HG2 LYS A 237     120.211 123.279 101.155  1.00  0.79           H  
ATOM   3812  HG3 LYS A 237     119.731 122.184  99.868  1.00  0.79           H  
ATOM   3813  HD2 LYS A 237     117.910 122.255 101.391  1.00  0.79           H  
ATOM   3814  HD3 LYS A 237     117.378 123.131  99.976  1.00  0.79           H  
ATOM   3815  HE2 LYS A 237     118.154 125.311 101.332  1.00  0.79           H  
ATOM   3816  HE3 LYS A 237     118.134 124.203 102.731  1.00  0.79           H  
ATOM   3817  HZ1 LYS A 237     115.951 124.982 100.910  1.00  0.79           H  
ATOM   3818  HZ2 LYS A 237     115.781 123.639 101.880  1.00  0.79           H  
ATOM   3819  HZ3 LYS A 237     116.017 125.160 102.546  1.00  0.79           H  
ATOM   3820  N   TRP A 238     116.703 124.939  97.533  1.00  0.71           N  
ATOM   3821  CA  TRP A 238     115.614 125.915  97.419  1.00  0.71           C  
ATOM   3822  C   TRP A 238     115.126 126.280  98.836  1.00  0.71           C  
ATOM   3823  O   TRP A 238     115.451 125.639  99.842  1.00  0.71           O  
ATOM   3824  CB  TRP A 238     114.436 125.350  96.603  1.00  0.71           C  
ATOM   3825  CG  TRP A 238     114.782 125.110  95.165  1.00  0.71           C  
ATOM   3826  CD1 TRP A 238     114.884 126.078  94.184  1.00  0.71           C  
ATOM   3827  CD2 TRP A 238     115.084 123.856  94.541  1.00  0.71           C  
ATOM   3828  NE1 TRP A 238     115.245 125.470  93.012  1.00  0.71           N  
ATOM   3829  CE2 TRP A 238     115.362 124.114  93.198  1.00  0.71           C  
ATOM   3830  CE3 TRP A 238     115.160 122.523  94.994  1.00  0.71           C  
ATOM   3831  CZ2 TRP A 238     115.708 123.113  92.283  1.00  0.71           C  
ATOM   3832  CZ3 TRP A 238     115.521 121.514  94.095  1.00  0.71           C  
ATOM   3833  CH2 TRP A 238     115.789 121.804  92.760  1.00  0.71           C  
ATOM   3834  H   TRP A 238     116.499 123.964  97.337  1.00  0.71           H  
ATOM   3835  HA  TRP A 238     116.014 126.824  96.953  1.00  0.71           H  
ATOM   3836  HB2 TRP A 238     113.582 126.040  96.636  1.00  0.71           H  
ATOM   3837  HB3 TRP A 238     114.079 124.418  97.060  1.00  0.71           H  
ATOM   3838  HD1 TRP A 238     114.751 127.151  94.218  1.00  0.71           H  
ATOM   3839  HE1 TRP A 238     115.408 125.945  92.135  1.00  0.71           H  
ATOM   3840  HE3 TRP A 238     114.963 122.266  96.030  1.00  0.71           H  
ATOM   3841  HZ2 TRP A 238     115.933 123.345  91.248  1.00  0.71           H  
ATOM   3842  HZ3 TRP A 238     115.611 120.487  94.444  1.00  0.71           H  
ATOM   3843  HH2 TRP A 238     116.080 120.999  92.088  1.00  0.71           H  
ATOM   3844  N   ASP A 239     114.255 127.353  98.881  1.00  0.74           N  
ATOM   3845  CA  ASP A 239     113.610 127.781 100.129  1.00  0.74           C  
ATOM   3846  C   ASP A 239     112.596 126.679 100.536  1.00  0.74           C  
ATOM   3847  O   ASP A 239     112.289 125.745  99.797  1.00  0.74           O  
ATOM   3848  CB  ASP A 239     112.934 129.136  99.925  1.00  0.74           C  
ATOM   3849  CG  ASP A 239     112.740 129.815 101.278  1.00  0.74           C  
ATOM   3850  OD1 ASP A 239     111.945 129.201 102.062  1.00  0.74           O  
ATOM   3851  OD2 ASP A 239     113.405 130.864 101.461  1.00  0.74           O1-
ATOM   3852  H   ASP A 239     114.031 127.864  98.034  1.00  0.74           H  
ATOM   3853  HA  ASP A 239     114.386 127.828 100.903  1.00  0.74           H  
ATOM   3854  HB2 ASP A 239     111.959 129.028  99.435  1.00  0.74           H  
ATOM   3855  HB3 ASP A 239     113.548 129.785  99.288  1.00  0.74           H  
ATOM   3856  N   LEU A 240     112.065 126.839 101.795  1.00  0.75           N  
ATOM   3857  CA  LEU A 240     111.143 125.913 102.433  1.00  0.75           C  
ATOM   3858  C   LEU A 240     109.740 126.536 102.525  1.00  0.75           C  
ATOM   3859  O   LEU A 240     108.749 125.837 102.739  1.00  0.75           O  
ATOM   3860  CB  LEU A 240     111.623 125.538 103.840  1.00  0.75           C  
ATOM   3861  CG  LEU A 240     112.972 124.791 103.879  1.00  0.75           C  
ATOM   3862  CD1 LEU A 240     113.380 124.538 105.332  1.00  0.75           C  
ATOM   3863  CD2 LEU A 240     112.927 123.465 103.117  1.00  0.75           C  
ATOM   3864  H   LEU A 240     112.258 127.745 102.269  1.00  0.75           H  
ATOM   3865  HA  LEU A 240     111.037 125.022 101.805  1.00  0.75           H  
ATOM   3866  HB2 LEU A 240     110.857 124.921 104.330  1.00  0.75           H  
ATOM   3867  HB3 LEU A 240     111.706 126.451 104.445  1.00  0.75           H  
ATOM   3868  HG  LEU A 240     113.744 125.423 103.425  1.00  0.75           H  
ATOM   3869 HD11 LEU A 240     113.448 125.480 105.887  1.00  0.75           H  
ATOM   3870 HD12 LEU A 240     112.655 123.894 105.843  1.00  0.75           H  
ATOM   3871 HD13 LEU A 240     114.360 124.051 105.382  1.00  0.75           H  
ATOM   3872 HD21 LEU A 240     112.097 122.839 103.459  1.00  0.75           H  
ATOM   3873 HD22 LEU A 240     112.810 123.628 102.041  1.00  0.75           H  
ATOM   3874 HD23 LEU A 240     113.855 122.901 103.258  1.00  0.75           H  
ATOM   3875  N   LEU A 241     109.678 127.916 102.436  1.00  0.74           N  
ATOM   3876  CA  LEU A 241     108.412 128.650 102.563  1.00  0.74           C  
ATOM   3877  C   LEU A 241     107.634 128.670 101.224  1.00  0.74           C  
ATOM   3878  O   LEU A 241     106.523 129.184 101.105  1.00  0.74           O  
ATOM   3879  CB  LEU A 241     108.647 130.089 103.042  1.00  0.74           C  
ATOM   3880  CG  LEU A 241     109.323 130.207 104.423  1.00  0.74           C  
ATOM   3881  CD1 LEU A 241     109.596 131.680 104.741  1.00  0.74           C  
ATOM   3882  CD2 LEU A 241     108.483 129.584 105.539  1.00  0.74           C  
ATOM   3883  H   LEU A 241     110.550 128.467 102.271  1.00  0.74           H  
ATOM   3884  HA  LEU A 241     107.772 128.107 103.267  1.00  0.74           H  
ATOM   3885  HB2 LEU A 241     107.688 130.624 103.066  1.00  0.74           H  
ATOM   3886  HB3 LEU A 241     109.263 130.613 102.298  1.00  0.74           H  
ATOM   3887  HG  LEU A 241     110.291 129.692 104.398  1.00  0.74           H  
ATOM   3888 HD11 LEU A 241     110.233 132.132 103.974  1.00  0.74           H  
ATOM   3889 HD12 LEU A 241     108.665 132.254 104.793  1.00  0.74           H  
ATOM   3890 HD13 LEU A 241     110.110 131.782 105.703  1.00  0.74           H  
ATOM   3891 HD21 LEU A 241     107.477 130.015 105.566  1.00  0.74           H  
ATOM   3892 HD22 LEU A 241     108.389 128.502 105.410  1.00  0.74           H  
ATOM   3893 HD23 LEU A 241     108.949 129.753 106.516  1.00  0.74           H  
ATOM   3894  N   LYS A 242     108.301 128.057 100.186  1.00  0.74           N  
ATOM   3895  CA  LYS A 242     107.743 127.808  98.862  1.00  0.74           C  
ATOM   3896  C   LYS A 242     107.197 126.369  98.907  1.00  0.74           C  
ATOM   3897  O   LYS A 242     107.921 125.379  98.986  1.00  0.74           O  
ATOM   3898  CB  LYS A 242     108.840 128.010  97.803  1.00  0.74           C  
ATOM   3899  CG  LYS A 242     108.472 127.592  96.368  1.00  0.74           C  
ATOM   3900  CD  LYS A 242     109.425 128.243  95.349  1.00  0.74           C  
ATOM   3901  CE  LYS A 242     109.759 127.414  94.113  1.00  0.74           C  
ATOM   3902  NZ  LYS A 242     108.610 127.179  93.233  1.00  0.74           N1+
ATOM   3903  H   LYS A 242     109.241 127.728 100.389  1.00  0.74           H  
ATOM   3904  HA  LYS A 242     106.926 128.514  98.679  1.00  0.74           H  
ATOM   3905  HB2 LYS A 242     109.745 127.459  98.094  1.00  0.74           H  
ATOM   3906  HB3 LYS A 242     109.119 129.072  97.814  1.00  0.74           H  
ATOM   3907  HG2 LYS A 242     107.443 127.887  96.137  1.00  0.74           H  
ATOM   3908  HG3 LYS A 242     108.528 126.500  96.298  1.00  0.74           H  
ATOM   3909  HD2 LYS A 242     110.381 128.460  95.844  1.00  0.74           H  
ATOM   3910  HD3 LYS A 242     109.013 129.214  95.046  1.00  0.74           H  
ATOM   3911  HE2 LYS A 242     110.159 126.436  94.389  1.00  0.74           H  
ATOM   3912  HE3 LYS A 242     110.508 127.936  93.509  1.00  0.74           H  
ATOM   3913  HZ1 LYS A 242     107.875 126.561  93.665  1.00  0.74           H  
ATOM   3914  HZ2 LYS A 242     108.157 128.020  92.870  1.00  0.74           H  
ATOM   3915  HZ3 LYS A 242     108.981 126.655  92.343  1.00  0.74           H  
ATOM   3916  N   TYR A 243     105.810 126.301  98.901  1.00  0.80           N  
ATOM   3917  CA  TYR A 243     105.059 125.036  98.976  1.00  0.80           C  
ATOM   3918  C   TYR A 243     104.476 124.628  97.615  1.00  0.80           C  
ATOM   3919  O   TYR A 243     103.639 123.737  97.488  1.00  0.80           O  
ATOM   3920  CB  TYR A 243     103.969 125.068 100.066  1.00  0.80           C  
ATOM   3921  CG  TYR A 243     102.819 126.028  99.829  1.00  0.80           C  
ATOM   3922  CD1 TYR A 243     102.828 127.318 100.374  1.00  0.80           C  
ATOM   3923  CD2 TYR A 243     101.697 125.626  99.085  1.00  0.80           C  
ATOM   3924  CE1 TYR A 243     101.723 128.163 100.217  1.00  0.80           C  
ATOM   3925  CE2 TYR A 243     100.604 126.479  98.909  1.00  0.80           C  
ATOM   3926  CZ  TYR A 243     100.608 127.730  99.506  1.00  0.80           C  
ATOM   3927  OH  TYR A 243      99.515 128.547  99.430  1.00  0.80           O  
ATOM   3928  H   TYR A 243     105.279 127.167  98.847  1.00  0.80           H  
ATOM   3929  HA  TYR A 243     105.771 124.244  99.240  1.00  0.80           H  
ATOM   3930  HB2 TYR A 243     104.434 125.312 101.031  1.00  0.80           H  
ATOM   3931  HB3 TYR A 243     103.551 124.061 100.192  1.00  0.80           H  
ATOM   3932  HD1 TYR A 243     103.685 127.664 100.949  1.00  0.80           H  
ATOM   3933  HD2 TYR A 243     101.652 124.627  98.656  1.00  0.80           H  
ATOM   3934  HE1 TYR A 243     101.722 129.149 100.670  1.00  0.80           H  
ATOM   3935  HE2 TYR A 243      99.748 126.149  98.328  1.00  0.80           H  
ATOM   3936  HH  TYR A 243      98.717 128.019  99.159  1.00  0.80           H  
ATOM   3937  N   ASP A 244     105.052 125.295  96.554  1.00  0.89           N  
ATOM   3938  CA  ASP A 244     104.640 125.138  95.168  1.00  0.89           C  
ATOM   3939  C   ASP A 244     105.928 124.963  94.350  1.00  0.89           C  
ATOM   3940  O   ASP A 244     106.858 125.771  94.359  1.00  0.89           O  
ATOM   3941  CB  ASP A 244     103.876 126.375  94.715  1.00  0.89           C  
ATOM   3942  CG  ASP A 244     103.317 126.274  93.306  1.00  0.89           C  
ATOM   3943  OD1 ASP A 244     103.814 125.386  92.539  1.00  0.89           O  
ATOM   3944  OD2 ASP A 244     102.397 127.084  93.018  1.00  0.89           O1-
ATOM   3945  H   ASP A 244     105.807 125.942  96.758  1.00  0.89           H  
ATOM   3946  HA  ASP A 244     104.011 124.247  95.084  1.00  0.89           H  
ATOM   3947  HB2 ASP A 244     104.520 127.263  94.752  1.00  0.89           H  
ATOM   3948  HB3 ASP A 244     103.041 126.560  95.403  1.00  0.89           H  
ATOM   3949  N   PHE A 245     105.932 123.814  93.596  1.00  0.90           N  
ATOM   3950  CA  PHE A 245     107.023 123.439  92.707  1.00  0.90           C  
ATOM   3951  C   PHE A 245     106.428 123.109  91.327  1.00  0.90           C  
ATOM   3952  O   PHE A 245     106.989 122.391  90.500  1.00  0.90           O  
ATOM   3953  CB  PHE A 245     107.853 122.292  93.298  1.00  0.90           C  
ATOM   3954  CG  PHE A 245     108.694 122.748  94.470  1.00  0.90           C  
ATOM   3955  CD1 PHE A 245     109.953 123.325  94.257  1.00  0.90           C  
ATOM   3956  CD2 PHE A 245     108.218 122.653  95.780  1.00  0.90           C  
ATOM   3957  CE1 PHE A 245     110.731 123.781  95.322  1.00  0.90           C  
ATOM   3958  CE2 PHE A 245     108.992 123.116  96.845  1.00  0.90           C  
ATOM   3959  CZ  PHE A 245     110.246 123.678  96.620  1.00  0.90           C  
ATOM   3960  H   PHE A 245     105.115 123.209  93.644  1.00  0.90           H  
ATOM   3961  HA  PHE A 245     107.661 124.316  92.545  1.00  0.90           H  
ATOM   3962  HB2 PHE A 245     108.516 121.859  92.539  1.00  0.90           H  
ATOM   3963  HB3 PHE A 245     107.198 121.469  93.614  1.00  0.90           H  
ATOM   3964  HD1 PHE A 245     110.343 123.413  93.251  1.00  0.90           H  
ATOM   3965  HD2 PHE A 245     107.238 122.236  95.989  1.00  0.90           H  
ATOM   3966  HE1 PHE A 245     111.707 124.218  95.135  1.00  0.90           H  
ATOM   3967  HE2 PHE A 245     108.603 123.060  97.856  1.00  0.90           H  
ATOM   3968  HZ  PHE A 245     110.832 124.046  97.459  1.00  0.90           H  
ATOM   3969  N   THR A 246     105.317 123.860  90.989  1.00  0.92           N  
ATOM   3970  CA  THR A 246     104.618 123.695  89.696  1.00  0.92           C  
ATOM   3971  C   THR A 246     105.562 124.150  88.562  1.00  0.92           C  
ATOM   3972  O   THR A 246     105.688 123.563  87.489  1.00  0.92           O  
ATOM   3973  CB  THR A 246     103.318 124.522  89.681  1.00  0.92           C  
ATOM   3974  OG1 THR A 246     102.548 124.251  90.865  1.00  0.92           O  
ATOM   3975  CG2 THR A 246     102.437 124.212  88.480  1.00  0.92           C  
ATOM   3976  H   THR A 246     104.917 124.515  91.696  1.00  0.92           H  
ATOM   3977  HA  THR A 246     104.418 122.624  89.588  1.00  0.92           H  
ATOM   3978  HB  THR A 246     103.540 125.596  89.678  1.00  0.92           H  
ATOM   3979 HG21 THR A 246     102.964 124.359  87.533  1.00  0.92           H  
ATOM   3980 HG22 THR A 246     102.062 123.185  88.528  1.00  0.92           H  
ATOM   3981 HG23 THR A 246     101.555 124.862  88.480  1.00  0.92           H  
ATOM   3982  HG1 THR A 246     103.040 124.727  91.608  1.00  0.92           H  
ATOM   3983  N   GLU A 247     106.217 125.331  88.844  1.00  0.88           N  
ATOM   3984  CA  GLU A 247     107.118 125.980  87.887  1.00  0.88           C  
ATOM   3985  C   GLU A 247     108.427 125.168  87.792  1.00  0.88           C  
ATOM   3986  O   GLU A 247     109.151 125.221  86.800  1.00  0.88           O  
ATOM   3987  CB  GLU A 247     107.246 127.468  88.255  1.00  0.88           C  
ATOM   3988  CG  GLU A 247     108.568 128.165  87.986  1.00  0.88           C  
ATOM   3989  CD  GLU A 247     109.137 128.143  86.571  1.00  0.88           C  
ATOM   3990  OE1 GLU A 247     108.320 128.316  85.630  1.00  0.88           O  
ATOM   3991  OE2 GLU A 247     110.404 127.973  86.544  1.00  0.88           O1-
ATOM   3992  H   GLU A 247     106.072 125.746  89.760  1.00  0.88           H  
ATOM   3993  HA  GLU A 247     106.650 125.899  86.897  1.00  0.88           H  
ATOM   3994  HB2 GLU A 247     107.038 127.604  89.325  1.00  0.88           H  
ATOM   3995  HB3 GLU A 247     106.441 128.011  87.743  1.00  0.88           H  
ATOM   3996  HG2 GLU A 247     109.312 127.761  88.676  1.00  0.88           H  
ATOM   3997  HG3 GLU A 247     108.461 129.224  88.255  1.00  0.88           H  
ATOM   3998  N   GLU A 248     108.762 124.399  88.886  1.00  0.84           N  
ATOM   3999  CA  GLU A 248     109.986 123.610  88.927  1.00  0.84           C  
ATOM   4000  C   GLU A 248     109.814 122.234  88.272  1.00  0.84           C  
ATOM   4001  O   GLU A 248     110.739 121.695  87.663  1.00  0.84           O  
ATOM   4002  CB  GLU A 248     110.494 123.457  90.362  1.00  0.84           C  
ATOM   4003  CG  GLU A 248     111.353 124.631  90.814  1.00  0.84           C  
ATOM   4004  CD  GLU A 248     110.654 125.978  90.691  1.00  0.84           C  
ATOM   4005  OE1 GLU A 248     111.246 126.790  89.907  1.00  0.84           O  
ATOM   4006  OE2 GLU A 248     109.601 126.142  91.394  1.00  0.84           O1-
ATOM   4007  H   GLU A 248     108.121 124.380  89.672  1.00  0.84           H  
ATOM   4008  HA  GLU A 248     110.734 124.125  88.324  1.00  0.84           H  
ATOM   4009  HB2 GLU A 248     111.111 122.558  90.440  1.00  0.84           H  
ATOM   4010  HB3 GLU A 248     109.650 123.323  91.045  1.00  0.84           H  
ATOM   4011  HG2 GLU A 248     112.279 124.645  90.226  1.00  0.84           H  
ATOM   4012  HG3 GLU A 248     111.664 124.500  91.856  1.00  0.84           H  
ATOM   4013  N   ARG A 249     108.606 121.608  88.490  1.00  0.85           N  
ATOM   4014  CA  ARG A 249     108.325 120.268  87.965  1.00  0.85           C  
ATOM   4015  C   ARG A 249     108.266 120.327  86.406  1.00  0.85           C  
ATOM   4016  O   ARG A 249     108.616 119.383  85.690  1.00  0.85           O  
ATOM   4017  CB  ARG A 249     107.020 119.704  88.563  1.00  0.85           C  
ATOM   4018  CG  ARG A 249     107.113 119.290  90.057  1.00  0.85           C  
ATOM   4019  CD  ARG A 249     105.719 119.135  90.679  1.00  0.85           C  
ATOM   4020  NE  ARG A 249     105.704 118.944  92.149  1.00  0.85           N  
ATOM   4021  CZ  ARG A 249     105.339 117.791  92.771  1.00  0.85           C  
ATOM   4022  NH1 ARG A 249     105.469 116.583  92.176  1.00  0.85           N  
ATOM   4023  NH2 ARG A 249     104.824 117.853  94.023  1.00  0.85           N1+
ATOM   4024  H   ARG A 249     107.900 122.077  89.070  1.00  0.85           H  
ATOM   4025  HA  ARG A 249     109.172 119.623  88.227  1.00  0.85           H  
ATOM   4026  HB2 ARG A 249     106.707 118.827  87.986  1.00  0.85           H  
ATOM   4027  HB3 ARG A 249     106.229 120.454  88.442  1.00  0.85           H  
ATOM   4028  HG2 ARG A 249     107.686 120.025  90.630  1.00  0.85           H  
ATOM   4029  HG3 ARG A 249     107.659 118.343  90.141  1.00  0.85           H  
ATOM   4030  HD2 ARG A 249     105.166 118.320  90.203  1.00  0.85           H  
ATOM   4031  HD3 ARG A 249     105.143 120.050  90.504  1.00  0.85           H  
ATOM   4032  HE  ARG A 249     105.674 119.776  92.729  1.00  0.85           H  
ATOM   4033 HH11 ARG A 249     105.856 116.476  91.249  1.00  0.85           H  
ATOM   4034 HH12 ARG A 249     105.407 115.701  92.731  1.00  0.85           H  
ATOM   4035 HH21 ARG A 249     104.290 117.058  94.362  1.00  0.85           H  
ATOM   4036 HH22 ARG A 249     104.621 118.734  94.539  1.00  0.85           H  
ATOM   4037  N   LEU A 250     107.778 121.515  85.879  1.00  0.89           N  
ATOM   4038  CA  LEU A 250     107.756 121.781  84.436  1.00  0.89           C  
ATOM   4039  C   LEU A 250     109.201 121.927  83.928  1.00  0.89           C  
ATOM   4040  O   LEU A 250     109.534 121.589  82.794  1.00  0.89           O  
ATOM   4041  CB  LEU A 250     106.984 123.067  84.107  1.00  0.89           C  
ATOM   4042  CG  LEU A 250     105.455 122.884  84.117  1.00  0.89           C  
ATOM   4043  CD1 LEU A 250     104.759 124.247  84.149  1.00  0.89           C  
ATOM   4044  CD2 LEU A 250     104.971 122.096  82.898  1.00  0.89           C  
ATOM   4045  H   LEU A 250     107.420 122.221  86.522  1.00  0.89           H  
ATOM   4046  HA  LEU A 250     107.327 120.903  83.948  1.00  0.89           H  
ATOM   4047  HB2 LEU A 250     107.287 123.444  83.121  1.00  0.89           H  
ATOM   4048  HB3 LEU A 250     107.265 123.848  84.827  1.00  0.89           H  
ATOM   4049  HG  LEU A 250     105.166 122.337  85.020  1.00  0.89           H  
ATOM   4050 HD11 LEU A 250     105.057 124.819  85.033  1.00  0.89           H  
ATOM   4051 HD12 LEU A 250     105.006 124.841  83.262  1.00  0.89           H  
ATOM   4052 HD13 LEU A 250     103.670 124.126  84.184  1.00  0.89           H  
ATOM   4053 HD21 LEU A 250     105.233 122.607  81.965  1.00  0.89           H  
ATOM   4054 HD22 LEU A 250     105.410 121.096  82.866  1.00  0.89           H  
ATOM   4055 HD23 LEU A 250     103.883 121.977  82.922  1.00  0.89           H  
ATOM   4056  N   LYS A 251     110.066 122.511  84.826  1.00  0.84           N  
ATOM   4057  CA  LYS A 251     111.468 122.775  84.502  1.00  0.84           C  
ATOM   4058  C   LYS A 251     112.266 121.457  84.414  1.00  0.84           C  
ATOM   4059  O   LYS A 251     113.386 121.419  83.903  1.00  0.84           O  
ATOM   4060  CB  LYS A 251     112.041 123.710  85.567  1.00  0.84           C  
ATOM   4061  CG  LYS A 251     113.172 124.643  85.121  1.00  0.84           C  
ATOM   4062  CD  LYS A 251     113.019 126.041  85.754  1.00  0.84           C  
ATOM   4063  CE  LYS A 251     112.926 126.022  87.280  1.00  0.84           C  
ATOM   4064  NZ  LYS A 251     112.180 127.188  87.779  1.00  0.84           N1+
ATOM   4065  H   LYS A 251     109.700 122.771  85.738  1.00  0.84           H  
ATOM   4066  HA  LYS A 251     111.484 123.240  83.509  1.00  0.84           H  
ATOM   4067  HB2 LYS A 251     112.392 123.132  86.430  1.00  0.84           H  
ATOM   4068  HB3 LYS A 251     111.220 124.337  85.923  1.00  0.84           H  
ATOM   4069  HG2 LYS A 251     113.173 124.758  84.031  1.00  0.84           H  
ATOM   4070  HG3 LYS A 251     114.140 124.210  85.400  1.00  0.84           H  
ATOM   4071  HD2 LYS A 251     112.124 126.498  85.317  1.00  0.84           H  
ATOM   4072  HD3 LYS A 251     113.864 126.671  85.450  1.00  0.84           H  
ATOM   4073  HE2 LYS A 251     113.918 126.053  87.741  1.00  0.84           H  
ATOM   4074  HE3 LYS A 251     112.408 125.149  87.666  1.00  0.84           H  
ATOM   4075  HZ1 LYS A 251     111.318 127.461  87.163  1.00  0.84           H  
ATOM   4076  HZ2 LYS A 251     111.734 127.026  88.764  1.00  0.84           H  
ATOM   4077  HZ3 LYS A 251     112.703 128.058  87.842  1.00  0.84           H  
ATOM   4078  N   LEU A 252     111.660 120.348  84.988  1.00  0.87           N  
ATOM   4079  CA  LEU A 252     112.195 119.000  84.815  1.00  0.87           C  
ATOM   4080  C   LEU A 252     111.659 118.419  83.490  1.00  0.87           C  
ATOM   4081  O   LEU A 252     112.365 117.747  82.733  1.00  0.87           O  
ATOM   4082  CB  LEU A 252     111.820 118.067  85.972  1.00  0.87           C  
ATOM   4083  CG  LEU A 252     112.256 118.550  87.366  1.00  0.87           C  
ATOM   4084  CD1 LEU A 252     111.858 117.519  88.423  1.00  0.87           C  
ATOM   4085  CD2 LEU A 252     113.752 118.834  87.443  1.00  0.87           C  
ATOM   4086  H   LEU A 252     110.813 120.504  85.534  1.00  0.87           H  
ATOM   4087  HA  LEU A 252     113.284 119.064  84.710  1.00  0.87           H  
ATOM   4088  HB2 LEU A 252     112.259 117.079  85.776  1.00  0.87           H  
ATOM   4089  HB3 LEU A 252     110.734 117.912  85.985  1.00  0.87           H  
ATOM   4090  HG  LEU A 252     111.726 119.474  87.605  1.00  0.87           H  
ATOM   4091 HD11 LEU A 252     110.774 117.370  88.427  1.00  0.87           H  
ATOM   4092 HD12 LEU A 252     112.336 116.552  88.236  1.00  0.87           H  
ATOM   4093 HD13 LEU A 252     112.148 117.856  89.423  1.00  0.87           H  
ATOM   4094 HD21 LEU A 252     114.328 117.965  87.115  1.00  0.87           H  
ATOM   4095 HD22 LEU A 252     114.031 119.685  86.814  1.00  0.87           H  
ATOM   4096 HD23 LEU A 252     114.051 119.082  88.466  1.00  0.87           H  
ATOM   4097  N   PHE A 253     110.312 118.651  83.258  1.00  0.89           N  
ATOM   4098  CA  PHE A 253     109.608 118.165  82.070  1.00  0.89           C  
ATOM   4099  C   PHE A 253     110.313 118.705  80.830  1.00  0.89           C  
ATOM   4100  O   PHE A 253     110.823 117.930  80.013  1.00  0.89           O  
ATOM   4101  CB  PHE A 253     108.126 118.550  82.101  1.00  0.89           C  
ATOM   4102  CG  PHE A 253     107.330 118.096  80.904  1.00  0.89           C  
ATOM   4103  CD1 PHE A 253     107.023 119.006  79.884  1.00  0.89           C  
ATOM   4104  CD2 PHE A 253     106.881 116.776  80.789  1.00  0.89           C  
ATOM   4105  CE1 PHE A 253     106.288 118.606  78.770  1.00  0.89           C  
ATOM   4106  CE2 PHE A 253     106.134 116.379  79.679  1.00  0.89           C  
ATOM   4107  CZ  PHE A 253     105.839 117.294  78.670  1.00  0.89           C  
ATOM   4108  H   PHE A 253     109.785 119.161  83.972  1.00  0.89           H  
ATOM   4109  HA  PHE A 253     109.716 117.076  82.057  1.00  0.89           H  
ATOM   4110  HB2 PHE A 253     108.015 119.635  82.195  1.00  0.89           H  
ATOM   4111  HB3 PHE A 253     107.664 118.140  83.008  1.00  0.89           H  
ATOM   4112  HD1 PHE A 253     107.365 120.038  79.940  1.00  0.89           H  
ATOM   4113  HD2 PHE A 253     107.118 116.043  81.554  1.00  0.89           H  
ATOM   4114  HE1 PHE A 253     106.084 119.317  77.972  1.00  0.89           H  
ATOM   4115  HE2 PHE A 253     105.793 115.353  79.591  1.00  0.89           H  
ATOM   4116  HZ  PHE A 253     105.273 116.982  77.796  1.00  0.89           H  
ATOM   4117  N   ASP A 254     110.411 120.079  80.726  1.00  0.85           N  
ATOM   4118  CA  ASP A 254     110.890 120.707  79.492  1.00  0.85           C  
ATOM   4119  C   ASP A 254     112.422 120.557  79.302  1.00  0.85           C  
ATOM   4120  O   ASP A 254     113.005 120.961  78.294  1.00  0.85           O  
ATOM   4121  CB  ASP A 254     110.479 122.173  79.421  1.00  0.85           C  
ATOM   4122  CG  ASP A 254     108.968 122.285  79.233  1.00  0.85           C  
ATOM   4123  OD1 ASP A 254     108.488 121.687  78.228  1.00  0.85           O  
ATOM   4124  OD2 ASP A 254     108.364 122.964  80.110  1.00  0.85           O1-
ATOM   4125  H   ASP A 254     110.102 120.678  81.511  1.00  0.85           H  
ATOM   4126  HA  ASP A 254     110.449 120.141  78.661  1.00  0.85           H  
ATOM   4127  HB2 ASP A 254     110.956 122.675  78.571  1.00  0.85           H  
ATOM   4128  HB3 ASP A 254     110.795 122.708  80.325  1.00  0.85           H  
ATOM   4129  N   ARG A 255     113.071 119.915  80.341  1.00  0.75           N  
ATOM   4130  CA  ARG A 255     114.484 119.556  80.301  1.00  0.75           C  
ATOM   4131  C   ARG A 255     114.645 118.134  79.728  1.00  0.75           C  
ATOM   4132  O   ARG A 255     115.471 117.915  78.837  1.00  0.75           O  
ATOM   4133  CB  ARG A 255     115.103 119.751  81.691  1.00  0.75           C  
ATOM   4134  CG  ARG A 255     116.606 119.471  81.812  1.00  0.75           C  
ATOM   4135  CD  ARG A 255     116.928 118.013  82.131  1.00  0.75           C  
ATOM   4136  NE  ARG A 255     117.862 117.888  83.256  1.00  0.75           N  
ATOM   4137  CZ  ARG A 255     119.214 117.879  83.196  1.00  0.75           C  
ATOM   4138  NH1 ARG A 255     119.878 118.267  82.081  1.00  0.75           N  
ATOM   4139  NH2 ARG A 255     119.932 117.495  84.265  1.00  0.75           N1+
ATOM   4140  H   ARG A 255     112.517 119.666  81.155  1.00  0.75           H  
ATOM   4141  HA  ARG A 255     114.983 120.234  79.597  1.00  0.75           H  
ATOM   4142  HB2 ARG A 255     114.556 119.177  82.447  1.00  0.75           H  
ATOM   4143  HB3 ARG A 255     114.955 120.806  81.956  1.00  0.75           H  
ATOM   4144  HG2 ARG A 255     116.996 120.102  82.621  1.00  0.75           H  
ATOM   4145  HG3 ARG A 255     117.130 119.783  80.901  1.00  0.75           H  
ATOM   4146  HD2 ARG A 255     117.341 117.494  81.261  1.00  0.75           H  
ATOM   4147  HD3 ARG A 255     116.028 117.468  82.429  1.00  0.75           H  
ATOM   4148  HE  ARG A 255     117.457 117.847  84.246  1.00  0.75           H  
ATOM   4149 HH11 ARG A 255     120.889 118.224  82.042  1.00  0.75           H  
ATOM   4150 HH12 ARG A 255     119.363 118.640  81.295  1.00  0.75           H  
ATOM   4151 HH21 ARG A 255     120.930 117.717  84.417  1.00  0.75           H  
ATOM   4152 HH22 ARG A 255     119.441 116.991  85.046  1.00  0.75           H  
ATOM   4153  N   TYR A 256     113.930 117.114  80.343  1.00  0.85           N  
ATOM   4154  CA  TYR A 256     114.146 115.705  79.959  1.00  0.85           C  
ATOM   4155  C   TYR A 256     113.143 115.139  78.941  1.00  0.85           C  
ATOM   4156  O   TYR A 256     113.391 114.126  78.276  1.00  0.85           O  
ATOM   4157  CB  TYR A 256     114.115 114.742  81.165  1.00  0.85           C  
ATOM   4158  CG  TYR A 256     115.407 114.607  81.937  1.00  0.85           C  
ATOM   4159  CD1 TYR A 256     116.654 114.452  81.308  1.00  0.85           C  
ATOM   4160  CD2 TYR A 256     115.351 114.555  83.334  1.00  0.85           C  
ATOM   4161  CE1 TYR A 256     117.832 114.363  82.057  1.00  0.85           C  
ATOM   4162  CE2 TYR A 256     116.520 114.440  84.079  1.00  0.85           C  
ATOM   4163  CZ  TYR A 256     117.755 114.408  83.439  1.00  0.85           C  
ATOM   4164  OH  TYR A 256     118.903 114.507  84.182  1.00  0.85           O  
ATOM   4165  H   TYR A 256     113.246 117.351  81.072  1.00  0.85           H  
ATOM   4166  HA  TYR A 256     115.110 115.650  79.448  1.00  0.85           H  
ATOM   4167  HB2 TYR A 256     113.853 113.724  80.844  1.00  0.85           H  
ATOM   4168  HB3 TYR A 256     113.313 115.059  81.843  1.00  0.85           H  
ATOM   4169  HD1 TYR A 256     116.729 114.418  80.224  1.00  0.85           H  
ATOM   4170  HD2 TYR A 256     114.398 114.622  83.852  1.00  0.85           H  
ATOM   4171  HE1 TYR A 256     118.793 114.301  81.557  1.00  0.85           H  
ATOM   4172  HE2 TYR A 256     116.461 114.409  85.161  1.00  0.85           H  
ATOM   4173  HH  TYR A 256     118.662 115.168  84.921  1.00  0.85           H  
ATOM   4174  N   PHE A 257     111.896 115.713  78.956  1.00  0.88           N  
ATOM   4175  CA  PHE A 257     110.753 115.151  78.228  1.00  0.88           C  
ATOM   4176  C   PHE A 257     110.359 116.164  77.148  1.00  0.88           C  
ATOM   4177  O   PHE A 257     109.206 116.350  76.771  1.00  0.88           O  
ATOM   4178  CB  PHE A 257     109.603 114.801  79.169  1.00  0.88           C  
ATOM   4179  CG  PHE A 257     109.940 113.636  80.073  1.00  0.88           C  
ATOM   4180  CD1 PHE A 257     110.461 113.850  81.355  1.00  0.88           C  
ATOM   4181  CD2 PHE A 257     109.751 112.321  79.632  1.00  0.88           C  
ATOM   4182  CE1 PHE A 257     110.749 112.772  82.194  1.00  0.88           C  
ATOM   4183  CE2 PHE A 257     110.043 111.245  80.473  1.00  0.88           C  
ATOM   4184  CZ  PHE A 257     110.527 111.472  81.755  1.00  0.88           C  
ATOM   4185  H   PHE A 257     111.722 116.592  79.469  1.00  0.88           H  
ATOM   4186  HA  PHE A 257     111.073 114.250  77.691  1.00  0.88           H  
ATOM   4187  HB2 PHE A 257     108.699 114.550  78.600  1.00  0.88           H  
ATOM   4188  HB3 PHE A 257     109.335 115.669  79.781  1.00  0.88           H  
ATOM   4189  HD1 PHE A 257     110.640 114.862  81.708  1.00  0.88           H  
ATOM   4190  HD2 PHE A 257     109.363 112.122  78.635  1.00  0.88           H  
ATOM   4191  HE1 PHE A 257     111.135 112.933  83.198  1.00  0.88           H  
ATOM   4192  HE2 PHE A 257     109.879 110.227  80.135  1.00  0.88           H  
ATOM   4193  HZ  PHE A 257     110.728 110.637  82.415  1.00  0.88           H  
ATOM   4194  N   LYS A 258     111.457 116.696  76.502  1.00  0.83           N  
ATOM   4195  CA  LYS A 258     111.405 117.840  75.593  1.00  0.83           C  
ATOM   4196  C   LYS A 258     110.583 117.570  74.322  1.00  0.83           C  
ATOM   4197  O   LYS A 258     110.172 118.493  73.620  1.00  0.83           O  
ATOM   4198  CB  LYS A 258     112.857 118.215  75.267  1.00  0.83           C  
ATOM   4199  CG  LYS A 258     113.054 119.589  74.627  1.00  0.83           C  
ATOM   4200  CD  LYS A 258     114.554 119.879  74.512  1.00  0.83           C  
ATOM   4201  CE  LYS A 258     114.842 121.251  73.929  1.00  0.83           C  
ATOM   4202  NZ  LYS A 258     116.305 121.455  73.927  1.00  0.83           N1+
ATOM   4203  H   LYS A 258     112.363 116.314  76.749  1.00  0.83           H  
ATOM   4204  HA  LYS A 258     110.906 118.650  76.140  1.00  0.83           H  
ATOM   4205  HB2 LYS A 258     113.305 117.445  74.627  1.00  0.83           H  
ATOM   4206  HB3 LYS A 258     113.436 118.199  76.202  1.00  0.83           H  
ATOM   4207  HG2 LYS A 258     112.574 120.359  75.242  1.00  0.83           H  
ATOM   4208  HG3 LYS A 258     112.593 119.622  73.634  1.00  0.83           H  
ATOM   4209  HD2 LYS A 258     115.029 119.107  73.893  1.00  0.83           H  
ATOM   4210  HD3 LYS A 258     115.010 119.806  75.508  1.00  0.83           H  
ATOM   4211  HE2 LYS A 258     114.414 122.048  74.544  1.00  0.83           H  
ATOM   4212  HE3 LYS A 258     114.492 121.354  72.899  1.00  0.83           H  
ATOM   4213  HZ1 LYS A 258     116.762 121.235  74.816  1.00  0.83           H  
ATOM   4214  HZ2 LYS A 258     116.805 120.804  73.204  1.00  0.83           H  
ATOM   4215  HZ3 LYS A 258     116.583 122.383  73.604  1.00  0.83           H  
ATOM   4216  N   TYR A 259     110.428 116.237  73.983  1.00  0.85           N  
ATOM   4217  CA  TYR A 259     109.723 115.803  72.769  1.00  0.85           C  
ATOM   4218  C   TYR A 259     108.578 114.821  73.078  1.00  0.85           C  
ATOM   4219  O   TYR A 259     108.197 113.972  72.270  1.00  0.85           O  
ATOM   4220  CB  TYR A 259     110.683 115.192  71.734  1.00  0.85           C  
ATOM   4221  CG  TYR A 259     111.568 116.249  71.125  1.00  0.85           C  
ATOM   4222  CD1 TYR A 259     112.763 116.605  71.758  1.00  0.85           C  
ATOM   4223  CD2 TYR A 259     111.161 116.945  69.978  1.00  0.85           C  
ATOM   4224  CE1 TYR A 259     113.531 117.658  71.274  1.00  0.85           C  
ATOM   4225  CE2 TYR A 259     111.928 118.003  69.494  1.00  0.85           C  
ATOM   4226  CZ  TYR A 259     113.099 118.362  70.154  1.00  0.85           C  
ATOM   4227  OH  TYR A 259     113.799 119.434  69.676  1.00  0.85           O  
ATOM   4228  H   TYR A 259     110.811 115.540  74.615  1.00  0.85           H  
ATOM   4229  HA  TYR A 259     109.228 116.679  72.329  1.00  0.85           H  
ATOM   4230  HB2 TYR A 259     110.133 114.695  70.925  1.00  0.85           H  
ATOM   4231  HB3 TYR A 259     111.300 114.409  72.196  1.00  0.85           H  
ATOM   4232  HD1 TYR A 259     113.091 116.071  72.647  1.00  0.85           H  
ATOM   4233  HD2 TYR A 259     110.236 116.683  69.470  1.00  0.85           H  
ATOM   4234  HE1 TYR A 259     114.452 117.919  71.787  1.00  0.85           H  
ATOM   4235  HE2 TYR A 259     111.599 118.560  68.623  1.00  0.85           H  
ATOM   4236  HH  TYR A 259     114.617 119.599  70.268  1.00  0.85           H  
ATOM   4237  N   TRP A 260     107.889 115.072  74.247  1.00  0.79           N  
ATOM   4238  CA  TRP A 260     106.683 114.325  74.591  1.00  0.79           C  
ATOM   4239  C   TRP A 260     105.499 115.098  73.993  1.00  0.79           C  
ATOM   4240  O   TRP A 260     105.227 116.261  74.297  1.00  0.79           O  
ATOM   4241  CB  TRP A 260     106.545 114.167  76.103  1.00  0.79           C  
ATOM   4242  CG  TRP A 260     105.428 113.255  76.495  1.00  0.79           C  
ATOM   4243  CD1 TRP A 260     104.291 113.615  77.189  1.00  0.79           C  
ATOM   4244  CD2 TRP A 260     105.322 111.858  76.211  1.00  0.79           C  
ATOM   4245  NE1 TRP A 260     103.511 112.503  77.352  1.00  0.79           N  
ATOM   4246  CE2 TRP A 260     104.125 111.418  76.775  1.00  0.79           C  
ATOM   4247  CE3 TRP A 260     106.127 110.924  75.523  1.00  0.79           C  
ATOM   4248  CZ2 TRP A 260     103.712 110.088  76.709  1.00  0.79           C  
ATOM   4249  CZ3 TRP A 260     105.695 109.598  75.403  1.00  0.79           C  
ATOM   4250  CH2 TRP A 260     104.511 109.186  76.000  1.00  0.79           C  
ATOM   4251  H   TRP A 260     108.211 115.808  74.882  1.00  0.79           H  
ATOM   4252  HA  TRP A 260     106.754 113.343  74.114  1.00  0.79           H  
ATOM   4253  HB2 TRP A 260     106.407 115.147  76.573  1.00  0.79           H  
ATOM   4254  HB3 TRP A 260     107.480 113.763  76.515  1.00  0.79           H  
ATOM   4255  HD1 TRP A 260     103.970 114.572  77.581  1.00  0.79           H  
ATOM   4256  HE1 TRP A 260     102.611 112.481  77.828  1.00  0.79           H  
ATOM   4257  HE3 TRP A 260     107.068 111.221  75.068  1.00  0.79           H  
ATOM   4258  HZ2 TRP A 260     102.782 109.773  77.169  1.00  0.79           H  
ATOM   4259  HZ3 TRP A 260     106.282 108.889  74.827  1.00  0.79           H  
ATOM   4260  HH2 TRP A 260     104.191 108.151  75.893  1.00  0.79           H  
ATOM   4261  N   ASP A 261     104.784 114.369  73.058  1.00  0.87           N  
ATOM   4262  CA  ASP A 261     103.758 114.949  72.188  1.00  0.87           C  
ATOM   4263  C   ASP A 261     102.370 115.040  72.881  1.00  0.87           C  
ATOM   4264  O   ASP A 261     101.303 114.858  72.292  1.00  0.87           O  
ATOM   4265  CB  ASP A 261     103.762 114.246  70.825  1.00  0.87           C  
ATOM   4266  CG  ASP A 261     103.451 112.760  70.854  1.00  0.87           C  
ATOM   4267  OD1 ASP A 261     102.752 112.356  71.838  1.00  0.87           O  
ATOM   4268  OD2 ASP A 261     103.866 112.042  69.905  1.00  0.87           O1-
ATOM   4269  H   ASP A 261     104.967 113.373  72.964  1.00  0.87           H  
ATOM   4270  HA  ASP A 261     104.050 115.994  72.013  1.00  0.87           H  
ATOM   4271  HB2 ASP A 261     104.748 114.374  70.358  1.00  0.87           H  
ATOM   4272  HB3 ASP A 261     103.026 114.718  70.163  1.00  0.87           H  
ATOM   4273  N   GLN A 262     102.416 115.535  74.181  1.00  0.85           N  
ATOM   4274  CA  GLN A 262     101.217 115.754  74.994  1.00  0.85           C  
ATOM   4275  C   GLN A 262     101.596 116.669  76.174  1.00  0.85           C  
ATOM   4276  O   GLN A 262     102.689 116.628  76.738  1.00  0.85           O  
ATOM   4277  CB  GLN A 262     100.633 114.419  75.479  1.00  0.85           C  
ATOM   4278  CG  GLN A 262      99.259 114.552  76.138  1.00  0.85           C  
ATOM   4279  CD  GLN A 262      98.613 113.202  76.388  1.00  0.85           C  
ATOM   4280  OE1 GLN A 262      98.998 112.144  75.889  1.00  0.85           O  
ATOM   4281  NE2 GLN A 262      97.529 113.246  77.222  1.00  0.85           N  
ATOM   4282  H   GLN A 262     103.324 115.790  74.582  1.00  0.85           H  
ATOM   4283  HA  GLN A 262     100.488 116.270  74.359  1.00  0.85           H  
ATOM   4284  HB2 GLN A 262     101.323 113.941  76.182  1.00  0.85           H  
ATOM   4285  HB3 GLN A 262     100.552 113.733  74.627  1.00  0.85           H  
ATOM   4286  HG2 GLN A 262      98.582 115.122  75.491  1.00  0.85           H  
ATOM   4287  HG3 GLN A 262      99.341 115.082  77.092  1.00  0.85           H  
ATOM   4288 HE21 GLN A 262      97.011 112.390  77.385  1.00  0.85           H  
ATOM   4289 HE22 GLN A 262      97.224 114.093  77.689  1.00  0.85           H  
ATOM   4290  N   THR A 263     100.593 117.531  76.575  1.00  0.91           N  
ATOM   4291  CA  THR A 263     100.842 118.517  77.615  1.00  0.91           C  
ATOM   4292  C   THR A 263     100.712 117.886  79.015  1.00  0.91           C  
ATOM   4293  O   THR A 263     100.089 116.857  79.269  1.00  0.91           O  
ATOM   4294  CB  THR A 263      99.923 119.746  77.482  1.00  0.91           C  
ATOM   4295  OG1 THR A 263      98.576 119.305  77.295  1.00  0.91           O  
ATOM   4296  CG2 THR A 263     100.312 120.619  76.294  1.00  0.91           C  
ATOM   4297  H   THR A 263      99.667 117.497  76.161  1.00  0.91           H  
ATOM   4298  HA  THR A 263     101.886 118.848  77.521  1.00  0.91           H  
ATOM   4299  HB  THR A 263      99.950 120.352  78.394  1.00  0.91           H  
ATOM   4300 HG21 THR A 263     101.340 120.982  76.387  1.00  0.91           H  
ATOM   4301 HG22 THR A 263     100.214 120.073  75.349  1.00  0.91           H  
ATOM   4302 HG23 THR A 263      99.645 121.485  76.223  1.00  0.91           H  
ATOM   4303  HG1 THR A 263      98.006 120.095  77.283  1.00  0.91           H  
ATOM   4304  N   TYR A 264     101.357 118.636  79.982  1.00  0.92           N  
ATOM   4305  CA  TYR A 264     101.442 118.251  81.393  1.00  0.92           C  
ATOM   4306  C   TYR A 264     101.141 119.521  82.206  1.00  0.92           C  
ATOM   4307  O   TYR A 264     101.557 120.631  81.872  1.00  0.92           O  
ATOM   4308  CB  TYR A 264     102.856 117.709  81.649  1.00  0.92           C  
ATOM   4309  CG  TYR A 264     103.294 117.589  83.083  1.00  0.92           C  
ATOM   4310  CD1 TYR A 264     102.542 116.883  84.030  1.00  0.92           C  
ATOM   4311  CD2 TYR A 264     104.503 118.176  83.477  1.00  0.92           C  
ATOM   4312  CE1 TYR A 264     102.956 116.816  85.362  1.00  0.92           C  
ATOM   4313  CE2 TYR A 264     104.932 118.089  84.796  1.00  0.92           C  
ATOM   4314  CZ  TYR A 264     104.146 117.430  85.733  1.00  0.92           C  
ATOM   4315  OH  TYR A 264     104.594 117.434  87.021  1.00  0.92           O  
ATOM   4316  H   TYR A 264     101.830 119.503  79.731  1.00  0.92           H  
ATOM   4317  HA  TYR A 264     100.691 117.486  81.610  1.00  0.92           H  
ATOM   4318  HB2 TYR A 264     103.574 118.352  81.119  1.00  0.92           H  
ATOM   4319  HB3 TYR A 264     102.956 116.722  81.176  1.00  0.92           H  
ATOM   4320  HD1 TYR A 264     101.626 116.385  83.739  1.00  0.92           H  
ATOM   4321  HD2 TYR A 264     105.122 118.710  82.761  1.00  0.92           H  
ATOM   4322  HE1 TYR A 264     102.340 116.297  86.090  1.00  0.92           H  
ATOM   4323  HE2 TYR A 264     105.872 118.542  85.098  1.00  0.92           H  
ATOM   4324  HH  TYR A 264     103.921 117.040  87.639  1.00  0.92           H  
ATOM   4325  N   HIS A 265     100.397 119.333  83.354  1.00  0.83           N  
ATOM   4326  CA  HIS A 265     100.156 120.402  84.329  1.00  0.83           C  
ATOM   4327  C   HIS A 265     100.388 119.743  85.693  1.00  0.83           C  
ATOM   4328  O   HIS A 265      99.667 118.812  86.061  1.00  0.83           O  
ATOM   4329  CB  HIS A 265      98.723 120.948  84.244  1.00  0.83           C  
ATOM   4330  CG  HIS A 265      98.507 121.886  83.111  1.00  0.83           C  
ATOM   4331  ND1 HIS A 265      97.242 122.163  82.593  1.00  0.83           N1+
ATOM   4332  CD2 HIS A 265      99.365 122.680  82.381  1.00  0.83           C  
ATOM   4333  CE1 HIS A 265      97.325 123.052  81.595  1.00  0.83           C  
ATOM   4334  NE2 HIS A 265      98.618 123.361  81.451  1.00  0.83           N  
ATOM   4335  H   HIS A 265      99.990 118.420  83.571  1.00  0.83           H  
ATOM   4336  HA  HIS A 265     100.867 121.209  84.160  1.00  0.83           H  
ATOM   4337  HB2 HIS A 265      98.484 121.495  85.163  1.00  0.83           H  
ATOM   4338  HB3 HIS A 265      98.001 120.129  84.155  1.00  0.83           H  
ATOM   4339  HD1 HIS A 265      96.346 121.782  82.974  1.00  0.83           H  
ATOM   4340  HD2 HIS A 265     100.427 122.854  82.394  1.00  0.83           H  
ATOM   4341  HE2 HIS A 265      98.996 124.014  80.765  1.00  0.83           H  
ATOM   4342  HE1 HIS A 265      96.500 123.450  81.022  1.00  0.83           H  
ATOM   4343  N   PRO A 266     101.450 120.166  86.462  1.00  0.93           N  
ATOM   4344  CA  PRO A 266     101.793 119.479  87.715  1.00  0.93           C  
ATOM   4345  C   PRO A 266     100.760 119.518  88.842  1.00  0.93           C  
ATOM   4346  O   PRO A 266     100.864 118.790  89.831  1.00  0.93           O  
ATOM   4347  CB  PRO A 266     103.042 120.198  88.220  1.00  0.93           C  
ATOM   4348  CG  PRO A 266     103.619 120.885  87.000  1.00  0.93           C  
ATOM   4349  CD  PRO A 266     102.420 121.199  86.135  1.00  0.93           C  
ATOM   4350  HA  PRO A 266     101.977 118.431  87.474  1.00  0.93           H  
ATOM   4351  HB2 PRO A 266     103.750 119.498  88.667  1.00  0.93           H  
ATOM   4352  HB3 PRO A 266     102.797 120.943  88.986  1.00  0.93           H  
ATOM   4353  HG2 PRO A 266     104.301 120.211  86.476  1.00  0.93           H  
ATOM   4354  HG3 PRO A 266     104.183 121.777  87.256  1.00  0.93           H  
ATOM   4355  HD2 PRO A 266     101.972 122.167  86.376  1.00  0.93           H  
ATOM   4356  HD3 PRO A 266     102.689 121.182  85.077  1.00  0.93           H  
ATOM   4357  N   ASN A 267      99.822 120.516  88.746  1.00  0.89           N  
ATOM   4358  CA  ASN A 267      98.766 120.688  89.739  1.00  0.89           C  
ATOM   4359  C   ASN A 267      97.559 120.038  89.092  1.00  0.89           C  
ATOM   4360  O   ASN A 267      97.013 120.510  88.091  1.00  0.89           O  
ATOM   4361  CB  ASN A 267      98.515 122.160  90.058  1.00  0.89           C  
ATOM   4362  CG  ASN A 267      99.645 122.673  90.914  1.00  0.89           C  
ATOM   4363  OD1 ASN A 267     100.259 121.960  91.707  1.00  0.89           O  
ATOM   4364  ND2 ASN A 267      99.956 123.989  90.759  1.00  0.89           N  
ATOM   4365  H   ASN A 267      99.832 121.111  87.925  1.00  0.89           H  
ATOM   4366  HA  ASN A 267      99.014 120.133  90.645  1.00  0.89           H  
ATOM   4367  HB2 ASN A 267      97.585 122.284  90.622  1.00  0.89           H  
ATOM   4368  HB3 ASN A 267      98.433 122.758  89.142  1.00  0.89           H  
ATOM   4369 HD21 ASN A 267      99.366 124.649  90.272  1.00  0.89           H  
ATOM   4370 HD22 ASN A 267     100.854 124.316  91.147  1.00  0.89           H  
ATOM   4371  N   CYS A 268      97.133 118.849  89.649  1.00  0.92           N  
ATOM   4372  CA  CYS A 268      96.080 118.035  89.018  1.00  0.92           C  
ATOM   4373  C   CYS A 268      94.720 118.679  89.338  1.00  0.92           C  
ATOM   4374  O   CYS A 268      93.808 118.100  89.917  1.00  0.92           O  
ATOM   4375  CB  CYS A 268      96.113 116.570  89.427  1.00  0.92           C  
ATOM   4376  SG  CYS A 268      97.635 115.776  88.826  1.00  0.92           S  
ATOM   4377  H   CYS A 268      97.539 118.506  90.536  1.00  0.92           H  
ATOM   4378  HA  CYS A 268      96.210 118.105  87.931  1.00  0.92           H  
ATOM   4379  HB2 CYS A 268      95.261 116.028  89.005  1.00  0.92           H  
ATOM   4380  HB3 CYS A 268      96.061 116.467  90.513  1.00  0.92           H  
ATOM   4381  HG  CYS A 268      98.488 116.648  89.391  1.00  0.92           H  
ATOM   4382  N   VAL A 269      94.662 119.962  88.836  1.00  0.89           N  
ATOM   4383  CA  VAL A 269      93.633 120.960  89.070  1.00  0.89           C  
ATOM   4384  C   VAL A 269      93.236 121.426  87.668  1.00  0.89           C  
ATOM   4385  O   VAL A 269      92.130 121.190  87.183  1.00  0.89           O  
ATOM   4386  CB  VAL A 269      94.172 122.138  89.920  1.00  0.89           C  
ATOM   4387  CG1 VAL A 269      93.128 123.251  90.066  1.00  0.89           C  
ATOM   4388  CG2 VAL A 269      94.630 121.686  91.306  1.00  0.89           C  
ATOM   4389  H   VAL A 269      95.453 120.241  88.243  1.00  0.89           H  
ATOM   4390  HA  VAL A 269      92.768 120.491  89.550  1.00  0.89           H  
ATOM   4391  HB  VAL A 269      95.051 122.577  89.432  1.00  0.89           H  
ATOM   4392 HG11 VAL A 269      92.878 123.694  89.098  1.00  0.89           H  
ATOM   4393 HG12 VAL A 269      92.204 122.874  90.513  1.00  0.89           H  
ATOM   4394 HG13 VAL A 269      93.506 124.058  90.703  1.00  0.89           H  
ATOM   4395 HG21 VAL A 269      93.811 121.234  91.866  1.00  0.89           H  
ATOM   4396 HG22 VAL A 269      95.443 120.957  91.245  1.00  0.89           H  
ATOM   4397 HG23 VAL A 269      94.997 122.539  91.885  1.00  0.89           H  
ATOM   4398  N   ASN A 270      94.230 122.074  86.952  1.00  0.85           N  
ATOM   4399  CA  ASN A 270      93.990 122.638  85.625  1.00  0.85           C  
ATOM   4400  C   ASN A 270      94.188 121.535  84.557  1.00  0.85           C  
ATOM   4401  O   ASN A 270      95.043 121.578  83.668  1.00  0.85           O  
ATOM   4402  CB  ASN A 270      94.739 123.947  85.354  1.00  0.85           C  
ATOM   4403  CG  ASN A 270      96.138 124.017  85.919  1.00  0.85           C  
ATOM   4404  OD1 ASN A 270      96.740 123.053  86.378  1.00  0.85           O  
ATOM   4405  ND2 ASN A 270      96.698 125.268  85.893  1.00  0.85           N  
ATOM   4406  H   ASN A 270      95.184 122.140  87.315  1.00  0.85           H  
ATOM   4407  HA  ASN A 270      92.922 122.895  85.567  1.00  0.85           H  
ATOM   4408  HB2 ASN A 270      94.174 124.766  85.820  1.00  0.85           H  
ATOM   4409  HB3 ASN A 270      94.786 124.158  84.279  1.00  0.85           H  
ATOM   4410 HD21 ASN A 270      97.637 125.384  86.259  1.00  0.85           H  
ATOM   4411 HD22 ASN A 270      96.218 126.088  85.541  1.00  0.85           H  
ATOM   4412  N   CYS A 271      93.235 120.534  84.700  1.00  0.94           N  
ATOM   4413  CA  CYS A 271      93.110 119.326  83.880  1.00  0.94           C  
ATOM   4414  C   CYS A 271      91.606 119.142  83.591  1.00  0.94           C  
ATOM   4415  O   CYS A 271      90.744 119.496  84.393  1.00  0.94           O  
ATOM   4416  CB  CYS A 271      93.597 118.092  84.645  1.00  0.94           C  
ATOM   4417  SG  CYS A 271      95.387 118.113  84.958  1.00  0.94           S  
ATOM   4418  H   CYS A 271      92.545 120.637  85.460  1.00  0.94           H  
ATOM   4419  HA  CYS A 271      93.652 119.466  82.939  1.00  0.94           H  
ATOM   4420  HB2 CYS A 271      93.356 117.177  84.098  1.00  0.94           H  
ATOM   4421  HB3 CYS A 271      93.094 118.025  85.617  1.00  0.94           H  
ATOM   4422  HG  CYS A 271      95.768 117.945  83.680  1.00  0.94           H  
ATOM   4423  N   LEU A 272      91.290 118.549  82.384  1.00  0.88           N  
ATOM   4424  CA  LEU A 272      89.905 118.507  81.906  1.00  0.88           C  
ATOM   4425  C   LEU A 272      89.104 117.294  82.411  1.00  0.88           C  
ATOM   4426  O   LEU A 272      87.874 117.263  82.363  1.00  0.88           O  
ATOM   4427  CB  LEU A 272      89.872 118.494  80.367  1.00  0.88           C  
ATOM   4428  CG  LEU A 272      90.529 119.716  79.692  1.00  0.88           C  
ATOM   4429  CD1 LEU A 272      90.499 119.542  78.171  1.00  0.88           C  
ATOM   4430  CD2 LEU A 272      89.849 121.031  80.075  1.00  0.88           C  
ATOM   4431  H   LEU A 272      92.021 118.144  81.806  1.00  0.88           H  
ATOM   4432  HA  LEU A 272      89.382 119.391  82.291  1.00  0.88           H  
ATOM   4433  HB2 LEU A 272      88.830 118.415  80.029  1.00  0.88           H  
ATOM   4434  HB3 LEU A 272      90.373 117.584  80.010  1.00  0.88           H  
ATOM   4435  HG  LEU A 272      91.581 119.774  79.995  1.00  0.88           H  
ATOM   4436 HD11 LEU A 272      91.017 118.624  77.874  1.00  0.88           H  
ATOM   4437 HD12 LEU A 272      89.471 119.489  77.797  1.00  0.88           H  
ATOM   4438 HD13 LEU A 272      90.997 120.381  77.673  1.00  0.88           H  
ATOM   4439 HD21 LEU A 272      88.776 121.001  79.859  1.00  0.88           H  
ATOM   4440 HD22 LEU A 272      89.977 121.251  81.139  1.00  0.88           H  
ATOM   4441 HD23 LEU A 272      90.282 121.869  79.518  1.00  0.88           H  
ATOM   4442  N   ASP A 273      89.865 116.188  82.704  1.00  0.89           N  
ATOM   4443  CA  ASP A 273      89.320 114.837  82.717  1.00  0.89           C  
ATOM   4444  C   ASP A 273      90.310 113.886  83.424  1.00  0.89           C  
ATOM   4445  O   ASP A 273      91.395 114.269  83.870  1.00  0.89           O  
ATOM   4446  CB  ASP A 273      89.011 114.394  81.283  1.00  0.89           C  
ATOM   4447  CG  ASP A 273      90.233 113.707  80.707  1.00  0.89           C  
ATOM   4448  OD1 ASP A 273      91.326 114.341  80.712  1.00  0.89           O  
ATOM   4449  OD2 ASP A 273      90.059 112.482  80.435  1.00  0.89           O1-
ATOM   4450  H   ASP A 273      90.856 116.303  82.885  1.00  0.89           H  
ATOM   4451  HA  ASP A 273      88.392 114.864  83.302  1.00  0.89           H  
ATOM   4452  HB2 ASP A 273      88.718 115.221  80.628  1.00  0.89           H  
ATOM   4453  HB3 ASP A 273      88.173 113.685  81.295  1.00  0.89           H  
ATOM   4454  N   ASP A 274      89.900 112.558  83.445  1.00  0.85           N  
ATOM   4455  CA  ASP A 274      90.741 111.512  84.003  1.00  0.85           C  
ATOM   4456  C   ASP A 274      91.732 110.810  83.044  1.00  0.85           C  
ATOM   4457  O   ASP A 274      92.620 110.087  83.509  1.00  0.85           O  
ATOM   4458  CB  ASP A 274      90.008 110.580  84.962  1.00  0.85           C  
ATOM   4459  CG  ASP A 274      88.703 109.977  84.493  1.00  0.85           C  
ATOM   4460  OD1 ASP A 274      87.685 110.228  85.211  1.00  0.85           O  
ATOM   4461  OD2 ASP A 274      88.731 109.270  83.441  1.00  0.85           O1-
ATOM   4462  H   ASP A 274      89.008 112.295  83.034  1.00  0.85           H  
ATOM   4463  HA  ASP A 274      91.446 112.043  84.654  1.00  0.85           H  
ATOM   4464  HB2 ASP A 274      89.797 111.146  85.880  1.00  0.85           H  
ATOM   4465  HB3 ASP A 274      90.657 109.747  85.259  1.00  0.85           H  
ATOM   4466  N   ARG A 275      91.712 111.134  81.701  1.00  0.79           N  
ATOM   4467  CA  ARG A 275      92.865 110.843  80.850  1.00  0.79           C  
ATOM   4468  C   ARG A 275      93.959 111.824  81.318  1.00  0.79           C  
ATOM   4469  O   ARG A 275      95.124 111.463  81.513  1.00  0.79           O  
ATOM   4470  CB  ARG A 275      92.650 111.059  79.334  1.00  0.79           C  
ATOM   4471  CG  ARG A 275      91.538 110.241  78.670  1.00  0.79           C  
ATOM   4472  CD  ARG A 275      91.866 108.772  78.444  1.00  0.79           C  
ATOM   4473  NE  ARG A 275      92.640 108.513  77.208  1.00  0.79           N  
ATOM   4474  CZ  ARG A 275      92.912 107.230  76.801  1.00  0.79           C  
ATOM   4475  NH1 ARG A 275      92.542 106.196  77.585  1.00  0.79           N  
ATOM   4476  NH2 ARG A 275      93.564 106.971  75.645  1.00  0.79           N1+
ATOM   4477  H   ARG A 275      90.888 111.608  81.260  1.00  0.79           H  
ATOM   4478  HA  ARG A 275      93.204 109.822  81.055  1.00  0.79           H  
ATOM   4479  HB2 ARG A 275      93.597 110.869  78.811  1.00  0.79           H  
ATOM   4480  HB3 ARG A 275      92.427 112.118  79.150  1.00  0.79           H  
ATOM   4481  HG2 ARG A 275      91.292 110.701  77.705  1.00  0.79           H  
ATOM   4482  HG3 ARG A 275      90.633 110.295  79.283  1.00  0.79           H  
ATOM   4483  HD2 ARG A 275      90.915 108.236  78.338  1.00  0.79           H  
ATOM   4484  HD3 ARG A 275      92.415 108.363  79.297  1.00  0.79           H  
ATOM   4485  HE  ARG A 275      92.930 109.269  76.593  1.00  0.79           H  
ATOM   4486 HH11 ARG A 275      92.975 105.270  77.418  1.00  0.79           H  
ATOM   4487 HH12 ARG A 275      91.922 106.295  78.377  1.00  0.79           H  
ATOM   4488 HH21 ARG A 275      93.676 106.001  75.362  1.00  0.79           H  
ATOM   4489 HH22 ARG A 275      93.863 107.664  74.933  1.00  0.79           H  
ATOM   4490  N   CYS A 276      93.579 113.157  81.394  1.00  0.93           N  
ATOM   4491  CA  CYS A 276      94.543 114.205  81.692  1.00  0.93           C  
ATOM   4492  C   CYS A 276      95.090 114.065  83.123  1.00  0.93           C  
ATOM   4493  O   CYS A 276      96.301 114.182  83.343  1.00  0.93           O  
ATOM   4494  CB  CYS A 276      93.952 115.591  81.428  1.00  0.93           C  
ATOM   4495  SG  CYS A 276      95.208 116.909  81.352  1.00  0.93           S  
ATOM   4496  H   CYS A 276      92.597 113.438  81.181  1.00  0.93           H  
ATOM   4497  HA  CYS A 276      95.386 114.032  81.010  1.00  0.93           H  
ATOM   4498  HB2 CYS A 276      93.212 115.858  82.187  1.00  0.93           H  
ATOM   4499  HB3 CYS A 276      93.454 115.609  80.454  1.00  0.93           H  
ATOM   4500  HG  CYS A 276      95.921 116.404  80.334  1.00  0.93           H  
ATOM   4501  N   ILE A 277      94.176 113.863  84.139  1.00  0.92           N  
ATOM   4502  CA  ILE A 277      94.621 113.683  85.525  1.00  0.92           C  
ATOM   4503  C   ILE A 277      95.542 112.449  85.627  1.00  0.92           C  
ATOM   4504  O   ILE A 277      96.596 112.527  86.272  1.00  0.92           O  
ATOM   4505  CB  ILE A 277      93.448 113.624  86.538  1.00  0.92           C  
ATOM   4506  CG1 ILE A 277      92.806 115.023  86.684  1.00  0.92           C  
ATOM   4507  CG2 ILE A 277      93.895 113.108  87.916  1.00  0.92           C  
ATOM   4508  CD1 ILE A 277      91.474 115.016  87.423  1.00  0.92           C  
ATOM   4509  H   ILE A 277      93.170 113.880  83.925  1.00  0.92           H  
ATOM   4510  HA  ILE A 277      95.253 114.551  85.758  1.00  0.92           H  
ATOM   4511  HB  ILE A 277      92.693 112.927  86.162  1.00  0.92           H  
ATOM   4512 HG12 ILE A 277      92.632 115.457  85.695  1.00  0.92           H  
ATOM   4513 HG13 ILE A 277      93.498 115.702  87.197  1.00  0.92           H  
ATOM   4514 HG21 ILE A 277      94.265 112.080  87.858  1.00  0.92           H  
ATOM   4515 HG22 ILE A 277      94.691 113.733  88.334  1.00  0.92           H  
ATOM   4516 HG23 ILE A 277      93.066 113.094  88.628  1.00  0.92           H  
ATOM   4517 HD11 ILE A 277      90.774 114.310  86.966  1.00  0.92           H  
ATOM   4518 HD12 ILE A 277      91.596 114.754  88.478  1.00  0.92           H  
ATOM   4519 HD13 ILE A 277      91.022 116.013  87.385  1.00  0.92           H  
ATOM   4520  N   LEU A 278      95.119 111.256  85.056  1.00  0.94           N  
ATOM   4521  CA  LEU A 278      96.014 110.102  85.162  1.00  0.94           C  
ATOM   4522  C   LEU A 278      97.370 110.422  84.507  1.00  0.94           C  
ATOM   4523  O   LEU A 278      98.426 110.073  85.037  1.00  0.94           O  
ATOM   4524  CB  LEU A 278      95.449 108.830  84.522  1.00  0.94           C  
ATOM   4525  CG  LEU A 278      94.410 108.103  85.394  1.00  0.94           C  
ATOM   4526  CD1 LEU A 278      93.750 106.982  84.591  1.00  0.94           C  
ATOM   4527  CD2 LEU A 278      95.029 107.513  86.664  1.00  0.94           C  
ATOM   4528  H   LEU A 278      94.214 111.164  84.590  1.00  0.94           H  
ATOM   4529  HA  LEU A 278      96.220 109.955  86.228  1.00  0.94           H  
ATOM   4530  HB2 LEU A 278      96.270 108.132  84.307  1.00  0.94           H  
ATOM   4531  HB3 LEU A 278      95.012 109.078  83.547  1.00  0.94           H  
ATOM   4532  HG  LEU A 278      93.630 108.814  85.686  1.00  0.94           H  
ATOM   4533 HD11 LEU A 278      93.275 107.371  83.685  1.00  0.94           H  
ATOM   4534 HD12 LEU A 278      94.480 106.222  84.291  1.00  0.94           H  
ATOM   4535 HD13 LEU A 278      92.974 106.491  85.188  1.00  0.94           H  
ATOM   4536 HD21 LEU A 278      95.869 106.851  86.430  1.00  0.94           H  
ATOM   4537 HD22 LEU A 278      95.390 108.294  87.340  1.00  0.94           H  
ATOM   4538 HD23 LEU A 278      94.288 106.928  87.217  1.00  0.94           H  
ATOM   4539  N   HIS A 279      97.308 111.072  83.290  1.00  0.90           N  
ATOM   4540  CA  HIS A 279      98.532 111.394  82.549  1.00  0.90           C  
ATOM   4541  C   HIS A 279      99.439 112.254  83.450  1.00  0.90           C  
ATOM   4542  O   HIS A 279     100.645 112.033  83.559  1.00  0.90           O  
ATOM   4543  CB  HIS A 279      98.170 112.107  81.240  1.00  0.90           C  
ATOM   4544  CG  HIS A 279      99.314 112.482  80.369  1.00  0.90           C  
ATOM   4545  ND1 HIS A 279      99.871 113.736  80.361  1.00  0.90           N  
ATOM   4546  CD2 HIS A 279     100.001 111.793  79.392  1.00  0.90           C  
ATOM   4547  CE1 HIS A 279     100.848 113.747  79.406  1.00  0.90           C  
ATOM   4548  NE2 HIS A 279     100.955 112.585  78.799  1.00  0.90           N  
ATOM   4549  H   HIS A 279      96.388 111.304  82.892  1.00  0.90           H  
ATOM   4550  HA  HIS A 279      99.056 110.453  82.361  1.00  0.90           H  
ATOM   4551  HB2 HIS A 279      97.583 113.008  81.449  1.00  0.90           H  
ATOM   4552  HB3 HIS A 279      97.511 111.452  80.655  1.00  0.90           H  
ATOM   4553  HD1 HIS A 279      99.613 114.522  80.942  1.00  0.90           H  
ATOM   4554  HD2 HIS A 279      99.840 110.774  79.068  1.00  0.90           H  
ATOM   4555  HE1 HIS A 279     101.435 114.633  79.205  1.00  0.90           H  
ATOM   4556  N   CYS A 280      98.815 113.318  84.075  1.00  0.95           N  
ATOM   4557  CA  CYS A 280      99.560 114.280  84.876  1.00  0.95           C  
ATOM   4558  C   CYS A 280     100.030 113.659  86.194  1.00  0.95           C  
ATOM   4559  O   CYS A 280     101.174 113.864  86.617  1.00  0.95           O  
ATOM   4560  CB  CYS A 280      98.766 115.553  85.154  1.00  0.95           C  
ATOM   4561  SG  CYS A 280      98.449 116.464  83.607  1.00  0.95           S  
ATOM   4562  H   CYS A 280      97.802 113.450  83.948  1.00  0.95           H  
ATOM   4563  HA  CYS A 280     100.473 114.515  84.315  1.00  0.95           H  
ATOM   4564  HB2 CYS A 280      99.326 116.208  85.829  1.00  0.95           H  
ATOM   4565  HB3 CYS A 280      97.804 115.330  85.625  1.00  0.95           H  
ATOM   4566  HG  CYS A 280      97.469 115.642  83.178  1.00  0.95           H  
ATOM   4567  N   ALA A 281      99.113 112.900  86.892  1.00  0.94           N  
ATOM   4568  CA  ALA A 281      99.479 112.317  88.178  1.00  0.94           C  
ATOM   4569  C   ALA A 281     100.651 111.331  88.013  1.00  0.94           C  
ATOM   4570  O   ALA A 281     101.467 111.133  88.916  1.00  0.94           O  
ATOM   4571  CB  ALA A 281      98.293 111.625  88.830  1.00  0.94           C  
ATOM   4572  H   ALA A 281      98.156 112.760  86.525  1.00  0.94           H  
ATOM   4573  HA  ALA A 281      99.828 113.135  88.818  1.00  0.94           H  
ATOM   4574  HB1 ALA A 281      97.476 112.333  89.007  1.00  0.94           H  
ATOM   4575  HB2 ALA A 281      97.902 110.822  88.198  1.00  0.94           H  
ATOM   4576  HB3 ALA A 281      98.575 111.188  89.793  1.00  0.94           H  
ATOM   4577  N   ASN A 282     100.675 110.648  86.809  1.00  0.89           N  
ATOM   4578  CA  ASN A 282     101.690 109.637  86.513  1.00  0.89           C  
ATOM   4579  C   ASN A 282     103.072 110.286  86.367  1.00  0.89           C  
ATOM   4580  O   ASN A 282     104.102 109.632  86.535  1.00  0.89           O  
ATOM   4581  CB  ASN A 282     101.366 108.892  85.217  1.00  0.89           C  
ATOM   4582  CG  ASN A 282     102.063 107.554  85.122  1.00  0.89           C  
ATOM   4583  OD1 ASN A 282     102.182 106.766  86.058  1.00  0.89           O  
ATOM   4584  ND2 ASN A 282     102.511 107.236  83.869  1.00  0.89           N  
ATOM   4585  H   ASN A 282      99.937 110.827  86.121  1.00  0.89           H  
ATOM   4586  HA  ASN A 282     101.739 108.961  87.372  1.00  0.89           H  
ATOM   4587  HB2 ASN A 282     101.598 109.506  84.340  1.00  0.89           H  
ATOM   4588  HB3 ASN A 282     100.301 108.649  85.170  1.00  0.89           H  
ATOM   4589 HD21 ASN A 282     102.430 107.837  83.058  1.00  0.89           H  
ATOM   4590 HD22 ASN A 282     102.962 106.329  83.684  1.00  0.89           H  
ATOM   4591  N   PHE A 283     103.095 111.589  85.915  1.00  0.91           N  
ATOM   4592  CA  PHE A 283     104.359 112.303  85.739  1.00  0.91           C  
ATOM   4593  C   PHE A 283     104.800 112.803  87.118  1.00  0.91           C  
ATOM   4594  O   PHE A 283     105.970 112.780  87.507  1.00  0.91           O  
ATOM   4595  CB  PHE A 283     104.226 113.498  84.796  1.00  0.91           C  
ATOM   4596  CG  PHE A 283     104.623 113.172  83.380  1.00  0.91           C  
ATOM   4597  CD1 PHE A 283     105.973 112.985  83.054  1.00  0.91           C  
ATOM   4598  CD2 PHE A 283     103.656 113.054  82.379  1.00  0.91           C  
ATOM   4599  CE1 PHE A 283     106.352 112.719  81.743  1.00  0.91           C  
ATOM   4600  CE2 PHE A 283     104.036 112.770  81.070  1.00  0.91           C  
ATOM   4601  CZ  PHE A 283     105.382 112.620  80.750  1.00  0.91           C  
ATOM   4602  H   PHE A 283     102.211 112.060  85.725  1.00  0.91           H  
ATOM   4603  HA  PHE A 283     105.123 111.592  85.404  1.00  0.91           H  
ATOM   4604  HB2 PHE A 283     104.859 114.329  85.127  1.00  0.91           H  
ATOM   4605  HB3 PHE A 283     103.202 113.890  84.808  1.00  0.91           H  
ATOM   4606  HD1 PHE A 283     106.740 113.038  83.824  1.00  0.91           H  
ATOM   4607  HD2 PHE A 283     102.602 113.181  82.610  1.00  0.91           H  
ATOM   4608  HE1 PHE A 283     107.399 112.570  81.503  1.00  0.91           H  
ATOM   4609  HE2 PHE A 283     103.283 112.664  80.298  1.00  0.91           H  
ATOM   4610  HZ  PHE A 283     105.671 112.412  79.726  1.00  0.91           H  
ATOM   4611  N   ASN A 284     103.783 113.377  87.870  1.00  0.88           N  
ATOM   4612  CA  ASN A 284     104.094 113.944  89.180  1.00  0.88           C  
ATOM   4613  C   ASN A 284     104.721 112.906  90.118  1.00  0.88           C  
ATOM   4614  O   ASN A 284     105.564 113.213  90.965  1.00  0.88           O  
ATOM   4615  CB  ASN A 284     102.851 114.470  89.871  1.00  0.88           C  
ATOM   4616  CG  ASN A 284     102.598 115.924  89.580  1.00  0.88           C  
ATOM   4617  OD1 ASN A 284     103.271 116.614  88.820  1.00  0.88           O  
ATOM   4618  ND2 ASN A 284     101.523 116.415  90.255  1.00  0.88           N  
ATOM   4619  H   ASN A 284     102.833 113.414  87.474  1.00  0.88           H  
ATOM   4620  HA  ASN A 284     104.850 114.722  89.023  1.00  0.88           H  
ATOM   4621  HB2 ASN A 284     102.953 114.386  90.961  1.00  0.88           H  
ATOM   4622  HB3 ASN A 284     101.967 113.895  89.577  1.00  0.88           H  
ATOM   4623 HD21 ASN A 284     101.273 117.409  90.177  1.00  0.88           H  
ATOM   4624 HD22 ASN A 284     100.936 115.802  90.839  1.00  0.88           H  
ATOM   4625  N   VAL A 285     104.198 111.630  90.035  1.00  0.89           N  
ATOM   4626  CA  VAL A 285     104.630 110.574  90.960  1.00  0.89           C  
ATOM   4627  C   VAL A 285     106.100 110.136  90.733  1.00  0.89           C  
ATOM   4628  O   VAL A 285     106.714 109.484  91.579  1.00  0.89           O  
ATOM   4629  CB  VAL A 285     103.655 109.377  90.964  1.00  0.89           C  
ATOM   4630  CG1 VAL A 285     103.871 108.451  89.772  1.00  0.89           C  
ATOM   4631  CG2 VAL A 285     103.736 108.574  92.266  1.00  0.89           C  
ATOM   4632  H   VAL A 285     103.470 111.429  89.340  1.00  0.89           H  
ATOM   4633  HA  VAL A 285     104.614 111.042  91.955  1.00  0.89           H  
ATOM   4634  HB  VAL A 285     102.632 109.771  90.906  1.00  0.89           H  
ATOM   4635 HG11 VAL A 285     103.819 109.009  88.839  1.00  0.89           H  
ATOM   4636 HG12 VAL A 285     104.839 107.943  89.814  1.00  0.89           H  
ATOM   4637 HG13 VAL A 285     103.101 107.680  89.737  1.00  0.89           H  
ATOM   4638 HG21 VAL A 285     104.693 108.054  92.363  1.00  0.89           H  
ATOM   4639 HG22 VAL A 285     103.610 109.224  93.137  1.00  0.89           H  
ATOM   4640 HG23 VAL A 285     102.945 107.817  92.299  1.00  0.89           H  
ATOM   4641  N   LEU A 286     106.636 110.475  89.503  1.00  0.88           N  
ATOM   4642  CA  LEU A 286     108.059 110.326  89.216  1.00  0.88           C  
ATOM   4643  C   LEU A 286     108.745 111.600  89.739  1.00  0.88           C  
ATOM   4644  O   LEU A 286     109.827 111.559  90.332  1.00  0.88           O  
ATOM   4645  CB  LEU A 286     108.325 110.124  87.717  1.00  0.88           C  
ATOM   4646  CG  LEU A 286     109.806 110.227  87.293  1.00  0.88           C  
ATOM   4647  CD1 LEU A 286     110.688 109.166  87.951  1.00  0.88           C  
ATOM   4648  CD2 LEU A 286     109.945 110.134  85.771  1.00  0.88           C  
ATOM   4649  H   LEU A 286     106.016 110.894  88.810  1.00  0.88           H  
ATOM   4650  HA  LEU A 286     108.444 109.477  89.792  1.00  0.88           H  
ATOM   4651  HB2 LEU A 286     107.751 110.862  87.142  1.00  0.88           H  
ATOM   4652  HB3 LEU A 286     107.930 109.144  87.428  1.00  0.88           H  
ATOM   4653  HG  LEU A 286     110.180 111.214  87.584  1.00  0.88           H  
ATOM   4654 HD11 LEU A 286     110.685 109.253  89.041  1.00  0.88           H  
ATOM   4655 HD12 LEU A 286     110.352 108.159  87.688  1.00  0.88           H  
ATOM   4656 HD13 LEU A 286     111.728 109.267  87.620  1.00  0.88           H  
ATOM   4657 HD21 LEU A 286     109.679 109.137  85.408  1.00  0.88           H  
ATOM   4658 HD22 LEU A 286     109.306 110.870  85.271  1.00  0.88           H  
ATOM   4659 HD23 LEU A 286     110.977 110.331  85.464  1.00  0.88           H  
ATOM   4660  N   PHE A 287     108.170 112.796  89.333  1.00  0.90           N  
ATOM   4661  CA  PHE A 287     108.873 114.059  89.548  1.00  0.90           C  
ATOM   4662  C   PHE A 287     108.966 114.473  91.022  1.00  0.90           C  
ATOM   4663  O   PHE A 287     109.843 115.257  91.402  1.00  0.90           O  
ATOM   4664  CB  PHE A 287     108.267 115.229  88.757  1.00  0.90           C  
ATOM   4665  CG  PHE A 287     108.472 115.192  87.259  1.00  0.90           C  
ATOM   4666  CD1 PHE A 287     109.721 114.922  86.682  1.00  0.90           C  
ATOM   4667  CD2 PHE A 287     107.412 115.528  86.407  1.00  0.90           C  
ATOM   4668  CE1 PHE A 287     109.885 114.941  85.296  1.00  0.90           C  
ATOM   4669  CE2 PHE A 287     107.582 115.565  85.023  1.00  0.90           C  
ATOM   4670  CZ  PHE A 287     108.815 115.254  84.468  1.00  0.90           C  
ATOM   4671  H   PHE A 287     107.283 112.789  88.815  1.00  0.90           H  
ATOM   4672  HA  PHE A 287     109.912 113.886  89.242  1.00  0.90           H  
ATOM   4673  HB2 PHE A 287     108.689 116.180  89.108  1.00  0.90           H  
ATOM   4674  HB3 PHE A 287     107.193 115.282  88.980  1.00  0.90           H  
ATOM   4675  HD1 PHE A 287     110.589 114.714  87.302  1.00  0.90           H  
ATOM   4676  HD2 PHE A 287     106.437 115.768  86.819  1.00  0.90           H  
ATOM   4677  HE1 PHE A 287     110.857 114.732  84.860  1.00  0.90           H  
ATOM   4678  HE2 PHE A 287     106.754 115.834  84.372  1.00  0.90           H  
ATOM   4679  HZ  PHE A 287     108.938 115.271  83.391  1.00  0.90           H  
ATOM   4680  N   SER A 288     108.028 113.979  91.895  1.00  0.89           N  
ATOM   4681  CA  SER A 288     108.048 114.263  93.340  1.00  0.89           C  
ATOM   4682  C   SER A 288     109.253 113.632  94.118  1.00  0.89           C  
ATOM   4683  O   SER A 288     109.145 113.282  95.301  1.00  0.89           O  
ATOM   4684  CB  SER A 288     106.734 113.793  93.992  1.00  0.89           C  
ATOM   4685  OG  SER A 288     105.616 114.557  93.514  1.00  0.89           O  
ATOM   4686  H   SER A 288     107.253 113.420  91.512  1.00  0.89           H  
ATOM   4687  HA  SER A 288     108.140 115.352  93.442  1.00  0.89           H  
ATOM   4688  HB2 SER A 288     106.754 113.915  95.079  1.00  0.89           H  
ATOM   4689  HB3 SER A 288     106.552 112.735  93.770  1.00  0.89           H  
ATOM   4690  HG  SER A 288     104.819 113.955  93.586  1.00  0.89           H  
ATOM   4691  N   THR A 289     110.470 113.641  93.460  1.00  0.85           N  
ATOM   4692  CA  THR A 289     111.682 112.950  93.918  1.00  0.85           C  
ATOM   4693  C   THR A 289     112.935 113.849  93.895  1.00  0.85           C  
ATOM   4694  O   THR A 289     114.067 113.399  94.072  1.00  0.85           O  
ATOM   4695  CB  THR A 289     111.946 111.675  93.075  1.00  0.85           C  
ATOM   4696  OG1 THR A 289     112.002 111.983  91.672  1.00  0.85           O  
ATOM   4697  CG2 THR A 289     110.904 110.586  93.323  1.00  0.85           C  
ATOM   4698  H   THR A 289     110.541 114.150  92.574  1.00  0.85           H  
ATOM   4699  HA  THR A 289     111.540 112.664  94.967  1.00  0.85           H  
ATOM   4700  HB  THR A 289     112.927 111.260  93.334  1.00  0.85           H  
ATOM   4701 HG21 THR A 289     110.882 110.293  94.377  1.00  0.85           H  
ATOM   4702 HG22 THR A 289     109.900 110.912  93.031  1.00  0.85           H  
ATOM   4703 HG23 THR A 289     111.131 109.700  92.719  1.00  0.85           H  
ATOM   4704  HG1 THR A 289     111.119 111.795  91.264  1.00  0.85           H  
ATOM   4705  N   VAL A 290     112.683 115.194  93.704  1.00  0.86           N  
ATOM   4706  CA  VAL A 290     113.753 116.186  93.472  1.00  0.86           C  
ATOM   4707  C   VAL A 290     113.643 117.356  94.485  1.00  0.86           C  
ATOM   4708  O   VAL A 290     114.293 118.395  94.403  1.00  0.86           O  
ATOM   4709  CB  VAL A 290     113.662 116.635  91.988  1.00  0.86           C  
ATOM   4710  CG1 VAL A 290     114.633 117.752  91.617  1.00  0.86           C  
ATOM   4711  CG2 VAL A 290     113.903 115.447  91.041  1.00  0.86           C  
ATOM   4712  H   VAL A 290     111.717 115.510  93.682  1.00  0.86           H  
ATOM   4713  HA  VAL A 290     114.725 115.714  93.657  1.00  0.86           H  
ATOM   4714  HB  VAL A 290     112.648 117.005  91.794  1.00  0.86           H  
ATOM   4715 HG11 VAL A 290     114.360 118.704  92.079  1.00  0.86           H  
ATOM   4716 HG12 VAL A 290     115.652 117.493  91.915  1.00  0.86           H  
ATOM   4717 HG13 VAL A 290     114.623 117.934  90.539  1.00  0.86           H  
ATOM   4718 HG21 VAL A 290     114.877 114.982  91.228  1.00  0.86           H  
ATOM   4719 HG22 VAL A 290     113.129 114.681  91.151  1.00  0.86           H  
ATOM   4720 HG23 VAL A 290     113.879 115.767  89.995  1.00  0.86           H  
ATOM   4721  N   PHE A 291     112.772 117.125  95.536  1.00  0.86           N  
ATOM   4722  CA  PHE A 291     112.273 118.205  96.400  1.00  0.86           C  
ATOM   4723  C   PHE A 291     112.136 117.672  97.833  1.00  0.86           C  
ATOM   4724  O   PHE A 291     111.811 116.496  98.032  1.00  0.86           O  
ATOM   4725  CB  PHE A 291     110.891 118.684  95.912  1.00  0.86           C  
ATOM   4726  CG  PHE A 291     110.916 119.173  94.484  1.00  0.86           C  
ATOM   4727  CD1 PHE A 291     111.677 120.299  94.135  1.00  0.86           C  
ATOM   4728  CD2 PHE A 291     110.251 118.456  93.479  1.00  0.86           C  
ATOM   4729  CE1 PHE A 291     111.800 120.677  92.800  1.00  0.86           C  
ATOM   4730  CE2 PHE A 291     110.369 118.844  92.146  1.00  0.86           C  
ATOM   4731  CZ  PHE A 291     111.147 119.948  91.808  1.00  0.86           C  
ATOM   4732  H   PHE A 291     112.460 116.176  95.722  1.00  0.86           H  
ATOM   4733  HA  PHE A 291     113.001 119.021  96.376  1.00  0.86           H  
ATOM   4734  HB2 PHE A 291     110.508 119.488  96.554  1.00  0.86           H  
ATOM   4735  HB3 PHE A 291     110.169 117.863  96.000  1.00  0.86           H  
ATOM   4736  HD1 PHE A 291     112.212 120.861  94.898  1.00  0.86           H  
ATOM   4737  HD2 PHE A 291     109.668 117.570  93.715  1.00  0.86           H  
ATOM   4738  HE1 PHE A 291     112.421 121.530  92.537  1.00  0.86           H  
ATOM   4739  HE2 PHE A 291     109.889 118.261  91.366  1.00  0.86           H  
ATOM   4740  HZ  PHE A 291     111.256 120.224  90.764  1.00  0.86           H  
ATOM   4741  N   PRO A 292     112.349 118.561  98.871  1.00  0.87           N  
ATOM   4742  CA  PRO A 292     112.336 118.110 100.263  1.00  0.87           C  
ATOM   4743  C   PRO A 292     110.918 117.778 100.779  1.00  0.87           C  
ATOM   4744  O   PRO A 292     109.923 118.438 100.454  1.00  0.87           O  
ATOM   4745  CB  PRO A 292     112.932 119.283 101.044  1.00  0.87           C  
ATOM   4746  CG  PRO A 292     112.558 120.499 100.201  1.00  0.87           C  
ATOM   4747  CD  PRO A 292     112.660 119.982  98.774  1.00  0.87           C  
ATOM   4748  HA  PRO A 292     112.977 117.227 100.328  1.00  0.87           H  
ATOM   4749  HB2 PRO A 292     114.025 119.188 101.077  1.00  0.87           H  
ATOM   4750  HB3 PRO A 292     112.566 119.363 102.071  1.00  0.87           H  
ATOM   4751  HG2 PRO A 292     113.208 121.359 100.383  1.00  0.87           H  
ATOM   4752  HG3 PRO A 292     111.528 120.801 100.422  1.00  0.87           H  
ATOM   4753  HD2 PRO A 292     111.976 120.491  98.091  1.00  0.87           H  
ATOM   4754  HD3 PRO A 292     113.682 120.075  98.392  1.00  0.87           H  
ATOM   4755  N   PRO A 293     110.835 116.740 101.701  1.00  0.85           N  
ATOM   4756  CA  PRO A 293     109.550 116.192 102.142  1.00  0.85           C  
ATOM   4757  C   PRO A 293     108.759 117.089 103.100  1.00  0.85           C  
ATOM   4758  O   PRO A 293     107.595 116.832 103.402  1.00  0.85           O  
ATOM   4759  CB  PRO A 293     109.925 114.883 102.840  1.00  0.85           C  
ATOM   4760  CG  PRO A 293     111.315 115.171 103.398  1.00  0.85           C  
ATOM   4761  CD  PRO A 293     111.951 116.015 102.305  1.00  0.85           C  
ATOM   4762  HA  PRO A 293     108.918 116.015 101.265  1.00  0.85           H  
ATOM   4763  HB2 PRO A 293     109.990 114.075 102.102  1.00  0.85           H  
ATOM   4764  HB3 PRO A 293     109.222 114.576 103.621  1.00  0.85           H  
ATOM   4765  HG2 PRO A 293     111.884 114.263 103.613  1.00  0.85           H  
ATOM   4766  HG3 PRO A 293     111.232 115.752 104.325  1.00  0.85           H  
ATOM   4767  HD2 PRO A 293     112.705 116.708 102.687  1.00  0.85           H  
ATOM   4768  HD3 PRO A 293     112.399 115.381 101.532  1.00  0.85           H  
ATOM   4769  N   THR A 294     109.448 118.160 103.615  1.00  0.81           N  
ATOM   4770  CA  THR A 294     108.852 119.151 104.510  1.00  0.81           C  
ATOM   4771  C   THR A 294     108.011 120.175 103.731  1.00  0.81           C  
ATOM   4772  O   THR A 294     107.344 121.031 104.310  1.00  0.81           O  
ATOM   4773  CB  THR A 294     109.951 119.892 105.297  1.00  0.81           C  
ATOM   4774  OG1 THR A 294     111.009 120.266 104.398  1.00  0.81           O  
ATOM   4775  CG2 THR A 294     110.545 119.017 106.395  1.00  0.81           C  
ATOM   4776  H   THR A 294     110.423 118.311 103.361  1.00  0.81           H  
ATOM   4777  HA  THR A 294     108.161 118.638 105.190  1.00  0.81           H  
ATOM   4778  HB  THR A 294     109.554 120.810 105.745  1.00  0.81           H  
ATOM   4779 HG21 THR A 294     109.780 118.703 107.111  1.00  0.81           H  
ATOM   4780 HG22 THR A 294     111.025 118.125 105.977  1.00  0.81           H  
ATOM   4781 HG23 THR A 294     111.324 119.564 106.938  1.00  0.81           H  
ATOM   4782  HG1 THR A 294     111.636 120.805 104.915  1.00  0.81           H  
ATOM   4783  N   SER A 295     108.101 120.091 102.352  1.00  0.79           N  
ATOM   4784  CA  SER A 295     107.383 121.000 101.452  1.00  0.79           C  
ATOM   4785  C   SER A 295     106.130 120.350 100.820  1.00  0.79           C  
ATOM   4786  O   SER A 295     105.501 120.861  99.893  1.00  0.79           O  
ATOM   4787  CB  SER A 295     108.327 121.556 100.387  1.00  0.79           C  
ATOM   4788  OG  SER A 295     108.798 120.562  99.479  1.00  0.79           O  
ATOM   4789  H   SER A 295     108.685 119.353 101.959  1.00  0.79           H  
ATOM   4790  HA  SER A 295     107.009 121.841 102.048  1.00  0.79           H  
ATOM   4791  HB2 SER A 295     109.200 122.029 100.848  1.00  0.79           H  
ATOM   4792  HB3 SER A 295     107.807 122.317  99.798  1.00  0.79           H  
ATOM   4793  HG  SER A 295     109.230 119.817  99.962  1.00  0.79           H  
ATOM   4794  N   PHE A 296     105.710 119.209 101.467  1.00  0.85           N  
ATOM   4795  CA  PHE A 296     104.543 118.406 101.102  1.00  0.85           C  
ATOM   4796  C   PHE A 296     103.735 118.200 102.392  1.00  0.85           C  
ATOM   4797  O   PHE A 296     104.269 118.184 103.502  1.00  0.85           O  
ATOM   4798  CB  PHE A 296     104.936 117.019 100.573  1.00  0.85           C  
ATOM   4799  CG  PHE A 296     105.657 117.018  99.248  1.00  0.85           C  
ATOM   4800  CD1 PHE A 296     104.997 116.633  98.080  1.00  0.85           C  
ATOM   4801  CD2 PHE A 296     107.013 117.362  99.170  1.00  0.85           C  
ATOM   4802  CE1 PHE A 296     105.699 116.538  96.879  1.00  0.85           C  
ATOM   4803  CE2 PHE A 296     107.702 117.313  97.958  1.00  0.85           C  
ATOM   4804  CZ  PHE A 296     107.044 116.892  96.809  1.00  0.85           C  
ATOM   4805  H   PHE A 296     106.231 118.896 102.285  1.00  0.85           H  
ATOM   4806  HA  PHE A 296     103.939 118.949 100.370  1.00  0.85           H  
ATOM   4807  HB2 PHE A 296     104.039 116.392 100.485  1.00  0.85           H  
ATOM   4808  HB3 PHE A 296     105.570 116.500 101.306  1.00  0.85           H  
ATOM   4809  HD1 PHE A 296     103.938 116.381  98.099  1.00  0.85           H  
ATOM   4810  HD2 PHE A 296     107.543 117.678 100.062  1.00  0.85           H  
ATOM   4811  HE1 PHE A 296     105.191 116.174  95.995  1.00  0.85           H  
ATOM   4812  HE2 PHE A 296     108.750 117.600  97.925  1.00  0.85           H  
ATOM   4813  HZ  PHE A 296     107.566 116.842  95.858  1.00  0.85           H  
ATOM   4814  N   GLY A 297     102.390 117.939 102.198  1.00  0.93           N  
ATOM   4815  CA  GLY A 297     101.468 117.736 103.312  1.00  0.93           C  
ATOM   4816  C   GLY A 297     100.279 118.696 103.201  1.00  0.93           C  
ATOM   4817  O   GLY A 297     100.054 119.300 102.143  1.00  0.93           O  
ATOM   4818  H   GLY A 297     101.991 117.889 101.252  1.00  0.93           H  
ATOM   4819  HA2 GLY A 297     101.983 117.890 104.264  1.00  0.93           H  
ATOM   4820  HA3 GLY A 297     101.105 116.706 103.254  1.00  0.93           H  
ATOM   4821  N   PRO A 298      99.476 118.829 104.323  1.00  0.93           N  
ATOM   4822  CA  PRO A 298      98.354 119.768 104.374  1.00  0.93           C  
ATOM   4823  C   PRO A 298      98.839 121.221 104.409  1.00  0.93           C  
ATOM   4824  O   PRO A 298      99.906 121.562 104.921  1.00  0.93           O  
ATOM   4825  CB  PRO A 298      97.635 119.460 105.694  1.00  0.93           C  
ATOM   4826  CG  PRO A 298      98.163 118.093 106.111  1.00  0.93           C  
ATOM   4827  CD  PRO A 298      99.579 118.079 105.565  1.00  0.93           C  
ATOM   4828  HA  PRO A 298      97.712 119.593 103.507  1.00  0.93           H  
ATOM   4829  HB2 PRO A 298      96.549 119.459 105.570  1.00  0.93           H  
ATOM   4830  HB3 PRO A 298      97.872 120.199 106.469  1.00  0.93           H  
ATOM   4831  HG2 PRO A 298      97.566 117.308 105.633  1.00  0.93           H  
ATOM   4832  HG3 PRO A 298      98.125 117.935 107.192  1.00  0.93           H  
ATOM   4833  HD2 PRO A 298     100.269 118.617 106.224  1.00  0.93           H  
ATOM   4834  HD3 PRO A 298      99.954 117.066 105.400  1.00  0.93           H  
ATOM   4835  N   LEU A 299      97.934 122.127 103.881  1.00  0.91           N  
ATOM   4836  CA  LEU A 299      98.219 123.558 103.879  1.00  0.91           C  
ATOM   4837  C   LEU A 299      97.295 124.217 104.919  1.00  0.91           C  
ATOM   4838  O   LEU A 299      96.065 124.190 104.832  1.00  0.91           O  
ATOM   4839  CB  LEU A 299      97.989 124.191 102.504  1.00  0.91           C  
ATOM   4840  CG  LEU A 299      99.127 124.039 101.467  1.00  0.91           C  
ATOM   4841  CD1 LEU A 299     100.013 122.806 101.612  1.00  0.91           C  
ATOM   4842  CD2 LEU A 299      98.531 124.066 100.060  1.00  0.91           C  
ATOM   4843  H   LEU A 299      97.039 121.797 103.495  1.00  0.91           H  
ATOM   4844  HA  LEU A 299      99.258 123.732 104.177  1.00  0.91           H  
ATOM   4845  HB2 LEU A 299      97.812 125.269 102.627  1.00  0.91           H  
ATOM   4846  HB3 LEU A 299      97.055 123.806 102.090  1.00  0.91           H  
ATOM   4847  HG  LEU A 299      99.783 124.912 101.573  1.00  0.91           H  
ATOM   4848 HD11 LEU A 299     100.586 122.833 102.542  1.00  0.91           H  
ATOM   4849 HD12 LEU A 299      99.421 121.891 101.588  1.00  0.91           H  
ATOM   4850 HD13 LEU A 299     100.742 122.753 100.796  1.00  0.91           H  
ATOM   4851 HD21 LEU A 299      97.815 123.258  99.913  1.00  0.91           H  
ATOM   4852 HD22 LEU A 299      98.009 125.006  99.881  1.00  0.91           H  
ATOM   4853 HD23 LEU A 299      99.303 123.944  99.296  1.00  0.91           H  
ATOM   4854  N   VAL A 300      97.997 124.814 105.954  1.00  0.87           N  
ATOM   4855  CA  VAL A 300      97.367 125.518 107.064  1.00  0.87           C  
ATOM   4856  C   VAL A 300      97.271 127.021 106.763  1.00  0.87           C  
ATOM   4857  O   VAL A 300      98.051 127.616 106.019  1.00  0.87           O  
ATOM   4858  CB  VAL A 300      98.046 125.248 108.425  1.00  0.87           C  
ATOM   4859  CG1 VAL A 300      97.958 123.763 108.790  1.00  0.87           C  
ATOM   4860  CG2 VAL A 300      99.502 125.716 108.488  1.00  0.87           C  
ATOM   4861  H   VAL A 300      99.012 124.781 105.936  1.00  0.87           H  
ATOM   4862  HA  VAL A 300      96.344 125.154 107.124  1.00  0.87           H  
ATOM   4863  HB  VAL A 300      97.496 125.805 109.195  1.00  0.87           H  
ATOM   4864 HG11 VAL A 300      96.919 123.419 108.767  1.00  0.87           H  
ATOM   4865 HG12 VAL A 300      98.536 123.141 108.098  1.00  0.87           H  
ATOM   4866 HG13 VAL A 300      98.347 123.590 109.799  1.00  0.87           H  
ATOM   4867 HG21 VAL A 300     100.138 125.170 107.784  1.00  0.87           H  
ATOM   4868 HG22 VAL A 300      99.587 126.785 108.269  1.00  0.87           H  
ATOM   4869 HG23 VAL A 300      99.911 125.556 109.492  1.00  0.87           H  
ATOM   4870  N   ARG A 301      96.238 127.647 107.450  1.00  0.80           N  
ATOM   4871  CA  ARG A 301      96.002 129.078 107.334  1.00  0.80           C
[truncated: 773,805 more chars]
