# Supplementary material for: Repurposing FDA-approved phytomedicines, natural products, antivirals and cell protectives against SARS-CoV-2 (COVID-19) RNA-dependent RNA polymerase
Source: PeerJ. 2020 Nov 30;8:e10480. doi: 10.7717/peerj.10480 (PMC7713599; doi:10.7717/peerj.10480)
Supplement: Supplemental Information 13 — This was generated after compounds docking runs. [file peerj-08-10480-s013.pdb]

REMARK  99                                                                      
REMARK  99 MOE v2014.09 (Chemical Computing Group Inc.) Sun Aug 02 07:15:34 2020
HELIX    1   1 GLU A   31  ASP A   33  5               Generated by MOE    3
HELIX    2   2 PHE A   47  TYR A   57  1               Generated by MOE   11
HELIX    3   3 MET A   94  ARG A  102  1               Generated by MOE    9
HELIX    4   4 LYS A  113  LEU A  116  1               Generated by MOE    4
HELIX    5   5 ILE A  141  ALA A  146  1               Generated by MOE    6
HELIX    6   6 GLY A  149  ALA A  169  1               Generated by MOE   21
HELIX    7   7 ASP A  205  SER A  209  1               Generated by MOE    5
HELIX    8   8 MET A  212  LEU A  217  1               Generated by MOE    6
HELIX    9   9 VAL A  227  THR A  229  5               Generated by MOE    3
HELIX   10  10 THR A  246  ASP A  254  1               Generated by MOE    9
HELIX   11  11 ASP A  274  PHE A  287  1               Generated by MOE   14
HELIX   12  12 PRO A  293  SER A  295  5               Generated by MOE    3
HELIX   13  13 PHE A  338  TYR A  344  1               Generated by MOE    7
HELIX   14  14 ALA A  349  ALA A  352  1               Generated by MOE    4
HELIX   15  15 LYS A  387  VAL A  394  1               Generated by MOE    8
HELIX   16  16 ALA A  418  TYR A  423  1               Generated by MOE    6
HELIX   17  17 ASP A  424  TYR A  428  5               Generated by MOE    5
HELIX   18  18 ILE A  436  LYS A  448  1               Generated by MOE   13
HELIX   19  19 ALA A  482  TYR A  486  1               Generated by MOE    5
HELIX   20  20 ASP A  493  TYR A  500  1               Generated by MOE    8
HELIX   21  21 SER A  534  THR A  537  1               Generated by MOE    4
HELIX   22  22 GLN A  543  LEU A  546  1               Generated by MOE    4
HELIX   23  23 GLY A  567  VAL A  575  1               Generated by MOE    9
HELIX   24  24 CYS A  592  ARG A  594  5               Generated by MOE    3
HELIX   25  25 ASN A  598  LEU A  608  1               Generated by MOE   11
HELIX   26  26 LEU A  618  ALA A  630  1               Generated by MOE   13
HELIX   27  27 THR A  657  SER A  679  1               Generated by MOE   23
HELIX   28  28 LYS A  688  TYR A  702  1               Generated by MOE   15
HELIX   29  29 PHE A  711  HIS A  722  1               Generated by MOE   12
HELIX   30  30 SER A  738  GLN A  743  1               Generated by MOE    6
HELIX   31  31 ILE A  749  TYR A  758  1               Generated by MOE   10
HELIX   32  32 PRO A  804  CYS A  812  1               Generated by MOE    9
HELIX   33  33 ILE A  817  LYS A  819  5               Generated by MOE    3
HELIX   34  34 ILE A  826  ALA A  836  1               Generated by MOE   11
HELIX   35  35 TYR A  837  LEU A  839  5               Generated by MOE    3
HELIX   36  36 GLN A  845  HIS A  868  1               Generated by MOE   24
HELIX   37  37 ASP A  880  ARG A  884  5               Generated by MOE    5
HELIX   38  38 PRO A  888  TYR A  891  1               Generated by MOE    4
HELIX   39  39 GLU A  892  MET A  894  5               Generated by MOE    3
SHEET    1       TYR A   2  TYR A   8                  Generated by MOE
SHEET    2       ALA A  13  LEU A  19                  Generated by MOE
SHEET    3       CYS A  23  GLN A  27                  Generated by MOE
SHEET    4       TYR A  39  ARG A  44                  Generated by MOE
SHEET    5       HIS A  69  PHE A  74                  Generated by MOE
SHEET    6       VAL A  81  LEU A  89                  Generated by MOE
SHEET    7       GLY A 173  VAL A 174                  Generated by MOE
SHEET    8       PRO A 202  VAL A 203                  Generated by MOE
SHEET    9       GLY A 297  LYS A 302                  Generated by MOE
SHEET   10       VAL A 311  PHE A 318                  Generated by MOE
SHEET   11       GLY A 322  HIS A 325                  Generated by MOE
SHEET   12       PHE A 366  ALA A 370                  Generated by MOE
SHEET   13       ASN A 384  PHE A 385                  Generated by MOE
SHEET   14       ILE A 509  GLN A 511                  Generated by MOE
SHEET   15       MET A 512  LEU A 514                  Generated by MOE
SHEET   16       THR A 526  GLY A 529                  Generated by MOE
SHEET   17       PRO A 582  MET A 585                  Generated by MOE
SHEET   18       MET A 636  MET A 638                  Generated by MOE
SHEET   19       CYS A 639  CYS A 639                  Generated by MOE
SHEET   20       SER A 642  VAL A 645                  Generated by MOE
SHEET   21       PHE A 723  MET A 726                  Generated by MOE
SHEET   22       ILE A 727  ILE A 727                  Generated by MOE
SHEET   23       LEU A 728  LEU A 728                  Generated by MOE
SHEET   24       ASP A 731  ASN A 737                  Generated by MOE
SHEET   25       THR A 771  GLU A 772                  Generated by MOE
SHEET   26       GLU A 781  PHE A 782                  Generated by MOE
SHEET   27       GLN A 785  LYS A 791                  Generated by MOE
SHEET   28       TYR A 796  TYR A 801                  Generated by MOE
SHEET   29       PHE A 813  VAL A 814                  Generated by MOE
ATOM      1  N   VAL A   1     122.198  86.011  65.900  1.00  0.66           N1+
ATOM      2  CA  VAL A   1     122.406  86.547  67.291  1.00  0.66           C  
ATOM      3  C   VAL A   1     121.188  87.395  67.736  1.00  0.66           C  
ATOM      4  O   VAL A   1     120.452  87.929  66.904  1.00  0.66           O  
ATOM      5  CB  VAL A   1     123.750  87.312  67.335  1.00  0.66           C  
ATOM      6  CG1 VAL A   1     123.774  88.579  66.474  1.00  0.66           C  
ATOM      7  CG2 VAL A   1     124.171  87.660  68.766  1.00  0.66           C  
ATOM      8  H1  VAL A   1     121.428  85.331  65.865  1.00  0.66           H  
ATOM      9  H2  VAL A   1     121.927  86.774  65.214  1.00  0.66           H  
ATOM     10  H3  VAL A   1     123.027  85.546  65.506  1.00  0.66           H  
ATOM     11  HA  VAL A   1     122.463  85.657  67.927  1.00  0.66           H  
ATOM     12  HB  VAL A   1     124.524  86.639  66.942  1.00  0.66           H  
ATOM     13 HG11 VAL A   1     123.635  88.344  65.416  1.00  0.66           H  
ATOM     14 HG12 VAL A   1     122.999  89.291  66.776  1.00  0.66           H  
ATOM     15 HG13 VAL A   1     124.742  89.085  66.563  1.00  0.66           H  
ATOM     16 HG21 VAL A   1     123.536  88.439  69.199  1.00  0.66           H  
ATOM     17 HG22 VAL A   1     124.131  86.778  69.413  1.00  0.66           H  
ATOM     18 HG23 VAL A   1     125.201  88.034  68.781  1.00  0.66           H  
ATOM     19  N   TYR A   2     120.987  87.460  69.105  1.00  0.71           N  
ATOM     20  CA  TYR A   2     119.817  88.104  69.724  1.00  0.71           C  
ATOM     21  C   TYR A   2     120.045  89.597  70.063  1.00  0.71           C  
ATOM     22  O   TYR A   2     121.143  90.055  70.389  1.00  0.71           O  
ATOM     23  CB  TYR A   2     119.427  87.427  71.062  1.00  0.71           C  
ATOM     24  CG  TYR A   2     118.583  86.171  71.053  1.00  0.71           C  
ATOM     25  CD1 TYR A   2     117.732  85.817  70.000  1.00  0.71           C  
ATOM     26  CD2 TYR A   2     118.549  85.391  72.224  1.00  0.71           C  
ATOM     27  CE1 TYR A   2     116.872  84.718  70.104  1.00  0.71           C  
ATOM     28  CE2 TYR A   2     117.688  84.298  72.336  1.00  0.71           C  
ATOM     29  CZ  TYR A   2     116.851  83.975  71.278  1.00  0.71           C  
ATOM     30  OH  TYR A   2     115.997  82.923  71.439  1.00  0.71           O  
ATOM     31  H   TYR A   2     121.673  87.053  69.736  1.00  0.71           H  
ATOM     32  HA  TYR A   2     119.005  88.062  68.996  1.00  0.71           H  
ATOM     33  HB2 TYR A   2     118.863  88.140  71.679  1.00  0.71           H  
ATOM     34  HB3 TYR A   2     120.351  87.217  71.619  1.00  0.71           H  
ATOM     35  HD1 TYR A   2     117.689  86.405  69.093  1.00  0.71           H  
ATOM     36  HD2 TYR A   2     119.179  85.647  73.074  1.00  0.71           H  
ATOM     37  HE1 TYR A   2     116.213  84.480  69.274  1.00  0.71           H  
ATOM     38  HE2 TYR A   2     117.660  83.711  73.249  1.00  0.71           H  
ATOM     39  HH  TYR A   2     115.568  82.744  70.585  1.00  0.71           H  
ATOM     40  N   ARG A   3     118.851  90.301  70.108  1.00  0.75           N  
ATOM     41  CA  ARG A   3     118.599  91.558  70.817  1.00  0.75           C  
ATOM     42  C   ARG A   3     117.062  91.624  70.988  1.00  0.75           C  
ATOM     43  O   ARG A   3     116.296  90.918  70.323  1.00  0.75           O  
ATOM     44  CB  ARG A   3     119.103  92.801  70.067  1.00  0.75           C  
ATOM     45  CG  ARG A   3     120.619  93.039  70.070  1.00  0.75           C  
ATOM     46  CD  ARG A   3     121.229  93.024  71.465  1.00  0.75           C  
ATOM     47  NE  ARG A   3     122.661  93.342  71.480  1.00  0.75           N  
ATOM     48  CZ  ARG A   3     123.627  92.431  71.207  1.00  0.75           C  
ATOM     49  NH1 ARG A   3     123.336  91.221  70.677  1.00  0.75           N  
ATOM     50  NH2 ARG A   3     124.912  92.722  71.519  1.00  0.75           N1+
ATOM     51  H   ARG A   3     118.028  89.914  69.629  1.00  0.75           H  
ATOM     52  HA  ARG A   3     119.041  91.468  71.813  1.00  0.75           H  
ATOM     53  HB2 ARG A   3     118.630  93.697  70.489  1.00  0.75           H  
ATOM     54  HB3 ARG A   3     118.771  92.749  69.024  1.00  0.75           H  
ATOM     55  HG2 ARG A   3     120.816  94.016  69.611  1.00  0.75           H  
ATOM     56  HG3 ARG A   3     121.112  92.316  69.415  1.00  0.75           H  
ATOM     57  HD2 ARG A   3     121.095  92.074  71.989  1.00  0.75           H  
ATOM     58  HD3 ARG A   3     120.745  93.775  72.082  1.00  0.75           H  
ATOM     59  HE  ARG A   3     122.951  94.221  71.894  1.00  0.75           H  
ATOM     60 HH11 ARG A   3     124.055  90.526  70.539  1.00  0.75           H  
ATOM     61 HH12 ARG A   3     122.362  90.887  70.535  1.00  0.75           H  
ATOM     62 HH21 ARG A   3     125.666  92.057  71.413  1.00  0.75           H  
ATOM     63 HH22 ARG A   3     125.099  93.530  72.154  1.00  0.75           H  
ATOM     64  N   ALA A   4     116.642  92.538  71.933  1.00  0.90           N  
ATOM     65  CA  ALA A   4     115.230  92.860  72.109  1.00  0.90           C  
ATOM     66  C   ALA A   4     114.949  94.070  71.230  1.00  0.90           C  
ATOM     67  O   ALA A   4     115.752  95.003  71.162  1.00  0.90           O  
ATOM     68  CB  ALA A   4     114.904  93.206  73.544  1.00  0.90           C  
ATOM     69  H   ALA A   4     117.353  93.050  72.500  1.00  0.90           H  
ATOM     70  HA  ALA A   4     114.625  92.019  71.778  1.00  0.90           H  
ATOM     71  HB1 ALA A   4     115.093  92.357  74.205  1.00  0.90           H  
ATOM     72  HB2 ALA A   4     115.518  94.039  73.892  1.00  0.90           H  
ATOM     73  HB3 ALA A   4     113.858  93.507  73.642  1.00  0.90           H  
ATOM     74  N   PHE A   5     113.735  94.044  70.569  1.00  0.87           N  
ATOM     75  CA  PHE A   5     113.400  95.101  69.615  1.00  0.87           C  
ATOM     76  C   PHE A   5     112.038  95.716  69.949  1.00  0.87           C  
ATOM     77  O   PHE A   5     111.115  95.034  70.395  1.00  0.87           O  
ATOM     78  CB  PHE A   5     113.335  94.591  68.162  1.00  0.87           C  
ATOM     79  CG  PHE A   5     114.608  94.050  67.549  1.00  0.87           C  
ATOM     80  CD1 PHE A   5     115.856  94.623  67.805  1.00  0.87           C  
ATOM     81  CD2 PHE A   5     114.540  92.999  66.627  1.00  0.87           C  
ATOM     82  CE1 PHE A   5     117.011  94.139  67.194  1.00  0.87           C  
ATOM     83  CE2 PHE A   5     115.698  92.495  66.028  1.00  0.87           C  
ATOM     84  CZ  PHE A   5     116.935  93.061  66.321  1.00  0.87           C  
ATOM     85  H   PHE A   5     113.041  93.298  70.748  1.00  0.87           H  
ATOM     86  HA  PHE A   5     114.151  95.885  69.708  1.00  0.87           H  
ATOM     87  HB2 PHE A   5     113.005  95.411  67.511  1.00  0.87           H  
ATOM     88  HB3 PHE A   5     112.558  93.816  68.104  1.00  0.87           H  
ATOM     89  HD1 PHE A   5     115.940  95.462  68.486  1.00  0.87           H  
ATOM     90  HD2 PHE A   5     113.580  92.560  66.371  1.00  0.87           H  
ATOM     91  HE1 PHE A   5     117.965  94.610  67.408  1.00  0.87           H  
ATOM     92  HE2 PHE A   5     115.635  91.666  65.330  1.00  0.87           H  
ATOM     93  HZ  PHE A   5     117.832  92.664  65.865  1.00  0.87           H  
ATOM     94  N   ASP A   6     111.935  97.049  69.594  1.00  0.89           N  
ATOM     95  CA  ASP A   6     110.686  97.829  69.576  1.00  0.89           C  
ATOM     96  C   ASP A   6     110.391  97.920  68.074  1.00  0.89           C  
ATOM     97  O   ASP A   6     111.063  98.624  67.317  1.00  0.89           O  
ATOM     98  CB  ASP A   6     110.896  99.202  70.216  1.00  0.89           C  
ATOM     99  CG  ASP A   6     109.640 100.053  70.164  1.00  0.89           C  
ATOM    100  OD1 ASP A   6     108.539  99.419  70.097  1.00  0.89           O  
ATOM    101  OD2 ASP A   6     109.782 101.316  70.185  1.00  0.89           O1-
ATOM    102  H   ASP A   6     112.804  97.540  69.225  1.00  0.89           H  
ATOM    103  HA  ASP A   6     109.900  97.260  70.079  1.00  0.89           H  
ATOM    104  HB2 ASP A   6     111.709  99.737  69.723  1.00  0.89           H  
ATOM    105  HB3 ASP A   6     111.188  99.088  71.266  1.00  0.89           H  
ATOM    106  N   ILE A   7     109.438  97.015  67.615  1.00  0.90           N  
ATOM    107  CA  ILE A   7     109.405  96.639  66.202  1.00  0.90           C  
ATOM    108  C   ILE A   7     108.005  96.764  65.567  1.00  0.90           C  
ATOM    109  O   ILE A   7     106.943  96.596  66.167  1.00  0.90           O  
ATOM    110  CB  ILE A   7     110.063  95.243  65.994  1.00  0.90           C  
ATOM    111  CG1 ILE A   7     110.296  94.904  64.505  1.00  0.90           C  
ATOM    112  CG2 ILE A   7     109.300  94.123  66.701  1.00  0.90           C  
ATOM    113  CD1 ILE A   7     111.218  93.712  64.282  1.00  0.90           C  
ATOM    114  H   ILE A   7     108.748  96.600  68.267  1.00  0.90           H  
ATOM    115  HA  ILE A   7     110.036  97.360  65.666  1.00  0.90           H  
ATOM    116  HB  ILE A   7     111.051  95.296  66.465  1.00  0.90           H  
ATOM    117 HG12 ILE A   7     110.747  95.769  64.003  1.00  0.90           H  
ATOM    118 HG13 ILE A   7     109.343  94.695  64.005  1.00  0.90           H  
ATOM    119 HG21 ILE A   7     109.148  94.342  67.760  1.00  0.90           H  
ATOM    120 HG22 ILE A   7     108.328  93.945  66.236  1.00  0.90           H  
ATOM    121 HG23 ILE A   7     109.867  93.191  66.660  1.00  0.90           H  
ATOM    122 HD11 ILE A   7     112.181  93.868  64.776  1.00  0.90           H  
ATOM    123 HD12 ILE A   7     110.779  92.782  64.654  1.00  0.90           H  
ATOM    124 HD13 ILE A   7     111.406  93.580  63.211  1.00  0.90           H  
ATOM    125  N   TYR A   8     108.080  97.021  64.200  1.00  0.88           N  
ATOM    126  CA  TYR A   8     106.898  97.120  63.356  1.00  0.88           C  
ATOM    127  C   TYR A   8     107.298  96.670  61.945  1.00  0.88           C  
ATOM    128  O   TYR A   8     108.186  97.251  61.317  1.00  0.88           O  
ATOM    129  CB  TYR A   8     106.468  98.593  63.309  1.00  0.88           C  
ATOM    130  CG  TYR A   8     105.074  98.794  62.782  1.00  0.88           C  
ATOM    131  CD1 TYR A   8     104.827  99.003  61.419  1.00  0.88           C  
ATOM    132  CD2 TYR A   8     104.002  98.779  63.682  1.00  0.88           C  
ATOM    133  CE1 TYR A   8     103.529  99.250  60.974  1.00  0.88           C  
ATOM    134  CE2 TYR A   8     102.708  99.035  63.243  1.00  0.88           C  
ATOM    135  CZ  TYR A   8     102.486  99.289  61.894  1.00  0.88           C  
ATOM    136  OH  TYR A   8     101.239  99.601  61.437  1.00  0.88           O  
ATOM    137  H   TYR A   8     108.985  97.173  63.758  1.00  0.88           H  
ATOM    138  HA  TYR A   8     106.106  96.483  63.759  1.00  0.88           H  
ATOM    139  HB2 TYR A   8     107.168  99.194  62.712  1.00  0.88           H  
ATOM    140  HB3 TYR A   8     106.519  99.031  64.316  1.00  0.88           H  
ATOM    141  HD1 TYR A   8     105.641  98.982  60.697  1.00  0.88           H  
ATOM    142  HD2 TYR A   8     104.184  98.580  64.734  1.00  0.88           H  
ATOM    143  HE1 TYR A   8     103.333  99.416  59.918  1.00  0.88           H  
ATOM    144  HE2 TYR A   8     101.889  99.041  63.957  1.00  0.88           H  
ATOM    145  HH  TYR A   8     100.613  99.806  62.229  1.00  0.88           H  
ATOM    146  N   ASN A   9     106.606  95.597  61.432  1.00  0.90           N  
ATOM    147  CA  ASN A   9     106.552  95.316  59.994  1.00  0.90           C  
ATOM    148  C   ASN A   9     105.221  94.583  59.684  1.00  0.90           C  
ATOM    149  O   ASN A   9     104.233  94.695  60.415  1.00  0.90           O  
ATOM    150  CB  ASN A   9     107.845  94.685  59.477  1.00  0.90           C  
ATOM    151  CG  ASN A   9     108.115  93.302  60.021  1.00  0.90           C  
ATOM    152  OD1 ASN A   9     107.329  92.364  59.906  1.00  0.90           O  
ATOM    153  ND2 ASN A   9     109.345  93.149  60.598  1.00  0.90           N  
ATOM    154  H   ASN A   9     106.096  94.937  62.039  1.00  0.90           H  
ATOM    155  HA  ASN A   9     106.455  96.291  59.495  1.00  0.90           H  
ATOM    156  HB2 ASN A   9     108.695  95.338  59.709  1.00  0.90           H  
ATOM    157  HB3 ASN A   9     107.834  94.603  58.385  1.00  0.90           H  
ATOM    158 HD21 ASN A   9     110.013  93.906  60.691  1.00  0.90           H  
ATOM    159 HD22 ASN A   9     109.614  92.243  60.961  1.00  0.90           H  
ATOM    160  N   ASP A  10     105.179  93.909  58.484  1.00  0.91           N  
ATOM    161  CA  ASP A  10     104.007  93.188  57.983  1.00  0.91           C  
ATOM    162  C   ASP A  10     103.972  91.695  58.397  1.00  0.91           C  
ATOM    163  O   ASP A  10     102.960  91.005  58.253  1.00  0.91           O  
ATOM    164  CB  ASP A  10     103.922  93.327  56.460  1.00  0.91           C  
ATOM    165  CG  ASP A  10     105.205  92.856  55.834  1.00  0.91           C  
ATOM    166  OD1 ASP A  10     106.315  93.228  56.355  1.00  0.91           O  
ATOM    167  OD2 ASP A  10     105.167  92.028  54.875  1.00  0.91           O1-
ATOM    168  H   ASP A  10     105.985  93.850  57.839  1.00  0.91           H  
ATOM    169  HA  ASP A  10     103.115  93.644  58.431  1.00  0.91           H  
ATOM    170  HB2 ASP A  10     103.778  94.378  56.181  1.00  0.91           H  
ATOM    171  HB3 ASP A  10     103.076  92.755  56.064  1.00  0.91           H  
ATOM    172  N   LYS A  11     105.164  91.165  58.850  1.00  0.86           N  
ATOM    173  CA  LYS A  11     105.287  89.774  59.288  1.00  0.86           C  
ATOM    174  C   LYS A  11     105.073  89.763  60.804  1.00  0.86           C  
ATOM    175  O   LYS A  11     104.412  88.881  61.353  1.00  0.86           O  
ATOM    176  CB  LYS A  11     106.654  89.152  58.951  1.00  0.86           C  
ATOM    177  CG  LYS A  11     106.728  88.510  57.557  1.00  0.86           C  
ATOM    178  CD  LYS A  11     106.584  89.478  56.384  1.00  0.86           C  
ATOM    179  CE  LYS A  11     107.804  90.371  56.190  1.00  0.86           C  
ATOM    180  NZ  LYS A  11     107.482  91.473  55.277  1.00  0.86           N1+
ATOM    181  H   LYS A  11     105.970  91.793  58.946  1.00  0.86           H  
ATOM    182  HA  LYS A  11     104.478  89.182  58.846  1.00  0.86           H  
ATOM    183  HB2 LYS A  11     106.865  88.352  59.674  1.00  0.86           H  
ATOM    184  HB3 LYS A  11     107.460  89.882  59.073  1.00  0.86           H  
ATOM    185  HG2 LYS A  11     105.939  87.751  57.482  1.00  0.86           H  
ATOM    186  HG3 LYS A  11     107.680  87.973  57.466  1.00  0.86           H  
ATOM    187  HD2 LYS A  11     105.671  90.065  56.511  1.00  0.86           H  
ATOM    188  HD3 LYS A  11     106.437  88.893  55.466  1.00  0.86           H  
ATOM    189  HE2 LYS A  11     108.631  89.812  55.741  1.00  0.86           H  
ATOM    190  HE3 LYS A  11     108.150  90.829  57.120  1.00  0.86           H  
ATOM    191  HZ1 LYS A  11     106.510  91.422  54.823  1.00  0.86           H  
ATOM    192  HZ2 LYS A  11     107.257  92.361  55.844  1.00  0.86           H  
ATOM    193  HZ3 LYS A  11     108.166  91.724  54.564  1.00  0.86           H  
ATOM    194  N   VAL A  12     105.801  90.726  61.482  1.00  0.92           N  
ATOM    195  CA  VAL A  12     105.784  90.845  62.926  1.00  0.92           C  
ATOM    196  C   VAL A  12     105.670  92.332  63.300  1.00  0.92           C  
ATOM    197  O   VAL A  12     105.865  93.270  62.530  1.00  0.92           O  
ATOM    198  CB  VAL A  12     107.015  90.191  63.594  1.00  0.92           C  
ATOM    199  CG1 VAL A  12     106.975  88.672  63.451  1.00  0.92           C  
ATOM    200  CG2 VAL A  12     108.347  90.729  63.065  1.00  0.92           C  
ATOM    201  H   VAL A  12     106.362  91.405  60.948  1.00  0.92           H  
ATOM    202  HA  VAL A  12     104.873  90.359  63.300  1.00  0.92           H  
ATOM    203  HB  VAL A  12     106.987  90.407  64.669  1.00  0.92           H  
ATOM    204 HG11 VAL A  12     106.018  88.276  63.804  1.00  0.92           H  
ATOM    205 HG12 VAL A  12     107.121  88.353  62.415  1.00  0.92           H  
ATOM    206 HG13 VAL A  12     107.765  88.220  64.055  1.00  0.92           H  
ATOM    207 HG21 VAL A  12     108.482  90.493  62.005  1.00  0.92           H  
ATOM    208 HG22 VAL A  12     108.413  91.815  63.191  1.00  0.92           H  
ATOM    209 HG23 VAL A  12     109.187  90.285  63.609  1.00  0.92           H  
ATOM    210  N   ALA A  13     105.395  92.506  64.631  1.00  0.91           N  
ATOM    211  CA  ALA A  13     105.355  93.799  65.292  1.00  0.91           C  
ATOM    212  C   ALA A  13     105.481  93.460  66.777  1.00  0.91           C  
ATOM    213  O   ALA A  13     105.376  92.293  67.166  1.00  0.91           O  
ATOM    214  CB  ALA A  13     104.063  94.551  65.007  1.00  0.91           C  
ATOM    215  H   ALA A  13     105.221  91.697  65.232  1.00  0.91           H  
ATOM    216  HA  ALA A  13     106.225  94.375  64.965  1.00  0.91           H  
ATOM    217  HB1 ALA A  13     103.941  94.736  63.935  1.00  0.91           H  
ATOM    218  HB2 ALA A  13     103.190  93.983  65.348  1.00  0.91           H  
ATOM    219  HB3 ALA A  13     104.049  95.519  65.520  1.00  0.91           H  
ATOM    220  N   GLY A  14     105.714  94.529  67.609  1.00  0.94           N  
ATOM    221  CA  GLY A  14     105.670  94.352  69.044  1.00  0.94           C  
ATOM    222  C   GLY A  14     106.867  94.988  69.731  1.00  0.94           C  
ATOM    223  O   GLY A  14     107.572  95.845  69.201  1.00  0.94           O  
ATOM    224  H   GLY A  14     105.960  95.449  67.215  1.00  0.94           H  
ATOM    225  HA2 GLY A  14     105.635  93.288  69.297  1.00  0.94           H  
ATOM    226  HA3 GLY A  14     104.752  94.812  69.414  1.00  0.94           H  
ATOM    227  N   PHE A  15     107.060  94.503  71.010  1.00  0.90           N  
ATOM    228  CA  PHE A  15     108.211  94.837  71.853  1.00  0.90           C  
ATOM    229  C   PHE A  15     108.626  93.476  72.439  1.00  0.90           C  
ATOM    230  O   PHE A  15     108.088  92.977  73.428  1.00  0.90           O  
ATOM    231  CB  PHE A  15     107.902  95.854  72.957  1.00  0.90           C  
ATOM    232  CG  PHE A  15     109.108  96.092  73.850  1.00  0.90           C  
ATOM    233  CD1 PHE A  15     110.285  96.652  73.341  1.00  0.90           C  
ATOM    234  CD2 PHE A  15     109.084  95.703  75.195  1.00  0.90           C  
ATOM    235  CE1 PHE A  15     111.420  96.797  74.142  1.00  0.90           C  
ATOM    236  CE2 PHE A  15     110.221  95.832  75.997  1.00  0.90           C  
ATOM    237  CZ  PHE A  15     111.391  96.369  75.466  1.00  0.90           C  
ATOM    238  H   PHE A  15     106.403  93.802  71.389  1.00  0.90           H  
ATOM    239  HA  PHE A  15     108.988  95.232  71.204  1.00  0.90           H  
ATOM    240  HB2 PHE A  15     107.049  95.517  73.559  1.00  0.90           H  
ATOM    241  HB3 PHE A  15     107.596  96.810  72.513  1.00  0.90           H  
ATOM    242  HD1 PHE A  15     110.323  96.983  72.308  1.00  0.90           H  
ATOM    243  HD2 PHE A  15     108.178  95.279  75.618  1.00  0.90           H  
ATOM    244  HE1 PHE A  15     112.320  97.242  73.724  1.00  0.90           H  
ATOM    245  HE2 PHE A  15     110.196  95.501  77.032  1.00  0.90           H  
ATOM    246  HZ  PHE A  15     112.276  96.450  76.089  1.00  0.90           H  
ATOM    247  N   ALA A  16     109.557  92.830  71.653  1.00  0.89           N  
ATOM    248  CA  ALA A  16     109.775  91.388  71.664  1.00  0.89           C  
ATOM    249  C   ALA A  16     111.266  91.137  71.452  1.00  0.89           C  
ATOM    250  O   ALA A  16     112.041  92.039  71.123  1.00  0.89           O  
ATOM    251  CB  ALA A  16     108.964  90.747  70.548  1.00  0.89           C  
ATOM    252  H   ALA A  16     110.134  93.400  71.020  1.00  0.89           H  
ATOM    253  HA  ALA A  16     109.469  90.974  72.628  1.00  0.89           H  
ATOM    254  HB1 ALA A  16     107.892  90.921  70.681  1.00  0.89           H  
ATOM    255  HB2 ALA A  16     109.236  91.187  69.586  1.00  0.89           H  
ATOM    256  HB3 ALA A  16     109.133  89.668  70.486  1.00  0.89           H  
ATOM    257  N   LYS A  17     111.677  89.831  71.633  1.00  0.84           N  
ATOM    258  CA  LYS A  17     113.036  89.388  71.362  1.00  0.84           C  
ATOM    259  C   LYS A  17     113.021  88.628  70.037  1.00  0.84           C  
ATOM    260  O   LYS A  17     112.106  87.871  69.711  1.00  0.84           O  
ATOM    261  CB  LYS A  17     113.620  88.517  72.489  1.00  0.84           C  
ATOM    262  CG  LYS A  17     114.964  89.084  72.964  1.00  0.84           C  
ATOM    263  CD  LYS A  17     115.635  88.238  74.049  1.00  0.84           C  
ATOM    264  CE  LYS A  17     116.977  88.830  74.480  1.00  0.84           C  
ATOM    265  NZ  LYS A  17     116.777  90.010  75.344  1.00  0.84           N1+
ATOM    266  H   LYS A  17     110.997  89.135  71.931  1.00  0.84           H  
ATOM    267  HA  LYS A  17     113.649  90.278  71.219  1.00  0.84           H  
ATOM    268  HB2 LYS A  17     113.768  87.485  72.149  1.00  0.84           H  
ATOM    269  HB3 LYS A  17     112.936  88.474  73.342  1.00  0.84           H  
ATOM    270  HG2 LYS A  17     114.804  90.100  73.337  1.00  0.84           H  
ATOM    271  HG3 LYS A  17     115.644  89.151  72.108  1.00  0.84           H  
ATOM    272  HD2 LYS A  17     115.813  87.232  73.647  1.00  0.84           H  
ATOM    273  HD3 LYS A  17     114.970  88.126  74.913  1.00  0.84           H  
ATOM    274  HE2 LYS A  17     117.571  89.154  73.620  1.00  0.84           H  
ATOM    275  HE3 LYS A  17     117.559  88.112  75.064  1.00  0.84           H  
ATOM    276  HZ1 LYS A  17     115.868  90.469  75.223  1.00  0.84           H  
ATOM    277  HZ2 LYS A  17     116.905  89.826  76.347  1.00  0.84           H  
ATOM    278  HZ3 LYS A  17     117.481  90.824  75.109  1.00  0.84           H  
ATOM    279  N   PHE A  18     114.165  88.860  69.281  1.00  0.82           N  
ATOM    280  CA  PHE A  18     114.305  88.344  67.928  1.00  0.82           C  
ATOM    281  C   PHE A  18     115.782  88.100  67.601  1.00  0.82           C  
ATOM    282  O   PHE A  18     116.718  88.655  68.173  1.00  0.82           O  
ATOM    283  CB  PHE A  18     113.747  89.334  66.894  1.00  0.82           C  
ATOM    284  CG  PHE A  18     112.251  89.274  66.750  1.00  0.82           C  
ATOM    285  CD1 PHE A  18     111.444  90.329  67.195  1.00  0.82           C  
ATOM    286  CD2 PHE A  18     111.649  88.146  66.176  1.00  0.82           C  
ATOM    287  CE1 PHE A  18     110.058  90.250  67.061  1.00  0.82           C  
ATOM    288  CE2 PHE A  18     110.265  88.064  66.074  1.00  0.82           C  
ATOM    289  CZ  PHE A  18     109.471  89.116  66.514  1.00  0.82           C  
ATOM    290  H   PHE A  18     114.929  89.438  69.648  1.00  0.82           H  
ATOM    291  HA  PHE A  18     113.787  87.378  67.877  1.00  0.82           H  
ATOM    292  HB2 PHE A  18     114.179  89.161  65.899  1.00  0.82           H  
ATOM    293  HB3 PHE A  18     114.051  90.346  67.175  1.00  0.82           H  
ATOM    294  HD1 PHE A  18     111.882  91.210  67.659  1.00  0.82           H  
ATOM    295  HD2 PHE A  18     112.247  87.312  65.824  1.00  0.82           H  
ATOM    296  HE1 PHE A  18     109.424  91.065  67.397  1.00  0.82           H  
ATOM    297  HE2 PHE A  18     109.804  87.172  65.664  1.00  0.82           H  
ATOM    298  HZ  PHE A  18     108.390  89.047  66.436  1.00  0.82           H  
ATOM    299  N   LEU A  19     115.946  87.199  66.559  1.00  0.83           N  
ATOM    300  CA  LEU A  19     117.264  86.773  66.091  1.00  0.83           C  
ATOM    301  C   LEU A  19     117.587  87.566  64.820  1.00  0.83           C  
ATOM    302  O   LEU A  19     116.777  87.697  63.902  1.00  0.83           O  
ATOM    303  CB  LEU A  19     117.226  85.255  65.842  1.00  0.83           C  
ATOM    304  CG  LEU A  19     118.612  84.599  65.691  1.00  0.83           C  
ATOM    305  CD1 LEU A  19     118.587  83.174  66.255  1.00  0.83           C  
ATOM    306  CD2 LEU A  19     119.068  84.544  64.232  1.00  0.83           C  
ATOM    307  H   LEU A  19     115.138  86.828  66.065  1.00  0.83           H  
ATOM    308  HA  LEU A  19     117.998  87.005  66.867  1.00  0.83           H  
ATOM    309  HB2 LEU A  19     116.602  85.027  64.968  1.00  0.83           H  
ATOM    310  HB3 LEU A  19     116.714  84.796  66.699  1.00  0.83           H  
ATOM    311  HG  LEU A  19     119.341  85.168  66.275  1.00  0.83           H  
ATOM    312 HD11 LEU A  19     118.327  83.181  67.319  1.00  0.83           H  
ATOM    313 HD12 LEU A  19     117.855  82.551  65.730  1.00  0.83           H  
ATOM    314 HD13 LEU A  19     119.570  82.700  66.159  1.00  0.83           H  
ATOM    315 HD21 LEU A  19     118.380  83.946  63.624  1.00  0.83           H  
ATOM    316 HD22 LEU A  19     119.128  85.537  63.784  1.00  0.83           H  
ATOM    317 HD23 LEU A  19     120.062  84.090  64.154  1.00  0.83           H  
ATOM    318  N   LYS A  20     118.880  88.058  64.758  1.00  0.73           N  
ATOM    319  CA  LYS A  20     119.422  88.589  63.514  1.00  0.73           C  
ATOM    320  C   LYS A  20     120.794  87.955  63.237  1.00  0.73           C  
ATOM    321  O   LYS A  20     121.540  87.554  64.136  1.00  0.73           O  
ATOM    322  CB  LYS A  20     119.462  90.118  63.465  1.00  0.73           C  
ATOM    323  CG  LYS A  20     120.385  90.793  64.490  1.00  0.73           C  
ATOM    324  CD  LYS A  20     120.511  92.286  64.167  1.00  0.73           C  
ATOM    325  CE  LYS A  20     121.377  93.045  65.161  1.00  0.73           C  
ATOM    326  NZ  LYS A  20     121.557  94.433  64.650  1.00  0.73           N1+
ATOM    327  H   LYS A  20     119.486  88.040  65.592  1.00  0.73           H  
ATOM    328  HA  LYS A  20     118.764  88.258  62.699  1.00  0.73           H  
ATOM    329  HB2 LYS A  20     118.444  90.507  63.603  1.00  0.73           H  
ATOM    330  HB3 LYS A  20     119.774  90.419  62.458  1.00  0.73           H  
ATOM    331  HG2 LYS A  20     121.382  90.339  64.467  1.00  0.73           H  
ATOM    332  HG3 LYS A  20     119.984  90.659  65.501  1.00  0.73           H  
ATOM    333  HD2 LYS A  20     119.513  92.739  64.132  1.00  0.73           H  
ATOM    334  HD3 LYS A  20     120.934  92.397  63.164  1.00  0.73           H  
ATOM    335  HE2 LYS A  20     122.375  92.613  65.275  1.00  0.73           H  
ATOM    336  HE3 LYS A  20     120.891  93.123  66.138  1.00  0.73           H  
ATOM    337  HZ1 LYS A  20     122.218  94.465  63.852  1.00  0.73           H  
ATOM    338  HZ2 LYS A  20     120.655  94.816  64.331  1.00  0.73           H  
ATOM    339  HZ3 LYS A  20     121.878  95.065  65.402  1.00  0.73           H  
ATOM    340  N   THR A  21     121.126  87.891  61.896  1.00  0.83           N  
ATOM    341  CA  THR A  21     122.387  87.314  61.422  1.00  0.83           C  
ATOM    342  C   THR A  21     122.828  87.995  60.120  1.00  0.83           C  
ATOM    343  O   THR A  21     123.528  87.429  59.284  1.00  0.83           O  
ATOM    344  CB  THR A  21     122.318  85.778  61.284  1.00  0.83           C  
ATOM    345  OG1 THR A  21     123.614  85.252  60.993  1.00  0.83           O  
ATOM    346  CG2 THR A  21     121.323  85.281  60.241  1.00  0.83           C  
ATOM    347  H   THR A  21     120.469  88.228  61.195  1.00  0.83           H  
ATOM    348  HA  THR A  21     123.165  87.561  62.157  1.00  0.83           H  
ATOM    349  HB  THR A  21     122.027  85.354  62.253  1.00  0.83           H  
ATOM    350 HG21 THR A  21     120.308  85.628  60.456  1.00  0.83           H  
ATOM    351 HG22 THR A  21     121.597  85.601  59.231  1.00  0.83           H  
ATOM    352 HG23 THR A  21     121.315  84.185  60.224  1.00  0.83           H  
ATOM    353  HG1 THR A  21     123.891  85.618  60.125  1.00  0.83           H  
ATOM    354  N   ASN A  22     122.526  89.342  60.067  1.00  0.80           N  
ATOM    355  CA  ASN A  22     122.883  90.235  58.956  1.00  0.80           C  
ATOM    356  C   ASN A  22     124.018  91.201  59.350  1.00  0.80           C  
ATOM    357  O   ASN A  22     124.310  92.194  58.688  1.00  0.80           O  
ATOM    358  CB  ASN A  22     121.664  91.045  58.495  1.00  0.80           C  
ATOM    359  CG  ASN A  22     121.176  91.977  59.588  1.00  0.80           C  
ATOM    360  OD1 ASN A  22     121.409  91.792  60.781  1.00  0.80           O  
ATOM    361  ND2 ASN A  22     120.448  93.045  59.146  1.00  0.80           N  
ATOM    362  H   ASN A  22     122.034  89.769  60.854  1.00  0.80           H  
ATOM    363  HA  ASN A  22     123.254  89.627  58.123  1.00  0.80           H  
ATOM    364  HB2 ASN A  22     120.837  90.376  58.232  1.00  0.80           H  
ATOM    365  HB3 ASN A  22     121.917  91.636  57.606  1.00  0.80           H  
ATOM    366 HD21 ASN A  22     120.094  93.716  59.818  1.00  0.80           H  
ATOM    367 HD22 ASN A  22     120.238  93.194  58.165  1.00  0.80           H  
ATOM    368  N   CYS A  23     124.707  90.834  60.481  1.00  0.80           N  
ATOM    369  CA  CYS A  23     125.741  91.643  61.111  1.00  0.80           C  
ATOM    370  C   CYS A  23     126.946  90.732  61.363  1.00  0.80           C  
ATOM    371  O   CYS A  23     126.882  89.506  61.291  1.00  0.80           O  
ATOM    372  CB  CYS A  23     125.275  92.209  62.464  1.00  0.80           C  
ATOM    373  SG  CYS A  23     123.936  93.434  62.326  1.00  0.80           S  
ATOM    374  H   CYS A  23     124.496  89.922  60.877  1.00  0.80           H  
ATOM    375  HA  CYS A  23     126.043  92.442  60.428  1.00  0.80           H  
ATOM    376  HB2 CYS A  23     126.098  92.698  62.995  1.00  0.80           H  
ATOM    377  HB3 CYS A  23     124.917  91.398  63.110  1.00  0.80           H  
ATOM    378  HG  CYS A  23     123.075  92.626  61.672  1.00  0.80           H  
ATOM    379  N   CYS A  24     128.066  91.428  61.780  1.00  0.87           N  
ATOM    380  CA  CYS A  24     129.245  90.762  62.342  1.00  0.87           C  
ATOM    381  C   CYS A  24     129.738  91.711  63.438  1.00  0.87           C  
ATOM    382  O   CYS A  24     129.682  92.939  63.316  1.00  0.87           O  
ATOM    383  CB  CYS A  24     130.305  90.514  61.270  1.00  0.87           C  
ATOM    384  SG  CYS A  24     131.681  89.460  61.827  1.00  0.87           S  
ATOM    385  H   CYS A  24     128.083  92.456  61.695  1.00  0.87           H  
ATOM    386  HA  CYS A  24     128.917  89.817  62.792  1.00  0.87           H  
ATOM    387  HB2 CYS A  24     130.729  91.457  60.911  1.00  0.87           H  
ATOM    388  HB3 CYS A  24     129.850  90.016  60.407  1.00  0.87           H  
ATOM    389  HG  CYS A  24     132.245  90.333  62.681  1.00  0.87           H  
ATOM    390  N   ARG A  25     130.229  91.093  64.569  1.00  0.78           N  
ATOM    391  CA  ARG A  25     130.662  91.870  65.728  1.00  0.78           C  
ATOM    392  C   ARG A  25     132.089  91.471  66.084  1.00  0.78           C  
ATOM    393  O   ARG A  25     132.457  90.297  66.064  1.00  0.78           O  
ATOM    394  CB  ARG A  25     129.782  91.595  66.962  1.00  0.78           C  
ATOM    395  CG  ARG A  25     128.463  92.368  66.942  1.00  0.78           C  
ATOM    396  CD  ARG A  25     127.611  92.075  68.174  1.00  0.78           C  
ATOM    397  NE  ARG A  25     128.122  92.716  69.403  1.00  0.78           N  
ATOM    398  CZ  ARG A  25     127.748  93.953  69.853  1.00  0.78           C  
ATOM    399  NH1 ARG A  25     127.036  94.807  69.085  1.00  0.78           N  
ATOM    400  NH2 ARG A  25     128.071  94.359  71.100  1.00  0.78           N1+
ATOM    401  H   ARG A  25     130.329  90.078  64.621  1.00  0.78           H  
ATOM    402  HA  ARG A  25     130.640  92.937  65.487  1.00  0.78           H  
ATOM    403  HB2 ARG A  25     130.329  91.868  67.872  1.00  0.78           H  
ATOM    404  HB3 ARG A  25     129.577  90.519  67.039  1.00  0.78           H  
ATOM    405  HG2 ARG A  25     127.895  92.087  66.047  1.00  0.78           H  
ATOM    406  HG3 ARG A  25     128.668  93.441  66.879  1.00  0.78           H  
ATOM    407  HD2 ARG A  25     127.563  90.998  68.368  1.00  0.78           H  
ATOM    408  HD3 ARG A  25     126.577  92.403  68.018  1.00  0.78           H  
ATOM    409  HE  ARG A  25     128.769  92.203  69.997  1.00  0.78           H  
ATOM    410 HH11 ARG A  25     126.787  95.727  69.442  1.00  0.78           H  
ATOM    411 HH12 ARG A  25     126.802  94.596  68.122  1.00  0.78           H  
ATOM    412 HH21 ARG A  25     127.869  95.317  71.415  1.00  0.78           H  
ATOM    413 HH22 ARG A  25     128.671  93.807  71.707  1.00  0.78           H  
ATOM    414  N   PHE A  26     132.852  92.528  66.554  1.00  0.90           N  
ATOM    415  CA  PHE A  26     134.175  92.338  67.154  1.00  0.90           C  
ATOM    416  C   PHE A  26     134.237  93.188  68.442  1.00  0.90           C  
ATOM    417  O   PHE A  26     133.702  94.297  68.528  1.00  0.90           O  
ATOM    418  CB  PHE A  26     135.310  92.785  66.220  1.00  0.90           C  
ATOM    419  CG  PHE A  26     135.311  92.121  64.863  1.00  0.90           C  
ATOM    420  CD1 PHE A  26     135.533  90.743  64.732  1.00  0.90           C  
ATOM    421  CD2 PHE A  26     135.090  92.885  63.708  1.00  0.90           C  
ATOM    422  CE1 PHE A  26     135.529  90.143  63.470  1.00  0.90           C  
ATOM    423  CE2 PHE A  26     135.095  92.284  62.449  1.00  0.90           C  
ATOM    424  CZ  PHE A  26     135.315  90.914  62.330  1.00  0.90           C  
ATOM    425  H   PHE A  26     132.493  93.493  66.498  1.00  0.90           H  
ATOM    426  HA  PHE A  26     134.292  91.281  67.419  1.00  0.90           H  
ATOM    427  HB2 PHE A  26     136.281  92.594  66.698  1.00  0.90           H  
ATOM    428  HB3 PHE A  26     135.264  93.874  66.088  1.00  0.90           H  
ATOM    429  HD1 PHE A  26     135.700  90.122  65.609  1.00  0.90           H  
ATOM    430  HD2 PHE A  26     134.915  93.956  63.781  1.00  0.90           H  
ATOM    431  HE1 PHE A  26     135.694  89.072  63.377  1.00  0.90           H  
ATOM    432  HE2 PHE A  26     134.931  92.888  61.560  1.00  0.90           H  
ATOM    433  HZ  PHE A  26     135.319  90.444  61.350  1.00  0.90           H  
ATOM    434  N   GLN A  27     134.985  92.631  69.468  1.00  0.89           N  
ATOM    435  CA  GLN A  27     135.205  93.327  70.746  1.00  0.89           C  
ATOM    436  C   GLN A  27     136.503  94.130  70.622  1.00  0.89           C  
ATOM    437  O   GLN A  27     137.437  93.774  69.902  1.00  0.89           O  
ATOM    438  CB  GLN A  27     135.290  92.332  71.920  1.00  0.89           C  
ATOM    439  CG  GLN A  27     135.306  93.024  73.290  1.00  0.89           C  
ATOM    440  CD  GLN A  27     134.695  92.224  74.422  1.00  0.89           C  
ATOM    441  OE1 GLN A  27     134.096  91.157  74.278  1.00  0.89           O  
ATOM    442  NE2 GLN A  27     134.764  92.861  75.636  1.00  0.89           N  
ATOM    443  H   GLN A  27     135.441  91.734  69.332  1.00  0.89           H  
ATOM    444  HA  GLN A  27     134.373  94.020  70.903  1.00  0.89           H  
ATOM    445  HB2 GLN A  27     136.194  91.715  71.826  1.00  0.89           H  
ATOM    446  HB3 GLN A  27     134.451  91.635  71.846  1.00  0.89           H  
ATOM    447  HG2 GLN A  27     134.737  93.958  73.248  1.00  0.89           H  
ATOM    448  HG3 GLN A  27     136.333  93.271  73.570  1.00  0.89           H  
ATOM    449 HE21 GLN A  27     134.361  92.450  76.468  1.00  0.89           H  
ATOM    450 HE22 GLN A  27     135.244  93.765  75.760  1.00  0.89           H  
ATOM    451  N   GLU A  28     136.584  95.224  71.465  1.00  0.89           N  
ATOM    452  CA  GLU A  28     137.853  95.944  71.595  1.00  0.89           C  
ATOM    453  C   GLU A  28     138.847  95.142  72.463  1.00  0.89           C  
ATOM    454  O   GLU A  28     138.515  94.473  73.438  1.00  0.89           O  
ATOM    455  CB  GLU A  28     137.612  97.321  72.201  1.00  0.89           C  
ATOM    456  CG  GLU A  28     138.813  98.269  72.114  1.00  0.89           C  
ATOM    457  CD  GLU A  28     138.416  99.725  72.258  1.00  0.89           C  
ATOM    458  OE1 GLU A  28     137.177 100.003  72.315  1.00  0.89           O  
ATOM    459  OE2 GLU A  28     139.341 100.603  72.213  1.00  0.89           O1-
ATOM    460  H   GLU A  28     135.771  95.559  72.000  1.00  0.89           H  
ATOM    461  HA  GLU A  28     138.266  96.053  70.585  1.00  0.89           H  
ATOM    462  HB2 GLU A  28     137.315  97.215  73.251  1.00  0.89           H  
ATOM    463  HB3 GLU A  28     136.750  97.754  71.680  1.00  0.89           H  
ATOM    464  HG2 GLU A  28     139.307  98.165  71.140  1.00  0.89           H  
ATOM    465  HG3 GLU A  28     139.545  98.025  72.891  1.00  0.89           H  
ATOM    466  N   LYS A  29     140.162  95.286  72.057  1.00  0.90           N  
ATOM    467  CA  LYS A  29     141.296  94.697  72.770  1.00  0.90           C  
ATOM    468  C   LYS A  29     142.171  95.904  73.135  1.00  0.90           C  
ATOM    469  O   LYS A  29     142.864  96.487  72.298  1.00  0.90           O  
ATOM    470  CB  LYS A  29     142.031  93.699  71.863  1.00  0.90           C  
ATOM    471  CG  LYS A  29     143.256  93.073  72.541  1.00  0.90           C  
ATOM    472  CD  LYS A  29     144.077  92.184  71.597  1.00  0.90           C  
ATOM    473  CE  LYS A  29     143.472  90.823  71.265  1.00  0.90           C  
ATOM    474  NZ  LYS A  29     143.339  90.002  72.477  1.00  0.90           N1+
ATOM    475  H   LYS A  29     140.385  95.853  71.245  1.00  0.90           H  
ATOM    476  HA  LYS A  29     140.949  94.194  73.677  1.00  0.90           H  
ATOM    477  HB2 LYS A  29     142.346  94.199  70.938  1.00  0.90           H  
ATOM    478  HB3 LYS A  29     141.332  92.908  71.563  1.00  0.90           H  
ATOM    479  HG2 LYS A  29     142.951  92.519  73.436  1.00  0.90           H  
ATOM    480  HG3 LYS A  29     143.920  93.874  72.887  1.00  0.90           H  
ATOM    481  HD2 LYS A  29     145.066  92.030  72.047  1.00  0.90           H  
ATOM    482  HD3 LYS A  29     144.256  92.725  70.660  1.00  0.90           H  
ATOM    483  HE2 LYS A  29     144.128  90.272  70.584  1.00  0.90           H  
ATOM    484  HE3 LYS A  29     142.478  90.903  70.816  1.00  0.90           H  
ATOM    485  HZ1 LYS A  29     144.252  90.031  73.082  1.00  0.90           H  
ATOM    486  HZ2 LYS A  29     142.620  90.310  73.142  1.00  0.90           H  
ATOM    487  HZ3 LYS A  29     143.239  88.998  72.304  1.00  0.90           H  
ATOM    488  N   ASP A  30     142.004  96.327  74.433  1.00  0.89           N  
ATOM    489  CA  ASP A  30     142.836  97.344  75.084  1.00  0.89           C  
ATOM    490  C   ASP A  30     144.139  96.655  75.558  1.00  0.89           C  
ATOM    491  O   ASP A  30     144.507  95.554  75.134  1.00  0.89           O  
ATOM    492  CB  ASP A  30     142.033  98.050  76.171  1.00  0.89           C  
ATOM    493  CG  ASP A  30     141.514  97.021  77.160  1.00  0.89           C  
ATOM    494  OD1 ASP A  30     140.729  96.150  76.647  1.00  0.89           O  
ATOM    495  OD2 ASP A  30     141.876  97.151  78.365  1.00  0.89           O1-
ATOM    496  H   ASP A  30     141.290  95.898  75.049  1.00  0.89           H  
ATOM    497  HA  ASP A  30     143.134  98.077  74.325  1.00  0.89           H  
ATOM    498  HB2 ASP A  30     141.165  98.553  75.726  1.00  0.89           H  
ATOM    499  HB3 ASP A  30     142.608  98.820  76.686  1.00  0.89           H  
ATOM    500  N   GLU A  31     144.951  97.390  76.399  1.00  0.87           N  
ATOM    501  CA  GLU A  31     146.258  96.883  76.793  1.00  0.87           C  
ATOM    502  C   GLU A  31     146.198  95.586  77.649  1.00  0.87           C  
ATOM    503  O   GLU A  31     145.185  95.144  78.193  1.00  0.87           O  
ATOM    504  CB  GLU A  31     147.170  97.962  77.419  1.00  0.87           C  
ATOM    505  CG  GLU A  31     146.613  98.689  78.648  1.00  0.87           C  
ATOM    506  CD  GLU A  31     145.773  99.902  78.237  1.00  0.87           C  
ATOM    507  OE1 GLU A  31     146.103 101.003  78.760  1.00  0.87           O  
ATOM    508  OE2 GLU A  31     144.856  99.632  77.402  1.00  0.87           O1-
ATOM    509  H   GLU A  31     144.676  98.338  76.762  1.00  0.87           H  
ATOM    510  HA  GLU A  31     146.744  96.579  75.853  1.00  0.87           H  
ATOM    511  HB2 GLU A  31     147.414  98.701  76.644  1.00  0.87           H  
ATOM    512  HB3 GLU A  31     148.122  97.502  77.709  1.00  0.87           H  
ATOM    513  HG2 GLU A  31     147.452  99.040  79.261  1.00  0.87           H  
ATOM    514  HG3 GLU A  31     146.012  98.020  79.273  1.00  0.87           H  
ATOM    515  N   ASP A  32     147.419  94.921  77.678  1.00  0.76           N  
ATOM    516  CA  ASP A  32     147.703  93.706  78.447  1.00  0.76           C  
ATOM    517  C   ASP A  32     146.905  92.470  77.981  1.00  0.76           C  
ATOM    518  O   ASP A  32     146.831  91.440  78.651  1.00  0.76           O  
ATOM    519  CB  ASP A  32     147.579  93.926  79.946  1.00  0.76           C  
ATOM    520  CG  ASP A  32     148.597  94.910  80.503  1.00  0.76           C  
ATOM    521  OD1 ASP A  32     149.550  95.258  79.750  1.00  0.76           O  
ATOM    522  OD2 ASP A  32     148.388  95.243  81.707  1.00  0.76           O1-
ATOM    523  H   ASP A  32     148.217  95.323  77.198  1.00  0.76           H  
ATOM    524  HA  ASP A  32     148.744  93.456  78.200  1.00  0.76           H  
ATOM    525  HB2 ASP A  32     147.734  92.981  80.481  1.00  0.76           H  
ATOM    526  HB3 ASP A  32     146.572  94.271  80.209  1.00  0.76           H  
ATOM    527  N   ASP A  33     146.365  92.576  76.716  1.00  0.94           N  
ATOM    528  CA  ASP A  33     145.623  91.509  76.039  1.00  0.94           C  
ATOM    529  C   ASP A  33     144.313  91.150  76.778  1.00  0.94           C  
ATOM    530  O   ASP A  33     143.675  90.119  76.562  1.00  0.94           O  
ATOM    531  CB  ASP A  33     146.488  90.289  75.764  1.00  0.94           C  
ATOM    532  CG  ASP A  33     145.841  89.385  74.731  1.00  0.94           C  
ATOM    533  OD1 ASP A  33     145.163  89.957  73.818  1.00  0.94           O  
ATOM    534  OD2 ASP A  33     146.061  88.153  74.862  1.00  0.94           O1-
ATOM    535  H   ASP A  33     146.485  93.459  76.229  1.00  0.94           H  
ATOM    536  HA  ASP A  33     145.304  91.978  75.099  1.00  0.94           H  
ATOM    537  HB2 ASP A  33     146.663  89.718  76.683  1.00  0.94           H  
ATOM    538  HB3 ASP A  33     147.467  90.590  75.373  1.00  0.94           H  
ATOM    539  N   ASN A  34     143.844  92.169  77.586  1.00  0.94           N  
ATOM    540  CA  ASN A  34     142.582  92.078  78.307  1.00  0.94           C  
ATOM    541  C   ASN A  34     141.505  92.585  77.319  1.00  0.94           C  
ATOM    542  O   ASN A  34     141.699  92.635  76.100  1.00  0.94           O  
ATOM    543  CB  ASN A  34     142.715  92.717  79.693  1.00  0.94           C  
ATOM    544  CG  ASN A  34     142.036  94.052  79.807  1.00  0.94           C  
ATOM    545  OD1 ASN A  34     140.887  94.134  80.241  1.00  0.94           O  
ATOM    546  ND2 ASN A  34     142.752  95.091  79.302  1.00  0.94           N  
ATOM    547  H   ASN A  34     144.393  93.028  77.640  1.00  0.94           H  
ATOM    548  HA  ASN A  34     142.367  91.012  78.457  1.00  0.94           H  
ATOM    549  HB2 ASN A  34     143.763  92.811  80.002  1.00  0.94           H  
ATOM    550  HB3 ASN A  34     142.240  92.061  80.435  1.00  0.94           H  
ATOM    551 HD21 ASN A  34     142.316  96.033  79.147  1.00  0.94           H  
ATOM    552 HD22 ASN A  34     143.731  95.056  78.995  1.00  0.94           H  
ATOM    553  N   LEU A  35     140.260  92.837  77.855  1.00  0.91           N  
ATOM    554  CA  LEU A  35     139.111  93.140  77.008  1.00  0.91           C  
ATOM    555  C   LEU A  35     138.205  94.123  77.774  1.00  0.91           C  
ATOM    556  O   LEU A  35     137.372  93.752  78.607  1.00  0.91           O  
ATOM    557  CB  LEU A  35     138.297  91.862  76.707  1.00  0.91           C  
ATOM    558  CG  LEU A  35     138.968  90.810  75.802  1.00  0.91           C  
ATOM    559  CD1 LEU A  35     138.112  89.539  75.773  1.00  0.91           C  
ATOM    560  CD2 LEU A  35     139.170  91.309  74.372  1.00  0.91           C  
ATOM    561  H   LEU A  35     140.116  92.860  78.864  1.00  0.91           H  
ATOM    562  HA  LEU A  35     139.441  93.612  76.077  1.00  0.91           H  
ATOM    563  HB2 LEU A  35     137.344  92.155  76.249  1.00  0.91           H  
ATOM    564  HB3 LEU A  35     138.038  91.381  77.660  1.00  0.91           H  
ATOM    565  HG  LEU A  35     139.942  90.535  76.220  1.00  0.91           H  
ATOM    566 HD11 LEU A  35     137.989  89.129  76.781  1.00  0.91           H  
ATOM    567 HD12 LEU A  35     137.115  89.739  75.364  1.00  0.91           H  
ATOM    568 HD13 LEU A  35     138.582  88.766  75.156  1.00  0.91           H  
ATOM    569 HD21 LEU A  35     138.217  91.589  73.911  1.00  0.91           H  
ATOM    570 HD22 LEU A  35     139.831  92.177  74.338  1.00  0.91           H  
ATOM    571 HD23 LEU A  35     139.626  90.530  73.751  1.00  0.91           H  
ATOM    572  N   ILE A  36     138.438  95.450  77.479  1.00  0.90           N  
ATOM    573  CA  ILE A  36     137.510  96.493  77.889  1.00  0.90           C  
ATOM    574  C   ILE A  36     136.128  96.222  77.243  1.00  0.90           C  
ATOM    575  O   ILE A  36     135.911  95.455  76.300  1.00  0.90           O  
ATOM    576  CB  ILE A  36     138.077  97.905  77.576  1.00  0.90           C  
ATOM    577  CG1 ILE A  36     137.366  99.032  78.354  1.00  0.90           C  
ATOM    578  CG2 ILE A  36     138.088  98.194  76.071  1.00  0.90           C  
ATOM    579  CD1 ILE A  36     138.155 100.336  78.370  1.00  0.90           C  
ATOM    580  H   ILE A  36     139.335  95.714  76.998  1.00  0.90           H  
ATOM    581  HA  ILE A  36     137.392  96.384  78.976  1.00  0.90           H  
ATOM    582  HB  ILE A  36     139.116  97.910  77.922  1.00  0.90           H  
ATOM    583 HG12 ILE A  36     137.213  98.718  79.394  1.00  0.90           H  
ATOM    584 HG13 ILE A  36     136.380  99.237  77.925  1.00  0.90           H  
ATOM    585 HG21 ILE A  36     138.554  97.382  75.505  1.00  0.90           H  
ATOM    586 HG22 ILE A  36     137.071  98.323  75.695  1.00  0.90           H  
ATOM    587 HG23 ILE A  36     138.647  99.107  75.844  1.00  0.90           H  
ATOM    588 HD11 ILE A  36     139.160 100.184  78.775  1.00  0.90           H  
ATOM    589 HD12 ILE A  36     138.245 100.764  77.368  1.00  0.90           H  
ATOM    590 HD13 ILE A  36     137.646 101.073  79.000  1.00  0.90           H  
ATOM    591  N   ASP A  37     135.106  96.919  77.863  1.00  0.90           N  
ATOM    592  CA  ASP A  37     133.735  96.900  77.369  1.00  0.90           C  
ATOM    593  C   ASP A  37     133.563  97.995  76.296  1.00  0.90           C  
ATOM    594  O   ASP A  37     133.319  99.174  76.560  1.00  0.90           O  
ATOM    595  CB  ASP A  37     132.790  97.143  78.530  1.00  0.90           C  
ATOM    596  CG  ASP A  37     131.358  97.216  78.047  1.00  0.90           C  
ATOM    597  OD1 ASP A  37     131.124  96.880  76.855  1.00  0.90           O  
ATOM    598  OD2 ASP A  37     130.535  97.613  78.930  1.00  0.90           O1-
ATOM    599  H   ASP A  37     135.285  97.480  78.690  1.00  0.90           H  
ATOM    600  HA  ASP A  37     133.538  95.916  76.924  1.00  0.90           H  
ATOM    601  HB2 ASP A  37     133.032  98.082  79.046  1.00  0.90           H  
ATOM    602  HB3 ASP A  37     132.875  96.336  79.268  1.00  0.90           H  
ATOM    603  N   SER A  38     133.737  97.511  75.016  1.00  0.90           N  
ATOM    604  CA  SER A  38     133.383  98.287  73.841  1.00  0.90           C  
ATOM    605  C   SER A  38     133.417  97.329  72.655  1.00  0.90           C  
ATOM    606  O   SER A  38     134.245  96.419  72.540  1.00  0.90           O  
ATOM    607  CB  SER A  38     134.290  99.489  73.570  1.00  0.90           C  
ATOM    608  OG  SER A  38     135.639  99.138  73.811  1.00  0.90           O  
ATOM    609  H   SER A  38     134.135  96.583  74.889  1.00  0.90           H  
ATOM    610  HA  SER A  38     132.357  98.643  73.986  1.00  0.90           H  
ATOM    611  HB2 SER A  38     134.043 100.319  74.240  1.00  0.90           H  
ATOM    612  HB3 SER A  38     134.184  99.842  72.538  1.00  0.90           H  
ATOM    613  HG  SER A  38     136.232  99.607  73.142  1.00  0.90           H  
ATOM    614  N   TYR A  39     132.396  97.543  71.742  1.00  0.90           N  
ATOM    615  CA  TYR A  39     132.257  96.693  70.571  1.00  0.90           C  
ATOM    616  C   TYR A  39     132.251  97.529  69.289  1.00  0.90           C  
ATOM    617  O   TYR A  39     131.788  98.668  69.211  1.00  0.90           O  
ATOM    618  CB  TYR A  39     130.994  95.825  70.632  1.00  0.90           C  
ATOM    619  CG  TYR A  39     131.236  94.481  71.286  1.00  0.90           C  
ATOM    620  CD1 TYR A  39     131.460  94.387  72.665  1.00  0.90           C  
ATOM    621  CD2 TYR A  39     131.249  93.308  70.515  1.00  0.90           C  
ATOM    622  CE1 TYR A  39     131.709  93.150  73.255  1.00  0.90           C  
ATOM    623  CE2 TYR A  39     131.450  92.063  71.112  1.00  0.90           C  
ATOM    624  CZ  TYR A  39     131.693  91.998  72.477  1.00  0.90           C  
ATOM    625  OH  TYR A  39     131.976  90.781  73.029  1.00  0.90           O  
ATOM    626  H   TYR A  39     131.702  98.292  71.910  1.00  0.90           H  
ATOM    627  HA  TYR A  39     133.141  96.046  70.516  1.00  0.90           H  
ATOM    628  HB2 TYR A  39     130.596  95.651  69.623  1.00  0.90           H  
ATOM    629  HB3 TYR A  39     130.193  96.343  71.175  1.00  0.90           H  
ATOM    630  HD1 TYR A  39     131.470  95.280  73.288  1.00  0.90           H  
ATOM    631  HD2 TYR A  39     131.136  93.362  69.435  1.00  0.90           H  
ATOM    632  HE1 TYR A  39     131.940  93.109  74.316  1.00  0.90           H  
ATOM    633  HE2 TYR A  39     131.481  91.157  70.511  1.00  0.90           H  
ATOM    634  HH  TYR A  39     132.776  90.902  73.611  1.00  0.90           H  
ATOM    635  N   PHE A  40     132.777  96.809  68.226  1.00  0.90           N  
ATOM    636  CA  PHE A  40     132.863  97.317  66.864  1.00  0.90           C  
ATOM    637  C   PHE A  40     131.906  96.395  66.108  1.00  0.90           C  
ATOM    638  O   PHE A  40     131.973  95.163  66.185  1.00  0.90           O  
ATOM    639  CB  PHE A  40     134.286  97.222  66.300  1.00  0.90           C  
ATOM    640  CG  PHE A  40     135.239  98.253  66.871  1.00  0.90           C  
ATOM    641  CD1 PHE A  40     135.593  98.232  68.228  1.00  0.90           C  
ATOM    642  CD2 PHE A  40     135.812  99.233  66.048  1.00  0.90           C  
ATOM    643  CE1 PHE A  40     136.454  99.192  68.758  1.00  0.90           C  
ATOM    644  CE2 PHE A  40     136.704 100.173  66.575  1.00  0.90           C  
ATOM    645  CZ  PHE A  40     137.012 100.162  67.933  1.00  0.90           C  
ATOM    646  H   PHE A  40     133.125  95.845  68.385  1.00  0.90           H  
ATOM    647  HA  PHE A  40     132.501  98.350  66.836  1.00  0.90           H  
ATOM    648  HB2 PHE A  40     134.243  97.336  65.209  1.00  0.90           H  
ATOM    649  HB3 PHE A  40     134.711  96.226  66.478  1.00  0.90           H  
ATOM    650  HD1 PHE A  40     135.210  97.459  68.891  1.00  0.90           H  
ATOM    651  HD2 PHE A  40     135.587  99.260  64.984  1.00  0.90           H  
ATOM    652  HE1 PHE A  40     136.695  99.174  69.817  1.00  0.90           H  
ATOM    653  HE2 PHE A  40     137.171 100.910  65.926  1.00  0.90           H  
ATOM    654  HZ  PHE A  40     137.700 100.894  68.344  1.00  0.90           H  
ATOM    655  N   VAL A  41     130.917  97.063  65.401  1.00  0.87           N  
ATOM    656  CA  VAL A  41     129.752  96.358  64.872  1.00  0.87           C  
ATOM    657  C   VAL A  41     129.675  96.698  63.389  1.00  0.87           C  
ATOM    658  O   VAL A  41     129.633  97.866  62.987  1.00  0.87           O  
ATOM    659  CB  VAL A  41     128.458  96.788  65.594  1.00  0.87           C  
ATOM    660  CG1 VAL A  41     127.273  95.914  65.168  1.00  0.87           C  
ATOM    661  CG2 VAL A  41     128.620  96.739  67.115  1.00  0.87           C  
ATOM    662  H   VAL A  41     130.999  98.077  65.240  1.00  0.87           H  
ATOM    663  HA  VAL A  41     129.897  95.281  65.003  1.00  0.87           H  
ATOM    664  HB  VAL A  41     128.213  97.821  65.327  1.00  0.87           H  
ATOM    665 HG11 VAL A  41     127.085  95.998  64.092  1.00  0.87           H  
ATOM    666 HG12 VAL A  41     127.451  94.859  65.396  1.00  0.87           H  
ATOM    667 HG13 VAL A  41     126.358  96.222  65.685  1.00  0.87           H  
ATOM    668 HG21 VAL A  41     128.977  95.759  67.445  1.00  0.87           H  
ATOM    669 HG22 VAL A  41     129.334  97.492  67.464  1.00  0.87           H  
ATOM    670 HG23 VAL A  41     127.668  96.948  67.611  1.00  0.87           H  
ATOM    671  N   VAL A  42     129.669  95.581  62.565  1.00  0.87           N  
ATOM    672  CA  VAL A  42     129.644  95.687  61.110  1.00  0.87           C  
ATOM    673  C   VAL A  42     128.257  95.195  60.651  1.00  0.87           C  
ATOM    674  O   VAL A  42     127.712  94.198  61.132  1.00  0.87           O  
ATOM    675  CB  VAL A  42     130.780  94.854  60.478  1.00  0.87           C  
ATOM    676  CG1 VAL A  42     130.811  94.994  58.954  1.00  0.87           C  
ATOM    677  CG2 VAL A  42     132.150  95.258  61.040  1.00  0.87           C  
ATOM    678  H   VAL A  42     129.681  94.623  62.954  1.00  0.87           H  
ATOM    679  HA  VAL A  42     129.766  96.739  60.835  1.00  0.87           H  
ATOM    680  HB  VAL A  42     130.622  93.795  60.712  1.00  0.87           H  
ATOM    681 HG11 VAL A  42     129.909  94.579  58.495  1.00  0.87           H  
ATOM    682 HG12 VAL A  42     130.903  96.042  58.650  1.00  0.87           H  
ATOM    683 HG13 VAL A  42     131.665  94.447  58.541  1.00  0.87           H  
ATOM    684 HG21 VAL A  42     132.346  96.323  60.876  1.00  0.87           H  
ATOM    685 HG22 VAL A  42     132.215  95.061  62.115  1.00  0.87           H  
ATOM    686 HG23 VAL A  42     132.952  94.688  60.559  1.00  0.87           H  
ATOM    687  N   LYS A  43     127.744  95.964  59.618  1.00  0.83           N  
ATOM    688  CA  LYS A  43     126.457  95.770  58.930  1.00  0.83           C  
ATOM    689  C   LYS A  43     126.786  95.906  57.431  1.00  0.83           C  
ATOM    690  O   LYS A  43     127.275  96.940  56.963  1.00  0.83           O  
ATOM    691  CB  LYS A  43     125.486  96.864  59.441  1.00  0.83           C  
ATOM    692  CG  LYS A  43     124.309  97.286  58.537  1.00  0.83           C  
ATOM    693  CD  LYS A  43     123.483  98.401  59.222  1.00  0.83           C  
ATOM    694  CE  LYS A  43     122.558  99.184  58.287  1.00  0.83           C  
ATOM    695  NZ  LYS A  43     121.880 100.267  59.018  1.00  0.83           N1+
ATOM    696  H   LYS A  43     128.299  96.758  59.266  1.00  0.83           H  
ATOM    697  HA  LYS A  43     126.064  94.773  59.153  1.00  0.83           H  
ATOM    698  HB2 LYS A  43     126.069  97.769  59.662  1.00  0.83           H  
ATOM    699  HB3 LYS A  43     125.092  96.538  60.413  1.00  0.83           H  
ATOM    700  HG2 LYS A  43     123.667  96.424  58.325  1.00  0.83           H  
ATOM    701  HG3 LYS A  43     124.688  97.657  57.579  1.00  0.83           H  
ATOM    702  HD2 LYS A  43     124.167  99.104  59.703  1.00  0.83           H  
ATOM    703  HD3 LYS A  43     122.887  97.944  60.021  1.00  0.83           H  
ATOM    704  HE2 LYS A  43     121.776  98.532  57.888  1.00  0.83           H  
ATOM    705  HE3 LYS A  43     123.101  99.643  57.456  1.00  0.83           H  
ATOM    706  HZ1 LYS A  43     120.902 100.438  58.763  1.00  0.83           H  
ATOM    707  HZ2 LYS A  43     121.880 100.255  60.088  1.00  0.83           H  
ATOM    708  HZ3 LYS A  43     122.322 101.259  58.879  1.00  0.83           H  
ATOM    709  N   ARG A  44     126.491  94.811  56.642  1.00  0.77           N  
ATOM    710  CA  ARG A  44     126.616  94.860  55.185  1.00  0.77           C  
ATOM    711  C   ARG A  44     125.215  94.604  54.638  1.00  0.77           C  
ATOM    712  O   ARG A  44     124.439  93.800  55.157  1.00  0.77           O  
ATOM    713  CB  ARG A  44     127.698  93.947  54.620  1.00  0.77           C  
ATOM    714  CG  ARG A  44     127.485  92.452  54.868  1.00  0.77           C  
ATOM    715  CD  ARG A  44     128.671  91.631  54.361  1.00  0.77           C  
ATOM    716  NE  ARG A  44     129.932  91.980  55.030  1.00  0.77           N  
ATOM    717  CZ  ARG A  44     130.239  91.732  56.322  1.00  0.77           C  
ATOM    718  NH1 ARG A  44     129.401  91.086  57.159  1.00  0.77           N  
ATOM    719  NH2 ARG A  44     131.438  92.126  56.798  1.00  0.77           N1+
ATOM    720  H   ARG A  44     126.121  93.958  57.062  1.00  0.77           H  
ATOM    721  HA  ARG A  44     126.882  95.886  54.907  1.00  0.77           H  
ATOM    722  HB2 ARG A  44     128.656  94.253  55.056  1.00  0.77           H  
ATOM    723  HB3 ARG A  44     127.775  94.114  53.538  1.00  0.77           H  
ATOM    724  HG2 ARG A  44     126.580  92.115  54.350  1.00  0.77           H  
ATOM    725  HG3 ARG A  44     127.331  92.272  55.936  1.00  0.77           H  
ATOM    726  HD2 ARG A  44     128.820  91.800  53.291  1.00  0.77           H  
ATOM    727  HD3 ARG A  44     128.497  90.558  54.490  1.00  0.77           H  
ATOM    728  HE  ARG A  44     130.672  92.455  54.492  1.00  0.77           H  
ATOM    729 HH11 ARG A  44     129.657  90.904  58.121  1.00  0.77           H  
ATOM    730 HH12 ARG A  44     128.530  90.683  56.836  1.00  0.77           H  
ATOM    731 HH21 ARG A  44     132.107  92.542  56.149  1.00  0.77           H  
ATOM    732 HH22 ARG A  44     131.715  91.990  57.761  1.00  0.77           H  
ATOM    733  N   HIS A  45     124.892  95.397  53.553  1.00  0.74           N  
ATOM    734  CA  HIS A  45     123.499  95.515  53.097  1.00  0.74           C  
ATOM    735  C   HIS A  45     123.522  96.050  51.647  1.00  0.74           C  
ATOM    736  O   HIS A  45     124.566  96.150  51.004  1.00  0.74           O  
ATOM    737  CB  HIS A  45     122.704  96.422  54.059  1.00  0.74           C  
ATOM    738  CG  HIS A  45     121.223  96.216  54.046  1.00  0.74           C  
ATOM    739  ND1 HIS A  45     120.564  95.763  52.917  1.00  0.74           N  
ATOM    740  CD2 HIS A  45     120.314  96.484  55.048  1.00  0.74           C  
ATOM    741  CE1 HIS A  45     119.291  95.729  53.247  1.00  0.74           C  
ATOM    742  NE2 HIS A  45     119.089  96.182  54.520  1.00  0.74           N  
ATOM    743  H   HIS A  45     125.615  95.918  53.040  1.00  0.74           H  
ATOM    744  HA  HIS A  45     123.071  94.505  53.073  1.00  0.74           H  
ATOM    745  HB2 HIS A  45     122.911  97.476  53.829  1.00  0.74           H  
ATOM    746  HB3 HIS A  45     123.047  96.264  55.090  1.00  0.74           H  
ATOM    747  HD2 HIS A  45     120.427  96.870  56.051  1.00  0.74           H  
ATOM    748  HE2 HIS A  45     118.193  96.277  54.980  1.00  0.74           H  
ATOM    749  HE1 HIS A  45     118.477  95.400  52.615  1.00  0.74           H  
ATOM    750  N   THR A  46     122.289  96.337  51.097  1.00  0.80           N  
ATOM    751  CA  THR A  46     122.133  96.638  49.675  1.00  0.80           C  
ATOM    752  C   THR A  46     122.706  98.048  49.415  1.00  0.80           C  
ATOM    753  O   THR A  46     122.667  98.954  50.249  1.00  0.80           O  
ATOM    754  CB  THR A  46     120.640  96.541  49.287  1.00  0.80           C  
ATOM    755  OG1 THR A  46     120.096  95.280  49.707  1.00  0.80           O  
ATOM    756  CG2 THR A  46     120.392  96.624  47.787  1.00  0.80           C  
ATOM    757  H   THR A  46     121.465  96.335  51.714  1.00  0.80           H  
ATOM    758  HA  THR A  46     122.721  95.894  49.124  1.00  0.80           H  
ATOM    759  HB  THR A  46     120.065  97.325  49.794  1.00  0.80           H  
ATOM    760 HG21 THR A  46     120.655  97.600  47.376  1.00  0.80           H  
ATOM    761 HG22 THR A  46     120.961  95.854  47.254  1.00  0.80           H  
ATOM    762 HG23 THR A  46     119.335  96.440  47.565  1.00  0.80           H  
ATOM    763  HG1 THR A  46     120.430  95.071  50.599  1.00  0.80           H  
ATOM    764  N   PHE A  47     123.159  98.241  48.123  1.00  0.86           N  
ATOM    765  CA  PHE A  47     123.771  99.496  47.621  1.00  0.86           C  
ATOM    766  C   PHE A  47     122.968 100.751  48.037  1.00  0.86           C  
ATOM    767  O   PHE A  47     123.500 101.828  48.315  1.00  0.86           O  
ATOM    768  CB  PHE A  47     123.838  99.426  46.077  1.00  0.86           C  
ATOM    769  CG  PHE A  47     125.081  99.988  45.423  1.00  0.86           C  
ATOM    770  CD1 PHE A  47     125.312 101.368  45.382  1.00  0.86           C  
ATOM    771  CD2 PHE A  47     125.962  99.136  44.736  1.00  0.86           C  
ATOM    772  CE1 PHE A  47     126.384 101.887  44.652  1.00  0.86           C  
ATOM    773  CE2 PHE A  47     127.024  99.656  43.991  1.00  0.86           C  
ATOM    774  CZ  PHE A  47     127.232 101.034  43.945  1.00  0.86           C  
ATOM    775  H   PHE A  47     123.139  97.443  47.496  1.00  0.86           H  
ATOM    776  HA  PHE A  47     124.762  99.565  48.079  1.00  0.86           H  
ATOM    777  HB2 PHE A  47     122.970  99.929  45.627  1.00  0.86           H  
ATOM    778  HB3 PHE A  47     123.745  98.382  45.749  1.00  0.86           H  
ATOM    779  HD1 PHE A  47     124.630 102.060  45.872  1.00  0.86           H  
ATOM    780  HD2 PHE A  47     125.798  98.059  44.724  1.00  0.86           H  
ATOM    781  HE1 PHE A  47     126.525 102.965  44.602  1.00  0.86           H  
ATOM    782  HE2 PHE A  47     127.666  98.983  43.425  1.00  0.86           H  
ATOM    783  HZ  PHE A  47     128.036 101.447  43.338  1.00  0.86           H  
ATOM    784  N   SER A  48     121.599 100.588  47.995  1.00  0.90           N  
ATOM    785  CA  SER A  48     120.692 101.662  48.349  1.00  0.90           C  
ATOM    786  C   SER A  48     120.732 101.949  49.852  1.00  0.90           C  
ATOM    787  O   SER A  48     120.590 103.101  50.268  1.00  0.90           O  
ATOM    788  CB  SER A  48     119.264 101.353  47.896  1.00  0.90           C  
ATOM    789  OG  SER A  48     118.975  99.961  48.071  1.00  0.90           O  
ATOM    790  H   SER A  48     121.177  99.704  47.726  1.00  0.90           H  
ATOM    791  HA  SER A  48     121.039 102.578  47.854  1.00  0.90           H  
ATOM    792  HB2 SER A  48     119.161 101.566  46.826  1.00  0.90           H  
ATOM    793  HB3 SER A  48     118.524 101.942  48.445  1.00  0.90           H  
ATOM    794  HG  SER A  48     118.039  99.840  47.826  1.00  0.90           H  
ATOM    795  N   ASN A  49     120.859 100.889  50.729  1.00  0.86           N  
ATOM    796  CA  ASN A  49     120.759 101.117  52.181  1.00  0.86           C  
ATOM    797  C   ASN A  49     122.091 101.704  52.676  1.00  0.86           C  
ATOM    798  O   ASN A  49     122.163 102.435  53.666  1.00  0.86           O  
ATOM    799  CB  ASN A  49     120.396  99.865  52.966  1.00  0.86           C  
ATOM    800  CG  ASN A  49     120.014 100.226  54.391  1.00  0.86           C  
ATOM    801  ND2 ASN A  49     118.827 100.891  54.531  1.00  0.86           N  
ATOM    802  OD1 ASN A  49     120.723  99.952  55.357  1.00  0.86           O  
ATOM    803  H   ASN A  49     121.087  99.961  50.362  1.00  0.86           H  
ATOM    804  HA  ASN A  49     119.997 101.887  52.327  1.00  0.86           H  
ATOM    805  HB2 ASN A  49     121.231  99.158  52.992  1.00  0.86           H  
ATOM    806  HB3 ASN A  49     119.546  99.350  52.501  1.00  0.86           H  
ATOM    807 HD21 ASN A  49     118.218 101.127  53.758  1.00  0.86           H  
ATOM    808 HD22 ASN A  49     118.506 101.168  55.454  1.00  0.86           H  
ATOM    809  N   TYR A  50     123.190 101.330  51.920  1.00  0.87           N  
ATOM    810  CA  TYR A  50     124.503 101.940  52.128  1.00  0.87           C  
ATOM    811  C   TYR A  50     124.310 103.439  51.875  1.00  0.87           C  
ATOM    812  O   TYR A  50     124.595 104.271  52.741  1.00  0.87           O  
ATOM    813  CB  TYR A  50     125.529 101.295  51.195  1.00  0.87           C  
ATOM    814  CG  TYR A  50     126.881 101.953  51.079  1.00  0.87           C  
ATOM    815  CD1 TYR A  50     127.964 101.510  51.845  1.00  0.87           C  
ATOM    816  CD2 TYR A  50     127.099 102.953  50.120  1.00  0.87           C  
ATOM    817  CE1 TYR A  50     129.247 102.002  51.599  1.00  0.87           C  
ATOM    818  CE2 TYR A  50     128.372 103.484  49.909  1.00  0.87           C  
ATOM    819  CZ  TYR A  50     129.442 102.986  50.638  1.00  0.87           C  
ATOM    820  OH  TYR A  50     130.713 103.430  50.418  1.00  0.87           O  
ATOM    821  H   TYR A  50     123.049 100.610  51.202  1.00  0.87           H  
ATOM    822  HA  TYR A  50     124.788 101.803  53.178  1.00  0.87           H  
ATOM    823  HB2 TYR A  50     125.120 101.208  50.181  1.00  0.87           H  
ATOM    824  HB3 TYR A  50     125.662 100.253  51.514  1.00  0.87           H  
ATOM    825  HD1 TYR A  50     127.834 100.742  52.605  1.00  0.87           H  
ATOM    826  HD2 TYR A  50     126.280 103.321  49.505  1.00  0.87           H  
ATOM    827  HE1 TYR A  50     130.091 101.624  52.164  1.00  0.87           H  
ATOM    828  HE2 TYR A  50     128.505 104.261  49.160  1.00  0.87           H  
ATOM    829  HH  TYR A  50     130.666 104.252  49.896  1.00  0.87           H  
ATOM    830  N   GLN A  51     123.751 103.780  50.647  1.00  0.84           N  
ATOM    831  CA  GLN A  51     123.526 105.182  50.344  1.00  0.84           C  
ATOM    832  C   GLN A  51     122.534 105.844  51.312  1.00  0.84           C  
ATOM    833  O   GLN A  51     122.669 107.039  51.594  1.00  0.84           O  
ATOM    834  CB  GLN A  51     123.040 105.459  48.913  1.00  0.84           C  
ATOM    835  CG  GLN A  51     124.134 105.451  47.844  1.00  0.84           C  
ATOM    836  CD  GLN A  51     125.417 106.149  48.242  1.00  0.84           C  
ATOM    837  OE1 GLN A  51     126.507 105.617  48.041  1.00  0.84           O  
ATOM    838  NE2 GLN A  51     125.271 107.364  48.849  1.00  0.84           N  
ATOM    839  H   GLN A  51     123.523 103.053  49.962  1.00  0.84           H  
ATOM    840  HA  GLN A  51     124.479 105.676  50.542  1.00  0.84           H  
ATOM    841  HB2 GLN A  51     122.557 106.445  48.878  1.00  0.84           H  
ATOM    842  HB3 GLN A  51     122.262 104.740  48.630  1.00  0.84           H  
ATOM    843  HG2 GLN A  51     123.762 105.911  46.922  1.00  0.84           H  
ATOM    844  HG3 GLN A  51     124.388 104.411  47.607  1.00  0.84           H  
ATOM    845 HE21 GLN A  51     126.086 107.794  49.360  1.00  0.84           H  
ATOM    846 HE22 GLN A  51     124.426 107.920  48.908  1.00  0.84           H  
ATOM    847  N   HIS A  52     121.459 105.097  51.728  1.00  0.84           N  
ATOM    848  CA  HIS A  52     120.457 105.634  52.652  1.00  0.84           C  
ATOM    849  C   HIS A  52     121.148 106.044  53.961  1.00  0.84           C  
ATOM    850  O   HIS A  52     120.950 107.144  54.484  1.00  0.84           O  
ATOM    851  CB  HIS A  52     119.362 104.599  52.936  1.00  0.84           C  
ATOM    852  CG  HIS A  52     118.104 105.177  53.468  1.00  0.84           C  
ATOM    853  ND1 HIS A  52     117.027 105.365  52.630  1.00  0.84           N  
ATOM    854  CD2 HIS A  52     117.786 105.537  54.758  1.00  0.84           C  
ATOM    855  CE1 HIS A  52     116.082 105.860  53.397  1.00  0.84           C  
ATOM    856  NE2 HIS A  52     116.503 106.007  54.689  1.00  0.84           N  
ATOM    857  H   HIS A  52     121.320 104.164  51.319  1.00  0.84           H  
ATOM    858  HA  HIS A  52     120.044 106.537  52.186  1.00  0.84           H  
ATOM    859  HB2 HIS A  52     119.718 103.829  53.630  1.00  0.84           H  
ATOM    860  HB3 HIS A  52     119.104 104.077  52.007  1.00  0.84           H  
ATOM    861  HD2 HIS A  52     118.336 105.520  55.689  1.00  0.84           H  
ATOM    862  HE2 HIS A  52     115.957 106.404  55.454  1.00  0.84           H  
ATOM    863  HE1 HIS A  52     115.085 106.135  53.083  1.00  0.84           H  
ATOM    864  N   GLU A  53     121.948 105.078  54.554  1.00  0.83           N  
ATOM    865  CA  GLU A  53     122.561 105.372  55.842  1.00  0.83           C  
ATOM    866  C   GLU A  53     123.637 106.450  55.618  1.00  0.83           C  
ATOM    867  O   GLU A  53     123.776 107.388  56.402  1.00  0.83           O  
ATOM    868  CB  GLU A  53     123.138 104.130  56.526  1.00  0.83           C  
ATOM    869  CG  GLU A  53     123.533 104.420  57.980  1.00  0.83           C  
ATOM    870  CD  GLU A  53     122.687 103.688  59.018  1.00  0.83           C  
ATOM    871  OE1 GLU A  53     122.617 102.425  58.884  1.00  0.83           O  
ATOM    872  OE2 GLU A  53     122.208 104.403  59.949  1.00  0.83           O1-
ATOM    873  H   GLU A  53     122.116 104.170  54.097  1.00  0.83           H  
ATOM    874  HA  GLU A  53     121.780 105.810  56.477  1.00  0.83           H  
ATOM    875  HB2 GLU A  53     124.021 103.785  55.975  1.00  0.83           H  
ATOM    876  HB3 GLU A  53     122.404 103.317  56.475  1.00  0.83           H  
ATOM    877  HG2 GLU A  53     123.509 105.492  58.203  1.00  0.83           H  
ATOM    878  HG3 GLU A  53     124.572 104.108  58.132  1.00  0.83           H  
ATOM    879  N   GLU A  54     124.456 106.286  54.523  1.00  0.76           N  
ATOM    880  CA  GLU A  54     125.545 107.212  54.206  1.00  0.76           C  
ATOM    881  C   GLU A  54     124.991 108.630  54.001  1.00  0.76           C  
ATOM    882  O   GLU A  54     125.465 109.587  54.622  1.00  0.76           O  
ATOM    883  CB  GLU A  54     126.332 106.702  52.987  1.00  0.76           C  
ATOM    884  CG  GLU A  54     127.578 107.503  52.633  1.00  0.76           C  
ATOM    885  CD  GLU A  54     127.272 108.635  51.649  1.00  0.76           C  
ATOM    886  OE1 GLU A  54     126.856 108.275  50.505  1.00  0.76           O  
ATOM    887  OE2 GLU A  54     127.497 109.796  52.118  1.00  0.76           O1-
ATOM    888  H   GLU A  54     124.318 105.477  53.903  1.00  0.76           H  
ATOM    889  HA  GLU A  54     126.196 107.251  55.084  1.00  0.76           H  
ATOM    890  HB2 GLU A  54     125.666 106.642  52.122  1.00  0.76           H  
ATOM    891  HB3 GLU A  54     126.658 105.676  53.199  1.00  0.76           H  
ATOM    892  HG2 GLU A  54     128.299 106.844  52.133  1.00  0.76           H  
ATOM    893  HG3 GLU A  54     128.071 107.883  53.535  1.00  0.76           H  
ATOM    894  N   THR A  55     123.961 108.764  53.089  1.00  0.84           N  
ATOM    895  CA  THR A  55     123.504 110.093  52.672  1.00  0.84           C  
ATOM    896  C   THR A  55     122.899 110.818  53.881  1.00  0.84           C  
ATOM    897  O   THR A  55     123.010 112.038  54.012  1.00  0.84           O  
ATOM    898  CB  THR A  55     122.464 110.046  51.529  1.00  0.84           C  
ATOM    899  OG1 THR A  55     122.923 109.222  50.446  1.00  0.84           O  
ATOM    900  CG2 THR A  55     122.188 111.423  50.936  1.00  0.84           C  
ATOM    901  H   THR A  55     123.534 107.924  52.684  1.00  0.84           H  
ATOM    902  HA  THR A  55     124.400 110.639  52.353  1.00  0.84           H  
ATOM    903  HB  THR A  55     121.519 109.618  51.884  1.00  0.84           H  
ATOM    904 HG21 THR A  55     121.748 112.104  51.668  1.00  0.84           H  
ATOM    905 HG22 THR A  55     123.109 111.873  50.547  1.00  0.84           H  
ATOM    906 HG23 THR A  55     121.499 111.341  50.088  1.00  0.84           H  
ATOM    907  HG1 THR A  55     122.928 108.309  50.817  1.00  0.84           H  
ATOM    908  N   ILE A  56     122.140 110.033  54.738  1.00  0.86           N  
ATOM    909  CA  ILE A  56     121.487 110.613  55.912  1.00  0.86           C  
ATOM    910  C   ILE A  56     122.539 110.839  57.015  1.00  0.86           C  
ATOM    911  O   ILE A  56     122.562 111.898  57.650  1.00  0.86           O  
ATOM    912  CB  ILE A  56     120.286 109.776  56.420  1.00  0.86           C  
ATOM    913  CG1 ILE A  56     119.178 109.759  55.343  1.00  0.86           C  
ATOM    914  CG2 ILE A  56     119.737 110.329  57.746  1.00  0.86           C  
ATOM    915  CD1 ILE A  56     117.897 109.060  55.769  1.00  0.86           C  
ATOM    916  H   ILE A  56     122.034 109.033  54.549  1.00  0.86           H  
ATOM    917  HA  ILE A  56     121.130 111.611  55.624  1.00  0.86           H  
ATOM    918  HB  ILE A  56     120.617 108.746  56.605  1.00  0.86           H  
ATOM    919 HG12 ILE A  56     119.551 109.271  54.436  1.00  0.86           H  
ATOM    920 HG13 ILE A  56     118.930 110.784  55.055  1.00  0.86           H  
ATOM    921 HG21 ILE A  56     120.502 110.355  58.526  1.00  0.86           H  
ATOM    922 HG22 ILE A  56     119.347 111.344  57.614  1.00  0.86           H  
ATOM    923 HG23 ILE A  56     118.930 109.701  58.138  1.00  0.86           H  
ATOM    924 HD11 ILE A  56     118.110 108.081  56.205  1.00  0.86           H  
ATOM    925 HD12 ILE A  56     117.344 109.652  56.504  1.00  0.86           H  
ATOM    926 HD13 ILE A  56     117.240 108.924  54.904  1.00  0.86           H  
ATOM    927  N   TYR A  57     123.397 109.798  57.324  1.00  0.86           N  
ATOM    928  CA  TYR A  57     124.365 109.930  58.424  1.00  0.86           C  
ATOM    929  C   TYR A  57     125.273 111.130  58.162  1.00  0.86           C  
ATOM    930  O   TYR A  57     125.734 111.802  59.090  1.00  0.86           O  
ATOM    931  CB  TYR A  57     125.220 108.662  58.609  1.00  0.86           C  
ATOM    932  CG  TYR A  57     126.349 108.772  59.614  1.00  0.86           C  
ATOM    933  CD1 TYR A  57     126.165 108.453  60.964  1.00  0.86           C  
ATOM    934  CD2 TYR A  57     127.611 109.226  59.192  1.00  0.86           C  
ATOM    935  CE1 TYR A  57     127.224 108.581  61.867  1.00  0.86           C  
ATOM    936  CE2 TYR A  57     128.666 109.364  60.091  1.00  0.86           C  
ATOM    937  CZ  TYR A  57     128.462 109.037  61.425  1.00  0.86           C  
ATOM    938  OH  TYR A  57     129.487 109.118  62.324  1.00  0.86           O  
ATOM    939  H   TYR A  57     123.353 108.905  56.806  1.00  0.86           H  
ATOM    940  HA  TYR A  57     123.796 110.152  59.332  1.00  0.86           H  
ATOM    941  HB2 TYR A  57     125.666 108.381  57.646  1.00  0.86           H  
ATOM    942  HB3 TYR A  57     124.573 107.822  58.893  1.00  0.86           H  
ATOM    943  HD1 TYR A  57     125.202 108.105  61.329  1.00  0.86           H  
ATOM    944  HD2 TYR A  57     127.773 109.493  58.150  1.00  0.86           H  
ATOM    945  HE1 TYR A  57     127.083 108.328  62.913  1.00  0.86           H  
ATOM    946  HE2 TYR A  57     129.631 109.712  59.735  1.00  0.86           H  
ATOM    947  HH  TYR A  57     130.173 109.692  61.939  1.00  0.86           H  
ATOM    948  N   ASN A  58     125.595 111.353  56.830  1.00  0.82           N  
ATOM    949  CA  ASN A  58     126.512 112.431  56.493  1.00  0.82           C  
ATOM    950  C   ASN A  58     126.050 113.830  56.967  1.00  0.82           C  
ATOM    951  O   ASN A  58     126.864 114.757  57.046  1.00  0.82           O  
ATOM    952  CB  ASN A  58     126.842 112.480  54.994  1.00  0.82           C  
ATOM    953  CG  ASN A  58     128.296 112.124  54.808  1.00  0.82           C  
ATOM    954  OD1 ASN A  58     129.175 112.610  55.531  1.00  0.82           O  
ATOM    955  ND2 ASN A  58     128.596 111.257  53.807  1.00  0.82           N  
ATOM    956  H   ASN A  58     125.230 110.723  56.100  1.00  0.82           H  
ATOM    957  HA  ASN A  58     127.405 112.218  57.094  1.00  0.82           H  
ATOM    958  HB2 ASN A  58     126.719 113.491  54.585  1.00  0.82           H  
ATOM    959  HB3 ASN A  58     126.206 111.827  54.396  1.00  0.82           H  
ATOM    960 HD21 ASN A  58     129.561 111.010  53.637  1.00  0.82           H  
ATOM    961 HD22 ASN A  58     127.932 110.765  53.147  1.00  0.82           H  
ATOM    962  N   LEU A  59     124.697 113.955  57.219  1.00  0.79           N  
ATOM    963  CA  LEU A  59     124.057 115.208  57.597  1.00  0.79           C  
ATOM    964  C   LEU A  59     123.588 115.244  59.069  1.00  0.79           C  
ATOM    965  O   LEU A  59     122.848 116.145  59.471  1.00  0.79           O  
ATOM    966  CB  LEU A  59     122.858 115.493  56.675  1.00  0.79           C  
ATOM    967  CG  LEU A  59     123.196 115.570  55.172  1.00  0.79           C  
ATOM    968  CD1 LEU A  59     121.904 115.711  54.366  1.00  0.79           C  
ATOM    969  CD2 LEU A  59     124.140 116.727  54.847  1.00  0.79           C  
ATOM    970  H   LEU A  59     124.108 113.120  57.142  1.00  0.79           H  
ATOM    971  HA  LEU A  59     124.791 116.016  57.512  1.00  0.79           H  
ATOM    972  HB2 LEU A  59     122.375 116.432  56.978  1.00  0.79           H  
ATOM    973  HB3 LEU A  59     122.106 114.706  56.828  1.00  0.79           H  
ATOM    974  HG  LEU A  59     123.678 114.636  54.860  1.00  0.79           H  
ATOM    975 HD11 LEU A  59     121.229 114.875  54.577  1.00  0.79           H  
ATOM    976 HD12 LEU A  59     121.379 116.641  54.610  1.00  0.79           H  
ATOM    977 HD13 LEU A  59     122.112 115.710  53.291  1.00  0.79           H  
ATOM    978 HD21 LEU A  59     123.729 117.683  55.189  1.00  0.79           H  
ATOM    979 HD22 LEU A  59     125.118 116.589  55.316  1.00  0.79           H  
ATOM    980 HD23 LEU A  59     124.307 116.799  53.767  1.00  0.79           H  
ATOM    981  N   LEU A  60     124.108 114.284  59.919  1.00  0.81           N  
ATOM    982  CA  LEU A  60     123.778 114.259  61.358  1.00  0.81           C  
ATOM    983  C   LEU A  60     125.072 113.949  62.145  1.00  0.81           C  
ATOM    984  O   LEU A  60     125.211 112.994  62.906  1.00  0.81           O  
ATOM    985  CB  LEU A  60     122.643 113.257  61.624  1.00  0.81           C  
ATOM    986  CG  LEU A  60     121.579 113.768  62.621  1.00  0.81           C  
ATOM    987  CD1 LEU A  60     120.486 112.710  62.791  1.00  0.81           C  
ATOM    988  CD2 LEU A  60     122.154 114.136  63.989  1.00  0.81           C  
ATOM    989  H   LEU A  60     124.725 113.564  59.530  1.00  0.81           H  
ATOM    990  HA  LEU A  60     123.461 115.269  61.643  1.00  0.81           H  
ATOM    991  HB2 LEU A  60     123.044 112.300  61.976  1.00  0.81           H  
ATOM    992  HB3 LEU A  60     122.124 113.034  60.682  1.00  0.81           H  
ATOM    993  HG  LEU A  60     121.115 114.668  62.199  1.00  0.81           H  
ATOM    994 HD11 LEU A  60     120.031 112.450  61.832  1.00  0.81           H  
ATOM    995 HD12 LEU A  60     120.895 111.789  63.213  1.00  0.81           H  
ATOM    996 HD13 LEU A  60     119.692 113.069  63.453  1.00  0.81           H  
ATOM    997 HD21 LEU A  60     122.656 113.281  64.448  1.00  0.81           H  
ATOM    998 HD22 LEU A  60     122.872 114.958  63.918  1.00  0.81           H  
ATOM    999 HD23 LEU A  60     121.358 114.460  64.669  1.00  0.81           H  
ATOM   1000  N   LYS A  61     126.058 114.898  61.938  1.00  0.81           N  
ATOM   1001  CA  LYS A  61     127.455 114.701  62.333  1.00  0.81           C  
ATOM   1002  C   LYS A  61     127.792 115.445  63.635  1.00  0.81           C  
ATOM   1003  O   LYS A  61     128.579 115.009  64.476  1.00  0.81           O  
ATOM   1004  CB  LYS A  61     128.309 115.205  61.164  1.00  0.81           C  
ATOM   1005  CG  LYS A  61     129.687 114.547  61.066  1.00  0.81           C  
ATOM   1006  CD  LYS A  61     130.254 114.722  59.651  1.00  0.81           C  
ATOM   1007  CE  LYS A  61     129.629 113.737  58.667  1.00  0.81           C  
ATOM   1008  NZ  LYS A  61     129.754 114.251  57.292  1.00  0.81           N1+
ATOM   1009  H   LYS A  61     125.795 115.764  61.471  1.00  0.81           H  
ATOM   1010  HA  LYS A  61     127.612 113.630  62.504  1.00  0.81           H  
ATOM   1011  HB2 LYS A  61     128.437 116.294  61.217  1.00  0.81           H  
ATOM   1012  HB3 LYS A  61     127.761 115.023  60.231  1.00  0.81           H  
ATOM   1013  HG2 LYS A  61     129.636 113.480  61.315  1.00  0.81           H  
ATOM   1014  HG3 LYS A  61     130.360 115.017  61.794  1.00  0.81           H  
ATOM   1015  HD2 LYS A  61     131.338 114.555  59.675  1.00  0.81           H  
ATOM   1016  HD3 LYS A  61     130.103 115.757  59.323  1.00  0.81           H  
ATOM   1017  HE2 LYS A  61     128.566 113.555  58.839  1.00  0.81           H  
ATOM   1018  HE3 LYS A  61     130.150 112.775  58.699  1.00  0.81           H  
ATOM   1019  HZ1 LYS A  61     129.022 114.956  57.085  1.00  0.81           H  
ATOM   1020  HZ2 LYS A  61     130.677 114.641  57.074  1.00  0.81           H  
ATOM   1021  HZ3 LYS A  61     129.578 113.496  56.571  1.00  0.81           H  
ATOM   1022  N   ASP A  62     127.261 116.703  63.719  1.00  0.87           N  
ATOM   1023  CA  ASP A  62     127.504 117.705  64.747  1.00  0.87           C  
ATOM   1024  C   ASP A  62     126.507 117.416  65.878  1.00  0.87           C  
ATOM   1025  O   ASP A  62     125.599 118.171  66.216  1.00  0.87           O  
ATOM   1026  CB  ASP A  62     127.411 119.123  64.175  1.00  0.87           C  
ATOM   1027  CG  ASP A  62     126.365 119.349  63.071  1.00  0.87           C  
ATOM   1028  OD1 ASP A  62     125.848 118.281  62.606  1.00  0.87           O  
ATOM   1029  OD2 ASP A  62     126.207 120.551  62.716  1.00  0.87           O1-
ATOM   1030  H   ASP A  62     126.568 117.038  63.016  1.00  0.87           H  
ATOM   1031  HA  ASP A  62     128.510 117.551  65.157  1.00  0.87           H  
ATOM   1032  HB2 ASP A  62     128.377 119.367  63.711  1.00  0.87           H  
ATOM   1033  HB3 ASP A  62     127.251 119.852  64.978  1.00  0.87           H  
ATOM   1034  N   CYS A  63     126.767 116.211  66.520  1.00  0.91           N  
ATOM   1035  CA  CYS A  63     126.028 115.774  67.691  1.00  0.91           C  
ATOM   1036  C   CYS A  63     126.885 114.754  68.472  1.00  0.91           C  
ATOM   1037  O   CYS A  63     127.174 113.646  68.009  1.00  0.91           O  
ATOM   1038  CB  CYS A  63     124.710 115.112  67.274  1.00  0.91           C  
ATOM   1039  SG  CYS A  63     123.718 114.631  68.729  1.00  0.91           S  
ATOM   1040  H   CYS A  63     127.494 115.607  66.125  1.00  0.91           H  
ATOM   1041  HA  CYS A  63     125.809 116.665  68.284  1.00  0.91           H  
ATOM   1042  HB2 CYS A  63     124.904 114.216  66.677  1.00  0.91           H  
ATOM   1043  HB3 CYS A  63     124.109 115.785  66.655  1.00  0.91           H  
ATOM   1044  HG  CYS A  63     123.104 115.813  68.897  1.00  0.91           H  
ATOM   1045  N   PRO A  64     127.280 115.093  69.758  1.00  0.87           N  
ATOM   1046  CA  PRO A  64     128.059 114.172  70.605  1.00  0.87           C  
ATOM   1047  C   PRO A  64     127.235 113.040  71.265  1.00  0.87           C  
ATOM   1048  O   PRO A  64     127.690 112.296  72.142  1.00  0.87           O  
ATOM   1049  CB  PRO A  64     128.658 115.091  71.670  1.00  0.87           C  
ATOM   1050  CG  PRO A  64     127.577 116.152  71.851  1.00  0.87           C  
ATOM   1051  CD  PRO A  64     127.045 116.361  70.441  1.00  0.87           C  
ATOM   1052  HA  PRO A  64     128.835 113.689  70.001  1.00  0.87           H  
ATOM   1053  HB2 PRO A  64     129.569 115.563  71.283  1.00  0.87           H  
ATOM   1054  HB3 PRO A  64     128.905 114.590  72.610  1.00  0.87           H  
ATOM   1055  HG2 PRO A  64     127.956 117.076  72.297  1.00  0.87           H  
ATOM   1056  HG3 PRO A  64     126.781 115.764  72.498  1.00  0.87           H  
ATOM   1057  HD2 PRO A  64     125.981 116.612  70.443  1.00  0.87           H  
ATOM   1058  HD3 PRO A  64     127.601 117.140  69.908  1.00  0.87           H  
ATOM   1059  N   ALA A  65     125.964 112.888  70.745  1.00  0.88           N  
ATOM   1060  CA  ALA A  65     125.080 111.781  71.083  1.00  0.88           C  
ATOM   1061  C   ALA A  65     124.842 110.811  69.917  1.00  0.88           C  
ATOM   1062  O   ALA A  65     124.021 109.893  69.994  1.00  0.88           O  
ATOM   1063  CB  ALA A  65     123.761 112.275  71.651  1.00  0.88           C  
ATOM   1064  H   ALA A  65     125.614 113.578  70.089  1.00  0.88           H  
ATOM   1065  HA  ALA A  65     125.583 111.173  71.838  1.00  0.88           H  
ATOM   1066  HB1 ALA A  65     123.923 112.963  72.486  1.00  0.88           H  
ATOM   1067  HB2 ALA A  65     123.167 112.798  70.899  1.00  0.88           H  
ATOM   1068  HB3 ALA A  65     123.153 111.436  72.003  1.00  0.88           H  
ATOM   1069  N   VAL A  66     125.696 110.978  68.849  1.00  0.88           N  
ATOM   1070  CA  VAL A  66     125.742 110.030  67.737  1.00  0.88           C  
ATOM   1071  C   VAL A  66     126.992 109.164  67.942  1.00  0.88           C  
ATOM   1072  O   VAL A  66     128.084 109.633  68.264  1.00  0.88           O  
ATOM   1073  CB  VAL A  66     125.747 110.774  66.387  1.00  0.88           C  
ATOM   1074  CG1 VAL A  66     126.110 109.881  65.201  1.00  0.88           C  
ATOM   1075  CG2 VAL A  66     124.366 111.376  66.138  1.00  0.88           C  
ATOM   1076  H   VAL A  66     126.345 111.769  68.841  1.00  0.88           H  
ATOM   1077  HA  VAL A  66     124.861 109.381  67.791  1.00  0.88           H  
ATOM   1078  HB  VAL A  66     126.478 111.591  66.420  1.00  0.88           H  
ATOM   1079 HG11 VAL A  66     127.161 109.585  65.247  1.00  0.88           H  
ATOM   1080 HG12 VAL A  66     125.489 108.980  65.171  1.00  0.88           H  
ATOM   1081 HG13 VAL A  66     125.973 110.416  64.255  1.00  0.88           H  
ATOM   1082 HG21 VAL A  66     123.607 110.591  66.078  1.00  0.88           H  
ATOM   1083 HG22 VAL A  66     124.078 112.055  66.943  1.00  0.88           H  
ATOM   1084 HG23 VAL A  66     124.351 111.940  65.203  1.00  0.88           H  
ATOM   1085  N   ALA A  67     126.796 107.819  67.670  1.00  0.89           N  
ATOM   1086  CA  ALA A  67     127.927 106.912  67.596  1.00  0.89           C  
ATOM   1087  C   ALA A  67     128.533 107.016  66.188  1.00  0.89           C  
ATOM   1088  O   ALA A  67     127.867 107.049  65.154  1.00  0.89           O  
ATOM   1089  CB  ALA A  67     127.520 105.471  67.834  1.00  0.89           C  
ATOM   1090  H   ALA A  67     125.852 107.457  67.469  1.00  0.89           H  
ATOM   1091  HA  ALA A  67     128.669 107.212  68.345  1.00  0.89           H  
ATOM   1092  HB1 ALA A  67     127.058 105.350  68.817  1.00  0.89           H  
ATOM   1093  HB2 ALA A  67     126.801 105.128  67.083  1.00  0.89           H  
ATOM   1094  HB3 ALA A  67     128.393 104.811  67.779  1.00  0.89           H  
ATOM   1095  N   LYS A  68     129.911 106.998  66.175  1.00  0.84           N  
ATOM   1096  CA  LYS A  68     130.680 107.208  64.956  1.00  0.84           C  
ATOM   1097  C   LYS A  68     130.628 105.966  64.045  1.00  0.84           C  
ATOM   1098  O   LYS A  68     130.811 104.816  64.449  1.00  0.84           O  
ATOM   1099  CB  LYS A  68     132.117 107.589  65.331  1.00  0.84           C  
ATOM   1100  CG  LYS A  68     132.988 108.050  64.156  1.00  0.84           C  
ATOM   1101  CD  LYS A  68     133.939 106.950  63.685  1.00  0.84           C  
ATOM   1102  CE  LYS A  68     134.972 107.486  62.706  1.00  0.84           C  
ATOM   1103  NZ  LYS A  68     135.943 106.431  62.377  1.00  0.84           N1+
ATOM   1104  H   LYS A  68     130.408 106.841  67.047  1.00  0.84           H  
ATOM   1105  HA  LYS A  68     130.211 108.056  64.449  1.00  0.84           H  
ATOM   1106  HB2 LYS A  68     132.597 106.765  65.874  1.00  0.84           H  
ATOM   1107  HB3 LYS A  68     132.064 108.422  66.045  1.00  0.84           H  
ATOM   1108  HG2 LYS A  68     133.592 108.899  64.501  1.00  0.84           H  
ATOM   1109  HG3 LYS A  68     132.379 108.419  63.324  1.00  0.84           H  
ATOM   1110  HD2 LYS A  68     133.376 106.128  63.229  1.00  0.84           H  
ATOM   1111  HD3 LYS A  68     134.457 106.541  64.561  1.00  0.84           H  
ATOM   1112  HE2 LYS A  68     135.547 108.302  63.155  1.00  0.84           H  
ATOM   1113  HE3 LYS A  68     134.528 107.833  61.769  1.00  0.84           H  
ATOM   1114  HZ1 LYS A  68     136.067 105.702  63.120  1.00  0.84           H  
ATOM   1115  HZ2 LYS A  68     135.581 105.840  61.539  1.00  0.84           H  
ATOM   1116  HZ3 LYS A  68     136.854 106.764  62.057  1.00  0.84           H  
ATOM   1117  N   HIS A  69     130.370 106.280  62.717  1.00  0.82           N  
ATOM   1118  CA  HIS A  69     130.369 105.306  61.627  1.00  0.82           C  
ATOM   1119  C   HIS A  69     131.592 105.518  60.696  1.00  0.82           C  
ATOM   1120  O   HIS A  69     132.200 106.585  60.624  1.00  0.82           O  
ATOM   1121  CB  HIS A  69     129.143 105.421  60.716  1.00  0.82           C  
ATOM   1122  CG  HIS A  69     127.841 105.011  61.274  1.00  0.82           C  
ATOM   1123  ND1 HIS A  69     126.795 104.672  60.419  1.00  0.82           N1+
ATOM   1124  CD2 HIS A  69     127.313 104.904  62.539  1.00  0.82           C  
ATOM   1125  CE1 HIS A  69     125.672 104.458  61.104  1.00  0.82           C  
ATOM   1126  NE2 HIS A  69     126.001 104.512  62.395  1.00  0.82           N  
ATOM   1127  H   HIS A  69     130.174 107.258  62.487  1.00  0.82           H  
ATOM   1128  HA  HIS A  69     130.442 104.317  62.078  1.00  0.82           H  
ATOM   1129  HB2 HIS A  69     129.284 104.806  59.818  1.00  0.82           H  
ATOM   1130  HB3 HIS A  69     129.040 106.448  60.354  1.00  0.82           H  
ATOM   1131  HD1 HIS A  69     126.857 104.655  59.403  1.00  0.82           H  
ATOM   1132  HD2 HIS A  69     127.694 105.054  63.531  1.00  0.82           H  
ATOM   1133  HE2 HIS A  69     125.309 104.293  63.135  1.00  0.82           H  
ATOM   1134  HE1 HIS A  69     124.695 104.238  60.706  1.00  0.82           H  
ATOM   1135  N   ASP A  70     131.799 104.420  59.864  1.00  0.85           N  
ATOM   1136  CA  ASP A  70     132.632 104.435  58.655  1.00  0.85           C  
ATOM   1137  C   ASP A  70     131.960 103.510  57.612  1.00  0.85           C  
ATOM   1138  O   ASP A  70     131.197 102.590  57.924  1.00  0.85           O  
ATOM   1139  CB  ASP A  70     134.048 103.957  58.927  1.00  0.85           C  
ATOM   1140  CG  ASP A  70     134.851 105.136  59.424  1.00  0.85           C  
ATOM   1141  OD1 ASP A  70     135.083 106.040  58.580  1.00  0.85           O  
ATOM   1142  OD2 ASP A  70     135.242 105.079  60.640  1.00  0.85           O1-
ATOM   1143  H   ASP A  70     131.326 103.535  60.089  1.00  0.85           H  
ATOM   1144  HA  ASP A  70     132.608 105.456  58.255  1.00  0.85           H  
ATOM   1145  HB2 ASP A  70     134.532 103.586  58.015  1.00  0.85           H  
ATOM   1146  HB3 ASP A  70     134.069 103.140  59.650  1.00  0.85           H  
ATOM   1147  N   PHE A  71     132.301 103.782  56.301  1.00  0.85           N  
ATOM   1148  CA  PHE A  71     131.601 103.207  55.145  1.00  0.85           C  
ATOM   1149  C   PHE A  71     132.683 102.683  54.212  1.00  0.85           C  
ATOM   1150  O   PHE A  71     133.695 103.346  53.974  1.00  0.85           O  
ATOM   1151  CB  PHE A  71     130.793 104.294  54.420  1.00  0.85           C  
ATOM   1152  CG  PHE A  71     129.734 104.908  55.305  1.00  0.85           C  
ATOM   1153  CD1 PHE A  71     130.041 105.999  56.131  1.00  0.85           C  
ATOM   1154  CD2 PHE A  71     128.449 104.359  55.350  1.00  0.85           C  
ATOM   1155  CE1 PHE A  71     129.084 106.511  57.004  1.00  0.85           C  
ATOM   1156  CE2 PHE A  71     127.488 104.878  56.216  1.00  0.85           C  
ATOM   1157  CZ  PHE A  71     127.809 105.949  57.046  1.00  0.85           C  
ATOM   1158  H   PHE A  71     133.058 104.433  56.097  1.00  0.85           H  
ATOM   1159  HA  PHE A  71     130.951 102.393  55.478  1.00  0.85           H  
ATOM   1160  HB2 PHE A  71     130.322 103.878  53.523  1.00  0.85           H  
ATOM   1161  HB3 PHE A  71     131.456 105.091  54.055  1.00  0.85           H  
ATOM   1162  HD1 PHE A  71     131.034 106.445  56.102  1.00  0.85           H  
ATOM   1163  HD2 PHE A  71     128.192 103.534  54.693  1.00  0.85           H  
ATOM   1164  HE1 PHE A  71     129.327 107.359  57.637  1.00  0.85           H  
ATOM   1165  HE2 PHE A  71     126.480 104.472  56.211  1.00  0.85           H  
ATOM   1166  HZ  PHE A  71     127.052 106.382  57.690  1.00  0.85           H  
ATOM   1167  N   PHE A  72     132.454 101.429  53.665  1.00  0.87           N  
ATOM   1168  CA  PHE A  72     133.436 100.843  52.750  1.00  0.87           C  
ATOM   1169  C   PHE A  72     132.836  99.709  51.902  1.00  0.87           C  
ATOM   1170  O   PHE A  72     131.801  99.111  52.197  1.00  0.87           O  
ATOM   1171  CB  PHE A  72     134.739 100.393  53.445  1.00  0.87           C  
ATOM   1172  CG  PHE A  72     134.604  99.270  54.448  1.00  0.87           C  
ATOM   1173  CD1 PHE A  72     134.918  97.951  54.089  1.00  0.87           C  
ATOM   1174  CD2 PHE A  72     134.217  99.538  55.770  1.00  0.87           C  
ATOM   1175  CE1 PHE A  72     134.856  96.925  55.036  1.00  0.87           C  
ATOM   1176  CE2 PHE A  72     134.153  98.511  56.713  1.00  0.87           C  
ATOM   1177  CZ  PHE A  72     134.474  97.204  56.347  1.00  0.87           C  
ATOM   1178  H   PHE A  72     131.600 100.901  53.898  1.00  0.87           H  
ATOM   1179  HA  PHE A  72     133.702 101.643  52.044  1.00  0.87           H  
ATOM   1180  HB2 PHE A  72     135.207 101.245  53.954  1.00  0.87           H  
ATOM   1181  HB3 PHE A  72     135.470 100.090  52.684  1.00  0.87           H  
ATOM   1182  HD1 PHE A  72     135.242  97.716  53.077  1.00  0.87           H  
ATOM   1183  HD2 PHE A  72     133.990 100.557  56.078  1.00  0.87           H  
ATOM   1184  HE1 PHE A  72     135.120  95.910  54.750  1.00  0.87           H  
ATOM   1185  HE2 PHE A  72     133.872  98.737  57.736  1.00  0.87           H  
ATOM   1186  HZ  PHE A  72     134.441  96.409  57.088  1.00  0.87           H  
ATOM   1187  N   LYS A  73     133.578  99.400  50.778  1.00  0.85           N  
ATOM   1188  CA  LYS A  73     133.197  98.329  49.865  1.00  0.85           C  
ATOM   1189  C   LYS A  73     134.322  97.301  49.898  1.00  0.85           C  
ATOM   1190  O   LYS A  73     135.508  97.631  49.858  1.00  0.85           O  
ATOM   1191  CB  LYS A  73     132.993  98.889  48.455  1.00  0.85           C  
ATOM   1192  CG  LYS A  73     131.629  99.575  48.346  1.00  0.85           C  
ATOM   1193  CD  LYS A  73     131.524 100.498  47.132  1.00  0.85           C  
ATOM   1194  CE  LYS A  73     130.114 101.057  46.970  1.00  0.85           C  
ATOM   1195  NZ  LYS A  73     129.228  99.988  46.451  1.00  0.85           N1+
ATOM   1196  H   LYS A  73     134.439  99.900  50.569  1.00  0.85           H  
ATOM   1197  HA  LYS A  73     132.279  97.860  50.219  1.00  0.85           H  
ATOM   1198  HB2 LYS A  73     133.046  98.083  47.714  1.00  0.85           H  
ATOM   1199  HB3 LYS A  73     133.796  99.596  48.209  1.00  0.85           H  
ATOM   1200  HG2 LYS A  73     131.422 100.167  49.246  1.00  0.85           H  
ATOM   1201  HG3 LYS A  73     130.866  98.792  48.299  1.00  0.85           H  
ATOM   1202  HD2 LYS A  73     131.831  99.966  46.223  1.00  0.85           H  
ATOM   1203  HD3 LYS A  73     132.221 101.334  47.266  1.00  0.85           H  
ATOM   1204  HE2 LYS A  73     130.088 101.866  46.235  1.00  0.85           H  
ATOM   1205  HE3 LYS A  73     129.688 101.403  47.915  1.00  0.85           H  
ATOM   1206  HZ1 LYS A  73     129.511  99.695  45.506  1.00  0.85           H  
ATOM   1207  HZ2 LYS A  73     129.229  99.136  47.028  1.00  0.85           H  
ATOM   1208  HZ3 LYS A  73     128.252 100.309  46.376  1.00  0.85           H  
ATOM   1209  N   PHE A  74     133.903  95.985  49.951  1.00  0.87           N  
ATOM   1210  CA  PHE A  74     134.889  94.902  49.939  1.00  0.87           C  
ATOM   1211  C   PHE A  74     134.402  93.783  49.006  1.00  0.87           C  
ATOM   1212  O   PHE A  74     133.208  93.533  48.830  1.00  0.87           O  
ATOM   1213  CB  PHE A  74     135.121  94.361  51.357  1.00  0.87           C  
ATOM   1214  CG  PHE A  74     136.508  93.796  51.538  1.00  0.87           C  
ATOM   1215  CD1 PHE A  74     137.602  94.656  51.715  1.00  0.87           C  
ATOM   1216  CD2 PHE A  74     136.730  92.414  51.494  1.00  0.87           C  
ATOM   1217  CE1 PHE A  74     138.893  94.142  51.844  1.00  0.87           C  
ATOM   1218  CE2 PHE A  74     138.021  91.903  51.619  1.00  0.87           C  
ATOM   1219  CZ  PHE A  74     139.103  92.765  51.795  1.00  0.87           C  
ATOM   1220  H   PHE A  74     132.905  95.744  49.984  1.00  0.87           H  
ATOM   1221  HA  PHE A  74     135.820  95.298  49.517  1.00  0.87           H  
ATOM   1222  HB2 PHE A  74     134.377  93.594  51.605  1.00  0.87           H  
ATOM   1223  HB3 PHE A  74     134.984  95.157  52.100  1.00  0.87           H  
ATOM   1224  HD1 PHE A  74     137.452  95.734  51.743  1.00  0.87           H  
ATOM   1225  HD2 PHE A  74     135.902  91.723  51.346  1.00  0.87           H  
ATOM   1226  HE1 PHE A  74     139.735  94.816  51.979  1.00  0.87           H  
ATOM   1227  HE2 PHE A  74     138.181  90.829  51.571  1.00  0.87           H  
ATOM   1228  HZ  PHE A  74     140.108  92.364  51.892  1.00  0.87           H  
ATOM   1229  N   ARG A  75     135.415  93.053  48.425  1.00  0.73           N  
ATOM   1230  CA  ARG A  75     135.153  91.965  47.492  1.00  0.73           C  
ATOM   1231  C   ARG A  75     135.089  90.676  48.315  1.00  0.73           C  
ATOM   1232  O   ARG A  75     136.098  90.111  48.735  1.00  0.73           O  
ATOM   1233  CB  ARG A  75     136.262  91.901  46.440  1.00  0.73           C  
ATOM   1234  CG  ARG A  75     135.978  90.858  45.360  1.00  0.73           C  
ATOM   1235  CD  ARG A  75     136.861  91.091  44.140  1.00  0.73           C  
ATOM   1236  NE  ARG A  75     136.573  90.156  43.052  1.00  0.73           N  
ATOM   1237  CZ  ARG A  75     135.461  90.231  42.273  1.00  0.73           C  
ATOM   1238  NH1 ARG A  75     134.519  91.181  42.414  1.00  0.73           N  
ATOM   1239  NH2 ARG A  75     135.303  89.329  41.278  1.00  0.73           N1+
ATOM   1240  H   ARG A  75     136.382  93.244  48.669  1.00  0.73           H  
ATOM   1241  HA  ARG A  75     134.190  92.143  47.001  1.00  0.73           H  
ATOM   1242  HB2 ARG A  75     137.234  91.689  46.905  1.00  0.73           H  
ATOM   1243  HB3 ARG A  75     136.359  92.888  45.974  1.00  0.73           H  
ATOM   1244  HG2 ARG A  75     134.922  90.890  45.077  1.00  0.73           H  
ATOM   1245  HG3 ARG A  75     136.155  89.849  45.752  1.00  0.73           H  
ATOM   1246  HD2 ARG A  75     137.914  90.957  44.411  1.00  0.73           H  
ATOM   1247  HD3 ARG A  75     136.765  92.111  43.751  1.00  0.73           H  
ATOM   1248  HE  ARG A  75     137.227  89.409  42.858  1.00  0.73           H  
ATOM   1249 HH11 ARG A  75     133.663  91.104  41.843  1.00  0.73           H  
ATOM   1250 HH12 ARG A  75     134.399  91.792  43.227  1.00  0.73           H  
ATOM   1251 HH21 ARG A  75     134.432  89.341  40.754  1.00  0.73           H  
ATOM   1252 HH22 ARG A  75     135.935  88.551  41.146  1.00  0.73           H  
ATOM   1253  N   ILE A  76     133.799  90.250  48.586  1.00  0.67           N  
ATOM   1254  CA  ILE A  76     133.553  88.971  49.256  1.00  0.67           C  
ATOM   1255  C   ILE A  76     133.664  87.843  48.202  1.00  0.67           C  
ATOM   1256  O   ILE A  76     134.168  86.755  48.483  1.00  0.67           O  
ATOM   1257  CB  ILE A  76     132.183  88.964  49.973  1.00  0.67           C  
ATOM   1258  CG1 ILE A  76     132.040  90.113  51.001  1.00  0.67           C  
ATOM   1259  CG2 ILE A  76     131.901  87.612  50.642  1.00  0.67           C  
ATOM   1260  CD1 ILE A  76     133.010  90.066  52.174  1.00  0.67           C  
ATOM   1261  H   ILE A  76     133.012  90.835  48.321  1.00  0.67           H  
ATOM   1262  HA  ILE A  76     134.362  88.802  49.976  1.00  0.67           H  
ATOM   1263  HB  ILE A  76     131.400  89.118  49.218  1.00  0.67           H  
ATOM   1264 HG12 ILE A  76     131.017  90.105  51.400  1.00  0.67           H  
ATOM   1265 HG13 ILE A  76     132.158  91.077  50.495  1.00  0.67           H  
ATOM   1266 HG21 ILE A  76     131.785  86.819  49.897  1.00  0.67           H  
ATOM   1267 HG22 ILE A  76     132.712  87.317  51.315  1.00  0.67           H  
ATOM   1268 HG23 ILE A  76     130.972  87.649  51.220  1.00  0.67           H  
ATOM   1269 HD11 ILE A  76     132.882  89.157  52.768  1.00  0.67           H  
ATOM   1270 HD12 ILE A  76     134.050  90.119  51.839  1.00  0.67           H  
ATOM   1271 HD13 ILE A  76     132.833  90.919  52.837  1.00  0.67           H  
ATOM   1272  N   ASP A  77     133.045  88.095  46.991  1.00  0.61           N  
ATOM   1273  CA  ASP A  77     132.958  87.089  45.936  1.00  0.61           C  
ATOM   1274  C   ASP A  77     132.958  87.765  44.539  1.00  0.61           C  
ATOM   1275  O   ASP A  77     133.997  88.237  44.064  1.00  0.61           O  
ATOM   1276  CB  ASP A  77     131.884  86.038  46.217  1.00  0.61           C  
ATOM   1277  CG  ASP A  77     130.525  86.693  46.393  1.00  0.61           C  
ATOM   1278  OD1 ASP A  77     129.996  87.058  45.297  1.00  0.61           O  
ATOM   1279  OD2 ASP A  77     130.127  86.846  47.575  1.00  0.61           O1-
ATOM   1280  H   ASP A  77     132.616  89.001  46.842  1.00  0.61           H  
ATOM   1281  HA  ASP A  77     133.912  86.541  45.956  1.00  0.61           H  
ATOM   1282  HB2 ASP A  77     132.127  85.471  47.124  1.00  0.61           H  
ATOM   1283  HB3 ASP A  77     131.830  85.316  45.393  1.00  0.61           H  
ATOM   1284  N   GLY A  78     131.751  87.895  43.896  1.00  0.68           N  
ATOM   1285  CA  GLY A  78     131.637  88.380  42.541  1.00  0.68           C  
ATOM   1286  C   GLY A  78     131.761  89.890  42.393  1.00  0.68           C  
ATOM   1287  O   GLY A  78     132.405  90.387  41.461  1.00  0.68           O  
ATOM   1288  H   GLY A  78     130.868  87.601  44.388  1.00  0.68           H  
ATOM   1289  HA2 GLY A  78     130.658  88.074  42.159  1.00  0.68           H  
ATOM   1290  HA3 GLY A  78     132.417  87.905  41.936  1.00  0.68           H  
ATOM   1291  N   ASP A  79     131.029  90.645  43.272  1.00  0.82           N  
ATOM   1292  CA  ASP A  79     130.833  92.092  43.157  1.00  0.82           C  
ATOM   1293  C   ASP A  79     131.854  92.861  44.059  1.00  0.82           C  
ATOM   1294  O   ASP A  79     133.051  92.553  44.097  1.00  0.82           O  
ATOM   1295  CB  ASP A  79     129.351  92.408  43.351  1.00  0.82           C  
ATOM   1296  CG  ASP A  79     128.977  92.234  44.820  1.00  0.82           C  
ATOM   1297  OD1 ASP A  79     128.374  93.232  45.312  1.00  0.82           O  
ATOM   1298  OD2 ASP A  79     129.434  91.194  45.373  1.00  0.82           O1-
ATOM   1299  H   ASP A  79     130.574  90.218  44.092  1.00  0.82           H  
ATOM   1300  HA  ASP A  79     131.093  92.382  42.131  1.00  0.82           H  
ATOM   1301  HB2 ASP A  79     128.721  91.740  42.751  1.00  0.82           H  
ATOM   1302  HB3 ASP A  79     129.139  93.434  43.026  1.00  0.82           H  
ATOM   1303  N   MET A  80     131.346  93.946  44.754  1.00  0.86           N  
ATOM   1304  CA  MET A  80     132.124  94.806  45.653  1.00  0.86           C  
ATOM   1305  C   MET A  80     131.115  95.260  46.725  1.00  0.86           C  
ATOM   1306  O   MET A  80     130.350  96.210  46.537  1.00  0.86           O  
ATOM   1307  CB  MET A  80     132.650  96.043  44.904  1.00  0.86           C  
ATOM   1308  CG  MET A  80     133.999  95.844  44.218  1.00  0.86           C  
ATOM   1309  SD  MET A  80     135.333  95.728  45.453  1.00  0.86           S  
ATOM   1310  CE  MET A  80     136.732  95.604  44.314  1.00  0.86           C  
ATOM   1311  H   MET A  80     130.351  94.176  44.706  1.00  0.86           H  
ATOM   1312  HA  MET A  80     132.923  94.220  46.113  1.00  0.86           H  
ATOM   1313  HB2 MET A  80     132.726  96.899  45.586  1.00  0.86           H  
ATOM   1314  HB3 MET A  80     131.920  96.339  44.138  1.00  0.86           H  
ATOM   1315  HG2 MET A  80     134.203  96.710  43.580  1.00  0.86           H  
ATOM   1316  HG3 MET A  80     133.996  94.951  43.588  1.00  0.86           H  
ATOM   1317  HE1 MET A  80     136.623  94.726  43.672  1.00  0.86           H  
ATOM   1318  HE2 MET A  80     136.804  96.504  43.698  1.00  0.86           H  
ATOM   1319  HE3 MET A  80     137.656  95.501  44.889  1.00  0.86           H  
ATOM   1320  N   VAL A  81     131.055  94.445  47.838  1.00  0.85           N  
ATOM   1321  CA  VAL A  81     129.904  94.409  48.726  1.00  0.85           C  
ATOM   1322  C   VAL A  81     130.025  95.624  49.658  1.00  0.85           C  
ATOM   1323  O   VAL A  81     131.011  95.793  50.390  1.00  0.85           O  
ATOM   1324  CB  VAL A  81     129.836  93.102  49.544  1.00  0.85           C  
ATOM   1325  CG1 VAL A  81     128.630  93.098  50.490  1.00  0.85           C  
ATOM   1326  CG2 VAL A  81     129.746  91.877  48.630  1.00  0.85           C  
ATOM   1327  H   VAL A  81     131.862  93.846  48.063  1.00  0.85           H  
ATOM   1328  HA  VAL A  81     129.022  94.471  48.086  1.00  0.85           H  
ATOM   1329  HB  VAL A  81     130.743  93.005  50.152  1.00  0.85           H  
ATOM   1330 HG11 VAL A  81     128.716  93.882  51.249  1.00  0.85           H  
ATOM   1331 HG12 VAL A  81     127.694  93.253  49.943  1.00  0.85           H  
ATOM   1332 HG13 VAL A  81     128.554  92.140  51.014  1.00  0.85           H  
ATOM   1333 HG21 VAL A  81     128.860  91.931  47.990  1.00  0.85           H  
ATOM   1334 HG22 VAL A  81     130.630  91.787  47.992  1.00  0.85           H  
ATOM   1335 HG23 VAL A  81     129.672  90.957  49.218  1.00  0.85           H  
ATOM   1336  N   PRO A  82     128.981  96.533  49.625  1.00  0.86           N  
ATOM   1337  CA  PRO A  82     128.974  97.729  50.454  1.00  0.86           C  
ATOM   1338  C   PRO A  82     128.644  97.432  51.927  1.00  0.86           C  
ATOM   1339  O   PRO A  82     127.626  96.855  52.311  1.00  0.86           O  
ATOM   1340  CB  PRO A  82     127.921  98.623  49.815  1.00  0.86           C  
ATOM   1341  CG  PRO A  82     126.959  97.668  49.135  1.00  0.86           C  
ATOM   1342  CD  PRO A  82     127.805  96.471  48.762  1.00  0.86           C  
ATOM   1343  HA  PRO A  82     129.956  98.205  50.390  1.00  0.86           H  
ATOM   1344  HB2 PRO A  82     128.381  99.281  49.073  1.00  0.86           H  
ATOM   1345  HB3 PRO A  82     127.399  99.240  50.540  1.00  0.86           H  
ATOM   1346  HG2 PRO A  82     126.472  98.109  48.262  1.00  0.86           H  
ATOM   1347  HG3 PRO A  82     126.180  97.379  49.839  1.00  0.86           H  
ATOM   1348  HD2 PRO A  82     127.268  95.530  48.911  1.00  0.86           H  
ATOM   1349  HD3 PRO A  82     128.131  96.537  47.720  1.00  0.86           H  
ATOM   1350  N   HIS A  83     129.641  97.877  52.778  1.00  0.82           N  
ATOM   1351  CA  HIS A  83     129.652  97.696  54.218  1.00  0.82           C  
ATOM   1352  C   HIS A  83     129.457  99.063  54.858  1.00  0.82           C  
ATOM   1353  O   HIS A  83     129.974 100.094  54.413  1.00  0.82           O  
ATOM   1354  CB  HIS A  83     131.026  97.218  54.707  1.00  0.82           C  
ATOM   1355  CG  HIS A  83     131.362  95.827  54.323  1.00  0.82           C  
ATOM   1356  ND1 HIS A  83     131.468  95.359  53.040  1.00  0.82           N  
ATOM   1357  CD2 HIS A  83     131.685  94.755  55.114  1.00  0.82           C  
ATOM   1358  CE1 HIS A  83     131.811  94.037  53.119  1.00  0.82           C  
ATOM   1359  NE2 HIS A  83     131.892  93.620  54.368  1.00  0.82           N  
ATOM   1360  H   HIS A  83     130.444  98.405  52.392  1.00  0.82           H  
ATOM   1361  HA  HIS A  83     128.857  97.008  54.516  1.00  0.82           H  
ATOM   1362  HB2 HIS A  83     131.061  97.288  55.804  1.00  0.82           H  
ATOM   1363  HB3 HIS A  83     131.818  97.883  54.349  1.00  0.82           H  
ATOM   1364  HD1 HIS A  83     131.319  95.877  52.175  1.00  0.82           H  
ATOM   1365  HD2 HIS A  83     131.748  94.759  56.193  1.00  0.82           H  
ATOM   1366  HE1 HIS A  83     131.968  93.435  52.234  1.00  0.82           H  
ATOM   1367  N   ILE A  84     128.810  99.003  56.083  1.00  0.86           N  
ATOM   1368  CA  ILE A  84     128.892 100.104  57.023  1.00  0.86           C  
ATOM   1369  C   ILE A  84     129.403  99.489  58.330  1.00  0.86           C  
ATOM   1370  O   ILE A  84     129.113  98.359  58.732  1.00  0.86           O  
ATOM   1371  CB  ILE A  84     127.610 100.947  57.176  1.00  0.86           C  
ATOM   1372  CG1 ILE A  84     126.654 100.433  58.265  1.00  0.86           C  
ATOM   1373  CG2 ILE A  84     126.877 101.112  55.838  1.00  0.86           C  
ATOM   1374  CD1 ILE A  84     125.565 101.440  58.583  1.00  0.86           C  
ATOM   1375  H   ILE A  84     128.284  98.160  56.378  1.00  0.86           H  
ATOM   1376  HA  ILE A  84     129.675 100.778  56.657  1.00  0.86           H  
ATOM   1377  HB  ILE A  84     127.943 101.944  57.497  1.00  0.86           H  
ATOM   1378 HG12 ILE A  84     127.192 100.250  59.201  1.00  0.86           H  
ATOM   1379 HG13 ILE A  84     126.207  99.485  57.955  1.00  0.86           H  
ATOM   1380 HG21 ILE A  84     127.572 101.389  55.042  1.00  0.86           H  
ATOM   1381 HG22 ILE A  84     126.374 100.186  55.539  1.00  0.86           H  
ATOM   1382 HG23 ILE A  84     126.119 101.899  55.892  1.00  0.86           H  
ATOM   1383 HD11 ILE A  84     125.997 102.421  58.796  1.00  0.86           H  
ATOM   1384 HD12 ILE A  84     124.863 101.537  57.751  1.00  0.86           H  
ATOM   1385 HD13 ILE A  84     125.003 101.132  59.467  1.00  0.86           H  
ATOM   1386  N   SER A  85     130.183 100.364  59.053  1.00  0.88           N  
ATOM   1387  CA  SER A  85     130.746 100.016  60.346  1.00  0.88           C  
ATOM   1388  C   SER A  85     130.336 101.099  61.332  1.00  0.88           C  
ATOM   1389  O   SER A  85     130.335 102.293  61.034  1.00  0.88           O  
ATOM   1390  CB  SER A  85     132.268  99.886  60.284  1.00  0.88           C  
ATOM   1391  OG  SER A  85     132.864 100.964  59.565  1.00  0.88           O  
ATOM   1392  H   SER A  85     130.362 101.313  58.685  1.00  0.88           H  
ATOM   1393  HA  SER A  85     130.330  99.061  60.677  1.00  0.88           H  
ATOM   1394  HB2 SER A  85     132.543  98.960  59.768  1.00  0.88           H  
ATOM   1395  HB3 SER A  85     132.709  99.859  61.286  1.00  0.88           H  
ATOM   1396  HG  SER A  85     132.393 101.048  58.711  1.00  0.88           H  
ATOM   1397  N   ARG A  86     130.013 100.592  62.577  1.00  0.84           N  
ATOM   1398  CA  ARG A  86     129.727 101.412  63.752  1.00  0.84           C  
ATOM   1399  C   ARG A  86     130.899 101.143  64.713  1.00  0.84           C  
ATOM   1400  O   ARG A  86     131.262  99.988  64.960  1.00  0.84           O  
ATOM   1401  CB  ARG A  86     128.453 100.957  64.477  1.00  0.84           C  
ATOM   1402  CG  ARG A  86     127.106 101.335  63.860  1.00  0.84           C  
ATOM   1403  CD  ARG A  86     126.824 100.778  62.469  1.00  0.84           C  
ATOM   1404  NE  ARG A  86     125.378 100.532  62.277  1.00  0.84           N  
ATOM   1405  CZ  ARG A  86     124.744  99.377  62.614  1.00  0.84           C  
ATOM   1406  NH1 ARG A  86     125.387  98.348  63.215  1.00  0.84           N  
ATOM   1407  NH2 ARG A  86     123.431  99.215  62.360  1.00  0.84           N1+
ATOM   1408  H   ARG A  86     130.006  99.572  62.720  1.00  0.84           H  
ATOM   1409  HA  ARG A  86     129.678 102.469  63.480  1.00  0.84           H  
ATOM   1410  HB2 ARG A  86     128.468 101.382  65.489  1.00  0.84           H  
ATOM   1411  HB3 ARG A  86     128.475  99.870  64.612  1.00  0.84           H  
ATOM   1412  HG2 ARG A  86     127.006 102.423  63.847  1.00  0.84           H  
ATOM   1413  HG3 ARG A  86     126.328 100.979  64.547  1.00  0.84           H  
ATOM   1414  HD2 ARG A  86     127.360  99.846  62.266  1.00  0.84           H  
ATOM   1415  HD3 ARG A  86     127.136 101.494  61.701  1.00  0.84           H  
ATOM   1416  HE  ARG A  86     124.797 101.253  61.854  1.00  0.84           H  
ATOM   1417 HH11 ARG A  86     124.897  97.502  63.462  1.00  0.84           H  
ATOM   1418 HH12 ARG A  86     126.350  98.441  63.507  1.00  0.84           H  
ATOM   1419 HH21 ARG A  86     122.806  99.945  61.892  1.00  0.84           H  
ATOM   1420 HH22 ARG A  86     122.946  98.368  62.606  1.00  0.84           H  
ATOM   1421  N   GLN A  87     131.476 102.264  65.280  1.00  0.84           N  
ATOM   1422  CA  GLN A  87     132.609 102.187  66.207  1.00  0.84           C  
ATOM   1423  C   GLN A  87     132.226 102.627  67.632  1.00  0.84           C  
ATOM   1424  O   GLN A  87     131.684 103.708  67.859  1.00  0.84           O  
ATOM   1425  CB  GLN A  87     133.753 103.094  65.715  1.00  0.84           C  
ATOM   1426  CG  GLN A  87     134.507 102.465  64.548  1.00  0.84           C  
ATOM   1427  CD  GLN A  87     135.072 103.502  63.612  1.00  0.84           C  
ATOM   1428  NE2 GLN A  87     134.702 103.308  62.316  1.00  0.84           N  
ATOM   1429  OE1 GLN A  87     135.800 104.440  63.941  1.00  0.84           O  
ATOM   1430  H   GLN A  87     131.104 103.202  65.057  1.00  0.84           H  
ATOM   1431  HA  GLN A  87     132.966 101.151  66.245  1.00  0.84           H  
ATOM   1432  HB2 GLN A  87     134.468 103.281  66.527  1.00  0.84           H  
ATOM   1433  HB3 GLN A  87     133.353 104.076  65.434  1.00  0.84           H  
ATOM   1434  HG2 GLN A  87     133.859 101.781  63.989  1.00  0.84           H  
ATOM   1435  HG3 GLN A  87     135.346 101.873  64.912  1.00  0.84           H  
ATOM   1436 HE21 GLN A  87     134.988 103.983  61.578  1.00  0.84           H  
ATOM   1437 HE22 GLN A  87     134.146 102.532  61.977  1.00  0.84           H  
ATOM   1438  N   ARG A  88     132.656 101.744  68.612  1.00  0.82           N  
ATOM   1439  CA  ARG A  88     132.715 102.072  70.040  1.00  0.82           C  
ATOM   1440  C   ARG A  88     131.317 102.159  70.693  1.00  0.82           C  
ATOM   1441  O   ARG A  88     131.001 103.040  71.492  1.00  0.82           O  
ATOM   1442  CB  ARG A  88     133.645 103.261  70.359  1.00  0.82           C  
ATOM   1443  CG  ARG A  88     135.110 103.007  69.945  1.00  0.82           C  
ATOM   1444  CD  ARG A  88     136.039 104.144  70.380  1.00  0.82           C  
ATOM   1445  NE  ARG A  88     137.431 103.965  69.908  1.00  0.82           N  
ATOM   1446  CZ  ARG A  88     138.352 103.209  70.579  1.00  0.82           C  
ATOM   1447  NH1 ARG A  88     138.031 102.451  71.629  1.00  0.82           N  
ATOM   1448  NH2 ARG A  88     139.659 103.202  70.211  1.00  0.82           N1+
ATOM   1449  H   ARG A  88     132.966 100.812  68.344  1.00  0.82           H  
ATOM   1450  HA  ARG A  88     133.172 101.184  70.501  1.00  0.82           H  
ATOM   1451  HB2 ARG A  88     133.617 103.455  71.439  1.00  0.82           H  
ATOM   1452  HB3 ARG A  88     133.281 104.174  69.873  1.00  0.82           H  
ATOM   1453  HG2 ARG A  88     135.177 102.890  68.858  1.00  0.82           H  
ATOM   1454  HG3 ARG A  88     135.456 102.063  70.381  1.00  0.82           H  
ATOM   1455  HD2 ARG A  88     136.048 104.268  71.469  1.00  0.82           H  
ATOM   1456  HD3 ARG A  88     135.688 105.093  69.960  1.00  0.82           H  
ATOM   1457  HE  ARG A  88     137.765 104.543  69.145  1.00  0.82           H  
ATOM   1458 HH11 ARG A  88     138.759 101.764  72.002  1.00  0.82           H  
ATOM   1459 HH12 ARG A  88     137.100 102.144  71.891  1.00  0.82           H  
ATOM   1460 HH21 ARG A  88     140.296 102.598  70.735  1.00  0.82           H  
ATOM   1461 HH22 ARG A  88     140.014 103.731  69.429  1.00  0.82           H  
ATOM   1462  N   LEU A  89     130.528 101.040  70.449  1.00  0.90           N  
ATOM   1463  CA  LEU A  89     129.210 100.832  71.069  1.00  0.90           C  
ATOM   1464  C   LEU A  89     129.346  99.892  72.278  1.00  0.90           C  
ATOM   1465  O   LEU A  89     130.327  99.152  72.413  1.00  0.90           O  
ATOM   1466  CB  LEU A  89     128.236 100.170  70.079  1.00  0.90           C  
ATOM   1467  CG  LEU A  89     127.900 101.009  68.838  1.00  0.90           C  
ATOM   1468  CD1 LEU A  89     126.960 100.218  67.926  1.00  0.90           C  
ATOM   1469  CD2 LEU A  89     127.250 102.336  69.207  1.00  0.90           C  
ATOM   1470  H   LEU A  89     130.903 100.315  69.829  1.00  0.90           H  
ATOM   1471  HA  LEU A  89     128.831 101.791  71.428  1.00  0.90           H  
ATOM   1472  HB2 LEU A  89     127.300  99.921  70.598  1.00  0.90           H  
ATOM   1473  HB3 LEU A  89     128.658  99.209  69.752  1.00  0.90           H  
ATOM   1474  HG  LEU A  89     128.820 101.216  68.277  1.00  0.90           H  
ATOM   1475 HD11 LEU A  89     127.442  99.303  67.575  1.00  0.90           H  
ATOM   1476 HD12 LEU A  89     126.037  99.940  68.445  1.00  0.90           H  
ATOM   1477 HD13 LEU A  89     126.687 100.803  67.043  1.00  0.90           H  
ATOM   1478 HD21 LEU A  89     126.356 102.190  69.820  1.00  0.90           H  
ATOM   1479 HD22 LEU A  89     127.940 102.986  69.754  1.00  0.90           H  
ATOM   1480 HD23 LEU A  89     126.951 102.866  68.301  1.00  0.90           H  
ATOM   1481  N   THR A  90     128.232  99.846  73.118  1.00  0.91           N  
ATOM   1482  CA  THR A  90     128.139  98.832  74.173  1.00  0.91           C  
ATOM   1483  C   THR A  90     127.820  97.411  73.625  1.00  0.91           C  
ATOM   1484  O   THR A  90     127.590  97.103  72.451  1.00  0.91           O  
ATOM   1485  CB  THR A  90     127.137  99.189  75.310  1.00  0.91           C  
ATOM   1486  OG1 THR A  90     125.864  99.621  74.824  1.00  0.91           O  
ATOM   1487  CG2 THR A  90     127.682 100.276  76.225  1.00  0.91           C  
ATOM   1488  H   THR A  90     127.468 100.550  73.025  1.00  0.91           H  
ATOM   1489  HA  THR A  90     129.141  98.741  74.616  1.00  0.91           H  
ATOM   1490  HB  THR A  90     126.941  98.331  75.958  1.00  0.91           H  
ATOM   1491 HG21 THR A  90     128.677 100.024  76.606  1.00  0.91           H  
ATOM   1492 HG22 THR A  90     127.727 101.234  75.709  1.00  0.91           H  
ATOM   1493 HG23 THR A  90     127.015 100.416  77.082  1.00  0.91           H  
ATOM   1494  HG1 THR A  90     125.274  98.857  74.609  1.00  0.91           H  
ATOM   1495  N   LYS A  91     127.821  96.455  74.641  1.00  0.84           N  
ATOM   1496  CA  LYS A  91     127.351  95.104  74.405  1.00  0.84           C  
ATOM   1497  C   LYS A  91     125.843  95.147  74.090  1.00  0.84           C  
ATOM   1498  O   LYS A  91     125.337  94.414  73.231  1.00  0.84           O  
ATOM   1499  CB  LYS A  91     127.602  94.167  75.596  1.00  0.84           C  
ATOM   1500  CG  LYS A  91     129.063  94.171  76.058  1.00  0.84           C  
ATOM   1501  CD  LYS A  91     129.415  92.999  76.972  1.00  0.84           C  
ATOM   1502  CE  LYS A  91     129.676  91.719  76.190  1.00  0.84           C  
ATOM   1503  NZ  LYS A  91     130.025  90.646  77.126  1.00  0.84           N1+
ATOM   1504  H   LYS A  91     128.191  96.689  75.560  1.00  0.84           H  
ATOM   1505  HA  LYS A  91     127.877  94.721  73.532  1.00  0.84           H  
ATOM   1506  HB2 LYS A  91     127.291  93.155  75.312  1.00  0.84           H  
ATOM   1507  HB3 LYS A  91     126.972  94.453  76.447  1.00  0.84           H  
ATOM   1508  HG2 LYS A  91     129.238  95.094  76.621  1.00  0.84           H  
ATOM   1509  HG3 LYS A  91     129.738  94.190  75.198  1.00  0.84           H  
ATOM   1510  HD2 LYS A  91     128.620  92.850  77.712  1.00  0.84           H  
ATOM   1511  HD3 LYS A  91     130.321  93.260  77.532  1.00  0.84           H  
ATOM   1512  HE2 LYS A  91     130.528  91.825  75.519  1.00  0.84           H  
ATOM   1513  HE3 LYS A  91     128.805  91.383  75.622  1.00  0.84           H  
ATOM   1514  HZ1 LYS A  91     130.717  90.878  77.843  1.00  0.84           H  
ATOM   1515  HZ2 LYS A  91     129.131  90.365  77.683  1.00  0.84           H  
ATOM   1516  HZ3 LYS A  91     130.280  89.760  76.683  1.00  0.84           H  
ATOM   1517  N   TYR A  92     125.110  95.941  74.957  1.00  0.87           N  
ATOM   1518  CA  TYR A  92     123.655  95.948  74.960  1.00  0.87           C  
ATOM   1519  C   TYR A  92     123.054  97.259  74.421  1.00  0.87           C  
ATOM   1520  O   TYR A  92     123.670  98.319  74.357  1.00  0.87           O  
ATOM   1521  CB  TYR A  92     123.092  95.671  76.363  1.00  0.87           C  
ATOM   1522  CG  TYR A  92     123.284  94.231  76.753  1.00  0.87           C  
ATOM   1523  CD1 TYR A  92     124.237  93.888  77.716  1.00  0.87           C  
ATOM   1524  CD2 TYR A  92     122.530  93.224  76.127  1.00  0.87           C  
ATOM   1525  CE1 TYR A  92     124.456  92.551  78.025  1.00  0.87           C  
ATOM   1526  CE2 TYR A  92     122.747  91.889  76.448  1.00  0.87           C  
ATOM   1527  CZ  TYR A  92     123.722  91.562  77.379  1.00  0.87           C  
ATOM   1528  OH  TYR A  92     123.933  90.238  77.628  1.00  0.87           O  
ATOM   1529  H   TYR A  92     125.609  96.537  75.607  1.00  0.87           H  
ATOM   1530  HA  TYR A  92     123.324  95.160  74.271  1.00  0.87           H  
ATOM   1531  HB2 TYR A  92     122.020  95.893  76.427  1.00  0.87           H  
ATOM   1532  HB3 TYR A  92     123.577  96.327  77.097  1.00  0.87           H  
ATOM   1533  HD1 TYR A  92     124.827  94.648  78.224  1.00  0.87           H  
ATOM   1534  HD2 TYR A  92     121.778  93.472  75.382  1.00  0.87           H  
ATOM   1535  HE1 TYR A  92     125.201  92.297  78.768  1.00  0.87           H  
ATOM   1536  HE2 TYR A  92     122.169  91.107  75.968  1.00  0.87           H  
ATOM   1537  HH  TYR A  92     124.826  90.117  78.117  1.00  0.87           H  
ATOM   1538  N   THR A  93     121.743  97.043  74.081  1.00  0.91           N  
ATOM   1539  CA  THR A  93     120.659  97.901  73.605  1.00  0.91           C  
ATOM   1540  C   THR A  93     119.835  98.279  74.841  1.00  0.91           C  
ATOM   1541  O   THR A  93     119.717  97.540  75.827  1.00  0.91           O  
ATOM   1542  CB  THR A  93     119.765  96.991  72.722  1.00  0.91           C  
ATOM   1543  OG1 THR A  93     119.980  95.653  73.230  1.00  0.91           O  
ATOM   1544  CG2 THR A  93     120.195  97.011  71.264  1.00  0.91           C  
ATOM   1545  H   THR A  93     121.367  96.094  74.169  1.00  0.91           H  
ATOM   1546  HA  THR A  93     121.044  98.793  73.107  1.00  0.91           H  
ATOM   1547  HB  THR A  93     118.704  97.241  72.810  1.00  0.91           H  
ATOM   1548 HG21 THR A  93     120.114  98.016  70.840  1.00  0.91           H  
ATOM   1549 HG22 THR A  93     121.228  96.663  71.150  1.00  0.91           H  
ATOM   1550 HG23 THR A  93     119.569  96.331  70.676  1.00  0.91           H  
ATOM   1551  HG1 THR A  93     119.193  95.045  73.103  1.00  0.91           H  
ATOM   1552  N   MET A  94     119.124  99.466  74.748  1.00  0.90           N  
ATOM   1553  CA  MET A  94     118.313  99.880  75.900  1.00  0.90           C  
ATOM   1554  C   MET A  94     117.120  98.930  76.031  1.00  0.90           C  
ATOM   1555  O   MET A  94     116.591  98.648  77.106  1.00  0.90           O  
ATOM   1556  CB  MET A  94     117.773 101.301  75.805  1.00  0.90           C  
ATOM   1557  CG  MET A  94     118.875 102.341  75.912  1.00  0.90           C  
ATOM   1558  SD  MET A  94     118.149 103.941  76.387  1.00  0.90           S  
ATOM   1559  CE  MET A  94     118.184 103.757  78.185  1.00  0.90           C  
ATOM   1560  H   MET A  94     119.137 100.041  73.901  1.00  0.90           H  
ATOM   1561  HA  MET A  94     118.919  99.759  76.806  1.00  0.90           H  
ATOM   1562  HB2 MET A  94     117.039 101.434  76.612  1.00  0.90           H  
ATOM   1563  HB3 MET A  94     117.226 101.444  74.865  1.00  0.90           H  
ATOM   1564  HG2 MET A  94     119.371 102.451  74.943  1.00  0.90           H  
ATOM   1565  HG3 MET A  94     119.638 102.067  76.643  1.00  0.90           H  
ATOM   1566  HE1 MET A  94     117.626 102.871  78.496  1.00  0.90           H  
ATOM   1567  HE2 MET A  94     119.215 103.684  78.540  1.00  0.90           H  
ATOM   1568  HE3 MET A  94     117.723 104.635  78.644  1.00  0.90           H  
ATOM   1569  N   ALA A  95     116.656  98.484  74.810  1.00  0.93           N  
ATOM   1570  CA  ALA A  95     115.577  97.534  74.707  1.00  0.93           C  
ATOM   1571  C   ALA A  95     115.859  96.278  75.543  1.00  0.93           C  
ATOM   1572  O   ALA A  95     114.922  95.708  76.107  1.00  0.93           O  
ATOM   1573  CB  ALA A  95     115.346  97.150  73.259  1.00  0.93           C  
ATOM   1574  H   ALA A  95     117.066  98.869  73.956  1.00  0.93           H  
ATOM   1575  HA  ALA A  95     114.682  98.016  75.118  1.00  0.93           H  
ATOM   1576  HB1 ALA A  95     115.044  98.016  72.662  1.00  0.93           H  
ATOM   1577  HB2 ALA A  95     116.265  96.753  72.817  1.00  0.93           H  
ATOM   1578  HB3 ALA A  95     114.565  96.389  73.174  1.00  0.93           H  
ATOM   1579  N   ASP A  96     117.150  95.784  75.581  1.00  0.92           N  
ATOM   1580  CA  ASP A  96     117.437  94.538  76.303  1.00  0.92           C  
ATOM   1581  C   ASP A  96     117.405  94.772  77.831  1.00  0.92           C  
ATOM   1582  O   ASP A  96     117.071  93.888  78.626  1.00  0.92           O  
ATOM   1583  CB  ASP A  96     118.750  93.901  75.868  1.00  0.92           C  
ATOM   1584  CG  ASP A  96     118.430  93.058  74.642  1.00  0.92           C  
ATOM   1585  OD1 ASP A  96     118.057  91.858  74.867  1.00  0.92           O  
ATOM   1586  OD2 ASP A  96     118.519  93.642  73.514  1.00  0.92           O1-
ATOM   1587  H   ASP A  96     117.905  96.289  75.114  1.00  0.92           H  
ATOM   1588  HA  ASP A  96     116.605  93.855  76.101  1.00  0.92           H  
ATOM   1589  HB2 ASP A  96     119.152  93.243  76.648  1.00  0.92           H  
ATOM   1590  HB3 ASP A  96     119.518  94.648  75.647  1.00  0.92           H  
ATOM   1591  N   LEU A  97     117.816  96.022  78.261  1.00  0.90           N  
ATOM   1592  CA  LEU A  97     117.731  96.375  79.679  1.00  0.90           C  
ATOM   1593  C   LEU A  97     116.246  96.556  80.032  1.00  0.90           C  
ATOM   1594  O   LEU A  97     115.769  96.120  81.082  1.00  0.90           O  
ATOM   1595  CB  LEU A  97     118.549  97.628  79.997  1.00  0.90           C  
ATOM   1596  CG  LEU A  97     118.445  98.136  81.451  1.00  0.90           C  
ATOM   1597  CD1 LEU A  97     118.882  97.090  82.477  1.00  0.90           C  
ATOM   1598  CD2 LEU A  97     119.289  99.402  81.619  1.00  0.90           C  
ATOM   1599  H   LEU A  97     118.146  96.700  77.575  1.00  0.90           H  
ATOM   1600  HA  LEU A  97     118.108  95.519  80.250  1.00  0.90           H  
ATOM   1601  HB2 LEU A  97     118.253  98.441  79.322  1.00  0.90           H  
ATOM   1602  HB3 LEU A  97     119.600  97.409  79.774  1.00  0.90           H  
ATOM   1603  HG  LEU A  97     117.404  98.408  81.661  1.00  0.90           H  
ATOM   1604 HD11 LEU A  97     118.230  96.212  82.458  1.00  0.90           H  
ATOM   1605 HD12 LEU A  97     119.908  96.758  82.292  1.00  0.90           H  
ATOM   1606 HD13 LEU A  97     118.840  97.500  83.491  1.00  0.90           H  
ATOM   1607 HD21 LEU A  97     120.348  99.205  81.422  1.00  0.90           H  
ATOM   1608 HD22 LEU A  97     118.953 100.184  80.930  1.00  0.90           H  
ATOM   1609 HD23 LEU A  97     119.201  99.796  82.637  1.00  0.90           H  
ATOM   1610  N   VAL A  98     115.484  97.266  79.124  1.00  0.91           N  
ATOM   1611  CA  VAL A  98     114.044  97.398  79.359  1.00  0.91           C  
ATOM   1612  C   VAL A  98     113.395  95.989  79.322  1.00  0.91           C  
ATOM   1613  O   VAL A  98     112.465  95.689  80.076  1.00  0.91           O  
ATOM   1614  CB  VAL A  98     113.376  98.390  78.388  1.00  0.91           C  
ATOM   1615  CG1 VAL A  98     111.851  98.401  78.534  1.00  0.91           C  
ATOM   1616  CG2 VAL A  98     113.879  99.819  78.632  1.00  0.91           C  
ATOM   1617  H   VAL A  98     115.934  97.708  78.306  1.00  0.91           H  
ATOM   1618  HA  VAL A  98     113.926  97.758  80.389  1.00  0.91           H  
ATOM   1619  HB  VAL A  98     113.621  98.109  77.357  1.00  0.91           H  
ATOM   1620 HG11 VAL A  98     111.412  97.428  78.304  1.00  0.91           H  
ATOM   1621 HG12 VAL A  98     111.551  98.671  79.552  1.00  0.91           H  
ATOM   1622 HG13 VAL A  98     111.408  99.126  77.845  1.00  0.91           H  
ATOM   1623 HG21 VAL A  98     113.593 100.169  79.629  1.00  0.91           H  
ATOM   1624 HG22 VAL A  98     114.965  99.895  78.554  1.00  0.91           H  
ATOM   1625 HG23 VAL A  98     113.446 100.510  77.902  1.00  0.91           H  
ATOM   1626  N   TYR A  99     113.880  95.101  78.383  1.00  0.89           N  
ATOM   1627  CA  TYR A  99     113.409  93.717  78.349  1.00  0.89           C  
ATOM   1628  C   TYR A  99     113.642  93.020  79.696  1.00  0.89           C  
ATOM   1629  O   TYR A  99     112.765  92.317  80.202  1.00  0.89           O  
ATOM   1630  CB  TYR A  99     114.095  92.879  77.257  1.00  0.89           C  
ATOM   1631  CG  TYR A  99     113.186  91.842  76.652  1.00  0.89           C  
ATOM   1632  CD1 TYR A  99     112.237  92.251  75.705  1.00  0.89           C  
ATOM   1633  CD2 TYR A  99     113.263  90.491  77.013  1.00  0.89           C  
ATOM   1634  CE1 TYR A  99     111.385  91.327  75.117  1.00  0.89           C  
ATOM   1635  CE2 TYR A  99     112.399  89.563  76.425  1.00  0.89           C  
ATOM   1636  CZ  TYR A  99     111.470  89.989  75.479  1.00  0.89           C  
ATOM   1637  OH  TYR A  99     110.617  89.122  74.863  1.00  0.89           O  
ATOM   1638  H   TYR A  99     114.532  95.437  77.660  1.00  0.89           H  
ATOM   1639  HA  TYR A  99     112.327  93.781  78.191  1.00  0.89           H  
ATOM   1640  HB2 TYR A  99     115.008  92.394  77.623  1.00  0.89           H  
ATOM   1641  HB3 TYR A  99     114.417  93.509  76.429  1.00  0.89           H  
ATOM   1642  HD1 TYR A  99     112.166  93.297  75.414  1.00  0.89           H  
ATOM   1643  HD2 TYR A  99     113.981  90.157  77.761  1.00  0.89           H  
ATOM   1644  HE1 TYR A  99     110.649  91.661  74.395  1.00  0.89           H  
ATOM   1645  HE2 TYR A  99     112.462  88.518  76.713  1.00  0.89           H  
ATOM   1646  HH  TYR A  99     110.510  88.323  75.408  1.00  0.89           H  
ATOM   1647  N   ALA A 100     114.912  93.142  80.230  1.00  0.88           N  
ATOM   1648  CA  ALA A 100     115.312  92.431  81.444  1.00  0.88           C  
ATOM   1649  C   ALA A 100     114.529  92.884  82.687  1.00  0.88           C  
ATOM   1650  O   ALA A 100     114.425  92.182  83.691  1.00  0.88           O  
ATOM   1651  CB  ALA A 100     116.803  92.599  81.706  1.00  0.88           C  
ATOM   1652  H   ALA A 100     115.610  93.708  79.733  1.00  0.88           H  
ATOM   1653  HA  ALA A 100     115.077  91.371  81.286  1.00  0.88           H  
ATOM   1654  HB1 ALA A 100     117.393  92.225  80.863  1.00  0.88           H  
ATOM   1655  HB2 ALA A 100     117.065  93.652  81.856  1.00  0.88           H  
ATOM   1656  HB3 ALA A 100     117.108  92.052  82.604  1.00  0.88           H  
ATOM   1657  N   LEU A 101     114.059  94.176  82.630  1.00  0.84           N  
ATOM   1658  CA  LEU A 101     113.240  94.750  83.686  1.00  0.84           C  
ATOM   1659  C   LEU A 101     111.726  94.582  83.463  1.00  0.84           C  
ATOM   1660  O   LEU A 101     110.963  94.573  84.433  1.00  0.84           O  
ATOM   1661  CB  LEU A 101     113.602  96.226  83.900  1.00  0.84           C  
ATOM   1662  CG  LEU A 101     115.032  96.434  84.453  1.00  0.84           C  
ATOM   1663  CD1 LEU A 101     115.411  97.913  84.387  1.00  0.84           C  
ATOM   1664  CD2 LEU A 101     115.179  95.933  85.893  1.00  0.84           C  
ATOM   1665  H   LEU A 101     114.304  94.743  81.816  1.00  0.84           H  
ATOM   1666  HA  LEU A 101     113.441  94.189  84.606  1.00  0.84           H  
ATOM   1667  HB2 LEU A 101     112.879  96.691  84.583  1.00  0.84           H  
ATOM   1668  HB3 LEU A 101     113.502  96.755  82.943  1.00  0.84           H  
ATOM   1669  HG  LEU A 101     115.747  95.885  83.829  1.00  0.84           H  
ATOM   1670 HD11 LEU A 101     115.355  98.280  83.357  1.00  0.84           H  
ATOM   1671 HD12 LEU A 101     114.745  98.522  85.007  1.00  0.84           H  
ATOM   1672 HD13 LEU A 101     116.437  98.068  84.737  1.00  0.84           H  
ATOM   1673 HD21 LEU A 101     114.447  96.406  86.555  1.00  0.84           H  
ATOM   1674 HD22 LEU A 101     115.047  94.849  85.957  1.00  0.84           H  
ATOM   1675 HD23 LEU A 101     116.179  96.158  86.280  1.00  0.84           H  
ATOM   1676  N   ARG A 102     111.253  94.614  82.162  1.00  0.83           N  
ATOM   1677  CA  ARG A 102     109.814  94.444  81.877  1.00  0.83           C  
ATOM   1678  C   ARG A 102     109.419  92.947  81.870  1.00  0.83           C  
ATOM   1679  O   ARG A 102     108.307  92.551  82.243  1.00  0.83           O  
ATOM   1680  CB  ARG A 102     109.446  95.107  80.541  1.00  0.83           C  
ATOM   1681  CG  ARG A 102     107.938  95.321  80.376  1.00  0.83           C  
ATOM   1682  CD  ARG A 102     107.605  95.924  79.018  1.00  0.83           C  
ATOM   1683  NE  ARG A 102     106.167  96.173  78.864  1.00  0.83           N  
ATOM   1684  CZ  ARG A 102     105.607  97.395  78.834  1.00  0.83           C  
ATOM   1685  NH1 ARG A 102     106.257  98.487  79.264  1.00  0.83           N  
ATOM   1686  NH2 ARG A 102     104.384  97.599  78.334  1.00  0.83           N1+
ATOM   1687  H   ARG A 102     111.899  94.782  81.381  1.00  0.83           H  
ATOM   1688  HA  ARG A 102     109.262  94.924  82.692  1.00  0.83           H  
ATOM   1689  HB2 ARG A 102     109.832  94.511  79.705  1.00  0.83           H  
ATOM   1690  HB3 ARG A 102     109.932  96.089  80.479  1.00  0.83           H  
ATOM   1691  HG2 ARG A 102     107.578  95.992  81.162  1.00  0.83           H  
ATOM   1692  HG3 ARG A 102     107.398  94.374  80.487  1.00  0.83           H  
ATOM   1693  HD2 ARG A 102     107.887  95.229  78.222  1.00  0.83           H  
ATOM   1694  HD3 ARG A 102     108.168  96.847  78.841  1.00  0.83           H  
ATOM   1695  HE  ARG A 102     105.513  95.364  78.913  1.00  0.83           H  
ATOM   1696 HH11 ARG A 102     107.126  98.477  79.781  1.00  0.83           H  
ATOM   1697 HH12 ARG A 102     105.703  99.368  79.146  1.00  0.83           H  
ATOM   1698 HH21 ARG A 102     103.888  96.887  77.827  1.00  0.83           H  
ATOM   1699 HH22 ARG A 102     104.066  98.605  78.377  1.00  0.83           H  
ATOM   1700  N   HIS A 103     110.378  92.107  81.324  1.00  0.88           N  
ATOM   1701  CA  HIS A 103     110.211  90.652  81.191  1.00  0.88           C  
ATOM   1702  C   HIS A 103     111.277  89.995  82.079  1.00  0.88           C  
ATOM   1703  O   HIS A 103     112.146  89.231  81.662  1.00  0.88           O  
ATOM   1704  CB  HIS A 103     110.334  90.162  79.745  1.00  0.88           C  
ATOM   1705  CG  HIS A 103     109.408  90.886  78.838  1.00  0.88           C  
ATOM   1706  ND1 HIS A 103     109.825  91.925  78.051  1.00  0.88           N  
ATOM   1707  CD2 HIS A 103     108.058  90.781  78.584  1.00  0.88           C  
ATOM   1708  CE1 HIS A 103     108.745  92.391  77.369  1.00  0.88           C  
ATOM   1709  NE2 HIS A 103     107.654  91.741  77.692  1.00  0.88           N  
ATOM   1710  H   HIS A 103     111.292  92.476  81.017  1.00  0.88           H  
ATOM   1711  HA  HIS A 103     109.225  90.367  81.578  1.00  0.88           H  
ATOM   1712  HB2 HIS A 103     110.119  89.086  79.702  1.00  0.88           H  
ATOM   1713  HB3 HIS A 103     111.363  90.277  79.387  1.00  0.88           H  
ATOM   1714  HD1 HIS A 103     110.770  92.272  77.989  1.00  0.88           H  
ATOM   1715  HD2 HIS A 103     107.348  90.077  78.998  1.00  0.88           H  
ATOM   1716  HE1 HIS A 103     108.813  93.188  76.645  1.00  0.88           H  
ATOM   1717  N   PHE A 104     111.102  90.262  83.422  1.00  0.91           N  
ATOM   1718  CA  PHE A 104     112.000  89.782  84.465  1.00  0.91           C  
ATOM   1719  C   PHE A 104     111.716  88.283  84.655  1.00  0.91           C  
ATOM   1720  O   PHE A 104     110.822  87.850  85.380  1.00  0.91           O  
ATOM   1721  CB  PHE A 104     111.764  90.561  85.766  1.00  0.91           C  
ATOM   1722  CG  PHE A 104     112.651  90.155  86.919  1.00  0.91           C  
ATOM   1723  CD1 PHE A 104     113.954  90.655  87.025  1.00  0.91           C  
ATOM   1724  CD2 PHE A 104     112.168  89.303  87.923  1.00  0.91           C  
ATOM   1725  CE1 PHE A 104     114.750  90.330  88.124  1.00  0.91           C  
ATOM   1726  CE2 PHE A 104     112.963  88.985  89.025  1.00  0.91           C  
ATOM   1727  CZ  PHE A 104     114.253  89.500  89.126  1.00  0.91           C  
ATOM   1728  H   PHE A 104     110.273  90.802  83.715  1.00  0.91           H  
ATOM   1729  HA  PHE A 104     113.033  89.914  84.121  1.00  0.91           H  
ATOM   1730  HB2 PHE A 104     110.717  90.469  86.080  1.00  0.91           H  
ATOM   1731  HB3 PHE A 104     111.905  91.634  85.579  1.00  0.91           H  
ATOM   1732  HD1 PHE A 104     114.349  91.319  86.260  1.00  0.91           H  
ATOM   1733  HD2 PHE A 104     111.163  88.890  87.861  1.00  0.91           H  
ATOM   1734  HE1 PHE A 104     115.748  90.749  88.212  1.00  0.91           H  
ATOM   1735  HE2 PHE A 104     112.571  88.338  89.803  1.00  0.91           H  
ATOM   1736  HZ  PHE A 104     114.867  89.269  89.990  1.00  0.91           H  
ATOM   1737  N   ASP A 105     112.534  87.484  83.879  1.00  0.88           N  
ATOM   1738  CA  ASP A 105     112.718  86.065  84.163  1.00  0.88           C  
ATOM   1739  C   ASP A 105     114.026  86.042  84.972  1.00  0.88           C  
ATOM   1740  O   ASP A 105     115.066  86.573  84.579  1.00  0.88           O  
ATOM   1741  CB  ASP A 105     112.813  85.245  82.887  1.00  0.88           C  
ATOM   1742  CG  ASP A 105     112.777  83.774  83.294  1.00  0.88           C  
ATOM   1743  OD1 ASP A 105     111.706  83.157  83.022  1.00  0.88           O  
ATOM   1744  OD2 ASP A 105     113.845  83.345  83.837  1.00  0.88           O1-
ATOM   1745  H   ASP A 105     113.050  87.914  83.108  1.00  0.88           H  
ATOM   1746  HA  ASP A 105     111.885  85.715  84.782  1.00  0.88           H  
ATOM   1747  HB2 ASP A 105     113.739  85.450  82.337  1.00  0.88           H  
ATOM   1748  HB3 ASP A 105     111.976  85.471  82.216  1.00  0.88           H  
ATOM   1749  N   GLU A 106     113.899  85.432  86.199  1.00  0.82           N  
ATOM   1750  CA  GLU A 106     114.968  85.345  87.178  1.00  0.82           C  
ATOM   1751  C   GLU A 106     115.829  84.088  87.012  1.00  0.82           C  
ATOM   1752  O   GLU A 106     116.862  83.927  87.666  1.00  0.82           O  
ATOM   1753  CB  GLU A 106     114.424  85.442  88.611  1.00  0.82           C  
ATOM   1754  CG  GLU A 106     113.671  84.218  89.123  1.00  0.82           C  
ATOM   1755  CD  GLU A 106     112.339  83.900  88.474  1.00  0.82           C  
ATOM   1756  OE1 GLU A 106     112.056  84.427  87.360  1.00  0.82           O  
ATOM   1757  OE2 GLU A 106     111.584  83.118  89.142  1.00  0.82           O1-
ATOM   1758  H   GLU A 106     112.983  85.001  86.487  1.00  0.82           H  
ATOM   1759  HA  GLU A 106     115.627  86.204  87.012  1.00  0.82           H  
ATOM   1760  HB2 GLU A 106     113.768  86.316  88.687  1.00  0.82           H  
ATOM   1761  HB3 GLU A 106     115.264  85.620  89.293  1.00  0.82           H  
ATOM   1762  HG2 GLU A 106     113.479  84.373  90.193  1.00  0.82           H  
ATOM   1763  HG3 GLU A 106     114.299  83.322  89.057  1.00  0.82           H  
ATOM   1764  N   GLY A 107     115.333  83.152  86.133  1.00  0.75           N  
ATOM   1765  CA  GLY A 107     116.014  81.907  85.860  1.00  0.75           C  
ATOM   1766  C   GLY A 107     116.875  82.100  84.620  1.00  0.75           C  
ATOM   1767  O   GLY A 107     117.992  81.600  84.524  1.00  0.75           O  
ATOM   1768  H   GLY A 107     114.480  83.361  85.594  1.00  0.75           H  
ATOM   1769  HA2 GLY A 107     115.263  81.137  85.665  1.00  0.75           H  
ATOM   1770  HA3 GLY A 107     116.643  81.617  86.705  1.00  0.75           H  
ATOM   1771  N   ASN A 108     116.241  82.759  83.591  1.00  0.75           N  
ATOM   1772  CA  ASN A 108     116.882  83.126  82.333  1.00  0.75           C  
ATOM   1773  C   ASN A 108     117.153  84.646  82.391  1.00  0.75           C  
ATOM   1774  O   ASN A 108     116.650  85.430  81.586  1.00  0.75           O  
ATOM   1775  CB  ASN A 108     115.941  82.769  81.184  1.00  0.75           C  
ATOM   1776  CG  ASN A 108     116.595  82.923  79.832  1.00  0.75           C  
ATOM   1777  OD1 ASN A 108     117.782  82.711  79.612  1.00  0.75           O  
ATOM   1778  ND2 ASN A 108     115.721  83.290  78.839  1.00  0.75           N  
ATOM   1779  H   ASN A 108     115.229  83.031  83.724  1.00  0.75           H  
ATOM   1780  HA  ASN A 108     117.844  82.609  82.240  1.00  0.75           H  
ATOM   1781  HB2 ASN A 108     115.031  83.378  81.226  1.00  0.75           H  
ATOM   1782  HB3 ASN A 108     115.625  81.721  81.267  1.00  0.75           H  
ATOM   1783 HD21 ASN A 108     114.740  83.478  79.021  1.00  0.75           H  
ATOM   1784 HD22 ASN A 108     116.068  83.381  77.891  1.00  0.75           H  
ATOM   1785  N   CYS A 109     118.033  85.040  83.392  1.00  0.84           N  
ATOM   1786  CA  CYS A 109     118.258  86.458  83.709  1.00  0.84           C  
ATOM   1787  C   CYS A 109     119.535  87.057  83.103  1.00  0.84           C  
ATOM   1788  O   CYS A 109     119.745  88.273  83.030  1.00  0.84           O  
ATOM   1789  CB  CYS A 109     118.264  86.701  85.229  1.00  0.84           C  
ATOM   1790  SG  CYS A 109     119.775  86.168  86.116  1.00  0.84           S  
ATOM   1791  H   CYS A 109     118.517  84.309  83.916  1.00  0.84           H  
ATOM   1792  HA  CYS A 109     117.425  87.026  83.278  1.00  0.84           H  
ATOM   1793  HB2 CYS A 109     117.427  86.176  85.689  1.00  0.84           H  
ATOM   1794  HB3 CYS A 109     118.141  87.770  85.436  1.00  0.84           H  
ATOM   1795  HG  CYS A 109     119.937  84.994  85.474  1.00  0.84           H  
ATOM   1796  N   ASP A 110     120.519  86.137  82.824  1.00  0.81           N  
ATOM   1797  CA  ASP A 110     121.960  86.382  82.697  1.00  0.81           C  
ATOM   1798  C   ASP A 110     122.451  87.332  81.556  1.00  0.81           C  
ATOM   1799  O   ASP A 110     123.611  87.325  81.144  1.00  0.81           O  
ATOM   1800  CB  ASP A 110     122.715  85.039  82.680  1.00  0.81           C  
ATOM   1801  CG  ASP A 110     122.244  84.096  83.797  1.00  0.81           C  
ATOM   1802  OD1 ASP A 110     123.133  83.739  84.641  1.00  0.81           O  
ATOM   1803  OD2 ASP A 110     121.005  83.821  83.776  1.00  0.81           O1-
ATOM   1804  H   ASP A 110     120.240  85.141  82.844  1.00  0.81           H  
ATOM   1805  HA  ASP A 110     122.229  86.914  83.619  1.00  0.81           H  
ATOM   1806  HB2 ASP A 110     123.795  85.210  82.766  1.00  0.81           H  
ATOM   1807  HB3 ASP A 110     122.550  84.529  81.722  1.00  0.81           H  
ATOM   1808  N   THR A 111     121.566  88.343  81.242  1.00  0.89           N  
ATOM   1809  CA  THR A 111     121.914  89.565  80.525  1.00  0.89           C  
ATOM   1810  C   THR A 111     122.297  90.618  81.589  1.00  0.89           C  
ATOM   1811  O   THR A 111     123.137  91.496  81.398  1.00  0.89           O  
ATOM   1812  CB  THR A 111     120.729  90.086  79.675  1.00  0.89           C  
ATOM   1813  OG1 THR A 111     119.487  90.084  80.404  1.00  0.89           O  
ATOM   1814  CG2 THR A 111     120.507  89.224  78.438  1.00  0.89           C  
ATOM   1815  H   THR A 111     120.605  88.260  81.574  1.00  0.89           H  
ATOM   1816  HA  THR A 111     122.802  89.386  79.911  1.00  0.89           H  
ATOM   1817  HB  THR A 111     120.920  91.118  79.361  1.00  0.89           H  
ATOM   1818 HG21 THR A 111     121.405  89.167  77.818  1.00  0.89           H  
ATOM   1819 HG22 THR A 111     120.207  88.206  78.713  1.00  0.89           H  
ATOM   1820 HG23 THR A 111     119.691  89.634  77.832  1.00  0.89           H  
ATOM   1821  HG1 THR A 111     119.644  90.554  81.242  1.00  0.89           H  
ATOM   1822  N   LEU A 112     121.510  90.599  82.735  1.00  0.88           N  
ATOM   1823  CA  LEU A 112     121.497  91.725  83.684  1.00  0.88           C  
ATOM   1824  C   LEU A 112     122.755  91.742  84.577  1.00  0.88           C  
ATOM   1825  O   LEU A 112     123.246  92.778  85.032  1.00  0.88           O  
ATOM   1826  CB  LEU A 112     120.209  91.644  84.514  1.00  0.88           C  
ATOM   1827  CG  LEU A 112     119.879  92.887  85.359  1.00  0.88           C  
ATOM   1828  CD1 LEU A 112     119.763  94.163  84.526  1.00  0.88           C  
ATOM   1829  CD2 LEU A 112     118.572  92.653  86.123  1.00  0.88           C  
ATOM   1830  H   LEU A 112     120.926  89.772  82.921  1.00  0.88           H  
ATOM   1831  HA  LEU A 112     121.520  92.636  83.077  1.00  0.88           H  
ATOM   1832  HB2 LEU A 112     120.265  90.770  85.178  1.00  0.88           H  
ATOM   1833  HB3 LEU A 112     119.366  91.452  83.836  1.00  0.88           H  
ATOM   1834  HG  LEU A 112     120.674  93.031  86.095  1.00  0.88           H  
ATOM   1835 HD11 LEU A 112     120.729  94.451  84.101  1.00  0.88           H  
ATOM   1836 HD12 LEU A 112     119.050  94.037  83.705  1.00  0.88           H  
ATOM   1837 HD13 LEU A 112     119.424  95.002  85.144  1.00  0.88           H  
ATOM   1838 HD21 LEU A 112     117.734  92.486  85.438  1.00  0.88           H  
ATOM   1839 HD22 LEU A 112     118.655  91.779  86.778  1.00  0.88           H  
ATOM   1840 HD23 LEU A 112     118.328  93.516  86.749  1.00  0.88           H  
ATOM   1841  N   LYS A 113     123.290  90.502  84.874  1.00  0.82           N  
ATOM   1842  CA  LYS A 113     124.486  90.390  85.714  1.00  0.82           C  
ATOM   1843  C   LYS A 113     125.683  91.006  84.967  1.00  0.82           C  
ATOM   1844  O   LYS A 113     126.648  91.489  85.555  1.00  0.82           O  
ATOM   1845  CB  LYS A 113     124.808  88.935  86.049  1.00  0.82           C  
ATOM   1846  CG  LYS A 113     123.791  88.333  87.021  1.00  0.82           C  
ATOM   1847  CD  LYS A 113     124.110  86.880  87.391  1.00  0.82           C  
ATOM   1848  CE  LYS A 113     123.914  85.972  86.197  1.00  0.82           C  
ATOM   1849  NZ  LYS A 113     124.074  84.557  86.567  1.00  0.82           N1+
ATOM   1850  H   LYS A 113     122.828  89.676  84.506  1.00  0.82           H  
ATOM   1851  HA  LYS A 113     124.322  90.981  86.622  1.00  0.82           H  
ATOM   1852  HB2 LYS A 113     125.808  88.873  86.499  1.00  0.82           H  
ATOM   1853  HB3 LYS A 113     124.846  88.352  85.122  1.00  0.82           H  
ATOM   1854  HG2 LYS A 113     122.781  88.387  86.597  1.00  0.82           H  
ATOM   1855  HG3 LYS A 113     123.774  88.935  87.932  1.00  0.82           H  
ATOM   1856  HD2 LYS A 113     123.433  86.571  88.195  1.00  0.82           H  
ATOM   1857  HD3 LYS A 113     125.133  86.798  87.776  1.00  0.82           H  
ATOM   1858  HE2 LYS A 113     124.634  86.163  85.397  1.00  0.82           H  
ATOM   1859  HE3 LYS A 113     122.902  86.084  85.803  1.00  0.82           H  
ATOM   1860  HZ1 LYS A 113     125.046  84.262  86.710  1.00  0.82           H  
ATOM   1861  HZ2 LYS A 113     123.491  84.252  87.352  1.00  0.82           H  
ATOM   1862  HZ3 LYS A 113     123.693  84.012  85.691  1.00  0.82           H  
ATOM   1863  N   GLU A 114     125.571  90.928  83.596  1.00  0.84           N  
ATOM   1864  CA  GLU A 114     126.612  91.348  82.660  1.00  0.84           C  
ATOM   1865  C   GLU A 114     126.707  92.896  82.600  1.00  0.84           C  
ATOM   1866  O   GLU A 114     127.603  93.483  81.988  1.00  0.84           O  
ATOM   1867  CB  GLU A 114     126.261  90.775  81.284  1.00  0.84           C  
ATOM   1868  CG  GLU A 114     127.468  90.577  80.389  1.00  0.84           C  
ATOM   1869  CD  GLU A 114     127.128  90.119  78.977  1.00  0.84           C  
ATOM   1870  OE1 GLU A 114     125.920  89.892  78.677  1.00  0.84           O  
ATOM   1871  OE2 GLU A 114     128.143  90.070  78.212  1.00  0.84           O1-
ATOM   1872  H   GLU A 114     124.703  90.561  83.211  1.00  0.84           H  
ATOM   1873  HA  GLU A 114     127.567  90.966  83.036  1.00  0.84           H  
ATOM   1874  HB2 GLU A 114     125.544  91.437  80.790  1.00  0.84           H  
ATOM   1875  HB3 GLU A 114     125.761  89.803  81.394  1.00  0.84           H  
ATOM   1876  HG2 GLU A 114     128.140  89.832  80.834  1.00  0.84           H  
ATOM   1877  HG3 GLU A 114     128.032  91.513  80.303  1.00  0.84           H  
ATOM   1878  N   ILE A 115     125.676  93.548  83.245  1.00  0.89           N  
ATOM   1879  CA  ILE A 115     125.569  94.989  83.425  1.00  0.89           C  
ATOM   1880  C   ILE A 115     125.930  95.287  84.904  1.00  0.89           C  
ATOM   1881  O   ILE A 115     126.698  96.208  85.201  1.00  0.89           O  
ATOM   1882  CB  ILE A 115     124.146  95.462  83.022  1.00  0.89           C  
ATOM   1883  CG1 ILE A 115     123.861  95.125  81.537  1.00  0.89           C  
ATOM   1884  CG2 ILE A 115     123.951  96.957  83.274  1.00  0.89           C  
ATOM   1885  CD1 ILE A 115     122.444  95.456  81.087  1.00  0.89           C  
ATOM   1886  H   ILE A 115     124.946  92.961  83.639  1.00  0.89           H  
ATOM   1887  HA  ILE A 115     126.323  95.481  82.799  1.00  0.89           H  
ATOM   1888  HB  ILE A 115     123.411  94.932  83.639  1.00  0.89           H  
ATOM   1889 HG12 ILE A 115     124.018  94.056  81.361  1.00  0.89           H  
ATOM   1890 HG13 ILE A 115     124.573  95.655  80.892  1.00  0.89           H  
ATOM   1891 HG21 ILE A 115     124.284  97.236  84.274  1.00  0.89           H  
ATOM   1892 HG22 ILE A 115     124.504  97.559  82.548  1.00  0.89           H  
ATOM   1893 HG23 ILE A 115     122.894  97.234  83.202  1.00  0.89           H  
ATOM   1894 HD11 ILE A 115     121.705  94.974  81.734  1.00  0.89           H  
ATOM   1895 HD12 ILE A 115     122.261  96.535  81.088  1.00  0.89           H  
ATOM   1896 HD13 ILE A 115     122.280  95.098  80.066  1.00  0.89           H  
ATOM   1897  N   LEU A 116     125.260  94.556  85.868  1.00  0.88           N  
ATOM   1898  CA  LEU A 116     125.368  94.868  87.293  1.00  0.88           C  
ATOM   1899  C   LEU A 116     126.766  94.594  87.874  1.00  0.88           C  
ATOM   1900  O   LEU A 116     127.182  95.218  88.858  1.00  0.88           O  
ATOM   1901  CB  LEU A 116     124.329  94.082  88.107  1.00  0.88           C  
ATOM   1902  CG  LEU A 116     122.860  94.440  87.802  1.00  0.88           C  
ATOM   1903  CD1 LEU A 116     121.932  93.507  88.582  1.00  0.88           C  
ATOM   1904  CD2 LEU A 116     122.533  95.900  88.096  1.00  0.88           C  
ATOM   1905  H   LEU A 116     124.637  93.794  85.579  1.00  0.88           H  
ATOM   1906  HA  LEU A 116     125.208  95.945  87.389  1.00  0.88           H  
ATOM   1907  HB2 LEU A 116     124.517  94.232  89.179  1.00  0.88           H  
ATOM   1908  HB3 LEU A 116     124.478  93.008  87.930  1.00  0.88           H  
ATOM   1909  HG  LEU A 116     122.656  94.287  86.740  1.00  0.88           H  
ATOM   1910 HD11 LEU A 116     122.061  92.472  88.248  1.00  0.88           H  
ATOM   1911 HD12 LEU A 116     122.143  93.539  89.653  1.00  0.88           H  
ATOM   1912 HD13 LEU A 116     120.882  93.777  88.434  1.00  0.88           H  
ATOM   1913 HD21 LEU A 116     122.861  96.186  89.095  1.00  0.88           H  
ATOM   1914 HD22 LEU A 116     123.029  96.559  87.379  1.00  0.88           H  
ATOM   1915 HD23 LEU A 116     121.458  96.088  88.019  1.00  0.88           H  
ATOM   1916  N   VAL A 117     127.459  93.540  87.308  1.00  0.88           N  
ATOM   1917  CA  VAL A 117     128.808  93.205  87.780  1.00  0.88           C  
ATOM   1918  C   VAL A 117     129.755  94.243  87.146  1.00  0.88           C  
ATOM   1919  O   VAL A 117     130.518  94.932  87.825  1.00  0.88           O  
ATOM   1920  CB  VAL A 117     129.220  91.762  87.420  1.00  0.88           C  
ATOM   1921  CG1 VAL A 117     130.687  91.484  87.769  1.00  0.88           C  
ATOM   1922  CG2 VAL A 117     128.336  90.734  88.135  1.00  0.88           C  
ATOM   1923  H   VAL A 117     127.048  92.985  86.546  1.00  0.88           H  
ATOM   1924  HA  VAL A 117     128.851  93.354  88.863  1.00  0.88           H  
ATOM   1925  HB  VAL A 117     129.107  91.611  86.339  1.00  0.88           H  
ATOM   1926 HG11 VAL A 117     131.365  92.122  87.193  1.00  0.88           H  
ATOM   1927 HG12 VAL A 117     130.882  91.655  88.832  1.00  0.88           H  
ATOM   1928 HG13 VAL A 117     130.951  90.448  87.536  1.00  0.88           H  
ATOM   1929 HG21 VAL A 117     128.554  90.697  89.207  1.00  0.88           H  
ATOM   1930 HG22 VAL A 117     127.272  90.954  88.014  1.00  0.88           H  
ATOM   1931 HG23 VAL A 117     128.508  89.734  87.725  1.00  0.88           H  
ATOM   1932  N   THR A 118     129.708  94.315  85.770  1.00  0.89           N  
ATOM   1933  CA  THR A 118     130.698  95.038  84.964  1.00  0.89           C  
ATOM   1934  C   THR A 118     130.832  96.470  85.482  1.00  0.89           C  
ATOM   1935  O   THR A 118     131.926  96.993  85.695  1.00  0.89           O  
ATOM   1936  CB  THR A 118     130.264  95.027  83.489  1.00  0.89           C  
ATOM   1937  OG1 THR A 118     129.895  93.685  83.147  1.00  0.89           O  
ATOM   1938  CG2 THR A 118     131.369  95.472  82.544  1.00  0.89           C  
ATOM   1939  H   THR A 118     129.002  93.782  85.270  1.00  0.89           H  
ATOM   1940  HA  THR A 118     131.650  94.513  85.107  1.00  0.89           H  
ATOM   1941  HB  THR A 118     129.377  95.656  83.343  1.00  0.89           H  
ATOM   1942 HG21 THR A 118     131.686  96.499  82.745  1.00  0.89           H  
ATOM   1943 HG22 THR A 118     132.241  94.814  82.624  1.00  0.89           H  
ATOM   1944 HG23 THR A 118     131.027  95.413  81.504  1.00  0.89           H  
ATOM   1945  HG1 THR A 118     129.157  93.729  82.491  1.00  0.89           H  
ATOM   1946  N   TYR A 119     129.630  97.135  85.649  1.00  0.88           N  
ATOM   1947  CA  TYR A 119     129.596  98.544  86.011  1.00  0.88           C  
ATOM   1948  C   TYR A 119     129.510  98.767  87.524  1.00  0.88           C  
ATOM   1949  O   TYR A 119     129.281  99.880  87.997  1.00  0.88           O  
ATOM   1950  CB  TYR A 119     128.482  99.292  85.269  1.00  0.88           C  
ATOM   1951  CG  TYR A 119     128.519  99.072  83.770  1.00  0.88           C  
ATOM   1952  CD1 TYR A 119     129.717  99.183  83.041  1.00  0.88           C  
ATOM   1953  CD2 TYR A 119     127.341  98.728  83.093  1.00  0.88           C  
ATOM   1954  CE1 TYR A 119     129.740  98.916  81.672  1.00  0.88           C  
ATOM   1955  CE2 TYR A 119     127.360  98.477  81.721  1.00  0.88           C  
ATOM   1956  CZ  TYR A 119     128.559  98.566  81.028  1.00  0.88           C  
ATOM   1957  OH  TYR A 119     128.538  98.322  79.687  1.00  0.88           O  
ATOM   1958  H   TYR A 119     128.746  96.631  85.525  1.00  0.88           H  
ATOM   1959  HA  TYR A 119     130.562  98.985  85.732  1.00  0.88           H  
ATOM   1960  HB2 TYR A 119     128.549 100.370  85.460  1.00  0.88           H  
ATOM   1961  HB3 TYR A 119     127.510  98.970  85.667  1.00  0.88           H  
ATOM   1962  HD1 TYR A 119     130.651  99.457  83.528  1.00  0.88           H  
ATOM   1963  HD2 TYR A 119     126.402  98.638  83.632  1.00  0.88           H  
ATOM   1964  HE1 TYR A 119     130.675  98.983  81.119  1.00  0.88           H  
ATOM   1965  HE2 TYR A 119     126.451  98.206  81.192  1.00  0.88           H  
ATOM   1966  HH  TYR A 119     129.468  97.998  79.390  1.00  0.88           H  
ATOM   1967  N   ASN A 120     129.855  97.668  88.289  1.00  0.88           N  
ATOM   1968  CA  ASN A 120     130.137  97.749  89.714  1.00  0.88           C  
ATOM   1969  C   ASN A 120     128.897  98.186  90.494  1.00  0.88           C  
ATOM   1970  O   ASN A 120     128.905  99.098  91.318  1.00  0.88           O  
ATOM   1971  CB  ASN A 120     131.391  98.573  90.025  1.00  0.88           C  
ATOM   1972  CG  ASN A 120     132.626  97.703  89.969  1.00  0.88           C  
ATOM   1973  ND2 ASN A 120     132.910  97.167  88.745  1.00  0.88           N  
ATOM   1974  OD1 ASN A 120     133.347  97.494  90.940  1.00  0.88           O  
ATOM   1975  H   ASN A 120     129.967  96.744  87.856  1.00  0.88           H  
ATOM   1976  HA  ASN A 120     130.313  96.711  90.030  1.00  0.88           H  
ATOM   1977  HB2 ASN A 120     131.351  98.990  91.038  1.00  0.88           H  
ATOM   1978  HB3 ASN A 120     131.526  99.413  89.335  1.00  0.88           H  
ATOM   1979 HD21 ASN A 120     132.370  97.337  87.898  1.00  0.88           H  
ATOM   1980 HD22 ASN A 120     133.703  96.544  88.661  1.00  0.88           H  
ATOM   1981  N   CYS A 121     127.791  97.376  90.309  1.00  0.95           N  
ATOM   1982  CA  CYS A 121     126.624  97.517  91.179  1.00  0.95           C  
ATOM   1983  C   CYS A 121     126.745  96.466  92.302  1.00  0.95           C  
ATOM   1984  O   CYS A 121     126.356  96.704  93.452  1.00  0.95           O  
ATOM   1985  CB  CYS A 121     125.313  97.382  90.413  1.00  0.95           C  
ATOM   1986  SG  CYS A 121     125.229  98.556  89.019  1.00  0.95           S  
ATOM   1987  H   CYS A 121     127.808  96.642  89.585  1.00  0.95           H  
ATOM   1988  HA  CYS A 121     126.654  98.499  91.669  1.00  0.95           H  
ATOM   1989  HB2 CYS A 121     124.468  97.569  91.078  1.00  0.95           H  
ATOM   1990  HB3 CYS A 121     125.192  96.372  90.018  1.00  0.95           H  
ATOM   1991  HG  CYS A 121     126.471  98.327  88.564  1.00  0.95           H  
ATOM   1992  N   CYS A 122     127.208  95.227  91.877  1.00  0.95           N  
ATOM   1993  CA  CYS A 122     127.587  94.136  92.775  1.00  0.95           C  
ATOM   1994  C   CYS A 122     128.231  92.946  92.013  1.00  0.95           C  
ATOM   1995  O   CYS A 122     127.785  92.513  90.951  1.00  0.95           O  
ATOM   1996  CB  CYS A 122     126.452  93.618  93.662  1.00  0.95           C  
ATOM   1997  SG  CYS A 122     124.892  93.310  92.774  1.00  0.95           S  
ATOM   1998  H   CYS A 122     127.316  95.060  90.873  1.00  0.95           H  
ATOM   1999  HA  CYS A 122     128.351  94.564  93.438  1.00  0.95           H  
ATOM   2000  HB2 CYS A 122     126.230  94.348  94.445  1.00  0.95           H  
ATOM   2001  HB3 CYS A 122     126.751  92.693  94.163  1.00  0.95           H  
ATOM   2002  HG  CYS A 122     125.302  92.188  92.165  1.00  0.95           H  
ATOM   2003  N   ASP A 123     129.322  92.421  92.677  1.00  0.84           N  
ATOM   2004  CA  ASP A 123     130.116  91.247  92.320  1.00  0.84           C  
ATOM   2005  C   ASP A 123     129.298  89.922  92.351  1.00  0.84           C  
ATOM   2006  O   ASP A 123     128.126  89.835  92.714  1.00  0.84           O  
ATOM   2007  CB  ASP A 123     131.377  91.114  93.209  1.00  0.84           C  
ATOM   2008  CG  ASP A 123     131.891  92.314  94.021  1.00  0.84           C  
ATOM   2009  OD1 ASP A 123     131.059  93.267  94.154  1.00  0.84           O  
ATOM   2010  OD2 ASP A 123     133.070  92.209  94.465  1.00  0.84           O1-
ATOM   2011  H   ASP A 123     129.727  92.949  93.481  1.00  0.84           H  
ATOM   2012  HA  ASP A 123     130.424  91.399  91.278  1.00  0.84           H  
ATOM   2013  HB2 ASP A 123     132.203  90.760  92.578  1.00  0.84           H  
ATOM   2014  HB3 ASP A 123     131.217  90.323  93.952  1.00  0.84           H  
ATOM   2015  N   ASP A 124     130.012  88.822  91.880  1.00  0.84           N  
ATOM   2016  CA  ASP A 124     129.388  87.542  91.499  1.00  0.84           C  
ATOM   2017  C   ASP A 124     129.038  86.592  92.667  1.00  0.84           C  
ATOM   2018  O   ASP A 124     128.423  85.534  92.498  1.00  0.84           O  
ATOM   2019  CB  ASP A 124     130.270  86.786  90.504  1.00  0.84           C  
ATOM   2020  CG  ASP A 124     129.729  87.067  89.109  1.00  0.84           C  
ATOM   2021  OD1 ASP A 124     128.710  86.387  88.779  1.00  0.84           O  
ATOM   2022  OD2 ASP A 124     130.387  87.919  88.445  1.00  0.84           O1-
ATOM   2023  H   ASP A 124     131.019  88.903  91.777  1.00  0.84           H  
ATOM   2024  HA  ASP A 124     128.421  87.803  91.059  1.00  0.84           H  
ATOM   2025  HB2 ASP A 124     130.240  85.701  90.657  1.00  0.84           H  
ATOM   2026  HB3 ASP A 124     131.323  87.083  90.573  1.00  0.84           H  
ATOM   2027  N   ASP A 125     129.423  87.006  93.915  1.00  0.88           N  
ATOM   2028  CA  ASP A 125     129.115  86.258  95.135  1.00  0.88           C  
ATOM   2029  C   ASP A 125     127.635  86.517  95.480  1.00  0.88           C  
ATOM   2030  O   ASP A 125     126.912  85.686  96.028  1.00  0.88           O  
ATOM   2031  CB  ASP A 125     130.025  86.661  96.285  1.00  0.88           C  
ATOM   2032  CG  ASP A 125     129.838  88.134  96.645  1.00  0.88           C  
ATOM   2033  OD1 ASP A 125     129.715  88.914  95.652  1.00  0.88           O  
ATOM   2034  OD2 ASP A 125     129.797  88.374  97.883  1.00  0.88           O1-
ATOM   2035  H   ASP A 125     129.903  87.907  94.042  1.00  0.88           H  
ATOM   2036  HA  ASP A 125     129.230  85.191  94.916  1.00  0.88           H  
ATOM   2037  HB2 ASP A 125     131.077  86.508  96.018  1.00  0.88           H  
ATOM   2038  HB3 ASP A 125     129.808  86.041  97.163  1.00  0.88           H  
ATOM   2039  N   TYR A 126     127.213  87.789  95.155  1.00  0.85           N  
ATOM   2040  CA  TYR A 126     125.866  88.312  95.371  1.00  0.85           C  
ATOM   2041  C   TYR A 126     124.844  87.444  94.621  1.00  0.85           C  
ATOM   2042  O   TYR A 126     123.664  87.369  94.961  1.00  0.85           O  
ATOM   2043  CB  TYR A 126     125.792  89.759  94.853  1.00  0.85           C  
ATOM   2044  CG  TYR A 126     124.773  90.636  95.541  1.00  0.85           C  
ATOM   2045  CD1 TYR A 126     125.199  91.602  96.468  1.00  0.85           C  
ATOM   2046  CD2 TYR A 126     123.412  90.548  95.218  1.00  0.85           C  
ATOM   2047  CE1 TYR A 126     124.281  92.472  97.050  1.00  0.85           C  
ATOM   2048  CE2 TYR A 126     122.488  91.398  95.821  1.00  0.85           C  
ATOM   2049  CZ  TYR A 126     122.934  92.353  96.725  1.00  0.85           C  
ATOM   2050  OH  TYR A 126     122.001  93.129  97.339  1.00  0.85           O  
ATOM   2051  H   TYR A 126     127.945  88.426  94.806  1.00  0.85           H  
ATOM   2052  HA  TYR A 126     125.661  88.240  96.445  1.00  0.85           H  
ATOM   2053  HB2 TYR A 126     125.593  89.779  93.774  1.00  0.85           H  
ATOM   2054  HB3 TYR A 126     126.772  90.242  94.973  1.00  0.85           H  
ATOM   2055  HD1 TYR A 126     126.254  91.701  96.718  1.00  0.85           H  
ATOM   2056  HD2 TYR A 126     123.059  89.833  94.480  1.00  0.85           H  
ATOM   2057  HE1 TYR A 126     124.620  93.232  97.749  1.00  0.85           H  
ATOM   2058  HE2 TYR A 126     121.433  91.335  95.568  1.00  0.85           H  
ATOM   2059  HH  TYR A 126     122.422  94.031  97.553  1.00  0.85           H  
ATOM   2060  N   PHE A 127     125.337  86.834  93.487  1.00  0.81           N  
ATOM   2061  CA  PHE A 127     124.540  85.972  92.618  1.00  0.81           C  
ATOM   2062  C   PHE A 127     124.869  84.480  92.854  1.00  0.81           C  
ATOM   2063  O   PHE A 127     124.557  83.605  92.049  1.00  0.81           O  
ATOM   2064  CB  PHE A 127     124.716  86.357  91.142  1.00  0.81           C  
ATOM   2065  CG  PHE A 127     124.382  87.810  90.875  1.00  0.81           C  
ATOM   2066  CD1 PHE A 127     123.067  88.279  91.003  1.00  0.81           C  
ATOM   2067  CD2 PHE A 127     125.393  88.716  90.528  1.00  0.81           C  
ATOM   2068  CE1 PHE A 127     122.775  89.629  90.809  1.00  0.81           C  
ATOM   2069  CE2 PHE A 127     125.099  90.065  90.329  1.00  0.81           C  
ATOM   2070  CZ  PHE A 127     123.791  90.520  90.470  1.00  0.81           C  
ATOM   2071  H   PHE A 127     126.317  86.992  93.257  1.00  0.81           H  
ATOM   2072  HA  PHE A 127     123.485  86.083  92.900  1.00  0.81           H  
ATOM   2073  HB2 PHE A 127     124.079  85.730  90.506  1.00  0.81           H  
ATOM   2074  HB3 PHE A 127     125.748  86.149  90.827  1.00  0.81           H  
ATOM   2075  HD1 PHE A 127     122.264  87.593  91.262  1.00  0.81           H  
ATOM   2076  HD2 PHE A 127     126.423  88.387  90.424  1.00  0.81           H  
ATOM   2077  HE1 PHE A 127     121.758  89.992  90.932  1.00  0.81           H  
ATOM   2078  HE2 PHE A 127     125.899  90.760  90.083  1.00  0.81           H  
ATOM   2079  HZ  PHE A 127     123.566  91.573  90.327  1.00  0.81           H  
ATOM   2080  N   ASN A 128     125.381  84.205  94.107  1.00  0.82           N  
ATOM   2081  CA  ASN A 128     125.608  82.867  94.672  1.00  0.82           C  
ATOM   2082  C   ASN A 128     125.097  82.906  96.135  1.00  0.82           C  
ATOM   2083  O   ASN A 128     125.548  82.223  97.050  1.00  0.82           O  
ATOM   2084  CB  ASN A 128     127.082  82.475  94.606  1.00  0.82           C  
ATOM   2085  CG  ASN A 128     127.445  81.924  93.248  1.00  0.82           C  
ATOM   2086  OD1 ASN A 128     127.252  80.751  92.935  1.00  0.82           O  
ATOM   2087  ND2 ASN A 128     127.997  82.825  92.381  1.00  0.82           N  
ATOM   2088  H   ASN A 128     125.654  84.994  94.700  1.00  0.82           H  
ATOM   2089  HA  ASN A 128     124.983  82.149  94.128  1.00  0.82           H  
ATOM   2090  HB2 ASN A 128     127.316  81.685  95.330  1.00  0.82           H  
ATOM   2091  HB3 ASN A 128     127.732  83.321  94.850  1.00  0.82           H  
ATOM   2092 HD21 ASN A 128     128.275  82.515  91.459  1.00  0.82           H  
ATOM   2093 HD22 ASN A 128     128.137  83.822  92.581  1.00  0.82           H  
ATOM   2094  N   LYS A 129     123.975  83.701  96.273  1.00  0.79           N  
ATOM   2095  CA  LYS A 129     123.328  84.078  97.527  1.00  0.79           C  
ATOM   2096  C   LYS A 129     121.834  83.787  97.343  1.00  0.79           C  
ATOM   2097  O   LYS A 129     121.309  83.712  96.230  1.00  0.79           O  
ATOM   2098  CB  LYS A 129     123.549  85.581  97.752  1.00  0.79           C  
ATOM   2099  CG  LYS A 129     123.304  86.060  99.184  1.00  0.79           C  
ATOM   2100  CD  LYS A 129     123.619  87.551  99.350  1.00  0.79           C  
ATOM   2101  CE  LYS A 129     122.588  88.461  98.690  1.00  0.79           C  
ATOM   2102  NZ  LYS A 129     123.052  89.862  98.823  1.00  0.79           N1+
ATOM   2103  H   LYS A 129     123.556  84.067  95.420  1.00  0.79           H  
ATOM   2104  HA  LYS A 129     123.739  83.479  98.346  1.00  0.79           H  
ATOM   2105  HB2 LYS A 129     122.900  86.140  97.068  1.00  0.79           H  
ATOM   2106  HB3 LYS A 129     124.582  85.836  97.482  1.00  0.79           H  
ATOM   2107  HG2 LYS A 129     123.948  85.488  99.863  1.00  0.79           H  
ATOM   2108  HG3 LYS A 129     122.270  85.878  99.491  1.00  0.79           H  
ATOM   2109  HD2 LYS A 129     124.621  87.761  98.955  1.00  0.79           H  
ATOM   2110  HD3 LYS A 129     123.655  87.778 100.424  1.00  0.79           H  
ATOM   2111  HE2 LYS A 129     121.614  88.397  99.185  1.00  0.79           H  
ATOM   2112  HE3 LYS A 129     122.471  88.274  97.620  1.00  0.79           H  
ATOM   2113  HZ1 LYS A 129     123.268  90.125  99.792  1.00  0.79           H  
ATOM   2114  HZ2 LYS A 129     123.892  90.038  98.249  1.00  0.79           H  
ATOM   2115  HZ3 LYS A 129     122.341  90.532  98.492  1.00  0.79           H  
ATOM   2116  N   LYS A 130     121.111  83.689  98.517  1.00  0.73           N  
ATOM   2117  CA  LYS A 130     119.663  83.568  98.476  1.00  0.73           C  
ATOM   2118  C   LYS A 130     119.068  84.977  98.325  1.00  0.73           C  
ATOM   2119  O   LYS A 130     119.521  85.966  98.903  1.00  0.73           O  
ATOM   2120  CB  LYS A 130     119.082  82.825  99.693  1.00  0.73           C  
ATOM   2121  CG  LYS A 130     119.126  83.602 101.016  1.00  0.73           C  
ATOM   2122  CD  LYS A 130     118.711  82.766 102.235  1.00  0.73           C  
ATOM   2123  CE  LYS A 130     117.304  82.176 102.220  1.00  0.73           C  
ATOM   2124  NZ  LYS A 130     116.271  83.222 102.237  1.00  0.73           N1+
ATOM   2125  H   LYS A 130     121.574  83.734  99.416  1.00  0.73           H  
ATOM   2126  HA  LYS A 130     119.408  82.984  97.583  1.00  0.73           H  
ATOM   2127  HB2 LYS A 130     119.617  81.875  99.815  1.00  0.73           H  
ATOM   2128  HB3 LYS A 130     118.038  82.573  99.469  1.00  0.73           H  
ATOM   2129  HG2 LYS A 130     118.491  84.492 100.958  1.00  0.73           H  
ATOM   2130  HG3 LYS A 130     120.146  83.963 101.191  1.00  0.73           H  
ATOM   2131  HD2 LYS A 130     118.827  83.387 103.133  1.00  0.73           H  
ATOM   2132  HD3 LYS A 130     119.424  81.939 102.344  1.00  0.73           H  
ATOM   2133  HE2 LYS A 130     117.143  81.575 103.121  1.00  0.73           H  
ATOM   2134  HE3 LYS A 130     117.119  81.547 101.346  1.00  0.73           H  
ATOM   2135  HZ1 LYS A 130     116.393  83.972 102.922  1.00  0.73           H  
ATOM   2136  HZ2 LYS A 130     116.175  83.725 101.270  1.00  0.73           H  
ATOM   2137  HZ3 LYS A 130     115.328  82.837 102.348  1.00  0.73           H  
ATOM   2138  N   ASP A 131     117.925  85.000  97.549  1.00  0.75           N  
ATOM   2139  CA  ASP A 131     116.981  86.114  97.599  1.00  0.75           C  
ATOM   2140  C   ASP A 131     117.633  87.448  97.178  1.00  0.75           C  
ATOM   2141  O   ASP A 131     117.377  88.544  97.669  1.00  0.75           O  
ATOM   2142  CB  ASP A 131     116.203  86.147  98.903  1.00  0.75           C  
ATOM   2143  CG  ASP A 131     115.632  84.753  99.124  1.00  0.75           C  
ATOM   2144  OD1 ASP A 131     115.011  84.213  98.156  1.00  0.75           O  
ATOM   2145  OD2 ASP A 131     115.910  84.222 100.248  1.00  0.75           O1-
ATOM   2146  H   ASP A 131     117.682  84.197  96.971  1.00  0.75           H  
ATOM   2147  HA  ASP A 131     116.279  85.912  96.787  1.00  0.75           H  
ATOM   2148  HB2 ASP A 131     115.385  86.874  98.855  1.00  0.75           H  
ATOM   2149  HB3 ASP A 131     116.850  86.436  99.740  1.00  0.75           H  
ATOM   2150  N   TRP A 132     118.370  87.292  96.015  1.00  0.73           N  
ATOM   2151  CA  TRP A 132     118.955  88.405  95.276  1.00  0.73           C  
ATOM   2152  C   TRP A 132     117.916  89.154  94.429  1.00  0.73           C  
ATOM   2153  O   TRP A 132     118.179  90.231  93.897  1.00  0.73           O  
ATOM   2154  CB  TRP A 132     120.134  87.959  94.387  1.00  0.73           C  
ATOM   2155  CG  TRP A 132     119.778  86.906  93.373  1.00  0.73           C  
ATOM   2156  CD1 TRP A 132     119.898  85.540  93.548  1.00  0.73           C  
ATOM   2157  CD2 TRP A 132     119.237  87.104  92.060  1.00  0.73           C  
ATOM   2158  NE1 TRP A 132     119.418  84.913  92.432  1.00  0.73           N  
ATOM   2159  CE2 TRP A 132     119.000  85.843  91.511  1.00  0.73           C  
ATOM   2160  CE3 TRP A 132     118.903  88.238  91.289  1.00  0.73           C  
ATOM   2161  CZ2 TRP A 132     118.425  85.659  90.250  1.00  0.73           C  
ATOM   2162  CZ3 TRP A 132     118.312  88.073  90.032  1.00  0.73           C  
ATOM   2163  CH2 TRP A 132     118.076  86.800  89.525  1.00  0.73           C  
ATOM   2164  H   TRP A 132     118.519  86.347  95.674  1.00  0.73           H  
ATOM   2165  HA  TRP A 132     119.324  89.127  96.015  1.00  0.73           H  
ATOM   2166  HB2 TRP A 132     120.929  87.565  95.033  1.00  0.73           H  
ATOM   2167  HB3 TRP A 132     120.559  88.826  93.866  1.00  0.73           H  
ATOM   2168  HD1 TRP A 132     120.271  84.965  94.385  1.00  0.73           H  
ATOM   2169  HE1 TRP A 132     119.370  83.913  92.294  1.00  0.73           H  
ATOM   2170  HE3 TRP A 132     119.078  89.238  91.675  1.00  0.73           H  
ATOM   2171  HZ2 TRP A 132     118.224  84.668  89.852  1.00  0.73           H  
ATOM   2172  HZ3 TRP A 132     118.017  88.943  89.453  1.00  0.73           H  
ATOM   2173  HH2 TRP A 132     117.608  86.684  88.550  1.00  0.73           H  
ATOM   2174  N   TYR A 133     116.745  88.457  94.218  1.00  0.82           N  
ATOM   2175  CA  TYR A 133     115.700  88.936  93.327  1.00  0.82           C  
ATOM   2176  C   TYR A 133     114.821  90.027  93.953  1.00  0.82           C  
ATOM   2177  O   TYR A 133     114.429  90.976  93.266  1.00  0.82           O  
ATOM   2178  CB  TYR A 133     114.843  87.809  92.699  1.00  0.82           C  
ATOM   2179  CG  TYR A 133     114.702  86.543  93.515  1.00  0.82           C  
ATOM   2180  CD1 TYR A 133     113.918  86.524  94.674  1.00  0.82           C  
ATOM   2181  CD2 TYR A 133     115.417  85.386  93.157  1.00  0.82           C  
ATOM   2182  CE1 TYR A 133     113.919  85.408  95.508  1.00  0.82           C  
ATOM   2183  CE2 TYR A 133     115.422  84.266  93.992  1.00  0.82           C  
ATOM   2184  CZ  TYR A 133     114.708  84.308  95.183  1.00  0.82           C  
ATOM   2185  OH  TYR A 133     114.859  83.278  96.073  1.00  0.82           O  
ATOM   2186  H   TYR A 133     116.637  87.560  94.679  1.00  0.82           H  
ATOM   2187  HA  TYR A 133     116.209  89.449  92.498  1.00  0.82           H  
ATOM   2188  HB2 TYR A 133     115.303  87.536  91.739  1.00  0.82           H  
ATOM   2189  HB3 TYR A 133     113.843  88.180  92.440  1.00  0.82           H  
ATOM   2190  HD1 TYR A 133     113.319  87.385  94.951  1.00  0.82           H  
ATOM   2191  HD2 TYR A 133     116.004  85.367  92.241  1.00  0.82           H  
ATOM   2192  HE1 TYR A 133     113.339  85.419  96.426  1.00  0.82           H  
ATOM   2193  HE2 TYR A 133     116.017  83.393  93.740  1.00  0.82           H  
ATOM   2194  HH  TYR A 133     114.842  83.683  97.018  1.00  0.82           H  
ATOM   2195  N   ASP A 134     114.365  89.834  95.238  1.00  0.87           N  
ATOM   2196  CA  ASP A 134     113.253  90.633  95.771  1.00  0.87           C  
ATOM   2197  C   ASP A 134     113.673  92.082  96.116  1.00  0.87           C  
ATOM   2198  O   ASP A 134     114.827  92.424  96.360  1.00  0.87           O  
ATOM   2199  CB  ASP A 134     112.619  89.960  96.993  1.00  0.87           C  
ATOM   2200  CG  ASP A 134     111.390  90.763  97.399  1.00  0.87           C  
ATOM   2201  OD1 ASP A 134     110.560  91.024  96.471  1.00  0.87           O  
ATOM   2202  OD2 ASP A 134     111.392  91.221  98.582  1.00  0.87           O1-
ATOM   2203  H   ASP A 134     114.819  89.154  95.840  1.00  0.87           H  
ATOM   2204  HA  ASP A 134     112.523  90.706  94.955  1.00  0.87           H  
ATOM   2205  HB2 ASP A 134     113.335  89.916  97.823  1.00  0.87           H  
ATOM   2206  HB3 ASP A 134     112.316  88.932  96.767  1.00  0.87           H  
ATOM   2207  N   PHE A 135     112.597  92.955  96.161  1.00  0.87           N  
ATOM   2208  CA  PHE A 135     112.716  94.364  96.519  1.00  0.87           C  
ATOM   2209  C   PHE A 135     112.593  94.644  98.023  1.00  0.87           C  
ATOM   2210  O   PHE A 135     113.097  95.656  98.517  1.00  0.87           O  
ATOM   2211  CB  PHE A 135     111.602  95.188  95.855  1.00  0.87           C  
ATOM   2212  CG  PHE A 135     111.874  95.614  94.436  1.00  0.87           C  
ATOM   2213  CD1 PHE A 135     112.627  96.764  94.180  1.00  0.87           C  
ATOM   2214  CD2 PHE A 135     111.317  94.918  93.359  1.00  0.87           C  
ATOM   2215  CE1 PHE A 135     112.790  97.224  92.873  1.00  0.87           C  
ATOM   2216  CE2 PHE A 135     111.456  95.398  92.056  1.00  0.87           C  
ATOM   2217  CZ  PHE A 135     112.197  96.548  91.811  1.00  0.87           C  
ATOM   2218  H   PHE A 135     111.661  92.587  95.955  1.00  0.87           H  
ATOM   2219  HA  PHE A 135     113.706  94.713  96.220  1.00  0.87           H  
ATOM   2220  HB2 PHE A 135     111.391  96.101  96.430  1.00  0.87           H  
ATOM   2221  HB3 PHE A 135     110.672  94.612  95.890  1.00  0.87           H  
ATOM   2222  HD1 PHE A 135     113.056  97.329  95.002  1.00  0.87           H  
ATOM   2223  HD2 PHE A 135     110.730  94.021  93.536  1.00  0.87           H  
ATOM   2224  HE1 PHE A 135     113.356  98.128  92.682  1.00  0.87           H  
ATOM   2225  HE2 PHE A 135     110.969  94.885  91.231  1.00  0.87           H  
ATOM   2226  HZ  PHE A 135     112.308  96.924  90.798  1.00  0.87           H  
ATOM   2227  N   VAL A 136     111.708  93.857  98.725  1.00  0.86           N  
ATOM   2228  CA  VAL A 136     111.162  94.263 100.019  1.00  0.86           C  
ATOM   2229  C   VAL A 136     111.816  93.483 101.168  1.00  0.86           C  
ATOM   2230  O   VAL A 136     112.020  93.991 102.273  1.00  0.86           O  
ATOM   2231  CB  VAL A 136     109.622  94.215 100.053  1.00  0.86           C  
ATOM   2232  CG1 VAL A 136     109.041  95.354  99.207  1.00  0.86           C  
ATOM   2233  CG2 VAL A 136     109.002  92.889  99.621  1.00  0.86           C  
ATOM   2234  H   VAL A 136     111.439  92.929  98.367  1.00  0.86           H  
ATOM   2235  HA  VAL A 136     111.464  95.304 100.198  1.00  0.86           H  
ATOM   2236  HB  VAL A 136     109.304  94.373 101.086  1.00  0.86           H  
ATOM   2237 HG11 VAL A 136     109.387  96.327  99.571  1.00  0.86           H  
ATOM   2238 HG12 VAL A 136     109.336  95.261  98.158  1.00  0.86           H  
ATOM   2239 HG13 VAL A 136     107.948  95.351  99.247  1.00  0.86           H  
ATOM   2240 HG21 VAL A 136     109.204  92.667  98.570  1.00  0.86           H  
ATOM   2241 HG22 VAL A 136     109.356  92.061 100.239  1.00  0.86           H  
ATOM   2242 HG23 VAL A 136     107.915  92.934  99.731  1.00  0.86           H  
ATOM   2243  N   GLU A 137     112.104  92.165 100.881  1.00  0.81           N  
ATOM   2244  CA  GLU A 137     112.818  91.315 101.823  1.00  0.81           C  
ATOM   2245  C   GLU A 137     114.309  91.608 101.577  1.00  0.81           C  
ATOM   2246  O   GLU A 137     114.983  90.936 100.804  1.00  0.81           O  
ATOM   2247  CB  GLU A 137     112.539  89.818 101.621  1.00  0.81           C  
ATOM   2248  CG  GLU A 137     111.074  89.405 101.660  1.00  0.81           C  
ATOM   2249  CD  GLU A 137     110.256  89.674 102.911  1.00  0.81           C  
ATOM   2250  OE1 GLU A 137     110.832  90.168 103.912  1.00  0.81           O  
ATOM   2251  OE2 GLU A 137     109.015  89.391 102.780  1.00  0.81           O1-
ATOM   2252  H   GLU A 137     111.834  91.761  99.949  1.00  0.81           H  
ATOM   2253  HA  GLU A 137     112.570  91.618 102.845  1.00  0.81           H  
ATOM   2254  HB2 GLU A 137     113.094  89.254 102.382  1.00  0.81           H  
ATOM   2255  HB3 GLU A 137     112.941  89.493 100.652  1.00  0.81           H  
ATOM   2256  HG2 GLU A 137     111.027  88.322 101.486  1.00  0.81           H  
ATOM   2257  HG3 GLU A 137     110.545  89.869 100.818  1.00  0.81           H  
ATOM   2258  N   ASN A 138     114.783  92.734 102.228  1.00  0.79           N  
ATOM   2259  CA  ASN A 138     116.154  93.257 102.152  1.00  0.79           C  
ATOM   2260  C   ASN A 138     116.403  94.186 100.930  1.00  0.79           C  
ATOM   2261  O   ASN A 138     116.941  93.782  99.891  1.00  0.79           O  
ATOM   2262  CB  ASN A 138     117.306  92.273 102.419  1.00  0.79           C  
ATOM   2263  CG  ASN A 138     117.620  91.124 101.477  1.00  0.79           C  
ATOM   2264  ND2 ASN A 138     117.670  91.399 100.146  1.00  0.79           N  
ATOM   2265  OD1 ASN A 138     117.941  90.014 101.907  1.00  0.79           O  
ATOM   2266  H   ASN A 138     114.099  93.258 102.777  1.00  0.79           H  
ATOM   2267  HA  ASN A 138     116.195  93.907 103.033  1.00  0.79           H  
ATOM   2268  HB2 ASN A 138     117.133  91.819 103.404  1.00  0.79           H  
ATOM   2269  HB3 ASN A 138     118.239  92.848 102.499  1.00  0.79           H  
ATOM   2270 HD21 ASN A 138     117.471  92.328  99.762  1.00  0.79           H  
ATOM   2271 HD22 ASN A 138     117.862  90.654  99.488  1.00  0.79           H  
ATOM   2272  N   PRO A 139     116.011  95.506 101.031  1.00  0.88           N  
ATOM   2273  CA  PRO A 139     115.939  96.401  99.862  1.00  0.88           C  
ATOM   2274  C   PRO A 139     117.258  96.981  99.276  1.00  0.88           C  
ATOM   2275  O   PRO A 139     117.298  98.067  98.687  1.00  0.88           O  
ATOM   2276  CB  PRO A 139     115.023  97.532 100.349  1.00  0.88           C  
ATOM   2277  CG  PRO A 139     115.370  97.634 101.828  1.00  0.88           C  
ATOM   2278  CD  PRO A 139     115.541  96.180 102.233  1.00  0.88           C  
ATOM   2279  HA  PRO A 139     115.486  95.845  99.034  1.00  0.88           H  
ATOM   2280  HB2 PRO A 139     113.971  97.240 100.255  1.00  0.88           H  
ATOM   2281  HB3 PRO A 139     115.154  98.484  99.832  1.00  0.88           H  
ATOM   2282  HG2 PRO A 139     114.601  98.145 102.414  1.00  0.88           H  
ATOM   2283  HG3 PRO A 139     116.315  98.176 101.954  1.00  0.88           H  
ATOM   2284  HD2 PRO A 139     116.260  96.064 103.050  1.00  0.88           H  
ATOM   2285  HD3 PRO A 139     114.585  95.732 102.525  1.00  0.88           H  
ATOM   2286  N   ASP A 140     118.343  96.121  99.227  1.00  0.82           N  
ATOM   2287  CA  ASP A 140     119.634  96.568  98.671  1.00  0.82           C  
ATOM   2288  C   ASP A 140     119.571  96.537  97.130  1.00  0.82           C  
ATOM   2289  O   ASP A 140     120.408  97.097  96.419  1.00  0.82           O  
ATOM   2290  CB  ASP A 140     120.780  95.724  99.210  1.00  0.82           C  
ATOM   2291  CG  ASP A 140     122.104  96.136  98.602  1.00  0.82           C  
ATOM   2292  OD1 ASP A 140     122.549  97.306  98.788  1.00  0.82           O  
ATOM   2293  OD2 ASP A 140     122.710  95.259  97.894  1.00  0.82           O1-
ATOM   2294  H   ASP A 140     118.224  95.163  99.563  1.00  0.82           H  
ATOM   2295  HA  ASP A 140     119.773  97.619  98.954  1.00  0.82           H  
ATOM   2296  HB2 ASP A 140     120.592  94.662  99.014  1.00  0.82           H  
ATOM   2297  HB3 ASP A 140     120.849  95.832 100.299  1.00  0.82           H  
ATOM   2298  N   ILE A 141     118.518  95.825  96.585  1.00  0.85           N  
ATOM   2299  CA  ILE A 141     118.375  95.735  95.136  1.00  0.85           C  
ATOM   2300  C   ILE A 141     118.042  97.128  94.543  1.00  0.85           C  
ATOM   2301  O   ILE A 141     118.305  97.424  93.376  1.00  0.85           O  
ATOM   2302  CB  ILE A 141     117.400  94.618  94.723  1.00  0.85           C  
ATOM   2303  CG1 ILE A 141     117.815  93.951  93.397  1.00  0.85           C  
ATOM   2304  CG2 ILE A 141     115.957  95.114  94.623  1.00  0.85           C  
ATOM   2305  CD1 ILE A 141     119.119  93.170  93.489  1.00  0.85           C  
ATOM   2306  H   ILE A 141     117.859  95.365  97.208  1.00  0.85           H  
ATOM   2307  HA  ILE A 141     119.380  95.495  94.785  1.00  0.85           H  
ATOM   2308  HB  ILE A 141     117.417  93.834  95.493  1.00  0.85           H  
ATOM   2309 HG12 ILE A 141     117.914  94.707  92.614  1.00  0.85           H  
ATOM   2310 HG13 ILE A 141     117.027  93.255  93.083  1.00  0.85           H  
ATOM   2311 HG21 ILE A 141     115.647  95.584  95.561  1.00  0.85           H  
ATOM   2312 HG22 ILE A 141     115.828  95.843  93.818  1.00  0.85           H  
ATOM   2313 HG23 ILE A 141     115.276  94.283  94.414  1.00  0.85           H  
ATOM   2314 HD11 ILE A 141     119.985  93.830  93.555  1.00  0.85           H  
ATOM   2315 HD12 ILE A 141     119.131  92.519  94.367  1.00  0.85           H  
ATOM   2316 HD13 ILE A 141     119.252  92.552  92.595  1.00  0.85           H  
ATOM   2317  N   LEU A 142     117.422  98.014  95.415  1.00  0.87           N  
ATOM   2318  CA  LEU A 142     117.120  99.373  94.974  1.00  0.87           C  
ATOM   2319  C   LEU A 142     118.439 100.095  94.654  1.00  0.87           C  
ATOM   2320  O   LEU A 142     118.538 100.903  93.731  1.00  0.87           O  
ATOM   2321  CB  LEU A 142     116.376 100.191  96.037  1.00  0.87           C  
ATOM   2322  CG  LEU A 142     114.897  99.805  96.213  1.00  0.87           C  
ATOM   2323  CD1 LEU A 142     114.324 100.501  97.449  1.00  0.87           C  
ATOM   2324  CD2 LEU A 142     114.067 100.190  94.988  1.00  0.87           C  
ATOM   2325  H   LEU A 142     117.189  97.708  96.361  1.00  0.87           H  
ATOM   2326  HA  LEU A 142     116.562  99.305  94.035  1.00  0.87           H  
ATOM   2327  HB2 LEU A 142     116.431 101.259  95.783  1.00  0.87           H  
ATOM   2328  HB3 LEU A 142     116.896 100.088  96.998  1.00  0.87           H  
ATOM   2329  HG  LEU A 142     114.823  98.721  96.368  1.00  0.87           H  
ATOM   2330 HD11 LEU A 142     114.916 100.271  98.340  1.00  0.87           H  
ATOM   2331 HD12 LEU A 142     114.314 101.590  97.325  1.00  0.87           H  
ATOM   2332 HD13 LEU A 142     113.297 100.172  97.639  1.00  0.87           H  
ATOM   2333 HD21 LEU A 142     114.109 101.267  94.801  1.00  0.87           H  
ATOM   2334 HD22 LEU A 142     114.418  99.682  94.087  1.00  0.87           H  
ATOM   2335 HD23 LEU A 142     113.017  99.915  95.130  1.00  0.87           H  
ATOM   2336  N   ARG A 143     119.480  99.819  95.518  1.00  0.80           N  
ATOM   2337  CA  ARG A 143     120.799 100.425  95.332  1.00  0.80           C  
ATOM   2338  C   ARG A 143     121.358  99.867  94.014  1.00  0.80           C  
ATOM   2339  O   ARG A 143     121.850 100.601  93.157  1.00  0.80           O  
ATOM   2340  CB  ARG A 143     121.715 100.113  96.516  1.00  0.80           C  
ATOM   2341  CG  ARG A 143     123.178 100.514  96.303  1.00  0.80           C  
ATOM   2342  CD  ARG A 143     124.089  99.860  97.335  1.00  0.80           C  
ATOM   2343  NE  ARG A 143     123.997  98.393  97.283  1.00  0.80           N  
ATOM   2344  CZ  ARG A 143     124.639  97.565  96.421  1.00  0.80           C  
ATOM   2345  NH1 ARG A 143     125.428  98.044  95.427  1.00  0.80           N  
ATOM   2346  NH2 ARG A 143     124.492  96.226  96.497  1.00  0.80           N1+
ATOM   2347  H   ARG A 143     119.329  99.153  96.273  1.00  0.80           H  
ATOM   2348  HA  ARG A 143     120.667 101.507  95.218  1.00  0.80           H  
ATOM   2349  HB2 ARG A 143     121.670  99.044  96.726  1.00  0.80           H  
ATOM   2350  HB3 ARG A 143     121.327 100.606  97.417  1.00  0.80           H  
ATOM   2351  HG2 ARG A 143     123.275 101.604  96.355  1.00  0.80           H  
ATOM   2352  HG3 ARG A 143     123.518 100.204  95.312  1.00  0.80           H  
ATOM   2353  HD2 ARG A 143     123.801 100.167  98.347  1.00  0.80           H  
ATOM   2354  HD3 ARG A 143     125.134 100.156  97.199  1.00  0.80           H  
ATOM   2355  HE  ARG A 143     123.385  97.920  98.028  1.00  0.80           H  
ATOM   2356 HH11 ARG A 143     125.857  97.432  94.706  1.00  0.80           H  
ATOM   2357 HH12 ARG A 143     125.517  99.044  95.271  1.00  0.80           H  
ATOM   2358 HH21 ARG A 143     124.971  95.600  95.865  1.00  0.80           H  
ATOM   2359 HH22 ARG A 143     123.770  95.799  97.138  1.00  0.80           H  
ATOM   2360  N   VAL A 144     121.304  98.498  93.885  1.00  0.88           N  
ATOM   2361  CA  VAL A 144     121.877  97.787  92.739  1.00  0.88           C  
ATOM   2362  C   VAL A 144     121.278  98.322  91.422  1.00  0.88           C  
ATOM   2363  O   VAL A 144     121.951  98.391  90.392  1.00  0.88           O  
ATOM   2364  CB  VAL A 144     121.641  96.271  92.898  1.00  0.88           C  
ATOM   2365  CG1 VAL A 144     121.962  95.461  91.650  1.00  0.88           C  
ATOM   2366  CG2 VAL A 144     122.459  95.716  94.065  1.00  0.88           C  
ATOM   2367  H   VAL A 144     120.868  97.972  94.650  1.00  0.88           H  
ATOM   2368  HA  VAL A 144     122.947  98.023  92.730  1.00  0.88           H  
ATOM   2369  HB  VAL A 144     120.582  96.106  93.110  1.00  0.88           H  
ATOM   2370 HG11 VAL A 144     121.290  95.721  90.827  1.00  0.88           H  
ATOM   2371 HG12 VAL A 144     122.995  95.617  91.329  1.00  0.88           H  
ATOM   2372 HG13 VAL A 144     121.827  94.391  91.840  1.00  0.88           H  
ATOM   2373 HG21 VAL A 144     123.529  95.860  93.888  1.00  0.88           H  
ATOM   2374 HG22 VAL A 144     122.209  96.209  95.004  1.00  0.88           H  
ATOM   2375 HG23 VAL A 144     122.273  94.646  94.205  1.00  0.88           H  
ATOM   2376  N   TYR A 145     119.927  98.607  91.446  1.00  0.85           N  
ATOM   2377  CA  TYR A 145     119.266  99.170  90.275  1.00  0.85           C  
ATOM   2378  C   TYR A 145     119.538 100.680  90.144  1.00  0.85           C  
ATOM   2379  O   TYR A 145     119.746 101.200  89.042  1.00  0.85           O  
ATOM   2380  CB  TYR A 145     117.753  98.888  90.269  1.00  0.85           C  
ATOM   2381  CG  TYR A 145     117.351  97.424  90.196  1.00  0.85           C  
ATOM   2382  CD1 TYR A 145     118.121  96.457  89.530  1.00  0.85           C  
ATOM   2383  CD2 TYR A 145     116.143  97.019  90.790  1.00  0.85           C  
ATOM   2384  CE1 TYR A 145     117.720  95.119  89.505  1.00  0.85           C  
ATOM   2385  CE2 TYR A 145     115.738  95.680  90.759  1.00  0.85           C  
ATOM   2386  CZ  TYR A 145     116.538  94.738  90.127  1.00  0.85           C  
ATOM   2387  OH  TYR A 145     116.211  93.415  90.116  1.00  0.85           O  
ATOM   2388  H   TYR A 145     119.385  98.374  92.289  1.00  0.85           H  
ATOM   2389  HA  TYR A 145     119.730  98.726  89.386  1.00  0.85           H  
ATOM   2390  HB2 TYR A 145     117.290  99.398  89.415  1.00  0.85           H  
ATOM   2391  HB3 TYR A 145     117.312  99.331  91.173  1.00  0.85           H  
ATOM   2392  HD1 TYR A 145     119.051  96.719  89.033  1.00  0.85           H  
ATOM   2393  HD2 TYR A 145     115.517  97.744  91.303  1.00  0.85           H  
ATOM   2394  HE1 TYR A 145     118.338  94.372  89.017  1.00  0.85           H  
ATOM   2395  HE2 TYR A 145     114.814  95.383  91.248  1.00  0.85           H  
ATOM   2396  HH  TYR A 145     115.460  93.251  90.739  1.00  0.85           H  
ATOM   2397  N   ALA A 146     119.437 101.446  91.292  1.00  0.89           N  
ATOM   2398  CA  ALA A 146     119.641 102.896  91.250  1.00  0.89           C  
ATOM   2399  C   ALA A 146     121.039 103.246  90.727  1.00  0.89           C  
ATOM   2400  O   ALA A 146     121.289 104.301  90.144  1.00  0.89           O  
ATOM   2401  CB  ALA A 146     119.456 103.545  92.613  1.00  0.89           C  
ATOM   2402  H   ALA A 146     119.191 101.015  92.192  1.00  0.89           H  
ATOM   2403  HA  ALA A 146     118.911 103.295  90.549  1.00  0.89           H  
ATOM   2404  HB1 ALA A 146     118.440 103.386  92.988  1.00  0.89           H  
ATOM   2405  HB2 ALA A 146     120.158 103.138  93.349  1.00  0.89           H  
ATOM   2406  HB3 ALA A 146     119.628 104.625  92.559  1.00  0.89           H  
ATOM   2407  N   ASN A 147     122.014 102.312  91.018  1.00  0.86           N  
ATOM   2408  CA  ASN A 147     123.394 102.433  90.556  1.00  0.86           C  
ATOM   2409  C   ASN A 147     123.575 102.263  89.024  1.00  0.86           C  
ATOM   2410  O   ASN A 147     124.687 102.372  88.502  1.00  0.86           O  
ATOM   2411  CB  ASN A 147     124.319 101.472  91.312  1.00  0.86           C  
ATOM   2412  CG  ASN A 147     124.586 101.759  92.784  1.00  0.86           C  
ATOM   2413  ND2 ASN A 147     124.053 102.893  93.324  1.00  0.86           N  
ATOM   2414  OD1 ASN A 147     125.271 100.994  93.469  1.00  0.86           O  
ATOM   2415  H   ASN A 147     121.766 101.511  91.620  1.00  0.86           H  
ATOM   2416  HA  ASN A 147     123.698 103.471  90.744  1.00  0.86           H  
ATOM   2417  HB2 ASN A 147     125.306 101.452  90.833  1.00  0.86           H  
ATOM   2418  HB3 ASN A 147     123.915 100.454  91.255  1.00  0.86           H  
ATOM   2419 HD21 ASN A 147     124.276 103.112  94.286  1.00  0.86           H  
ATOM   2420 HD22 ASN A 147     123.437 103.528  92.830  1.00  0.86           H  
ATOM   2421  N   LEU A 148     122.413 102.079  88.295  1.00  0.90           N  
ATOM   2422  CA  LEU A 148     122.366 102.222  86.838  1.00  0.90           C  
ATOM   2423  C   LEU A 148     121.807 103.598  86.416  1.00  0.90           C  
ATOM   2424  O   LEU A 148     121.730 103.947  85.231  1.00  0.90           O  
ATOM   2425  CB  LEU A 148     121.501 101.137  86.179  1.00  0.90           C  
ATOM   2426  CG  LEU A 148     121.975  99.695  86.423  1.00  0.90           C  
ATOM   2427  CD1 LEU A 148     120.992  98.716  85.774  1.00  0.90           C  
ATOM   2428  CD2 LEU A 148     123.381  99.461  85.873  1.00  0.90           C  
ATOM   2429  H   LEU A 148     121.542 101.840  88.780  1.00  0.90           H  
ATOM   2430  HA  LEU A 148     123.387 102.192  86.443  1.00  0.90           H  
ATOM   2431  HB2 LEU A 148     121.462 101.317  85.096  1.00  0.90           H  
ATOM   2432  HB3 LEU A 148     120.466 101.238  86.531  1.00  0.90           H  
ATOM   2433  HG  LEU A 148     121.986  99.493  87.501  1.00  0.90           H  
ATOM   2434 HD11 LEU A 148     119.989  98.833  86.199  1.00  0.90           H  
ATOM   2435 HD12 LEU A 148     120.923  98.880  84.693  1.00  0.90           H  
ATOM   2436 HD13 LEU A 148     121.303  97.679  85.935  1.00  0.90           H  
ATOM   2437 HD21 LEU A 148     123.424  99.657  84.797  1.00  0.90           H  
ATOM   2438 HD22 LEU A 148     124.120 100.101  86.362  1.00  0.90           H  
ATOM   2439 HD23 LEU A 148     123.690  98.427  86.047  1.00  0.90           H  
ATOM   2440  N   GLY A 149     121.378 104.407  87.446  1.00  0.86           N  
ATOM   2441  CA  GLY A 149     120.567 105.581  87.205  1.00  0.86           C  
ATOM   2442  C   GLY A 149     121.325 106.535  86.320  1.00  0.86           C  
ATOM   2443  O   GLY A 149     120.802 107.076  85.350  1.00  0.86           O  
ATOM   2444  H   GLY A 149     121.566 104.148  88.423  1.00  0.86           H  
ATOM   2445  HA2 GLY A 149     120.334 106.060  88.159  1.00  0.86           H  
ATOM   2446  HA3 GLY A 149     119.648 105.267  86.702  1.00  0.86           H  
ATOM   2447  N   GLU A 150     122.641 106.730  86.678  1.00  0.80           N  
ATOM   2448  CA  GLU A 150     123.507 107.689  85.990  1.00  0.80           C  
ATOM   2449  C   GLU A 150     124.170 107.099  84.713  1.00  0.80           C  
ATOM   2450  O   GLU A 150     125.051 107.687  84.088  1.00  0.80           O  
ATOM   2451  CB  GLU A 150     124.513 108.254  86.998  1.00  0.80           C  
ATOM   2452  CG  GLU A 150     125.118 109.592  86.601  1.00  0.80           C  
ATOM   2453  CD  GLU A 150     124.138 110.716  86.349  1.00  0.80           C  
ATOM   2454  OE1 GLU A 150     122.989 110.708  86.894  1.00  0.80           O  
ATOM   2455  OE2 GLU A 150     124.526 111.626  85.550  1.00  0.80           O1-
ATOM   2456  H   GLU A 150     123.008 106.173  87.448  1.00  0.80           H  
ATOM   2457  HA  GLU A 150     122.850 108.483  85.623  1.00  0.80           H  
ATOM   2458  HB2 GLU A 150     125.322 107.529  87.157  1.00  0.80           H  
ATOM   2459  HB3 GLU A 150     124.022 108.381  87.972  1.00  0.80           H  
ATOM   2460  HG2 GLU A 150     125.743 109.467  85.710  1.00  0.80           H  
ATOM   2461  HG3 GLU A 150     125.794 109.923  87.397  1.00  0.80           H  
ATOM   2462  N   ARG A 151     123.575 105.942  84.244  1.00  0.81           N  
ATOM   2463  CA  ARG A 151     123.784 105.396  82.900  1.00  0.81           C  
ATOM   2464  C   ARG A 151     122.489 105.597  82.098  1.00  0.81           C  
ATOM   2465  O   ARG A 151     122.479 106.047  80.951  1.00  0.81           O  
ATOM   2466  CB  ARG A 151     124.161 103.919  82.981  1.00  0.81           C  
ATOM   2467  CG  ARG A 151     124.163 103.216  81.620  1.00  0.81           C  
ATOM   2468  CD  ARG A 151     124.663 101.790  81.765  1.00  0.81           C  
ATOM   2469  NE  ARG A 151     126.055 101.789  82.216  1.00  0.81           N  
ATOM   2470  CZ  ARG A 151     127.120 101.888  81.375  1.00  0.81           C  
ATOM   2471  NH1 ARG A 151     127.000 102.032  80.034  1.00  0.81           N  
ATOM   2472  NH2 ARG A 151     128.366 101.879  81.894  1.00  0.81           N1+
ATOM   2473  H   ARG A 151     122.937 105.453  84.872  1.00  0.81           H  
ATOM   2474  HA  ARG A 151     124.577 105.961  82.397  1.00  0.81           H  
ATOM   2475  HB2 ARG A 151     123.478 103.375  83.642  1.00  0.81           H  
ATOM   2476  HB3 ARG A 151     125.149 103.848  83.452  1.00  0.81           H  
ATOM   2477  HG2 ARG A 151     124.797 103.773  80.921  1.00  0.81           H  
ATOM   2478  HG3 ARG A 151     123.151 103.188  81.201  1.00  0.81           H  
ATOM   2479  HD2 ARG A 151     124.582 101.229  80.828  1.00  0.81           H  
ATOM   2480  HD3 ARG A 151     124.074 101.241  82.508  1.00  0.81           H  
ATOM   2481  HE  ARG A 151     126.240 101.641  83.202  1.00  0.81           H  
ATOM   2482 HH11 ARG A 151     127.814 102.001  79.432  1.00  0.81           H  
ATOM   2483 HH12 ARG A 151     126.106 102.229  79.545  1.00  0.81           H  
ATOM   2484 HH21 ARG A 151     129.168 101.759  81.285  1.00  0.81           H  
ATOM   2485 HH22 ARG A 151     128.528 101.780  82.888  1.00  0.81           H  
ATOM   2486  N   VAL A 152     121.343 105.161  82.736  1.00  0.90           N  
ATOM   2487  CA  VAL A 152     120.035 105.286  82.099  1.00  0.90           C  
ATOM   2488  C   VAL A 152     119.693 106.785  81.946  1.00  0.90           C  
ATOM   2489  O   VAL A 152     118.970 107.186  81.031  1.00  0.90           O  
ATOM   2490  CB  VAL A 152     118.973 104.491  82.888  1.00  0.90           C  
ATOM   2491  CG1 VAL A 152     117.557 104.734  82.366  1.00  0.90           C  
ATOM   2492  CG2 VAL A 152     119.264 102.985  82.824  1.00  0.90           C  
ATOM   2493  H   VAL A 152     121.414 104.724  83.663  1.00  0.90           H  
ATOM   2494  HA  VAL A 152     120.129 104.884  81.082  1.00  0.90           H  
ATOM   2495  HB  VAL A 152     119.005 104.796  83.941  1.00  0.90           H  
ATOM   2496 HG11 VAL A 152     117.260 105.774  82.522  1.00  0.90           H  
ATOM   2497 HG12 VAL A 152     117.480 104.509  81.298  1.00  0.90           H  
ATOM   2498 HG13 VAL A 152     116.831 104.108  82.896  1.00  0.90           H  
ATOM   2499 HG21 VAL A 152     119.238 102.625  81.790  1.00  0.90           H  
ATOM   2500 HG22 VAL A 152     120.246 102.743  83.239  1.00  0.90           H  
ATOM   2501 HG23 VAL A 152     118.520 102.422  83.397  1.00  0.90           H  
ATOM   2502  N   ARG A 153     120.188 107.632  82.915  1.00  0.82           N  
ATOM   2503  CA  ARG A 153     120.036 109.086  82.823  1.00  0.82           C  
ATOM   2504  C   ARG A 153     121.003 109.681  81.787  1.00  0.82           C  
ATOM   2505  O   ARG A 153     120.764 110.746  81.209  1.00  0.82           O  
ATOM   2506  CB  ARG A 153     120.269 109.756  84.182  1.00  0.82           C  
ATOM   2507  CG  ARG A 153     119.742 111.192  84.277  1.00  0.82           C  
ATOM   2508  CD  ARG A 153     120.053 111.780  85.651  1.00  0.82           C  
ATOM   2509  NE  ARG A 153     121.463 112.154  85.765  1.00  0.82           N  
ATOM   2510  CZ  ARG A 153     122.000 113.303  85.274  1.00  0.82           C  
ATOM   2511  NH1 ARG A 153     121.255 114.229  84.637  1.00  0.82           N  
ATOM   2512  NH2 ARG A 153     123.312 113.561  85.397  1.00  0.82           N1+
ATOM   2513  H   ARG A 153     120.631 107.245  83.761  1.00  0.82           H  
ATOM   2514  HA  ARG A 153     119.016 109.282  82.475  1.00  0.82           H  
ATOM   2515  HB2 ARG A 153     121.339 109.741  84.421  1.00  0.82           H  
ATOM   2516  HB3 ARG A 153     119.757 109.180  84.960  1.00  0.82           H  
ATOM   2517  HG2 ARG A 153     118.658 111.190  84.122  1.00  0.82           H  
ATOM   2518  HG3 ARG A 153     120.181 111.819  83.495  1.00  0.82           H  
ATOM   2519  HD2 ARG A 153     119.836 111.059  86.448  1.00  0.82           H  
ATOM   2520  HD3 ARG A 153     119.435 112.657  85.866  1.00  0.82           H  
ATOM   2521  HE  ARG A 153     122.115 111.538  86.351  1.00  0.82           H  
ATOM   2522 HH11 ARG A 153     121.661 115.107  84.348  1.00  0.82           H  
ATOM   2523 HH12 ARG A 153     120.240 114.135  84.512  1.00  0.82           H  
ATOM   2524 HH21 ARG A 153     123.755 114.440  85.171  1.00  0.82           H  
ATOM   2525 HH22 ARG A 153     123.963 112.721  85.516  1.00  0.82           H  
ATOM   2526  N   GLN A 154     122.192 109.008  81.583  1.00  0.85           N  
ATOM   2527  CA  GLN A 154     123.157 109.515  80.599  1.00  0.85           C  
ATOM   2528  C   GLN A 154     122.530 109.355  79.195  1.00  0.85           C  
ATOM   2529  O   GLN A 154     122.739 110.153  78.282  1.00  0.85           O  
ATOM   2530  CB  GLN A 154     124.501 108.796  80.711  1.00  0.85           C  
ATOM   2531  CG  GLN A 154     125.631 109.440  79.902  1.00  0.85           C  
ATOM   2532  CD  GLN A 154     125.939 110.887  80.243  1.00  0.85           C  
ATOM   2533  OE1 GLN A 154     126.100 111.741  79.374  1.00  0.85           O  
ATOM   2534  NE2 GLN A 154     126.087 111.177  81.569  1.00  0.85           N  
ATOM   2535  H   GLN A 154     122.380 108.157  82.103  1.00  0.85           H  
ATOM   2536  HA  GLN A 154     123.272 110.586  80.794  1.00  0.85           H  
ATOM   2537  HB2 GLN A 154     124.399 107.756  80.377  1.00  0.85           H  
ATOM   2538  HB3 GLN A 154     124.795 108.750  81.764  1.00  0.85           H  
ATOM   2539  HG2 GLN A 154     125.397 109.387  78.833  1.00  0.85           H  
ATOM   2540  HG3 GLN A 154     126.553 108.867  80.055  1.00  0.85           H  
ATOM   2541 HE21 GLN A 154     126.297 112.132  81.836  1.00  0.85           H  
ATOM   2542 HE22 GLN A 154     126.000 110.502  82.320  1.00  0.85           H  
ATOM   2543  N   ALA A 155     121.736 108.228  79.049  1.00  0.90           N  
ATOM   2544  CA  ALA A 155     120.972 108.010  77.832  1.00  0.90           C  
ATOM   2545  C   ALA A 155     119.935 109.123  77.607  1.00  0.90           C  
ATOM   2546  O   ALA A 155     119.733 109.608  76.490  1.00  0.90           O  
ATOM   2547  CB  ALA A 155     120.293 106.656  77.836  1.00  0.90           C  
ATOM   2548  H   ALA A 155     121.710 107.556  79.822  1.00  0.90           H  
ATOM   2549  HA  ALA A 155     121.673 108.069  76.997  1.00  0.90           H  
ATOM   2550  HB1 ALA A 155     121.025 105.847  77.927  1.00  0.90           H  
ATOM   2551  HB2 ALA A 155     119.584 106.559  78.661  1.00  0.90           H  
ATOM   2552  HB3 ALA A 155     119.734 106.518  76.907  1.00  0.90           H  
ATOM   2553  N   LEU A 156     119.234 109.524  78.731  1.00  0.89           N  
ATOM   2554  CA  LEU A 156     118.325 110.662  78.656  1.00  0.89           C  
ATOM   2555  C   LEU A 156     119.104 111.930  78.270  1.00  0.89           C  
ATOM   2556  O   LEU A 156     118.668 112.716  77.423  1.00  0.89           O  
ATOM   2557  CB  LEU A 156     117.600 110.975  79.970  1.00  0.89           C  
ATOM   2558  CG  LEU A 156     116.487 110.003  80.381  1.00  0.89           C  
ATOM   2559  CD1 LEU A 156     115.932 110.456  81.736  1.00  0.89           C  
ATOM   2560  CD2 LEU A 156     115.360 109.948  79.349  1.00  0.89           C  
ATOM   2561  H   LEU A 156     119.338 109.002  79.601  1.00  0.89           H  
ATOM   2562  HA  LEU A 156     117.614 110.460  77.852  1.00  0.89           H  
ATOM   2563  HB2 LEU A 156     117.159 111.979  79.892  1.00  0.89           H  
ATOM   2564  HB3 LEU A 156     118.327 111.039  80.787  1.00  0.89           H  
ATOM   2565  HG  LEU A 156     116.905 108.997  80.498  1.00  0.89           H  
ATOM   2566 HD11 LEU A 156     116.721 110.479  82.494  1.00  0.89           H  
ATOM   2567 HD12 LEU A 156     115.492 111.457  81.674  1.00  0.89           H  
ATOM   2568 HD13 LEU A 156     115.157 109.775  82.091  1.00  0.89           H  
ATOM   2569 HD21 LEU A 156     114.978 110.950  79.124  1.00  0.89           H  
ATOM   2570 HD22 LEU A 156     115.697 109.493  78.414  1.00  0.89           H  
ATOM   2571 HD23 LEU A 156     114.523 109.347  79.715  1.00  0.89           H  
ATOM   2572  N   LEU A 157     120.254 112.184  78.999  1.00  0.89           N  
ATOM   2573  CA  LEU A 157     121.031 113.394  78.735  1.00  0.89           C  
ATOM   2574  C   LEU A 157     121.484 113.449  77.263  1.00  0.89           C  
ATOM   2575  O   LEU A 157     121.628 114.527  76.681  1.00  0.89           O  
ATOM   2576  CB  LEU A 157     122.289 113.500  79.605  1.00  0.89           C  
ATOM   2577  CG  LEU A 157     122.059 114.033  81.029  1.00  0.89           C  
ATOM   2578  CD1 LEU A 157     123.365 113.902  81.818  1.00  0.89           C  
ATOM   2579  CD2 LEU A 157     121.609 115.496  81.033  1.00  0.89           C  
ATOM   2580  H   LEU A 157     120.532 111.531  79.749  1.00  0.89           H  
ATOM   2581  HA  LEU A 157     120.356 114.244  78.881  1.00  0.89           H  
ATOM   2582  HB2 LEU A 157     123.019 114.158  79.113  1.00  0.89           H  
ATOM   2583  HB3 LEU A 157     122.771 112.518  79.659  1.00  0.89           H  
ATOM   2584  HG  LEU A 157     121.290 113.433  81.530  1.00  0.89           H  
ATOM   2585 HD11 LEU A 157     123.612 112.848  81.982  1.00  0.89           H  
ATOM   2586 HD12 LEU A 157     124.201 114.368  81.286  1.00  0.89           H  
ATOM   2587 HD13 LEU A 157     123.290 114.385  82.794  1.00  0.89           H  
ATOM   2588 HD21 LEU A 157     122.330 116.135  80.513  1.00  0.89           H  
ATOM   2589 HD22 LEU A 157     120.636 115.623  80.550  1.00  0.89           H  
ATOM   2590 HD23 LEU A 157     121.509 115.869  82.058  1.00  0.89           H  
ATOM   2591  N   LYS A 158     121.827 112.229  76.717  1.00  0.86           N  
ATOM   2592  CA  LYS A 158     122.249 112.062  75.336  1.00  0.86           C  
ATOM   2593  C   LYS A 158     121.067 112.208  74.358  1.00  0.86           C  
ATOM   2594  O   LYS A 158     121.151 112.924  73.353  1.00  0.86           O  
ATOM   2595  CB  LYS A 158     122.900 110.690  75.131  1.00  0.86           C  
ATOM   2596  CG  LYS A 158     124.338 110.586  75.666  1.00  0.86           C  
ATOM   2597  CD  LYS A 158     125.351 110.742  74.536  1.00  0.86           C  
ATOM   2598  CE  LYS A 158     126.784 110.476  74.969  1.00  0.86           C  
ATOM   2599  NZ  LYS A 158     127.623 110.376  73.752  1.00  0.86           N1+
ATOM   2600  H   LYS A 158     121.813 111.398  77.319  1.00  0.86           H  
ATOM   2601  HA  LYS A 158     122.959 112.865  75.100  1.00  0.86           H  
ATOM   2602  HB2 LYS A 158     122.881 110.434  74.067  1.00  0.86           H  
ATOM   2603  HB3 LYS A 158     122.292 109.926  75.627  1.00  0.86           H  
ATOM   2604  HG2 LYS A 158     124.470 109.592  76.111  1.00  0.86           H  
ATOM   2605  HG3 LYS A 158     124.529 111.319  76.458  1.00  0.86           H  
ATOM   2606  HD2 LYS A 158     125.280 111.756  74.127  1.00  0.86           H  
ATOM   2607  HD3 LYS A 158     125.084 110.041  73.736  1.00  0.86           H  
ATOM   2608  HE2 LYS A 158     126.887 109.524  75.498  1.00  0.86           H  
ATOM   2609  HE3 LYS A 158     127.188 111.288  75.580  1.00  0.86           H  
ATOM   2610  HZ1 LYS A 158     127.324 109.563  73.143  1.00  0.86           H  
ATOM   2611  HZ2 LYS A 158     127.608 111.222  73.119  1.00  0.86           H  
ATOM   2612  HZ3 LYS A 158     128.612 110.215  73.966  1.00  0.86           H  
ATOM   2613  N   THR A 159     119.955 111.426  74.587  1.00  0.89           N  
ATOM   2614  CA  THR A 159     118.865 111.358  73.608  1.00  0.89           C  
ATOM   2615  C   THR A 159     118.132 112.699  73.443  1.00  0.89           C  
ATOM   2616  O   THR A 159     117.529 112.990  72.407  1.00  0.89           O  
ATOM   2617  CB  THR A 159     117.872 110.217  73.897  1.00  0.89           C  
ATOM   2618  OG1 THR A 159     117.241 109.797  72.676  1.00  0.89           O  
ATOM   2619  CG2 THR A 159     116.788 110.570  74.909  1.00  0.89           C  
ATOM   2620  H   THR A 159     119.905 110.840  75.432  1.00  0.89           H  
ATOM   2621  HA  THR A 159     119.349 111.164  72.642  1.00  0.89           H  
ATOM   2622  HB  THR A 159     118.433 109.348  74.258  1.00  0.89           H  
ATOM   2623 HG21 THR A 159     117.203 111.057  75.791  1.00  0.89           H  
ATOM   2624 HG22 THR A 159     116.024 111.221  74.470  1.00  0.89           H  
ATOM   2625 HG23 THR A 159     116.266 109.666  75.239  1.00  0.89           H  
ATOM   2626  HG1 THR A 159     116.662 109.041  72.934  1.00  0.89           H  
ATOM   2627  N   VAL A 160     118.163 113.535  74.548  1.00  0.87           N  
ATOM   2628  CA  VAL A 160     117.561 114.864  74.483  1.00  0.87           C  
ATOM   2629  C   VAL A 160     118.339 115.698  73.447  1.00  0.87           C  
ATOM   2630  O   VAL A 160     117.757 116.516  72.728  1.00  0.87           O  
ATOM   2631  CB  VAL A 160     117.525 115.534  75.870  1.00  0.87           C  
ATOM   2632  CG1 VAL A 160     117.263 117.043  75.805  1.00  0.87           C  
ATOM   2633  CG2 VAL A 160     116.434 114.889  76.732  1.00  0.87           C  
ATOM   2634  H   VAL A 160     118.600 113.198  75.411  1.00  0.87           H  
ATOM   2635  HA  VAL A 160     116.543 114.744  74.089  1.00  0.87           H  
ATOM   2636  HB  VAL A 160     118.492 115.385  76.368  1.00  0.87           H  
ATOM   2637 HG11 VAL A 160     118.082 117.571  75.307  1.00  0.87           H  
ATOM   2638 HG12 VAL A 160     116.333 117.264  75.270  1.00  0.87           H  
ATOM   2639 HG13 VAL A 160     117.181 117.464  76.812  1.00  0.87           H  
ATOM   2640 HG21 VAL A 160     115.435 115.156  76.369  1.00  0.87           H  
ATOM   2641 HG22 VAL A 160     116.500 113.798  76.736  1.00  0.87           H  
ATOM   2642 HG23 VAL A 160     116.523 115.231  77.766  1.00  0.87           H  
ATOM   2643  N   GLN A 161     119.715 115.542  73.438  1.00  0.84           N  
ATOM   2644  CA  GLN A 161     120.530 116.331  72.525  1.00  0.84           C  
ATOM   2645  C   GLN A 161     120.367 115.771  71.107  1.00  0.84           C  
ATOM   2646  O   GLN A 161     120.389 116.514  70.122  1.00  0.84           O  
ATOM   2647  CB  GLN A 161     122.004 116.401  72.932  1.00  0.84           C  
ATOM   2648  CG  GLN A 161     122.188 117.182  74.237  1.00  0.84           C  
ATOM   2649  CD  GLN A 161     123.608 117.672  74.436  1.00  0.84           C  
ATOM   2650  OE1 GLN A 161     124.314 118.106  73.529  1.00  0.84           O  
ATOM   2651  NE2 GLN A 161     124.039 117.659  75.737  1.00  0.84           N  
ATOM   2652  H   GLN A 161     120.148 114.848  74.046  1.00  0.84           H  
ATOM   2653  HA  GLN A 161     120.113 117.347  72.501  1.00  0.84           H  
ATOM   2654  HB2 GLN A 161     122.571 116.877  72.123  1.00  0.84           H  
ATOM   2655  HB3 GLN A 161     122.427 115.395  73.046  1.00  0.84           H  
ATOM   2656  HG2 GLN A 161     121.879 116.565  75.086  1.00  0.84           H  
ATOM   2657  HG3 GLN A 161     121.554 118.077  74.240  1.00  0.84           H  
ATOM   2658 HE21 GLN A 161     123.474 117.329  76.514  1.00  0.84           H  
ATOM   2659 HE22 GLN A 161     124.972 118.006  75.934  1.00  0.84           H  
ATOM   2660  N   PHE A 162     120.251 114.397  70.999  1.00  0.89           N  
ATOM   2661  CA  PHE A 162     119.980 113.810  69.694  1.00  0.89           C  
ATOM   2662  C   PHE A 162     118.639 114.322  69.154  1.00  0.89           C  
ATOM   2663  O   PHE A 162     118.530 114.688  67.977  1.00  0.89           O  
ATOM   2664  CB  PHE A 162     119.971 112.286  69.741  1.00  0.89           C  
ATOM   2665  CG  PHE A 162     119.765 111.685  68.373  1.00  0.89           C  
ATOM   2666  CD1 PHE A 162     120.794 111.712  67.427  1.00  0.89           C  
ATOM   2667  CD2 PHE A 162     118.530 111.122  68.026  1.00  0.89           C  
ATOM   2668  CE1 PHE A 162     120.591 111.177  66.159  1.00  0.89           C  
ATOM   2669  CE2 PHE A 162     118.342 110.560  66.766  1.00  0.89           C  
ATOM   2670  CZ  PHE A 162     119.367 110.601  65.828  1.00  0.89           C  
ATOM   2671  H   PHE A 162     120.372 113.820  71.838  1.00  0.89           H  
ATOM   2672  HA  PHE A 162     120.756 114.173  69.012  1.00  0.89           H  
ATOM   2673  HB2 PHE A 162     119.190 111.926  70.420  1.00  0.89           H  
ATOM   2674  HB3 PHE A 162     120.917 111.914  70.154  1.00  0.89           H  
ATOM   2675  HD1 PHE A 162     121.754 112.159  67.669  1.00  0.89           H  
ATOM   2676  HD2 PHE A 162     117.710 111.100  68.741  1.00  0.89           H  
ATOM   2677  HE1 PHE A 162     121.391 111.213  65.426  1.00  0.89           H  
ATOM   2678  HE2 PHE A 162     117.390 110.097  66.522  1.00  0.89           H  
ATOM   2679  HZ  PHE A 162     119.219 110.184  64.838  1.00  0.89           H  
ATOM   2680  N   CYS A 163     117.554 114.290  70.016  1.00  0.90           N  
ATOM   2681  CA  CYS A 163     116.232 114.660  69.513  1.00  0.90           C  
ATOM   2682  C   CYS A 163     116.265 116.105  68.974  1.00  0.90           C  
ATOM   2683  O   CYS A 163     115.618 116.427  67.976  1.00  0.90           O  
ATOM   2684  CB  CYS A 163     115.124 114.548  70.557  1.00  0.90           C  
ATOM   2685  SG  CYS A 163     114.753 112.832  71.049  1.00  0.90           S  
ATOM   2686  H   CYS A 163     117.670 113.960  70.985  1.00  0.90           H  
ATOM   2687  HA  CYS A 163     116.020 114.009  68.654  1.00  0.90           H  
ATOM   2688  HB2 CYS A 163     114.200 114.963  70.149  1.00  0.90           H  
ATOM   2689  HB3 CYS A 163     115.378 115.113  71.460  1.00  0.90           H  
ATOM   2690  HG  CYS A 163     115.902 112.618  71.723  1.00  0.90           H  
ATOM   2691  N   ASP A 164     117.007 117.023  69.694  1.00  0.87           N  
ATOM   2692  CA  ASP A 164     117.125 118.416  69.244  1.00  0.87           C  
ATOM   2693  C   ASP A 164     117.983 118.528  67.971  1.00  0.87           C  
ATOM   2694  O   ASP A 164     117.677 119.281  67.040  1.00  0.87           O  
ATOM   2695  CB  ASP A 164     117.704 119.331  70.320  1.00  0.87           C  
ATOM   2696  CG  ASP A 164     116.650 120.093  71.091  1.00  0.87           C  
ATOM   2697  OD1 ASP A 164     115.448 120.032  70.705  1.00  0.87           O  
ATOM   2698  OD2 ASP A 164     117.052 120.749  72.104  1.00  0.87           O1-
ATOM   2699  H   ASP A 164     117.460 116.731  70.562  1.00  0.87           H  
ATOM   2700  HA  ASP A 164     116.124 118.721  68.927  1.00  0.87           H  
ATOM   2701  HB2 ASP A 164     118.351 120.095  69.869  1.00  0.87           H  
ATOM   2702  HB3 ASP A 164     118.324 118.768  71.028  1.00  0.87           H  
ATOM   2703  N   ALA A 165     119.160 117.809  67.972  1.00  0.87           N  
ATOM   2704  CA  ALA A 165     120.047 117.877  66.817  1.00  0.87           C  
ATOM   2705  C   ALA A 165     119.331 117.332  65.571  1.00  0.87           C  
ATOM   2706  O   ALA A 165     119.489 117.840  64.460  1.00  0.87           O  
ATOM   2707  CB  ALA A 165     121.333 117.104  67.046  1.00  0.87           C  
ATOM   2708  H   ALA A 165     119.423 117.239  68.787  1.00  0.87           H  
ATOM   2709  HA  ALA A 165     120.272 118.935  66.636  1.00  0.87           H  
ATOM   2710  HB1 ALA A 165     121.883 117.514  67.898  1.00  0.87           H  
ATOM   2711  HB2 ALA A 165     121.131 116.047  67.248  1.00  0.87           H  
ATOM   2712  HB3 ALA A 165     121.981 117.154  66.164  1.00  0.87           H  
ATOM   2713  N   MET A 166     118.561 116.207  65.770  1.00  0.87           N  
ATOM   2714  CA  MET A 166     117.775 115.613  64.691  1.00  0.87           C  
ATOM   2715  C   MET A 166     116.678 116.593  64.225  1.00  0.87           C  
ATOM   2716  O   MET A 166     116.377 116.696  63.030  1.00  0.87           O  
ATOM   2717  CB  MET A 166     117.159 114.301  65.175  1.00  0.87           C  
ATOM   2718  CG  MET A 166     116.361 113.587  64.093  1.00  0.87           C  
ATOM   2719  SD  MET A 166     115.751 112.026  64.785  1.00  0.87           S  
ATOM   2720  CE  MET A 166     114.427 111.687  63.610  1.00  0.87           C  
ATOM   2721  H   MET A 166     118.561 115.747  66.693  1.00  0.87           H  
ATOM   2722  HA  MET A 166     118.453 115.437  63.847  1.00  0.87           H  
ATOM   2723  HB2 MET A 166     116.511 114.496  66.040  1.00  0.87           H  
ATOM   2724  HB3 MET A 166     117.969 113.649  65.527  1.00  0.87           H  
ATOM   2725  HG2 MET A 166     116.993 113.365  63.230  1.00  0.87           H  
ATOM   2726  HG3 MET A 166     115.510 114.194  63.773  1.00  0.87           H  
ATOM   2727  HE1 MET A 166     113.680 112.482  63.637  1.00  0.87           H  
ATOM   2728  HE2 MET A 166     114.828 111.585  62.600  1.00  0.87           H  
ATOM   2729  HE3 MET A 166     113.942 110.750  63.891  1.00  0.87           H  
ATOM   2730  N   ARG A 167     115.999 117.261  65.233  1.00  0.83           N  
ATOM   2731  CA  ARG A 167     114.934 118.208  64.909  1.00  0.83           C  
ATOM   2732  C   ARG A 167     115.503 119.373  64.074  1.00  0.83           C  
ATOM   2733  O   ARG A 167     114.858 119.878  63.152  1.00  0.83           O  
ATOM   2734  CB  ARG A 167     114.261 118.723  66.190  1.00  0.83           C  
ATOM   2735  CG  ARG A 167     113.179 119.786  65.990  1.00  0.83           C  
ATOM   2736  CD  ARG A 167     112.042 119.315  65.096  1.00  0.83           C  
ATOM   2737  NE  ARG A 167     111.042 120.377  64.923  1.00  0.83           N  
ATOM   2738  CZ  ARG A 167     110.249 120.473  63.822  1.00  0.83           C  
ATOM   2739  NH1 ARG A 167     110.216 119.489  62.905  1.00  0.83           N  
ATOM   2740  NH2 ARG A 167     109.507 121.588  63.630  1.00  0.83           N1+
ATOM   2741  H   ARG A 167     116.211 117.060  66.216  1.00  0.83           H  
ATOM   2742  HA  ARG A 167     114.216 117.667  64.281  1.00  0.83           H  
ATOM   2743  HB2 ARG A 167     115.018 119.147  66.860  1.00  0.83           H  
ATOM   2744  HB3 ARG A 167     113.820 117.872  66.724  1.00  0.83           H  
ATOM   2745  HG2 ARG A 167     113.619 120.701  65.575  1.00  0.83           H  
ATOM   2746  HG3 ARG A 167     112.772 120.072  66.966  1.00  0.83           H  
ATOM   2747  HD2 ARG A 167     111.546 118.441  65.529  1.00  0.83           H  
ATOM   2748  HD3 ARG A 167     112.452 119.071  64.116  1.00  0.83           H  
ATOM   2749  HE  ARG A 167     111.035 121.156  65.568  1.00  0.83           H  
ATOM   2750 HH11 ARG A 167     110.808 118.639  62.940  1.00  0.83           H  
ATOM   2751 HH12 ARG A 167     109.616 119.522  62.072  1.00  0.83           H  
ATOM   2752 HH21 ARG A 167     109.500 122.342  64.300  1.00  0.83           H  
ATOM   2753 HH22 ARG A 167     109.299 121.798  62.647  1.00  0.83           H  
ATOM   2754  N   ASN A 168     116.723 119.862  64.498  1.00  0.83           N  
ATOM   2755  CA  ASN A 168     117.370 120.970  63.802  1.00  0.83           C  
ATOM   2756  C   ASN A 168     117.990 120.538  62.464  1.00  0.83           C  
ATOM   2757  O   ASN A 168     118.064 121.326  61.519  1.00  0.83           O  
ATOM   2758  CB  ASN A 168     118.405 121.656  64.684  1.00  0.83           C  
ATOM   2759  CG  ASN A 168     117.714 122.650  65.590  1.00  0.83           C  
ATOM   2760  OD1 ASN A 168     116.884 123.463  65.190  1.00  0.83           O  
ATOM   2761  ND2 ASN A 168     118.105 122.608  66.902  1.00  0.83           N  
ATOM   2762  H   ASN A 168     117.173 119.442  65.326  1.00  0.83           H  
ATOM   2763  HA  ASN A 168     116.571 121.671  63.525  1.00  0.83           H  
ATOM   2764  HB2 ASN A 168     119.120 122.229  64.082  1.00  0.83           H  
ATOM   2765  HB3 ASN A 168     118.985 120.929  65.264  1.00  0.83           H  
ATOM   2766 HD21 ASN A 168     117.697 123.265  67.558  1.00  0.83           H  
ATOM   2767 HD22 ASN A 168     118.790 121.951  67.262  1.00  0.83           H  
ATOM   2768  N   ALA A 169     118.553 119.277  62.419  1.00  0.87           N  
ATOM   2769  CA  ALA A 169     119.072 118.728  61.160  1.00  0.87           C  
ATOM   2770  C   ALA A 169     117.943 118.451  60.141  1.00  0.87           C  
ATOM   2771  O   ALA A 169     118.168 118.272  58.944  1.00  0.87           O  
ATOM   2772  CB  ALA A 169     119.853 117.442  61.388  1.00  0.87           C  
ATOM   2773  H   ALA A 169     118.667 118.719  63.277  1.00  0.87           H  
ATOM   2774  HA  ALA A 169     119.726 119.488  60.716  1.00  0.87           H  
ATOM   2775  HB1 ALA A 169     120.705 117.613  62.054  1.00  0.87           H  
ATOM   2776  HB2 ALA A 169     119.220 116.669  61.838  1.00  0.87           H  
ATOM   2777  HB3 ALA A 169     120.236 117.042  60.444  1.00  0.87           H  
ATOM   2778  N   GLY A 170     116.682 118.329  60.706  1.00  0.88           N  
ATOM   2779  CA  GLY A 170     115.463 118.360  59.921  1.00  0.88           C  
ATOM   2780  C   GLY A 170     114.844 117.022  59.548  1.00  0.88           C  
ATOM   2781  O   GLY A 170     113.909 116.928  58.747  1.00  0.88           O  
ATOM   2782  H   GLY A 170     116.622 118.220  61.719  1.00  0.88           H  
ATOM   2783  HA2 GLY A 170     115.698 118.861  58.982  1.00  0.88           H  
ATOM   2784  HA3 GLY A 170     114.723 118.937  60.481  1.00  0.88           H  
ATOM   2785  N   ILE A 171     115.371 115.947  60.215  1.00  0.87           N  
ATOM   2786  CA  ILE A 171     115.185 114.568  59.762  1.00  0.87           C  
ATOM   2787  C   ILE A 171     113.941 114.007  60.465  1.00  0.87           C  
ATOM   2788  O   ILE A 171     113.684 114.253  61.644  1.00  0.87           O  
ATOM   2789  CB  ILE A 171     116.496 113.782  60.019  1.00  0.87           C  
ATOM   2790  CG1 ILE A 171     117.636 114.364  59.139  1.00  0.87           C  
ATOM   2791  CG2 ILE A 171     116.357 112.278  59.774  1.00  0.87           C  
ATOM   2792  CD1 ILE A 171     119.028 113.952  59.587  1.00  0.87           C  
ATOM   2793  H   ILE A 171     115.905 116.144  61.067  1.00  0.87           H  
ATOM   2794  HA  ILE A 171     114.982 114.590  58.685  1.00  0.87           H  
ATOM   2795  HB  ILE A 171     116.772 113.921  61.071  1.00  0.87           H  
ATOM   2796 HG12 ILE A 171     117.608 115.458  59.150  1.00  0.87           H  
ATOM   2797 HG13 ILE A 171     117.495 114.064  58.095  1.00  0.87           H  
ATOM   2798 HG21 ILE A 171     115.545 111.844  60.363  1.00  0.87           H  
ATOM   2799 HG22 ILE A 171     116.172 112.061  58.720  1.00  0.87           H  
ATOM   2800 HG23 ILE A 171     117.271 111.749  60.062  1.00  0.87           H  
ATOM   2801 HD11 ILE A 171     119.213 114.297  60.608  1.00  0.87           H  
ATOM   2802 HD12 ILE A 171     119.167 112.869  59.550  1.00  0.87           H  
ATOM   2803 HD13 ILE A 171     119.783 114.407  58.938  1.00  0.87           H  
ATOM   2804  N   VAL A 172     113.150 113.181  59.676  1.00  0.90           N  
ATOM   2805  CA  VAL A 172     111.957 112.529  60.206  1.00  0.90           C  
ATOM   2806  C   VAL A 172     112.305 111.050  60.360  1.00  0.90           C  
ATOM   2807  O   VAL A 172     112.864 110.387  59.484  1.00  0.90           O  
ATOM   2808  CB  VAL A 172     110.672 112.802  59.394  1.00  0.90           C  
ATOM   2809  CG1 VAL A 172     110.703 112.285  57.960  1.00  0.90           C  
ATOM   2810  CG2 VAL A 172     109.430 112.242  60.098  1.00  0.90           C  
ATOM   2811  H   VAL A 172     113.422 112.964  58.705  1.00  0.90           H  
ATOM   2812  HA  VAL A 172     111.792 112.934  61.207  1.00  0.90           H  
ATOM   2813  HB  VAL A 172     110.544 113.888  59.330  1.00  0.90           H  
ATOM   2814 HG11 VAL A 172     111.534 112.712  57.395  1.00  0.90           H  
ATOM   2815 HG12 VAL A 172     110.774 111.195  57.943  1.00  0.90           H  
ATOM   2816 HG13 VAL A 172     109.784 112.561  57.431  1.00  0.90           H  
ATOM   2817 HG21 VAL A 172     109.448 111.148  60.138  1.00  0.90           H  
ATOM   2818 HG22 VAL A 172     109.347 112.619  61.120  1.00  0.90           H  
ATOM   2819 HG23 VAL A 172     108.520 112.539  59.566  1.00  0.90           H  
ATOM   2820  N   GLY A 173     111.952 110.522  61.583  1.00  0.90           N  
ATOM   2821  CA  GLY A 173     112.264 109.151  61.904  1.00  0.90           C  
ATOM   2822  C   GLY A 173     111.383 108.672  63.039  1.00  0.90           C  
ATOM   2823  O   GLY A 173     110.894 109.419  63.888  1.00  0.90           O  
ATOM   2824  H   GLY A 173     111.475 111.090  62.292  1.00  0.90           H  
ATOM   2825  HA2 GLY A 173     113.308 109.101  62.220  1.00  0.90           H  
ATOM   2826  HA3 GLY A 173     112.126 108.523  61.018  1.00  0.90           H  
ATOM   2827  N   VAL A 174     111.240 107.300  63.049  1.00  0.89           N  
ATOM   2828  CA  VAL A 174     110.495 106.605  64.092  1.00  0.89           C  
ATOM   2829  C   VAL A 174     111.586 106.079  65.014  1.00  0.89           C  
ATOM   2830  O   VAL A 174     112.469 105.317  64.626  1.00  0.89           O  
ATOM   2831  CB  VAL A 174     109.628 105.462  63.531  1.00  0.89           C  
ATOM   2832  CG1 VAL A 174     108.885 104.733  64.657  1.00  0.89           C  
ATOM   2833  CG2 VAL A 174     108.609 105.989  62.515  1.00  0.89           C  
ATOM   2834  H   VAL A 174     111.705 106.721  62.350  1.00  0.89           H  
ATOM   2835  HA  VAL A 174     109.874 107.323  64.629  1.00  0.89           H  
ATOM   2836  HB  VAL A 174     110.269 104.732  63.019  1.00  0.89           H  
ATOM   2837 HG11 VAL A 174     109.584 104.266  65.359  1.00  0.89           H  
ATOM   2838 HG12 VAL A 174     108.245 105.420  65.220  1.00  0.89           H  
ATOM   2839 HG13 VAL A 174     108.252 103.937  64.251  1.00  0.89           H  
ATOM   2840 HG21 VAL A 174     107.954 106.743  62.964  1.00  0.89           H  
ATOM   2841 HG22 VAL A 174     109.106 106.441  61.651  1.00  0.89           H  
ATOM   2842 HG23 VAL A 174     107.979 105.175  62.140  1.00  0.89           H  
ATOM   2843  N   LEU A 175     111.527 106.565  66.305  1.00  0.87           N  
ATOM   2844  CA  LEU A 175     112.559 106.216  67.265  1.00  0.87           C  
ATOM   2845  C   LEU A 175     112.126 104.949  68.002  1.00  0.87           C  
ATOM   2846  O   LEU A 175     110.968 104.732  68.361  1.00  0.87           O  
ATOM   2847  CB  LEU A 175     112.859 107.317  68.290  1.00  0.87           C  
ATOM   2848  CG  LEU A 175     113.332 108.673  67.724  1.00  0.87           C  
ATOM   2849  CD1 LEU A 175     114.078 109.465  68.806  1.00  0.87           C  
ATOM   2850  CD2 LEU A 175     114.235 108.565  66.501  1.00  0.87           C  
ATOM   2851  H   LEU A 175     110.747 107.148  66.651  1.00  0.87           H  
ATOM   2852  HA  LEU A 175     113.480 105.985  66.716  1.00  0.87           H  
ATOM   2853  HB2 LEU A 175     113.611 106.939  68.991  1.00  0.87           H  
ATOM   2854  HB3 LEU A 175     111.971 107.486  68.910  1.00  0.87           H  
ATOM   2855  HG  LEU A 175     112.442 109.242  67.429  1.00  0.87           H  
ATOM   2856 HD11 LEU A 175     113.512 109.522  69.738  1.00  0.87           H  
ATOM   2857 HD12 LEU A 175     115.040 109.006  69.036  1.00  0.87           H  
ATOM   2858 HD13 LEU A 175     114.290 110.484  68.471  1.00  0.87           H  
ATOM   2859 HD21 LEU A 175     115.100 107.932  66.711  1.00  0.87           H  
ATOM   2860 HD22 LEU A 175     113.702 108.156  65.639  1.00  0.87           H  
ATOM   2861 HD23 LEU A 175     114.605 109.550  66.207  1.00  0.87           H  
ATOM   2862  N   THR A 176     113.169 104.078  68.245  1.00  0.88           N  
ATOM   2863  CA  THR A 176     112.988 102.770  68.859  1.00  0.88           C  
ATOM   2864  C   THR A 176     114.221 102.574  69.768  1.00  0.88           C  
ATOM   2865  O   THR A 176     115.292 103.165  69.597  1.00  0.88           O  
ATOM   2866  CB  THR A 176     112.884 101.698  67.773  1.00  0.88           C  
ATOM   2867  OG1 THR A 176     114.067 101.748  66.967  1.00  0.88           O  
ATOM   2868  CG2 THR A 176     111.685 101.863  66.849  1.00  0.88           C  
ATOM   2869  H   THR A 176     114.120 104.296  67.960  1.00  0.88           H  
ATOM   2870  HA  THR A 176     112.088 102.781  69.483  1.00  0.88           H  
ATOM   2871  HB  THR A 176     112.822 100.711  68.235  1.00  0.88           H  
ATOM   2872 HG21 THR A 176     110.746 101.881  67.410  1.00  0.88           H  
ATOM   2873 HG22 THR A 176     111.759 102.772  66.244  1.00  0.88           H  
ATOM   2874 HG23 THR A 176     111.646 101.034  66.134  1.00  0.88           H  
ATOM   2875  HG1 THR A 176     114.591 100.917  67.225  1.00  0.88           H  
ATOM   2876  N   LEU A 177     114.052 101.668  70.804  1.00  0.87           N  
ATOM   2877  CA  LEU A 177     115.033 101.545  71.907  1.00  0.87           C  
ATOM   2878  C   LEU A 177     116.259 100.671  71.552  1.00  0.87           C  
ATOM   2879  O   LEU A 177     117.113 100.351  72.383  1.00  0.87           O  
ATOM   2880  CB  LEU A 177     114.346 100.962  73.156  1.00  0.87           C  
ATOM   2881  CG  LEU A 177     113.511 101.991  73.935  1.00  0.87           C  
ATOM   2882  CD1 LEU A 177     112.499 101.276  74.830  1.00  0.87           C  
ATOM   2883  CD2 LEU A 177     114.398 102.892  74.797  1.00  0.87           C  
ATOM   2884  H   LEU A 177     113.237 101.058  70.804  1.00  0.87           H  
ATOM   2885  HA  LEU A 177     115.436 102.544  72.107  1.00  0.87           H  
ATOM   2886  HB2 LEU A 177     115.085 100.536  73.842  1.00  0.87           H  
ATOM   2887  HB3 LEU A 177     113.706 100.125  72.846  1.00  0.87           H  
ATOM   2888  HG  LEU A 177     112.957 102.615  73.227  1.00  0.87           H  
ATOM   2889 HD11 LEU A 177     111.781 100.711  74.227  1.00  0.87           H  
ATOM   2890 HD12 LEU A 177     112.994 100.573  75.507  1.00  0.87           H  
ATOM   2891 HD13 LEU A 177     111.941 101.996  75.435  1.00  0.87           H  
ATOM   2892 HD21 LEU A 177     114.874 102.323  75.602  1.00  0.87           H  
ATOM   2893 HD22 LEU A 177     115.188 103.366  74.210  1.00  0.87           H  
ATOM   2894 HD23 LEU A 177     113.805 103.686  75.260  1.00  0.87           H  
ATOM   2895  N   ASP A 178     116.286 100.278  70.243  1.00  0.88           N  
ATOM   2896  CA  ASP A 178     117.145  99.291  69.623  1.00  0.88           C  
ATOM   2897  C   ASP A 178     118.084  99.839  68.531  1.00  0.88           C  
ATOM   2898  O   ASP A 178     118.998  99.124  68.106  1.00  0.88           O  
ATOM   2899  CB  ASP A 178     116.294  98.169  69.049  1.00  0.88           C  
ATOM   2900  CG  ASP A 178     115.015  98.735  68.438  1.00  0.88           C  
ATOM   2901  OD1 ASP A 178     115.122  99.857  67.851  1.00  0.88           O  
ATOM   2902  OD2 ASP A 178     113.976  98.062  68.708  1.00  0.88           O1-
ATOM   2903  H   ASP A 178     115.599 100.694  69.612  1.00  0.88           H  
ATOM   2904  HA  ASP A 178     117.802  98.882  70.400  1.00  0.88           H  
ATOM   2905  HB2 ASP A 178     116.022  97.486  69.862  1.00  0.88           H  
ATOM   2906  HB3 ASP A 178     116.831  97.593  68.289  1.00  0.88           H  
ATOM   2907  N   ASN A 179     117.857 101.118  68.077  1.00  0.85           N  
ATOM   2908  CA  ASN A 179     118.741 101.835  67.140  1.00  0.85           C  
ATOM   2909  C   ASN A 179     119.715 102.764  67.942  1.00  0.85           C  
ATOM   2910  O   ASN A 179     120.479 103.573  67.406  1.00  0.85           O  
ATOM   2911  CB  ASN A 179     117.928 102.601  66.089  1.00  0.85           C  
ATOM   2912  CG  ASN A 179     117.659 101.801  64.822  1.00  0.85           C  
ATOM   2913  OD1 ASN A 179     118.066 100.658  64.628  1.00  0.85           O  
ATOM   2914  ND2 ASN A 179     116.917 102.484  63.884  1.00  0.85           N  
ATOM   2915  H   ASN A 179     117.020 101.583  68.424  1.00  0.85           H  
ATOM   2916  HA  ASN A 179     119.395 101.099  66.660  1.00  0.85           H  
ATOM   2917  HB2 ASN A 179     118.463 103.506  65.781  1.00  0.85           H  
ATOM   2918  HB3 ASN A 179     116.961 102.915  66.500  1.00  0.85           H  
ATOM   2919 HD21 ASN A 179     116.695 102.084  62.973  1.00  0.85           H  
ATOM   2920 HD22 ASN A 179     116.546 103.417  64.042  1.00  0.85           H  
ATOM   2921  N   GLN A 180     119.694 102.509  69.305  1.00  0.88           N  
ATOM   2922  CA  GLN A 180     120.463 103.204  70.327  1.00  0.88           C  
ATOM   2923  C   GLN A 180     121.067 102.163  71.297  1.00  0.88           C  
ATOM   2924  O   GLN A 180     120.529 101.083  71.551  1.00  0.88           O  
ATOM   2925  CB  GLN A 180     119.534 104.143  71.107  1.00  0.88           C  
ATOM   2926  CG  GLN A 180     120.293 105.255  71.818  1.00  0.88           C  
ATOM   2927  CD  GLN A 180     119.598 105.657  73.078  1.00  0.88           C  
ATOM   2928  OE1 GLN A 180     118.607 106.385  73.104  1.00  0.88           O  
ATOM   2929  NE2 GLN A 180     120.137 105.082  74.192  1.00  0.88           N  
ATOM   2930  H   GLN A 180     119.054 101.786  69.615  1.00  0.88           H  
ATOM   2931  HA  GLN A 180     121.259 103.756  69.824  1.00  0.88           H  
ATOM   2932  HB2 GLN A 180     118.937 103.560  71.821  1.00  0.88           H  
ATOM   2933  HB3 GLN A 180     118.809 104.605  70.427  1.00  0.88           H  
ATOM   2934  HG2 GLN A 180     120.410 106.129  71.179  1.00  0.88           H  
ATOM   2935  HG3 GLN A 180     121.290 104.940  72.109  1.00  0.88           H  
ATOM   2936 HE21 GLN A 180     120.955 104.461  74.218  1.00  0.88           H  
ATOM   2937 HE22 GLN A 180     119.690 105.262  75.082  1.00  0.88           H  
ATOM   2938  N   ASP A 181     122.262 102.572  71.870  1.00  0.90           N  
ATOM   2939  CA  ASP A 181     122.990 101.750  72.845  1.00  0.90           C  
ATOM   2940  C   ASP A 181     122.852 102.285  74.308  1.00  0.90           C  
ATOM   2941  O   ASP A 181     122.103 103.216  74.619  1.00  0.90           O  
ATOM   2942  CB  ASP A 181     124.432 101.543  72.373  1.00  0.90           C  
ATOM   2943  CG  ASP A 181     125.461 102.510  72.933  1.00  0.90           C  
ATOM   2944  OD1 ASP A 181     125.017 103.585  73.448  1.00  0.90           O  
ATOM   2945  OD2 ASP A 181     126.667 102.102  72.914  1.00  0.90           O1-
ATOM   2946  H   ASP A 181     122.670 103.481  71.612  1.00  0.90           H  
ATOM   2947  HA  ASP A 181     122.511 100.763  72.858  1.00  0.90           H  
ATOM   2948  HB2 ASP A 181     124.492 101.579  71.278  1.00  0.90           H  
ATOM   2949  HB3 ASP A 181     124.748 100.532  72.656  1.00  0.90           H  
ATOM   2950  N   LEU A 182     123.627 101.582  75.231  1.00  0.89           N  
ATOM   2951  CA  LEU A 182     123.680 101.861  76.669  1.00  0.89           C  
ATOM   2952  C   LEU A 182     124.975 102.548  77.150  1.00  0.89           C  
ATOM   2953  O   LEU A 182     125.241 102.637  78.356  1.00  0.89           O  
ATOM   2954  CB  LEU A 182     123.436 100.572  77.475  1.00  0.89           C  
ATOM   2955  CG  LEU A 182     121.942 100.287  77.701  1.00  0.89           C  
ATOM   2956  CD1 LEU A 182     121.749  98.836  78.131  1.00  0.89           C  
ATOM   2957  CD2 LEU A 182     121.344 101.212  78.766  1.00  0.89           C  
ATOM   2958  H   LEU A 182     124.217 100.809  74.900  1.00  0.89           H  
ATOM   2959  HA  LEU A 182     122.897 102.597  76.882  1.00  0.89           H  
ATOM   2960  HB2 LEU A 182     123.929 100.608  78.453  1.00  0.89           H  
ATOM   2961  HB3 LEU A 182     123.898  99.727  76.946  1.00  0.89           H  
ATOM   2962  HG  LEU A 182     121.404 100.433  76.758  1.00  0.89           H  
ATOM   2963 HD11 LEU A 182     122.145  98.159  77.371  1.00  0.89           H  
ATOM   2964 HD12 LEU A 182     122.253  98.622  79.079  1.00  0.89           H  
ATOM   2965 HD13 LEU A 182     120.686  98.614  78.246  1.00  0.89           H  
ATOM   2966 HD21 LEU A 182     121.844 101.082  79.732  1.00  0.89           H  
ATOM   2967 HD22 LEU A 182     121.429 102.265  78.484  1.00  0.89           H  
ATOM   2968 HD23 LEU A 182     120.280 100.996  78.908  1.00  0.89           H  
ATOM   2969  N   ASN A 183     125.666 103.228  76.165  1.00  0.87           N  
ATOM   2970  CA  ASN A 183     126.504 104.397  76.459  1.00  0.87           C  
ATOM   2971  C   ASN A 183     125.520 105.580  76.574  1.00  0.87           C  
ATOM   2972  O   ASN A 183     125.777 106.610  77.189  1.00  0.87           O  
ATOM   2973  CB  ASN A 183     127.449 104.782  75.325  1.00  0.87           C  
ATOM   2974  CG  ASN A 183     128.691 103.947  75.261  1.00  0.87           C  
ATOM   2975  OD1 ASN A 183     129.622 104.078  76.051  1.00  0.87           O  
ATOM   2976  ND2 ASN A 183     128.716 103.038  74.239  1.00  0.87           N  
ATOM   2977  H   ASN A 183     125.534 102.959  75.186  1.00  0.87           H  
ATOM   2978  HA  ASN A 183     127.012 104.256  77.418  1.00  0.87           H  
ATOM   2979  HB2 ASN A 183     127.795 105.817  75.458  1.00  0.87           H  
ATOM   2980  HB3 ASN A 183     126.943 104.770  74.357  1.00  0.87           H  
ATOM   2981 HD21 ASN A 183     129.569 102.527  74.043  1.00  0.87           H  
ATOM   2982 HD22 ASN A 183     127.898 102.781  73.642  1.00  0.87           H  
ATOM   2983  N   GLY A 184     124.417 105.424  75.756  1.00  0.91           N  
ATOM   2984  CA  GLY A 184     123.402 106.418  75.514  1.00  0.91           C  
ATOM   2985  C   GLY A 184     123.419 106.948  74.082  1.00  0.91           C  
ATOM   2986  O   GLY A 184     122.752 107.932  73.761  1.00  0.91           O  
ATOM   2987  H   GLY A 184     124.337 104.540  75.252  1.00  0.91           H  
ATOM   2988  HA2 GLY A 184     123.555 107.260  76.192  1.00  0.91           H  
ATOM   2989  HA3 GLY A 184     122.432 105.954  75.704  1.00  0.91           H  
ATOM   2990  N   ASN A 185     124.179 106.233  73.174  1.00  0.88           N  
ATOM   2991  CA  ASN A 185     124.486 106.786  71.858  1.00  0.88           C  
ATOM   2992  C   ASN A 185     123.515 106.204  70.826  1.00  0.88           C  
ATOM   2993  O   ASN A 185     123.174 105.018  70.828  1.00  0.88           O  
ATOM   2994  CB  ASN A 185     125.898 106.425  71.405  1.00  0.88           C  
ATOM   2995  CG  ASN A 185     126.979 107.178  72.146  1.00  0.88           C  
ATOM   2996  OD1 ASN A 185     126.921 108.371  72.449  1.00  0.88           O  
ATOM   2997  ND2 ASN A 185     128.094 106.426  72.412  1.00  0.88           N  
ATOM   2998  H   ASN A 185     124.520 105.274  73.381  1.00  0.88           H  
ATOM   2999  HA  ASN A 185     124.365 107.874  71.898  1.00  0.88           H  
ATOM   3000  HB2 ASN A 185     126.023 106.686  70.348  1.00  0.88           H  
ATOM   3001  HB3 ASN A 185     126.065 105.344  71.485  1.00  0.88           H  
ATOM   3002 HD21 ASN A 185     128.909 106.857  72.834  1.00  0.88           H  
ATOM   3003 HD22 ASN A 185     128.145 105.427  72.219  1.00  0.88           H  
ATOM   3004  N   TRP A 186     123.144 107.100  69.840  1.00  0.83           N  
ATOM   3005  CA  TRP A 186     122.328 106.684  68.692  1.00  0.83           C  
ATOM   3006  C   TRP A 186     123.276 106.136  67.617  1.00  0.83           C  
ATOM   3007  O   TRP A 186     124.330 106.719  67.330  1.00  0.83           O  
ATOM   3008  CB  TRP A 186     121.502 107.851  68.149  1.00  0.83           C  
ATOM   3009  CG  TRP A 186     120.239 108.009  68.933  1.00  0.83           C  
ATOM   3010  CD1 TRP A 186     120.049 108.745  70.085  1.00  0.83           C  
ATOM   3011  CD2 TRP A 186     119.007 107.345  68.658  1.00  0.83           C  
ATOM   3012  NE1 TRP A 186     118.754 108.581  70.500  1.00  0.83           N  
ATOM   3013  CE2 TRP A 186     118.120 107.685  69.676  1.00  0.83           C  
ATOM   3014  CE3 TRP A 186     118.575 106.464  67.648  1.00  0.83           C  
ATOM   3015  CZ2 TRP A 186     116.843 107.143  69.761  1.00  0.83           C  
ATOM   3016  CZ3 TRP A 186     117.299 105.908  67.726  1.00  0.83           C  
ATOM   3017  CH2 TRP A 186     116.464 106.221  68.787  1.00  0.83           C  
ATOM   3018  H   TRP A 186     123.439 108.085  69.888  1.00  0.83           H  
ATOM   3019  HA  TRP A 186     121.676 105.867  69.016  1.00  0.83           H  
ATOM   3020  HB2 TRP A 186     121.246 107.673  67.099  1.00  0.83           H  
ATOM   3021  HB3 TRP A 186     122.075 108.786  68.167  1.00  0.83           H  
ATOM   3022  HD1 TRP A 186     120.722 109.383  70.640  1.00  0.83           H  
ATOM   3023  HE1 TRP A 186     118.312 109.037  71.296  1.00  0.83           H  
ATOM   3024  HE3 TRP A 186     119.228 106.195  66.823  1.00  0.83           H  
ATOM   3025  HZ2 TRP A 186     116.159 107.425  70.550  1.00  0.83           H  
ATOM   3026  HZ3 TRP A 186     116.964 105.221  66.955  1.00  0.83           H  
ATOM   3027  HH2 TRP A 186     115.493 105.750  68.869  1.00  0.83           H  
ATOM   3028  N   TYR A 187     122.852 104.937  67.025  1.00  0.83           N  
ATOM   3029  CA  TYR A 187     123.757 104.190  66.147  1.00  0.83           C  
ATOM   3030  C   TYR A 187     123.333 103.877  64.698  1.00  0.83           C  
ATOM   3031  O   TYR A 187     124.200 103.553  63.870  1.00  0.83           O  
ATOM   3032  CB  TYR A 187     124.358 102.945  66.850  1.00  0.83           C  
ATOM   3033  CG  TYR A 187     123.509 101.696  66.942  1.00  0.83           C  
ATOM   3034  CD1 TYR A 187     122.940 101.306  68.162  1.00  0.83           C  
ATOM   3035  CD2 TYR A 187     123.310 100.876  65.825  1.00  0.83           C  
ATOM   3036  CE1 TYR A 187     122.140 100.163  68.243  1.00  0.83           C  
ATOM   3037  CE2 TYR A 187     122.496  99.744  65.895  1.00  0.83           C  
ATOM   3038  CZ  TYR A 187     121.901  99.409  67.100  1.00  0.83           C  
ATOM   3039  OH  TYR A 187     121.040  98.347  67.113  1.00  0.83           O  
ATOM   3040  H   TYR A 187     121.913 104.549  67.216  1.00  0.83           H  
ATOM   3041  HA  TYR A 187     124.617 104.855  65.989  1.00  0.83           H  
ATOM   3042  HB2 TYR A 187     124.675 103.235  67.861  1.00  0.83           H  
ATOM   3043  HB3 TYR A 187     125.281 102.664  66.325  1.00  0.83           H  
ATOM   3044  HD1 TYR A 187     123.121 101.895  69.057  1.00  0.83           H  
ATOM   3045  HD2 TYR A 187     123.768 101.130  64.875  1.00  0.83           H  
ATOM   3046  HE1 TYR A 187     121.698  99.885  69.195  1.00  0.83           H  
ATOM   3047  HE2 TYR A 187     122.278  99.162  65.008  1.00  0.83           H  
ATOM   3048  HH  TYR A 187     120.224  98.667  67.595  1.00  0.83           H  
ATOM   3049  N   ASP A 188     121.987 103.871  64.408  1.00  0.78           N  
ATOM   3050  CA  ASP A 188     121.463 103.476  63.081  1.00  0.78           C  
ATOM   3051  C   ASP A 188     120.239 104.342  62.737  1.00  0.78           C  
ATOM   3052  O   ASP A 188     119.370 104.589  63.576  1.00  0.78           O  
ATOM   3053  CB  ASP A 188     121.085 102.003  63.082  1.00  0.78           C  
ATOM   3054  CG  ASP A 188     120.997 101.480  61.669  1.00  0.78           C  
ATOM   3055  OD1 ASP A 188     121.868 100.580  61.360  1.00  0.78           O  
ATOM   3056  OD2 ASP A 188     120.099 101.946  60.917  1.00  0.78           O1-
ATOM   3057  H   ASP A 188     121.317 104.155  65.120  1.00  0.78           H  
ATOM   3058  HA  ASP A 188     122.260 103.660  62.355  1.00  0.78           H  
ATOM   3059  HB2 ASP A 188     120.132 101.835  63.585  1.00  0.78           H  
ATOM   3060  HB3 ASP A 188     121.834 101.417  63.615  1.00  0.78           H  
ATOM   3061  N   PHE A 189     120.236 104.821  61.442  1.00  0.84           N  
ATOM   3062  CA  PHE A 189     119.178 105.679  60.908  1.00  0.84           C  
ATOM   3063  C   PHE A 189     118.525 105.050  59.660  1.00  0.84           C  
ATOM   3064  O   PHE A 189     117.833 105.708  58.876  1.00  0.84           O  
ATOM   3065  CB  PHE A 189     119.749 107.055  60.497  1.00  0.84           C  
ATOM   3066  CG  PHE A 189     120.611 107.775  61.513  1.00  0.84           C  
ATOM   3067  CD1 PHE A 189     120.373 107.694  62.893  1.00  0.84           C  
ATOM   3068  CD2 PHE A 189     121.680 108.562  61.062  1.00  0.84           C  
ATOM   3069  CE1 PHE A 189     121.234 108.308  63.801  1.00  0.84           C  
ATOM   3070  CE2 PHE A 189     122.512 109.216  61.973  1.00  0.84           C  
ATOM   3071  CZ  PHE A 189     122.302 109.070  63.342  1.00  0.84           C  
ATOM   3072  H   PHE A 189     121.037 104.591  60.799  1.00  0.84           H  
ATOM   3073  HA  PHE A 189     118.391 105.795  61.660  1.00  0.84           H  
ATOM   3074  HB2 PHE A 189     118.930 107.729  60.220  1.00  0.84           H  
ATOM   3075  HB3 PHE A 189     120.345 106.914  59.584  1.00  0.84           H  
ATOM   3076  HD1 PHE A 189     119.530 107.122  63.274  1.00  0.84           H  
ATOM   3077  HD2 PHE A 189     121.873 108.653  59.995  1.00  0.84           H  
ATOM   3078  HE1 PHE A 189     121.064 108.196  64.867  1.00  0.84           H  
ATOM   3079  HE2 PHE A 189     123.332 109.838  61.628  1.00  0.84           H  
ATOM   3080  HZ  PHE A 189     122.966 109.561  64.046  1.00  0.84           H  
ATOM   3081  N   GLY A 190     118.715 103.692  59.506  1.00  0.84           N  
ATOM   3082  CA  GLY A 190     118.374 103.009  58.277  1.00  0.84           C  
ATOM   3083  C   GLY A 190     116.926 103.031  57.797  1.00  0.84           C  
ATOM   3084  O   GLY A 190     116.652 102.691  56.643  1.00  0.84           O  
ATOM   3085  H   GLY A 190     119.202 103.127  60.240  1.00  0.84           H  
ATOM   3086  HA2 GLY A 190     118.666 101.960  58.399  1.00  0.84           H  
ATOM   3087  HA3 GLY A 190     118.991 103.448  57.485  1.00  0.84           H  
ATOM   3088  N   ASP A 191     115.986 103.344  58.744  1.00  0.83           N  
ATOM   3089  CA  ASP A 191     114.561 103.508  58.478  1.00  0.83           C  
ATOM   3090  C   ASP A 191     114.065 104.968  58.589  1.00  0.83           C  
ATOM   3091  O   ASP A 191     112.867 105.253  58.534  1.00  0.83           O  
ATOM   3092  CB  ASP A 191     113.760 102.593  59.398  1.00  0.83           C  
ATOM   3093  CG  ASP A 191     113.957 102.991  60.862  1.00  0.83           C  
ATOM   3094  OD1 ASP A 191     115.135 103.341  61.183  1.00  0.83           O  
ATOM   3095  OD2 ASP A 191     112.907 102.928  61.562  1.00  0.83           O1-
ATOM   3096  H   ASP A 191     116.231 103.464  59.742  1.00  0.83           H  
ATOM   3097  HA  ASP A 191     114.373 103.212  57.439  1.00  0.83           H  
ATOM   3098  HB2 ASP A 191     114.084 101.551  59.285  1.00  0.83           H  
ATOM   3099  HB3 ASP A 191     112.694 102.637  59.144  1.00  0.83           H  
ATOM   3100  N   PHE A 192     115.035 105.943  58.696  1.00  0.88           N  
ATOM   3101  CA  PHE A 192     114.702 107.361  58.816  1.00  0.88           C  
ATOM   3102  C   PHE A 192     114.598 107.941  57.403  1.00  0.88           C  
ATOM   3103  O   PHE A 192     115.015 107.369  56.393  1.00  0.88           O  
ATOM   3104  CB  PHE A 192     115.741 108.158  59.625  1.00  0.88           C  
ATOM   3105  CG  PHE A 192     115.846 107.884  61.111  1.00  0.88           C  
ATOM   3106  CD1 PHE A 192     115.308 106.751  61.736  1.00  0.88           C  
ATOM   3107  CD2 PHE A 192     116.562 108.797  61.904  1.00  0.88           C  
ATOM   3108  CE1 PHE A 192     115.484 106.528  63.103  1.00  0.88           C  
ATOM   3109  CE2 PHE A 192     116.738 108.574  63.270  1.00  0.88           C  
ATOM   3110  CZ  PHE A 192     116.214 107.431  63.864  1.00  0.88           C  
ATOM   3111  H   PHE A 192     116.025 105.666  58.684  1.00  0.88           H  
ATOM   3112  HA  PHE A 192     113.715 107.450  59.286  1.00  0.88           H  
ATOM   3113  HB2 PHE A 192     115.517 109.228  59.519  1.00  0.88           H  
ATOM   3114  HB3 PHE A 192     116.733 108.016  59.181  1.00  0.88           H  
ATOM   3115  HD1 PHE A 192     114.762 105.991  61.186  1.00  0.88           H  
ATOM   3116  HD2 PHE A 192     116.996 109.687  61.454  1.00  0.88           H  
ATOM   3117  HE1 PHE A 192     115.054 105.637  63.559  1.00  0.88           H  
ATOM   3118  HE2 PHE A 192     117.290 109.284  63.877  1.00  0.88           H  
ATOM   3119  HZ  PHE A 192     116.380 107.239  64.919  1.00  0.88           H  
ATOM   3120  N   ILE A 193     113.992 109.189  57.363  1.00  0.86           N  
ATOM   3121  CA  ILE A 193     113.863 109.925  56.115  1.00  0.86           C  
ATOM   3122  C   ILE A 193     114.345 111.356  56.415  1.00  0.86           C  
ATOM   3123  O   ILE A 193     113.966 112.029  57.376  1.00  0.86           O  
ATOM   3124  CB  ILE A 193     112.423 109.873  55.546  1.00  0.86           C  
ATOM   3125  CG1 ILE A 193     112.019 108.419  55.204  1.00  0.86           C  
ATOM   3126  CG2 ILE A 193     112.275 110.788  54.324  1.00  0.86           C  
ATOM   3127  CD1 ILE A 193     110.583 108.268  54.719  1.00  0.86           C  
ATOM   3128  H   ILE A 193     113.616 109.638  58.218  1.00  0.86           H  
ATOM   3129  HA  ILE A 193     114.542 109.481  55.376  1.00  0.86           H  
ATOM   3130  HB  ILE A 193     111.733 110.234  56.313  1.00  0.86           H  
ATOM   3131 HG12 ILE A 193     112.122 107.791  56.096  1.00  0.86           H  
ATOM   3132 HG13 ILE A 193     112.698 108.010  54.446  1.00  0.86           H  
ATOM   3133 HG21 ILE A 193     112.489 111.829  54.580  1.00  0.86           H  
ATOM   3134 HG22 ILE A 193     112.952 110.485  53.518  1.00  0.86           H  
ATOM   3135 HG23 ILE A 193     111.253 110.778  53.933  1.00  0.86           H  
ATOM   3136 HD11 ILE A 193     109.880 108.737  55.415  1.00  0.86           H  
ATOM   3137 HD12 ILE A 193     110.442 108.710  53.728  1.00  0.86           H  
ATOM   3138 HD13 ILE A 193     110.325 107.207  54.641  1.00  0.86           H  
ATOM   3139  N   GLN A 194     115.251 111.829  55.475  1.00  0.84           N  
ATOM   3140  CA  GLN A 194     115.747 113.191  55.562  1.00  0.84           C  
ATOM   3141  C   GLN A 194     114.696 114.175  55.023  1.00  0.84           C  
ATOM   3142  O   GLN A 194     114.069 113.985  53.983  1.00  0.84           O  
ATOM   3143  CB  GLN A 194     117.097 113.375  54.855  1.00  0.84           C  
ATOM   3144  CG  GLN A 194     117.080 113.104  53.346  1.00  0.84           C  
ATOM   3145  CD  GLN A 194     118.482 112.910  52.815  1.00  0.84           C  
ATOM   3146  OE1 GLN A 194     118.937 111.818  52.490  1.00  0.84           O  
ATOM   3147  NE2 GLN A 194     119.232 114.049  52.747  1.00  0.84           N  
ATOM   3148  H   GLN A 194     115.561 111.231  54.713  1.00  0.84           H  
ATOM   3149  HA  GLN A 194     115.898 113.407  56.625  1.00  0.84           H  
ATOM   3150  HB2 GLN A 194     117.832 112.720  55.337  1.00  0.84           H  
ATOM   3151  HB3 GLN A 194     117.452 114.401  55.022  1.00  0.84           H  
ATOM   3152  HG2 GLN A 194     116.612 113.938  52.811  1.00  0.84           H  
ATOM   3153  HG3 GLN A 194     116.513 112.201  53.098  1.00  0.84           H  
ATOM   3154 HE21 GLN A 194     120.192 113.954  52.432  1.00  0.84           H  
ATOM   3155 HE22 GLN A 194     118.882 114.967  52.995  1.00  0.84           H  
ATOM   3156  N   THR A 195     114.593 115.330  55.763  1.00  0.88           N  
ATOM   3157  CA  THR A 195     113.789 116.476  55.341  1.00  0.88           C  
ATOM   3158  C   THR A 195     114.602 117.728  55.747  1.00  0.88           C  
ATOM   3159  O   THR A 195     115.774 117.651  56.123  1.00  0.88           O  
ATOM   3160  CB  THR A 195     112.339 116.412  55.866  1.00  0.88           C  
ATOM   3161  OG1 THR A 195     112.256 115.915  57.203  1.00  0.88           O  
ATOM   3162  CG2 THR A 195     111.448 115.510  55.017  1.00  0.88           C  
ATOM   3163  H   THR A 195     115.111 115.446  56.629  1.00  0.88           H  
ATOM   3164  HA  THR A 195     113.769 116.501  54.243  1.00  0.88           H  
ATOM   3165  HB  THR A 195     111.882 117.404  55.869  1.00  0.88           H  
ATOM   3166 HG21 THR A 195     111.471 115.800  53.962  1.00  0.88           H  
ATOM   3167 HG22 THR A 195     111.737 114.459  55.109  1.00  0.88           H  
ATOM   3168 HG23 THR A 195     110.411 115.570  55.367  1.00  0.88           H  
ATOM   3169  HG1 THR A 195     112.950 116.361  57.750  1.00  0.88           H  
ATOM   3170  N   THR A 196     113.982 118.938  55.551  1.00  0.89           N  
ATOM   3171  CA  THR A 196     114.653 120.232  55.717  1.00  0.89           C  
ATOM   3172  C   THR A 196     114.720 120.657  57.197  1.00  0.89           C  
ATOM   3173  O   THR A 196     113.946 120.203  58.051  1.00  0.89           O  
ATOM   3174  CB  THR A 196     113.897 121.291  54.884  1.00  0.89           C  
ATOM   3175  OG1 THR A 196     112.484 121.006  54.928  1.00  0.89           O  
ATOM   3176  CG2 THR A 196     114.342 121.270  53.425  1.00  0.89           C  
ATOM   3177  H   THR A 196     113.014 119.013  55.257  1.00  0.89           H  
ATOM   3178  HA  THR A 196     115.686 120.123  55.366  1.00  0.89           H  
ATOM   3179  HB  THR A 196     114.029 122.299  55.290  1.00  0.89           H  
ATOM   3180 HG21 THR A 196     115.411 121.486  53.333  1.00  0.89           H  
ATOM   3181 HG22 THR A 196     114.136 120.299  52.963  1.00  0.89           H  
ATOM   3182 HG23 THR A 196     113.788 122.017  52.845  1.00  0.89           H  
ATOM   3183  HG1 THR A 196     112.063 121.663  54.335  1.00  0.89           H  
ATOM   3184  N   PRO A 197     115.661 121.620  57.531  1.00  0.92           N  
ATOM   3185  CA  PRO A 197     115.850 122.023  58.928  1.00  0.92           C  
ATOM   3186  C   PRO A 197     114.576 122.685  59.474  1.00  0.92           C  
ATOM   3187  O   PRO A 197     114.002 123.611  58.905  1.00  0.92           O  
ATOM   3188  CB  PRO A 197     117.030 122.996  58.899  1.00  0.92           C  
ATOM   3189  CG  PRO A 197     117.043 123.517  57.467  1.00  0.92           C  
ATOM   3190  CD  PRO A 197     116.607 122.306  56.660  1.00  0.92           C  
ATOM   3191  HA  PRO A 197     116.095 121.138  59.520  1.00  0.92           H  
ATOM   3192  HB2 PRO A 197     117.963 122.450  59.084  1.00  0.92           H  
ATOM   3193  HB3 PRO A 197     116.955 123.802  59.635  1.00  0.92           H  
ATOM   3194  HG2 PRO A 197     118.022 123.896  57.161  1.00  0.92           H  
ATOM   3195  HG3 PRO A 197     116.311 124.326  57.358  1.00  0.92           H  
ATOM   3196  HD2 PRO A 197     116.171 122.579  55.699  1.00  0.92           H  
ATOM   3197  HD3 PRO A 197     117.446 121.623  56.484  1.00  0.92           H  
ATOM   3198  N   GLY A 198     114.109 122.092  60.639  1.00  0.93           N  
ATOM   3199  CA  GLY A 198     112.853 122.480  61.243  1.00  0.93           C  
ATOM   3200  C   GLY A 198     111.619 121.718  60.750  1.00  0.93           C  
ATOM   3201  O   GLY A 198     110.514 121.914  61.268  1.00  0.93           O  
ATOM   3202  H   GLY A 198     114.652 121.370  61.106  1.00  0.93           H  
ATOM   3203  HA2 GLY A 198     112.680 123.547  61.073  1.00  0.93           H  
ATOM   3204  HA3 GLY A 198     112.948 122.302  62.320  1.00  0.93           H  
ATOM   3205  N   SER A 199     111.798 120.845  59.698  1.00  0.92           N  
ATOM   3206  CA  SER A 199     110.665 120.137  59.097  1.00  0.92           C  
ATOM   3207  C   SER A 199     110.324 118.881  59.896  1.00  0.92           C  
ATOM   3208  O   SER A 199     109.347 118.864  60.653  1.00  0.92           O  
ATOM   3209  CB  SER A 199     110.873 119.805  57.624  1.00  0.92           C  
ATOM   3210  OG  SER A 199     110.894 121.012  56.876  1.00  0.92           O  
ATOM   3211  H   SER A 199     112.732 120.705  59.295  1.00  0.92           H  
ATOM   3212  HA  SER A 199     109.796 120.804  59.168  1.00  0.92           H  
ATOM   3213  HB2 SER A 199     110.052 119.189  57.241  1.00  0.92           H  
ATOM   3214  HB3 SER A 199     111.801 119.255  57.457  1.00  0.92           H  
ATOM   3215  HG  SER A 199     111.544 120.892  56.143  1.00  0.92           H  
ATOM   3216  N   GLY A 200     111.216 117.833  59.804  1.00  0.87           N  
ATOM   3217  CA  GLY A 200     110.931 116.518  60.356  1.00  0.87           C  
ATOM   3218  C   GLY A 200     111.045 116.452  61.875  1.00  0.87           C  
ATOM   3219  O   GLY A 200     111.481 117.382  62.554  1.00  0.87           O  
ATOM   3220  H   GLY A 200     112.117 117.955  59.343  1.00  0.87           H  
ATOM   3221  HA2 GLY A 200     111.648 115.818  59.924  1.00  0.87           H  
ATOM   3222  HA3 GLY A 200     109.916 116.232  60.060  1.00  0.87           H  
ATOM   3223  N   VAL A 201     110.566 115.284  62.429  1.00  0.86           N  
ATOM   3224  CA  VAL A 201     110.456 115.067  63.868  1.00  0.86           C  
ATOM   3225  C   VAL A 201     110.864 113.618  64.220  1.00  0.86           C  
ATOM   3226  O   VAL A 201     110.669 112.681  63.437  1.00  0.86           O  
ATOM   3227  CB  VAL A 201     109.021 115.334  64.399  1.00  0.86           C  
ATOM   3228  CG1 VAL A 201     108.663 116.820  64.357  1.00  0.86           C  
ATOM   3229  CG2 VAL A 201     107.943 114.526  63.665  1.00  0.86           C  
ATOM   3230  H   VAL A 201     110.276 114.519  61.833  1.00  0.86           H  
ATOM   3231  HA  VAL A 201     111.154 115.758  64.349  1.00  0.86           H  
ATOM   3232  HB  VAL A 201     108.983 115.028  65.453  1.00  0.86           H  
ATOM   3233 HG11 VAL A 201     109.410 117.415  64.890  1.00  0.86           H  
ATOM   3234 HG12 VAL A 201     108.591 117.189  63.329  1.00  0.86           H  
ATOM   3235 HG13 VAL A 201     107.696 116.997  64.839  1.00  0.86           H  
ATOM   3236 HG21 VAL A 201     107.892 114.789  62.603  1.00  0.86           H  
ATOM   3237 HG22 VAL A 201     108.125 113.450  63.744  1.00  0.86           H  
ATOM   3238 HG23 VAL A 201     106.956 114.720  64.101  1.00  0.86           H  
ATOM   3239  N   PRO A 202     111.363 113.428  65.495  1.00  0.90           N  
ATOM   3240  CA  PRO A 202     111.469 112.101  66.086  1.00  0.90           C  
ATOM   3241  C   PRO A 202     110.073 111.696  66.581  1.00  0.90           C  
ATOM   3242  O   PRO A 202     109.408 112.386  67.356  1.00  0.90           O  
ATOM   3243  CB  PRO A 202     112.429 112.301  67.254  1.00  0.90           C  
ATOM   3244  CG  PRO A 202     112.201 113.742  67.692  1.00  0.90           C  
ATOM   3245  CD  PRO A 202     111.865 114.460  66.398  1.00  0.90           C  
ATOM   3246  HA  PRO A 202     111.851 111.381  65.358  1.00  0.90           H  
ATOM   3247  HB2 PRO A 202     113.462 112.192  66.909  1.00  0.90           H  
ATOM   3248  HB3 PRO A 202     112.265 111.604  68.076  1.00  0.90           H  
ATOM   3249  HG2 PRO A 202     113.072 114.175  68.190  1.00  0.90           H  
ATOM   3250  HG3 PRO A 202     111.357 113.798  68.389  1.00  0.90           H  
ATOM   3251  HD2 PRO A 202     111.124 115.249  66.552  1.00  0.90           H  
ATOM   3252  HD3 PRO A 202     112.759 114.898  65.940  1.00  0.90           H  
ATOM   3253  N   VAL A 203     109.613 110.489  66.078  1.00  0.87           N  
ATOM   3254  CA  VAL A 203     108.394 109.873  66.629  1.00  0.87           C  
ATOM   3255  C   VAL A 203     108.873 108.873  67.716  1.00  0.87           C  
ATOM   3256  O   VAL A 203     109.741 108.033  67.480  1.00  0.87           O  
ATOM   3257  CB  VAL A 203     107.540 109.182  65.549  1.00  0.87           C  
ATOM   3258  CG1 VAL A 203     106.263 108.581  66.147  1.00  0.87           C  
ATOM   3259  CG2 VAL A 203     107.164 110.157  64.427  1.00  0.87           C  
ATOM   3260  H   VAL A 203     110.129 110.003  65.321  1.00  0.87           H  
ATOM   3261  HA  VAL A 203     107.794 110.654  67.112  1.00  0.87           H  
ATOM   3262  HB  VAL A 203     108.107 108.362  65.101  1.00  0.87           H  
ATOM   3263 HG11 VAL A 203     106.494 107.803  66.882  1.00  0.87           H  
ATOM   3264 HG12 VAL A 203     105.657 109.348  66.643  1.00  0.87           H  
ATOM   3265 HG13 VAL A 203     105.649 108.118  65.367  1.00  0.87           H  
ATOM   3266 HG21 VAL A 203     106.612 111.018  64.820  1.00  0.87           H  
ATOM   3267 HG22 VAL A 203     108.052 110.530  63.908  1.00  0.87           H  
ATOM   3268 HG23 VAL A 203     106.534 109.663  63.680  1.00  0.87           H  
ATOM   3269  N   VAL A 204     108.283 109.052  68.969  1.00  0.87           N  
ATOM   3270  CA  VAL A 204     108.869 108.530  70.214  1.00  0.87           C  
ATOM   3271  C   VAL A 204     107.935 107.886  71.271  1.00  0.87           C  
ATOM   3272  O   VAL A 204     108.338 107.672  72.424  1.00  0.87           O  
ATOM   3273  CB  VAL A 204     109.639 109.673  70.952  1.00  0.87           C  
ATOM   3274  CG1 VAL A 204     110.745 110.282  70.105  1.00  0.87           C  
ATOM   3275  CG2 VAL A 204     108.712 110.798  71.433  1.00  0.87           C  
ATOM   3276  H   VAL A 204     107.455 109.638  69.050  1.00  0.87           H  
ATOM   3277  HA  VAL A 204     109.585 107.746  69.939  1.00  0.87           H  
ATOM   3278  HB  VAL A 204     110.125 109.244  71.837  1.00  0.87           H  
ATOM   3279 HG11 VAL A 204     111.343 109.497  69.651  1.00  0.87           H  
ATOM   3280 HG12 VAL A 204     110.341 110.911  69.310  1.00  0.87           H  
ATOM   3281 HG13 VAL A 204     111.405 110.907  70.716  1.00  0.87           H  
ATOM   3282 HG21 VAL A 204     108.215 111.301  70.597  1.00  0.87           H  
ATOM   3283 HG22 VAL A 204     107.939 110.428  72.114  1.00  0.87           H  
ATOM   3284 HG23 VAL A 204     109.291 111.552  71.976  1.00  0.87           H  
ATOM   3285  N   ASP A 205     106.666 107.514  70.878  1.00  0.85           N  
ATOM   3286  CA  ASP A 205     105.672 107.146  71.912  1.00  0.85           C  
ATOM   3287  C   ASP A 205     106.160 105.880  72.636  1.00  0.85           C  
ATOM   3288  O   ASP A 205     106.210 105.808  73.865  1.00  0.85           O  
ATOM   3289  CB  ASP A 205     104.300 106.915  71.308  1.00  0.85           C  
ATOM   3290  CG  ASP A 205     103.117 107.452  72.096  1.00  0.85           C  
ATOM   3291  OD1 ASP A 205     103.172 107.648  73.349  1.00  0.85           O  
ATOM   3292  OD2 ASP A 205     102.100 107.715  71.367  1.00  0.85           O1-
ATOM   3293  H   ASP A 205     106.403 107.533  69.897  1.00  0.85           H  
ATOM   3294  HA  ASP A 205     105.662 107.967  72.636  1.00  0.85           H  
ATOM   3295  HB2 ASP A 205     104.105 105.848  71.146  1.00  0.85           H  
ATOM   3296  HB3 ASP A 205     104.249 107.389  70.318  1.00  0.85           H  
ATOM   3297  N   SER A 206     106.548 104.843  71.807  1.00  0.87           N  
ATOM   3298  CA  SER A 206     106.985 103.561  72.357  1.00  0.87           C  
ATOM   3299  C   SER A 206     108.272 103.806  73.152  1.00  0.87           C  
ATOM   3300  O   SER A 206     108.401 103.428  74.317  1.00  0.87           O  
ATOM   3301  CB  SER A 206     107.200 102.535  71.245  1.00  0.87           C  
ATOM   3302  OG  SER A 206     108.073 103.063  70.241  1.00  0.87           O  
ATOM   3303  H   SER A 206     106.552 104.963  70.797  1.00  0.87           H  
ATOM   3304  HA  SER A 206     106.222 103.210  73.060  1.00  0.87           H  
ATOM   3305  HB2 SER A 206     106.255 102.296  70.751  1.00  0.87           H  
ATOM   3306  HB3 SER A 206     107.616 101.610  71.654  1.00  0.87           H  
ATOM   3307  HG  SER A 206     108.828 102.392  70.156  1.00  0.87           H  
ATOM   3308  N   TYR A 207     109.230 104.510  72.449  1.00  0.85           N  
ATOM   3309  CA  TYR A 207     110.575 104.788  72.936  1.00  0.85           C  
ATOM   3310  C   TYR A 207     110.552 105.337  74.362  1.00  0.85           C  
ATOM   3311  O   TYR A 207     111.384 104.971  75.193  1.00  0.85           O  
ATOM   3312  CB  TYR A 207     111.290 105.771  71.994  1.00  0.85           C  
ATOM   3313  CG  TYR A 207     112.673 106.194  72.431  1.00  0.85           C  
ATOM   3314  CD1 TYR A 207     112.850 107.352  73.201  1.00  0.85           C  
ATOM   3315  CD2 TYR A 207     113.796 105.433  72.092  1.00  0.85           C  
ATOM   3316  CE1 TYR A 207     114.123 107.736  73.618  1.00  0.85           C  
ATOM   3317  CE2 TYR A 207     115.075 105.812  72.510  1.00  0.85           C  
ATOM   3318  CZ  TYR A 207     115.226 106.966  73.265  1.00  0.85           C  
ATOM   3319  OH  TYR A 207     116.457 107.421  73.640  1.00  0.85           O  
ATOM   3320  H   TYR A 207     108.974 104.754  71.492  1.00  0.85           H  
ATOM   3321  HA  TYR A 207     111.096 103.826  72.961  1.00  0.85           H  
ATOM   3322  HB2 TYR A 207     110.685 106.675  71.860  1.00  0.85           H  
ATOM   3323  HB3 TYR A 207     111.356 105.329  70.992  1.00  0.85           H  
ATOM   3324  HD1 TYR A 207     111.998 107.961  73.494  1.00  0.85           H  
ATOM   3325  HD2 TYR A 207     113.686 104.540  71.488  1.00  0.85           H  
ATOM   3326  HE1 TYR A 207     114.248 108.635  74.216  1.00  0.85           H  
ATOM   3327  HE2 TYR A 207     115.937 105.218  72.218  1.00  0.85           H  
ATOM   3328  HH  TYR A 207     117.184 106.810  73.336  1.00  0.85           H  
ATOM   3329  N   TYR A 208     109.639 106.340  74.617  1.00  0.86           N  
ATOM   3330  CA  TYR A 208     109.512 106.917  75.948  1.00  0.86           C  
ATOM   3331  C   TYR A 208     108.582 106.051  76.826  1.00  0.86           C  
ATOM   3332  O   TYR A 208     108.880 105.838  78.006  1.00  0.86           O  
ATOM   3333  CB  TYR A 208     109.040 108.378  75.905  1.00  0.86           C  
ATOM   3334  CG  TYR A 208     110.140 109.424  76.013  1.00  0.86           C  
ATOM   3335  CD1 TYR A 208     110.927 109.540  77.168  1.00  0.86           C  
ATOM   3336  CD2 TYR A 208     110.344 110.351  74.980  1.00  0.86           C  
ATOM   3337  CE1 TYR A 208     111.871 110.572  77.302  1.00  0.86           C  
ATOM   3338  CE2 TYR A 208     111.297 111.372  75.103  1.00  0.86           C  
ATOM   3339  CZ  TYR A 208     112.044 111.490  76.273  1.00  0.86           C  
ATOM   3340  OH  TYR A 208     112.945 112.516  76.361  1.00  0.86           O  
ATOM   3341  H   TYR A 208     109.045 106.670  73.847  1.00  0.86           H  
ATOM   3342  HA  TYR A 208     110.498 106.857  76.426  1.00  0.86           H  
ATOM   3343  HB2 TYR A 208     108.335 108.572  76.718  1.00  0.86           H  
ATOM   3344  HB3 TYR A 208     108.478 108.553  74.981  1.00  0.86           H  
ATOM   3345  HD1 TYR A 208     110.805 108.835  77.988  1.00  0.86           H  
ATOM   3346  HD2 TYR A 208     109.745 110.291  74.074  1.00  0.86           H  
ATOM   3347  HE1 TYR A 208     112.455 110.641  78.215  1.00  0.86           H  
ATOM   3348  HE2 TYR A 208     111.447 112.079  74.291  1.00  0.86           H  
ATOM   3349  HH  TYR A 208     113.064 112.822  77.292  1.00  0.86           H  
ATOM   3350  N   SER A 209     107.386 105.587  76.306  1.00  0.89           N  
ATOM   3351  CA  SER A 209     106.395 104.919  77.173  1.00  0.89           C  
ATOM   3352  C   SER A 209     106.984 103.658  77.808  1.00  0.89           C  
ATOM   3353  O   SER A 209     106.654 103.298  78.938  1.00  0.89           O  
ATOM   3354  CB  SER A 209     105.106 104.511  76.438  1.00  0.89           C  
ATOM   3355  OG  SER A 209     104.005 104.221  77.316  1.00  0.89           O  
ATOM   3356  H   SER A 209     107.157 105.729  75.312  1.00  0.89           H  
ATOM   3357  HA  SER A 209     106.166 105.610  77.991  1.00  0.89           H  
ATOM   3358  HB2 SER A 209     105.275 103.652  75.783  1.00  0.89           H  
ATOM   3359  HB3 SER A 209     104.764 105.342  75.815  1.00  0.89           H  
ATOM   3360  HG  SER A 209     104.092 103.285  77.714  1.00  0.89           H  
ATOM   3361  N   LEU A 210     107.823 102.925  76.992  1.00  0.89           N  
ATOM   3362  CA  LEU A 210     108.384 101.652  77.434  1.00  0.89           C  
ATOM   3363  C   LEU A 210     109.452 101.859  78.521  1.00  0.89           C  
ATOM   3364  O   LEU A 210     109.799 100.952  79.277  1.00  0.89           O  
ATOM   3365  CB  LEU A 210     109.005 100.894  76.255  1.00  0.89           C  
ATOM   3366  CG  LEU A 210     107.976 100.324  75.258  1.00  0.89           C  
ATOM   3367  CD1 LEU A 210     108.684  99.930  73.962  1.00  0.89           C  
ATOM   3368  CD2 LEU A 210     107.247  99.113  75.841  1.00  0.89           C  
ATOM   3369  H   LEU A 210     108.032 103.282  76.042  1.00  0.89           H  
ATOM   3370  HA  LEU A 210     107.577 101.075  77.900  1.00  0.89           H  
ATOM   3371  HB2 LEU A 210     109.632 100.074  76.625  1.00  0.89           H  
ATOM   3372  HB3 LEU A 210     109.683 101.573  75.725  1.00  0.89           H  
ATOM   3373  HG  LEU A 210     107.229 101.087  75.011  1.00  0.89           H  
ATOM   3374 HD11 LEU A 210     109.137 100.804  73.483  1.00  0.89           H  
ATOM   3375 HD12 LEU A 210     109.484  99.214  74.159  1.00  0.89           H  
ATOM   3376 HD13 LEU A 210     107.984  99.483  73.248  1.00  0.89           H  
ATOM   3377 HD21 LEU A 210     107.951  98.359  76.205  1.00  0.89           H  
ATOM   3378 HD22 LEU A 210     106.609  99.410  76.676  1.00  0.89           H  
ATOM   3379 HD23 LEU A 210     106.606  98.640  75.089  1.00  0.89           H  
ATOM   3380  N   LEU A 211     110.095 103.077  78.478  1.00  0.87           N  
ATOM   3381  CA  LEU A 211     111.274 103.399  79.278  1.00  0.87           C  
ATOM   3382  C   LEU A 211     110.895 104.037  80.631  1.00  0.87           C  
ATOM   3383  O   LEU A 211     111.657 104.008  81.599  1.00  0.87           O  
ATOM   3384  CB  LEU A 211     112.178 104.331  78.452  1.00  0.87           C  
ATOM   3385  CG  LEU A 211     113.567 104.630  79.042  1.00  0.87           C  
ATOM   3386  CD1 LEU A 211     114.424 103.379  79.211  1.00  0.87           C  
ATOM   3387  CD2 LEU A 211     114.300 105.644  78.158  1.00  0.87           C  
ATOM   3388  H   LEU A 211     109.715 103.786  77.852  1.00  0.87           H  
ATOM   3389  HA  LEU A 211     111.786 102.457  79.497  1.00  0.87           H  
ATOM   3390  HB2 LEU A 211     111.654 105.283  78.293  1.00  0.87           H  
ATOM   3391  HB3 LEU A 211     112.315 103.888  77.456  1.00  0.87           H  
ATOM   3392  HG  LEU A 211     113.440 105.087  80.026  1.00  0.87           H  
ATOM   3393 HD11 LEU A 211     113.971 102.678  79.916  1.00  0.87           H  
ATOM   3394 HD12 LEU A 211     114.569 102.864  78.256  1.00  0.87           H  
ATOM   3395 HD13 LEU A 211     115.411 103.639  79.609  1.00  0.87           H  
ATOM   3396 HD21 LEU A 211     114.465 105.249  77.150  1.00  0.87           H  
ATOM   3397 HD22 LEU A 211     113.723 106.571  78.069  1.00  0.87           H  
ATOM   3398 HD23 LEU A 211     115.275 105.900  78.585  1.00  0.87           H  
ATOM   3399  N   MET A 212     109.705 104.729  80.671  1.00  0.87           N  
ATOM   3400  CA  MET A 212     109.315 105.601  81.791  1.00  0.87           C  
ATOM   3401  C   MET A 212     109.274 104.945  83.199  1.00  0.87           C  
ATOM   3402  O   MET A 212     109.753 105.536  84.181  1.00  0.87           O  
ATOM   3403  CB  MET A 212     107.969 106.276  81.475  1.00  0.87           C  
ATOM   3404  CG  MET A 212     108.167 107.595  80.728  1.00  0.87           C  
ATOM   3405  SD  MET A 212     106.594 108.113  79.965  1.00  0.87           S  
ATOM   3406  CE  MET A 212     107.140 109.680  79.264  1.00  0.87           C  
ATOM   3407  H   MET A 212     109.102 104.676  79.847  1.00  0.87           H  
ATOM   3408  HA  MET A 212     110.104 106.360  81.857  1.00  0.87           H  
ATOM   3409  HB2 MET A 212     107.410 106.468  82.397  1.00  0.87           H  
ATOM   3410  HB3 MET A 212     107.348 105.600  80.874  1.00  0.87           H  
ATOM   3411  HG2 MET A 212     108.917 107.493  79.939  1.00  0.87           H  
ATOM   3412  HG3 MET A 212     108.507 108.369  81.424  1.00  0.87           H  
ATOM   3413  HE1 MET A 212     107.366 110.378  80.070  1.00  0.87           H  
ATOM   3414  HE2 MET A 212     108.028 109.544  78.648  1.00  0.87           H  
ATOM   3415  HE3 MET A 212     106.343 110.095  78.646  1.00  0.87           H  
ATOM   3416  N   PRO A 213     108.655 103.722  83.366  1.00  0.91           N  
ATOM   3417  CA  PRO A 213     108.718 103.029  84.664  1.00  0.91           C  
ATOM   3418  C   PRO A 213     110.168 102.673  85.020  1.00  0.91           C  
ATOM   3419  O   PRO A 213     110.575 102.599  86.180  1.00  0.91           O  
ATOM   3420  CB  PRO A 213     107.899 101.754  84.464  1.00  0.91           C  
ATOM   3421  CG  PRO A 213     107.003 102.075  83.279  1.00  0.91           C  
ATOM   3422  CD  PRO A 213     107.863 102.973  82.405  1.00  0.91           C  
ATOM   3423  HA  PRO A 213     108.301 103.688  85.433  1.00  0.91           H  
ATOM   3424  HB2 PRO A 213     107.325 101.491  85.358  1.00  0.91           H  
ATOM   3425  HB3 PRO A 213     108.532 100.893  84.225  1.00  0.91           H  
ATOM   3426  HG2 PRO A 213     106.134 102.633  83.637  1.00  0.91           H  
ATOM   3427  HG3 PRO A 213     106.653 101.181  82.757  1.00  0.91           H  
ATOM   3428  HD2 PRO A 213     108.545 102.381  81.786  1.00  0.91           H  
ATOM   3429  HD3 PRO A 213     107.263 103.621  81.768  1.00  0.91           H  
ATOM   3430  N   ILE A 214     110.972 102.370  83.938  1.00  0.88           N  
ATOM   3431  CA  ILE A 214     112.346 101.883  84.084  1.00  0.88           C  
ATOM   3432  C   ILE A 214     113.215 103.069  84.531  1.00  0.88           C  
ATOM   3433  O   ILE A 214     114.151 102.913  85.325  1.00  0.88           O  
ATOM   3434  CB  ILE A 214     112.856 101.175  82.805  1.00  0.88           C  
ATOM   3435  CG1 ILE A 214     112.400  99.698  82.744  1.00  0.88           C  
ATOM   3436  CG2 ILE A 214     114.388 101.208  82.683  1.00  0.88           C  
ATOM   3437  CD1 ILE A 214     110.896  99.489  82.688  1.00  0.88           C  
ATOM   3438  H   ILE A 214     110.600 102.504  82.998  1.00  0.88           H  
ATOM   3439  HA  ILE A 214     112.349 101.176  84.923  1.00  0.88           H  
ATOM   3440  HB  ILE A 214     112.457 101.677  81.918  1.00  0.88           H  
ATOM   3441 HG12 ILE A 214     112.797  99.154  83.608  1.00  0.88           H  
ATOM   3442 HG13 ILE A 214     112.834  99.231  81.854  1.00  0.88           H  
ATOM   3443 HG21 ILE A 214     114.752 102.231  82.542  1.00  0.88           H  
ATOM   3444 HG22 ILE A 214     114.867 100.791  83.574  1.00  0.88           H  
ATOM   3445 HG23 ILE A 214     114.727 100.629  81.818  1.00  0.88           H  
ATOM   3446 HD11 ILE A 214     110.433  99.709  83.652  1.00  0.88           H  
ATOM   3447 HD12 ILE A 214     110.434 100.113  81.918  1.00  0.88           H  
ATOM   3448 HD13 ILE A 214     110.673  98.442  82.455  1.00  0.88           H  
ATOM   3449  N   LEU A 215     112.919 104.296  83.964  1.00  0.89           N  
ATOM   3450  CA  LEU A 215     113.588 105.497  84.450  1.00  0.89           C  
ATOM   3451  C   LEU A 215     113.415 105.601  85.979  1.00  0.89           C  
ATOM   3452  O   LEU A 215     114.296 106.068  86.698  1.00  0.89           O  
ATOM   3453  CB  LEU A 215     113.022 106.798  83.860  1.00  0.89           C  
ATOM   3454  CG  LEU A 215     113.167 106.971  82.343  1.00  0.89           C  
ATOM   3455  CD1 LEU A 215     112.537 108.294  81.911  1.00  0.89           C  
ATOM   3456  CD2 LEU A 215     114.618 106.878  81.888  1.00  0.89           C  
ATOM   3457  H   LEU A 215     112.274 104.322  83.161  1.00  0.89           H  
ATOM   3458  HA  LEU A 215     114.657 105.383  84.244  1.00  0.89           H  
ATOM   3459  HB2 LEU A 215     113.512 107.647  84.358  1.00  0.89           H  
ATOM   3460  HB3 LEU A 215     111.959 106.883  84.119  1.00  0.89           H  
ATOM   3461  HG  LEU A 215     112.606 106.184  81.841  1.00  0.89           H  
ATOM   3462 HD11 LEU A 215     111.477 108.321  82.185  1.00  0.89           H  
ATOM   3463 HD12 LEU A 215     113.026 109.147  82.389  1.00  0.89           H  
ATOM   3464 HD13 LEU A 215     112.598 108.421  80.825  1.00  0.89           H  
ATOM   3465 HD21 LEU A 215     115.274 107.505  82.499  1.00  0.89           H  
ATOM   3466 HD22 LEU A 215     114.970 105.845  81.961  1.00  0.89           H  
ATOM   3467 HD23 LEU A 215     114.728 107.181  80.843  1.00  0.89           H  
ATOM   3468  N   THR A 216     112.162 105.250  86.437  1.00  0.88           N  
ATOM   3469  CA  THR A 216     111.723 105.456  87.820  1.00  0.88           C  
ATOM   3470  C   THR A 216     112.264 104.339  88.739  1.00  0.88           C  
ATOM   3471  O   THR A 216     112.650 104.566  89.892  1.00  0.88           O  
ATOM   3472  CB  THR A 216     110.188 105.553  87.868  1.00  0.88           C  
ATOM   3473  OG1 THR A 216     109.741 106.580  86.973  1.00  0.88           O  
ATOM   3474  CG2 THR A 216     109.677 105.919  89.258  1.00  0.88           C  
ATOM   3475  H   THR A 216     111.515 104.838  85.766  1.00  0.88           H  
ATOM   3476  HA  THR A 216     112.171 106.401  88.151  1.00  0.88           H  
ATOM   3477  HB  THR A 216     109.715 104.617  87.557  1.00  0.88           H  
ATOM   3478 HG21 THR A 216     109.859 105.118  89.980  1.00  0.88           H  
ATOM   3479 HG22 THR A 216     110.154 106.834  89.626  1.00  0.88           H  
ATOM   3480 HG23 THR A 216     108.601 106.121  89.232  1.00  0.88           H  
ATOM   3481  HG1 THR A 216     109.891 106.282  86.049  1.00  0.88           H  
ATOM   3482  N   LEU A 217     112.213 103.056  88.222  1.00  0.87           N  
ATOM   3483  CA  LEU A 217     112.717 101.899  88.965  1.00  0.87           C  
ATOM   3484  C   LEU A 217     114.245 101.982  89.098  1.00  0.87           C  
ATOM   3485  O   LEU A 217     114.819 101.589  90.115  1.00  0.87           O  
ATOM   3486  CB  LEU A 217     112.351 100.572  88.287  1.00  0.87           C  
ATOM   3487  CG  LEU A 217     110.860 100.196  88.385  1.00  0.87           C  
ATOM   3488  CD1 LEU A 217     110.559  99.037  87.432  1.00  0.87           C  
ATOM   3489  CD2 LEU A 217     110.450  99.816  89.808  1.00  0.87           C  
ATOM   3490  H   LEU A 217     111.759 102.902  87.307  1.00  0.87           H  
ATOM   3491  HA  LEU A 217     112.310 101.957  89.981  1.00  0.87           H  
ATOM   3492  HB2 LEU A 217     112.949  99.760  88.722  1.00  0.87           H  
ATOM   3493  HB3 LEU A 217     112.644 100.624  87.230  1.00  0.87           H  
ATOM   3494  HG  LEU A 217     110.242 101.047  88.080  1.00  0.87           H  
ATOM   3495 HD11 LEU A 217     110.815  99.302  86.401  1.00  0.87           H  
ATOM   3496 HD12 LEU A 217     111.123  98.139  87.704  1.00  0.87           H  
ATOM   3497 HD13 LEU A 217     109.494  98.788  87.452  1.00  0.87           H  
ATOM   3498 HD21 LEU A 217     111.068  99.000  90.195  1.00  0.87           H  
ATOM   3499 HD22 LEU A 217     110.543 100.665  90.491  1.00  0.87           H  
ATOM   3500 HD23 LEU A 217     109.406  99.489  89.835  1.00  0.87           H  
ATOM   3501  N   THR A 218     114.923 102.437  87.976  1.00  0.88           N  
ATOM   3502  CA  THR A 218     116.382 102.582  88.007  1.00  0.88           C  
ATOM   3503  C   THR A 218     116.799 103.947  88.585  1.00  0.88           C  
ATOM   3504  O   THR A 218     117.975 104.300  88.655  1.00  0.88           O  
ATOM   3505  CB  THR A 218     117.072 102.332  86.655  1.00  0.88           C  
ATOM   3506  OG1 THR A 218     116.599 103.225  85.646  1.00  0.88           O  
ATOM   3507  CG2 THR A 218     116.894 100.898  86.170  1.00  0.88           C  
ATOM   3508  H   THR A 218     114.401 102.689  87.127  1.00  0.88           H  
ATOM   3509  HA  THR A 218     116.772 101.846  88.723  1.00  0.88           H  
ATOM   3510  HB  THR A 218     118.147 102.525  86.752  1.00  0.88           H  
ATOM   3511 HG21 THR A 218     117.306 100.182  86.887  1.00  0.88           H  
ATOM   3512 HG22 THR A 218     115.837 100.661  86.007  1.00  0.88           H  
ATOM   3513 HG23 THR A 218     117.398 100.756  85.208  1.00  0.88           H  
ATOM   3514  HG1 THR A 218     115.653 103.007  85.458  1.00  0.88           H  
ATOM   3515  N   ARG A 219     115.770 104.721  89.083  1.00  0.79           N  
ATOM   3516  CA  ARG A 219     115.985 105.924  89.862  1.00  0.79           C  
ATOM   3517  C   ARG A 219     116.651 107.023  89.044  1.00  0.79           C  
ATOM   3518  O   ARG A 219     117.206 107.991  89.568  1.00  0.79           O  
ATOM   3519  CB  ARG A 219     116.793 105.630  91.134  1.00  0.79           C  
ATOM   3520  CG  ARG A 219     116.350 106.498  92.313  1.00  0.79           C  
ATOM   3521  CD  ARG A 219     115.707 105.663  93.411  1.00  0.79           C  
ATOM   3522  NE  ARG A 219     114.525 104.927  92.947  1.00  0.79           N  
ATOM   3523  CZ  ARG A 219     113.716 104.250  93.803  1.00  0.79           C  
ATOM   3524  NH1 ARG A 219     112.591 103.669  93.317  1.00  0.79           N  
ATOM   3525  NH2 ARG A 219     113.985 104.169  95.134  1.00  0.79           N1+
ATOM   3526  H   ARG A 219     114.819 104.414  88.912  1.00  0.79           H  
ATOM   3527  HA  ARG A 219     114.979 106.281  90.111  1.00  0.79           H  
ATOM   3528  HB2 ARG A 219     117.860 105.809  90.949  1.00  0.79           H  
ATOM   3529  HB3 ARG A 219     116.712 104.568  91.399  1.00  0.79           H  
ATOM   3530  HG2 ARG A 219     115.658 107.287  91.996  1.00  0.79           H  
ATOM   3531  HG3 ARG A 219     117.228 107.002  92.735  1.00  0.79           H  
ATOM   3532  HD2 ARG A 219     115.401 106.333  94.222  1.00  0.79           H  
ATOM   3533  HD3 ARG A 219     116.432 104.936  93.795  1.00  0.79           H  
ATOM   3534  HE  ARG A 219     114.238 104.938  91.968  1.00  0.79           H  
ATOM   3535 HH11 ARG A 219     111.943 103.173  93.921  1.00  0.79           H  
ATOM   3536 HH12 ARG A 219     112.367 103.704  92.322  1.00  0.79           H  
ATOM   3537 HH21 ARG A 219     114.872 104.488  95.507  1.00  0.79           H  
ATOM   3538 HH22 ARG A 219     113.314 103.766  95.778  1.00  0.79           H  
ATOM   3539  N   ALA A 220     116.464 106.952  87.686  1.00  0.89           N  
ATOM   3540  CA  ALA A 220     117.314 107.618  86.709  1.00  0.89           C  
ATOM   3541  C   ALA A 220     116.914 109.074  86.491  1.00  0.89           C  
ATOM   3542  O   ALA A 220     116.931 109.605  85.383  1.00  0.89           O  
ATOM   3543  CB  ALA A 220     117.301 106.851  85.396  1.00  0.89           C  
ATOM   3544  H   ALA A 220     115.671 106.393  87.332  1.00  0.89           H  
ATOM   3545  HA  ALA A 220     118.333 107.629  87.113  1.00  0.89           H  
ATOM   3546  HB1 ALA A 220     117.542 105.797  85.557  1.00  0.89           H  
ATOM   3547  HB2 ALA A 220     116.318 106.902  84.918  1.00  0.89           H  
ATOM   3548  HB3 ALA A 220     118.025 107.266  84.691  1.00  0.89           H  
ATOM   3549  N   LEU A 221     116.702 109.771  87.665  1.00  0.87           N  
ATOM   3550  CA  LEU A 221     116.381 111.188  87.686  1.00  0.87           C  
ATOM   3551  C   LEU A 221     116.941 111.874  88.945  1.00  0.87           C  
ATOM   3552  O   LEU A 221     116.637 113.026  89.257  1.00  0.87           O  
ATOM   3553  CB  LEU A 221     114.857 111.402  87.615  1.00  0.87           C  
ATOM   3554  CG  LEU A 221     114.474 112.553  86.664  1.00  0.87           C  
ATOM   3555  CD1 LEU A 221     114.428 112.060  85.215  1.00  0.87           C  
ATOM   3556  CD2 LEU A 221     113.122 113.147  87.048  1.00  0.87           C  
ATOM   3557  H   LEU A 221     116.766 109.242  88.543  1.00  0.87           H  
ATOM   3558  HA  LEU A 221     116.887 111.652  86.831  1.00  0.87           H  
ATOM   3559  HB2 LEU A 221     114.468 111.607  88.621  1.00  0.87           H  
ATOM   3560  HB3 LEU A 221     114.353 110.484  87.287  1.00  0.87           H  
ATOM   3561  HG  LEU A 221     115.215 113.358  86.743  1.00  0.87           H  
ATOM   3562 HD11 LEU A 221     115.426 111.792  84.858  1.00  0.87           H  
ATOM   3563 HD12 LEU A 221     113.783 111.181  85.112  1.00  0.87           H  
ATOM   3564 HD13 LEU A 221     114.030 112.832  84.550  1.00  0.87           H  
ATOM   3565 HD21 LEU A 221     112.326 112.407  86.948  1.00  0.87           H  
ATOM   3566 HD22 LEU A 221     113.129 113.508  88.083  1.00  0.87           H  
ATOM   3567 HD23 LEU A 221     112.879 113.998  86.403  1.00  0.87           H  
ATOM   3568  N   THR A 222     117.911 111.162  89.628  1.00  0.86           N  
ATOM   3569  CA  THR A 222     118.341 111.563  90.970  1.00  0.86           C  
ATOM   3570  C   THR A 222     119.419 112.662  91.038  1.00  0.86           C  
ATOM   3571  O   THR A 222     119.981 112.895  92.112  1.00  0.86           O  
ATOM   3572  CB  THR A 222     118.799 110.355  91.830  1.00  0.86           C  
ATOM   3573  OG1 THR A 222     119.093 110.767  93.175  1.00  0.86           O  
ATOM   3574  CG2 THR A 222     120.028 109.633  91.283  1.00  0.86           C  
ATOM   3575  H   THR A 222     118.324 110.350  89.168  1.00  0.86           H  
ATOM   3576  HA  THR A 222     117.469 112.012  91.466  1.00  0.86           H  
ATOM   3577  HB  THR A 222     117.976 109.634  91.896  1.00  0.86           H  
ATOM   3578 HG21 THR A 222     119.855 109.229  90.282  1.00  0.86           H  
ATOM   3579 HG22 THR A 222     120.900 110.296  91.247  1.00  0.86           H  
ATOM   3580 HG23 THR A 222     120.300 108.802  91.943  1.00  0.86           H  
ATOM   3581  HG1 THR A 222     119.681 111.559  93.105  1.00  0.86           H  
ATOM   3582  N   ALA A 223     119.645 113.375  89.885  1.00  0.86           N  
ATOM   3583  CA  ALA A 223     120.653 114.430  89.796  1.00  0.86           C  
ATOM   3584  C   ALA A 223     120.086 115.852  89.796  1.00  0.86           C  
ATOM   3585  O   ALA A 223     120.807 116.848  89.896  1.00  0.86           O  
ATOM   3586  CB  ALA A 223     121.469 114.249  88.522  1.00  0.86           C  
ATOM   3587  H   ALA A 223     119.096 113.133  89.065  1.00  0.86           H  
ATOM   3588  HA  ALA A 223     121.319 114.352  90.662  1.00  0.86           H  
ATOM   3589  HB1 ALA A 223     121.906 113.246  88.475  1.00  0.86           H  
ATOM   3590  HB2 ALA A 223     120.839 114.387  87.638  1.00  0.86           H  
ATOM   3591  HB3 ALA A 223     122.284 114.979  88.464  1.00  0.86           H  
ATOM   3592  N   GLU A 224     118.727 115.975  89.599  1.00  0.81           N  
ATOM   3593  CA  GLU A 224     118.129 117.290  89.341  1.00  0.81           C  
ATOM   3594  C   GLU A 224     117.874 118.119  90.623  1.00  0.81           C  
ATOM   3595  O   GLU A 224     117.084 119.064  90.632  1.00  0.81           O  
ATOM   3596  CB  GLU A 224     116.821 117.197  88.549  1.00  0.81           C  
ATOM   3597  CG  GLU A 224     116.924 116.461  87.228  1.00  0.81           C  
ATOM   3598  CD  GLU A 224     117.745 117.147  86.162  1.00  0.81           C  
ATOM   3599  OE1 GLU A 224     118.786 116.519  85.751  1.00  0.81           O  
ATOM   3600  OE2 GLU A 224     117.308 118.193  85.599  1.00  0.81           O1-
ATOM   3601  H   GLU A 224     118.134 115.147  89.631  1.00  0.81           H  
ATOM   3602  HA  GLU A 224     118.851 117.868  88.753  1.00  0.81           H  
ATOM   3603  HB2 GLU A 224     116.444 118.209  88.359  1.00  0.81           H  
ATOM   3604  HB3 GLU A 224     116.067 116.692  89.165  1.00  0.81           H  
ATOM   3605  HG2 GLU A 224     115.911 116.350  86.824  1.00  0.81           H  
ATOM   3606  HG3 GLU A 224     117.297 115.443  87.385  1.00  0.81           H  
ATOM   3607  N   SER A 225     118.655 117.781  91.708  1.00  0.84           N  
ATOM   3608  CA  SER A 225     118.682 118.545  92.945  1.00  0.84           C  
ATOM   3609  C   SER A 225     120.100 119.006  93.325  1.00  0.84           C  
ATOM   3610  O   SER A 225     120.281 119.619  94.387  1.00  0.84           O  
ATOM   3611  CB  SER A 225     118.129 117.726  94.117  1.00  0.84           C  
ATOM   3612  OG  SER A 225     117.988 118.528  95.292  1.00  0.84           O  
ATOM   3613  H   SER A 225     119.233 116.951  91.640  1.00  0.84           H  
ATOM   3614  HA  SER A 225     118.096 119.461  92.823  1.00  0.84           H  
ATOM   3615  HB2 SER A 225     118.789 116.886  94.360  1.00  0.84           H  
ATOM   3616  HB3 SER A 225     117.144 117.317  93.877  1.00  0.84           H  
ATOM   3617  HG  SER A 225     118.817 119.046  95.384  1.00  0.84           H  
ATOM   3618  N   HIS A 226     121.097 118.691  92.432  1.00  0.83           N  
ATOM   3619  CA  HIS A 226     122.514 118.959  92.694  1.00  0.83           C  
ATOM   3620  C   HIS A 226     122.870 120.176  91.856  1.00  0.83           C  
ATOM   3621  O   HIS A 226     122.559 120.259  90.664  1.00  0.83           O  
ATOM   3622  CB  HIS A 226     123.409 117.781  92.314  1.00  0.83           C  
ATOM   3623  CG  HIS A 226     123.161 116.591  93.175  1.00  0.83           C  
ATOM   3624  CD2 HIS A 226     123.920 116.105  94.219  1.00  0.83           C  
ATOM   3625  ND1 HIS A 226     122.040 115.811  92.991  1.00  0.83           N  
ATOM   3626  NE2 HIS A 226     123.243 115.006  94.669  1.00  0.83           N  
ATOM   3627  CE1 HIS A 226     122.118 114.872  93.906  1.00  0.83           C  
ATOM   3628  H   HIS A 226     120.852 118.263  91.536  1.00  0.83           H  
ATOM   3629  HA  HIS A 226     122.637 119.196  93.753  1.00  0.83           H  
ATOM   3630  HB2 HIS A 226     124.457 118.084  92.414  1.00  0.83           H  
ATOM   3631  HB3 HIS A 226     123.263 117.500  91.264  1.00  0.83           H  
ATOM   3632  HD2 HIS A 226     124.855 116.430  94.658  1.00  0.83           H  
ATOM   3633  HE2 HIS A 226     123.516 114.400  95.432  1.00  0.83           H  
ATOM   3634  HE1 HIS A 226     121.401 114.078  94.063  1.00  0.83           H  
ATOM   3635  N   VAL A 227     123.549 121.190  92.506  1.00  0.91           N  
ATOM   3636  CA  VAL A 227     123.696 122.476  91.835  1.00  0.91           C  
ATOM   3637  C   VAL A 227     124.527 122.274  90.550  1.00  0.91           C  
ATOM   3638  O   VAL A 227     125.620 121.717  90.540  1.00  0.91           O  
ATOM   3639  CB  VAL A 227     124.199 123.598  92.763  1.00  0.91           C  
ATOM   3640  CG1 VAL A 227     125.664 123.462  93.158  1.00  0.91           C  
ATOM   3641  CG2 VAL A 227     123.964 124.975  92.134  1.00  0.91           C  
ATOM   3642  H   VAL A 227     123.938 121.037  93.450  1.00  0.91           H  
ATOM   3643  HA  VAL A 227     122.677 122.745  91.532  1.00  0.91           H  
ATOM   3644  HB  VAL A 227     123.606 123.557  93.687  1.00  0.91           H  
ATOM   3645 HG11 VAL A 227     125.870 122.476  93.577  1.00  0.91           H  
ATOM   3646 HG12 VAL A 227     126.323 123.619  92.301  1.00  0.91           H  
ATOM   3647 HG13 VAL A 227     125.929 124.206  93.917  1.00  0.91           H  
ATOM   3648 HG21 VAL A 227     124.556 125.108  91.223  1.00  0.91           H  
ATOM   3649 HG22 VAL A 227     122.909 125.114  91.878  1.00  0.91           H  
ATOM   3650 HG23 VAL A 227     124.243 125.771  92.834  1.00  0.91           H  
ATOM   3651  N   ASP A 228     123.856 122.694  89.412  1.00  0.89           N  
ATOM   3652  CA  ASP A 228     124.312 122.603  88.015  1.00  0.89           C  
ATOM   3653  C   ASP A 228     124.027 121.233  87.369  1.00  0.89           C  
ATOM   3654  O   ASP A 228     124.157 121.024  86.160  1.00  0.89           O  
ATOM   3655  CB  ASP A 228     125.770 122.981  87.799  1.00  0.89           C  
ATOM   3656  CG  ASP A 228     126.057 124.385  88.295  1.00  0.89           C  
ATOM   3657  OD1 ASP A 228     125.197 125.268  88.037  1.00  0.89           O  
ATOM   3658  OD2 ASP A 228     127.165 124.515  88.911  1.00  0.89           O1-
ATOM   3659  H   ASP A 228     122.941 123.116  89.533  1.00  0.89           H  
ATOM   3660  HA  ASP A 228     123.665 123.305  87.471  1.00  0.89           H  
ATOM   3661  HB2 ASP A 228     126.012 122.958  86.729  1.00  0.89           H  
ATOM   3662  HB3 ASP A 228     126.443 122.258  88.274  1.00  0.89           H  
ATOM   3663  N   THR A 229     123.633 120.242  88.235  1.00  0.86           N  
ATOM   3664  CA  THR A 229     123.401 118.843  87.863  1.00  0.86           C  
ATOM   3665  C   THR A 229     124.698 118.049  87.573  1.00  0.86           C  
ATOM   3666  O   THR A 229     124.708 116.999  86.931  1.00  0.86           O  
ATOM   3667  CB  THR A 229     122.257 118.633  86.845  1.00  0.86           C  
ATOM   3668  OG1 THR A 229     122.565 119.048  85.503  1.00  0.86           O  
ATOM   3669  CG2 THR A 229     120.995 119.380  87.281  1.00  0.86           C  
ATOM   3670  H   THR A 229     123.437 120.486  89.214  1.00  0.86           H  
ATOM   3671  HA  THR A 229     123.048 118.391  88.802  1.00  0.86           H  
ATOM   3672  HB  THR A 229     122.029 117.562  86.786  1.00  0.86           H  
ATOM   3673 HG21 THR A 229     120.748 119.173  88.326  1.00  0.86           H  
ATOM   3674 HG22 THR A 229     121.110 120.463  87.157  1.00  0.86           H  
ATOM   3675 HG23 THR A 229     120.139 119.096  86.665  1.00  0.86           H  
ATOM   3676  HG1 THR A 229     123.146 119.847  85.593  1.00  0.86           H  
ATOM   3677  N   ASP A 230     125.788 118.505  88.301  1.00  0.81           N  
ATOM   3678  CA  ASP A 230     127.011 117.729  88.494  1.00  0.81           C  
ATOM   3679  C   ASP A 230     126.830 117.085  89.872  1.00  0.81           C  
ATOM   3680  O   ASP A 230     126.426 117.719  90.849  1.00  0.81           O  
ATOM   3681  CB  ASP A 230     128.249 118.615  88.516  1.00  0.81           C  
ATOM   3682  CG  ASP A 230     129.421 117.652  88.647  1.00  0.81           C  
ATOM   3683  OD1 ASP A 230     129.874 117.484  89.826  1.00  0.81           O  
ATOM   3684  OD2 ASP A 230     129.750 117.065  87.581  1.00  0.81           O1-
ATOM   3685  H   ASP A 230     125.705 119.402  88.774  1.00  0.81           H  
ATOM   3686  HA  ASP A 230     127.070 116.953  87.722  1.00  0.81           H  
ATOM   3687  HB2 ASP A 230     128.231 119.320  89.353  1.00  0.81           H  
ATOM   3688  HB3 ASP A 230     128.337 119.196  87.592  1.00  0.81           H  
ATOM   3689  N   LEU A 231     127.208 115.758  89.956  1.00  0.86           N  
ATOM   3690  CA  LEU A 231     127.006 115.038  91.205  1.00  0.86           C  
ATOM   3691  C   LEU A 231     128.030 115.396  92.302  1.00  0.86           C  
ATOM   3692  O   LEU A 231     127.854 115.023  93.465  1.00  0.86           O  
ATOM   3693  CB  LEU A 231     126.999 113.518  90.988  1.00  0.86           C  
ATOM   3694  CG  LEU A 231     125.802 112.990  90.170  1.00  0.86           C  
ATOM   3695  CD1 LEU A 231     125.932 111.475  89.998  1.00  0.86           C  
ATOM   3696  CD2 LEU A 231     124.454 113.312  90.820  1.00  0.86           C  
ATOM   3697  H   LEU A 231     127.632 115.290  89.157  1.00  0.86           H  
ATOM   3698  HA  LEU A 231     126.042 115.360  91.617  1.00  0.86           H  
ATOM   3699  HB2 LEU A 231     127.007 113.011  91.962  1.00  0.86           H  
ATOM   3700  HB3 LEU A 231     127.932 113.224  90.489  1.00  0.86           H  
ATOM   3701  HG  LEU A 231     125.818 113.444  89.171  1.00  0.86           H  
ATOM   3702 HD11 LEU A 231     126.858 111.221  89.472  1.00  0.86           H  
ATOM   3703 HD12 LEU A 231     125.940 110.963  90.966  1.00  0.86           H  
ATOM   3704 HD13 LEU A 231     125.095 111.077  89.416  1.00  0.86           H  
ATOM   3705 HD21 LEU A 231     124.431 112.992  91.867  1.00  0.86           H  
ATOM   3706 HD22 LEU A 231     124.240 114.385  90.784  1.00  0.86           H  
ATOM   3707 HD23 LEU A 231     123.638 112.805  90.296  1.00  0.86           H  
ATOM   3708  N   THR A 232     129.156 116.094  91.916  1.00  0.91           N  
ATOM   3709  CA  THR A 232     130.221 116.417  92.870  1.00  0.91           C  
ATOM   3710  C   THR A 232     129.913 117.713  93.639  1.00  0.91           C  
ATOM   3711  O   THR A 232     130.550 118.051  94.636  1.00  0.91           O  
ATOM   3712  CB  THR A 232     131.609 116.552  92.208  1.00  0.91           C  
ATOM   3713  OG1 THR A 232     131.670 117.669  91.319  1.00  0.91           O  
ATOM   3714  CG2 THR A 232     132.026 115.295  91.453  1.00  0.91           C  
ATOM   3715  H   THR A 232     129.266 116.444  90.945  1.00  0.91           H  
ATOM   3716  HA  THR A 232     130.258 115.612  93.615  1.00  0.91           H  
ATOM   3717  HB  THR A 232     132.355 116.746  92.988  1.00  0.91           H  
ATOM   3718 HG21 THR A 232     132.019 114.418  92.108  1.00  0.91           H  
ATOM   3719 HG22 THR A 232     131.369 115.102  90.598  1.00  0.91           H  
ATOM   3720 HG23 THR A 232     133.035 115.417  91.045  1.00  0.91           H  
ATOM   3721  HG1 THR A 232     130.927 117.569  90.639  1.00  0.91           H  
ATOM   3722  N   LYS A 233     128.951 118.506  93.064  1.00  0.90           N  
ATOM   3723  CA  LYS A 233     128.581 119.817  93.574  1.00  0.90           C  
ATOM   3724  C   LYS A 233     127.391 119.643  94.540  1.00  0.90           C  
ATOM   3725  O   LYS A 233     126.600 118.701  94.438  1.00  0.90           O  
ATOM   3726  CB  LYS A 233     128.272 120.763  92.412  1.00  0.90           C  
ATOM   3727  CG  LYS A 233     129.516 121.014  91.549  1.00  0.90           C  
ATOM   3728  CD  LYS A 233     129.292 122.065  90.461  1.00  0.90           C  
ATOM   3729  CE  LYS A 233     129.331 123.482  91.014  1.00  0.90           C  
ATOM   3730  NZ  LYS A 233     129.192 124.438  89.907  1.00  0.90           N1+
ATOM   3731  H   LYS A 233     128.453 118.140  92.255  1.00  0.90           H  
ATOM   3732  HA  LYS A 233     129.431 120.205  94.147  1.00  0.90           H  
ATOM   3733  HB2 LYS A 233     127.896 121.713  92.793  1.00  0.90           H  
ATOM   3734  HB3 LYS A 233     127.475 120.339  91.790  1.00  0.90           H  
ATOM   3735  HG2 LYS A 233     129.808 120.077  91.062  1.00  0.90           H  
ATOM   3736  HG3 LYS A 233     130.360 121.313  92.181  1.00  0.90           H  
ATOM   3737  HD2 LYS A 233     128.346 121.877  89.942  1.00  0.90           H  
ATOM   3738  HD3 LYS A 233     130.087 121.954  89.713  1.00  0.90           H  
ATOM   3739  HE2 LYS A 233     130.291 123.696  91.492  1.00  0.90           H  
ATOM   3740  HE3 LYS A 233     128.524 123.688  91.719  1.00  0.90           H  
ATOM   3741  HZ1 LYS A 233     129.781 124.229  89.098  1.00  0.90           H  
ATOM   3742  HZ2 LYS A 233     128.183 124.423  89.477  1.00  0.90           H  
ATOM   3743  HZ3 LYS A 233     129.314 125.419  90.169  1.00  0.90           H  
ATOM   3744  N   PRO A 234     127.245 120.585  95.549  1.00  0.91           N  
ATOM   3745  CA  PRO A 234     126.252 120.409  96.616  1.00  0.91           C  
ATOM   3746  C   PRO A 234     124.793 120.565  96.147  1.00  0.91           C  
ATOM   3747  O   PRO A 234     124.465 120.831  94.990  1.00  0.91           O  
ATOM   3748  CB  PRO A 234     126.635 121.467  97.656  1.00  0.91           C  
ATOM   3749  CG  PRO A 234     127.278 122.565  96.817  1.00  0.91           C  
ATOM   3750  CD  PRO A 234     128.042 121.784  95.761  1.00  0.91           C  
ATOM   3751  HA  PRO A 234     126.352 119.397  97.028  1.00  0.91           H  
ATOM   3752  HB2 PRO A 234     127.382 121.053  98.345  1.00  0.91           H  
ATOM   3753  HB3 PRO A 234     125.800 121.847  98.251  1.00  0.91           H  
ATOM   3754  HG2 PRO A 234     127.924 123.225  97.401  1.00  0.91           H  
ATOM   3755  HG3 PRO A 234     126.498 123.175  96.346  1.00  0.91           H  
ATOM   3756  HD2 PRO A 234     128.181 122.352  94.840  1.00  0.91           H  
ATOM   3757  HD3 PRO A 234     129.023 121.471  96.135  1.00  0.91           H  
ATOM   3758  N   TYR A 235     123.857 120.327  97.143  1.00  0.81           N  
ATOM   3759  CA  TYR A 235     122.427 120.234  96.838  1.00  0.81           C  
ATOM   3760  C   TYR A 235     121.841 121.656  96.733  1.00  0.81           C  
ATOM   3761  O   TYR A 235     122.209 122.587  97.451  1.00  0.81           O  
ATOM   3762  CB  TYR A 235     121.647 119.450  97.905  1.00  0.81           C  
ATOM   3763  CG  TYR A 235     121.804 117.944  97.838  1.00  0.81           C  
ATOM   3764  CD1 TYR A 235     122.995 117.315  98.225  1.00  0.81           C  
ATOM   3765  CD2 TYR A 235     120.724 117.141  97.438  1.00  0.81           C  
ATOM   3766  CE1 TYR A 235     123.093 115.919  98.240  1.00  0.81           C  
ATOM   3767  CE2 TYR A 235     120.818 115.746  97.457  1.00  0.81           C  
ATOM   3768  CZ  TYR A 235     121.999 115.144  97.876  1.00  0.81           C  
ATOM   3769  OH  TYR A 235     122.122 113.785  97.945  1.00  0.81           O  
ATOM   3770  H   TYR A 235     124.148 120.233  98.108  1.00  0.81           H  
ATOM   3771  HA  TYR A 235     122.331 119.740  95.868  1.00  0.81           H  
ATOM   3772  HB2 TYR A 235     120.578 119.690  97.823  1.00  0.81           H  
ATOM   3773  HB3 TYR A 235     121.937 119.783  98.911  1.00  0.81           H  
ATOM   3774  HD1 TYR A 235     123.856 117.895  98.540  1.00  0.81           H  
ATOM   3775  HD2 TYR A 235     119.784 117.593  97.130  1.00  0.81           H  
ATOM   3776  HE1 TYR A 235     124.017 115.441  98.554  1.00  0.81           H  
ATOM   3777  HE2 TYR A 235     119.963 115.156  97.143  1.00  0.81           H  
ATOM   3778  HH  TYR A 235     121.228 113.400  97.917  1.00  0.81           H  
ATOM   3779  N   ILE A 236     120.808 121.778  95.815  1.00  0.82           N  
ATOM   3780  CA  ILE A 236     120.138 123.059  95.578  1.00  0.82           C  
ATOM   3781  C   ILE A 236     119.184 123.283  96.762  1.00  0.82           C  
ATOM   3782  O   ILE A 236     118.213 122.560  96.992  1.00  0.82           O  
ATOM   3783  CB  ILE A 236     119.331 123.069  94.252  1.00  0.82           C  
ATOM   3784  CG1 ILE A 236     120.258 122.847  93.041  1.00  0.82           C  
ATOM   3785  CG2 ILE A 236     118.563 124.392  94.092  1.00  0.82           C  
ATOM   3786  CD1 ILE A 236     119.513 122.584  91.738  1.00  0.82           C  
ATOM   3787  H   ILE A 236     120.513 120.948  95.282  1.00  0.82           H  
ATOM   3788  HA  ILE A 236     120.903 123.844  95.557  1.00  0.82           H  
ATOM   3789  HB  ILE A 236     118.599 122.251  94.280  1.00  0.82           H  
ATOM   3790 HG12 ILE A 236     120.907 121.988  93.226  1.00  0.82           H  
ATOM   3791 HG13 ILE A 236     120.914 123.716  92.914  1.00  0.82           H  
ATOM   3792 HG21 ILE A 236     117.853 124.548  94.910  1.00  0.82           H  
ATOM   3793 HG22 ILE A 236     119.249 125.245  94.075  1.00  0.82           H  
ATOM   3794 HG23 ILE A 236     117.980 124.410  93.167  1.00  0.82           H  
ATOM   3795 HD11 ILE A 236     118.809 121.754  91.848  1.00  0.82           H  
ATOM   3796 HD12 ILE A 236     118.962 123.466  91.401  1.00  0.82           H  
ATOM   3797 HD13 ILE A 236     120.223 122.320  90.948  1.00  0.82           H  
ATOM   3798  N   LYS A 237     119.506 124.366  97.567  1.00  0.79           N  
ATOM   3799  CA  LYS A 237     118.667 124.709  98.701  1.00  0.79           C  
ATOM   3800  C   LYS A 237     117.519 125.624  98.265  1.00  0.79           C  
ATOM   3801  O   LYS A 237     117.571 126.850  98.276  1.00  0.79           O  
ATOM   3802  CB  LYS A 237     119.445 125.341  99.860  1.00  0.79           C  
ATOM   3803  CG  LYS A 237     119.958 124.313 100.875  1.00  0.79           C  
ATOM   3804  CD  LYS A 237     118.885 123.461 101.575  1.00  0.79           C  
ATOM   3805  CE  LYS A 237     117.834 124.252 102.351  1.00  0.79           C  
ATOM   3806  NZ  LYS A 237     116.477 124.064 101.784  1.00  0.79           N1+
ATOM   3807  H   LYS A 237     120.335 124.914  97.358  1.00  0.79           H  
ATOM   3808  HA  LYS A 237     118.199 123.785  99.053  1.00  0.79           H  
ATOM   3809  HB2 LYS A 237     118.818 126.064 100.396  1.00  0.79           H  
ATOM   3810  HB3 LYS A 237     120.299 125.913  99.475  1.00  0.79           H  
ATOM   3811  HG2 LYS A 237     120.534 124.846 101.642  1.00  0.79           H  
ATOM   3812  HG3 LYS A 237     120.665 123.639 100.374  1.00  0.79           H  
ATOM   3813  HD2 LYS A 237     119.420 122.827 102.296  1.00  0.79           H  
ATOM   3814  HD3 LYS A 237     118.427 122.759 100.870  1.00  0.79           H  
ATOM   3815  HE2 LYS A 237     118.022 125.327 102.399  1.00  0.79           H  
ATOM   3816  HE3 LYS A 237     117.771 123.868 103.375  1.00  0.79           H  
ATOM   3817  HZ1 LYS A 237     116.178 124.753 101.037  1.00  0.79           H  
ATOM   3818  HZ2 LYS A 237     116.297 123.133 101.385  1.00  0.79           H  
ATOM   3819  HZ3 LYS A 237     115.748 124.220 102.495  1.00  0.79           H  
ATOM   3820  N   TRP A 238     116.386 124.916  97.908  1.00  0.71           N  
ATOM   3821  CA  TRP A 238     115.095 125.585  97.805  1.00  0.71           C  
ATOM   3822  C   TRP A 238     114.662 125.965  99.241  1.00  0.71           C  
ATOM   3823  O   TRP A 238     115.146 125.431 100.246  1.00  0.71           O  
ATOM   3824  CB  TRP A 238     114.029 124.695  97.155  1.00  0.71           C  
ATOM   3825  CG  TRP A 238     114.277 124.478  95.691  1.00  0.71           C  
ATOM   3826  CD1 TRP A 238     114.055 125.403  94.691  1.00  0.71           C  
ATOM   3827  CD2 TRP A 238     114.775 123.298  95.053  1.00  0.71           C  
ATOM   3828  NE1 TRP A 238     114.418 124.851  93.494  1.00  0.71           N  
ATOM   3829  CE2 TRP A 238     114.857 123.564  93.685  1.00  0.71           C  
ATOM   3830  CE3 TRP A 238     115.165 122.024  95.511  1.00  0.71           C  
ATOM   3831  CZ2 TRP A 238     115.311 122.628  92.750  1.00  0.71           C  
ATOM   3832  CZ3 TRP A 238     115.600 121.068  94.587  1.00  0.71           C  
ATOM   3833  CH2 TRP A 238     115.674 121.369  93.229  1.00  0.71           C  
ATOM   3834  H   TRP A 238     116.467 123.920  97.697  1.00  0.71           H  
ATOM   3835  HA  TRP A 238     115.237 126.512  97.236  1.00  0.71           H  
ATOM   3836  HB2 TRP A 238     113.038 125.152  97.270  1.00  0.71           H  
ATOM   3837  HB3 TRP A 238     113.974 123.730  97.674  1.00  0.71           H  
ATOM   3838  HD1 TRP A 238     113.678 126.416  94.725  1.00  0.71           H  
ATOM   3839  HE1 TRP A 238     114.371 125.316  92.597  1.00  0.71           H  
ATOM   3840  HE3 TRP A 238     115.129 121.771  96.565  1.00  0.71           H  
ATOM   3841  HZ2 TRP A 238     115.367 122.859  91.693  1.00  0.71           H  
ATOM   3842  HZ3 TRP A 238     115.872 120.072  94.934  1.00  0.71           H  
ATOM   3843  HH2 TRP A 238     116.016 120.610  92.529  1.00  0.71           H  
ATOM   3844  N   ASP A 239     113.691 126.947  99.272  1.00  0.74           N  
ATOM   3845  CA  ASP A 239     113.149 127.503 100.516  1.00  0.74           C  
ATOM   3846  C   ASP A 239     112.118 126.497 101.098  1.00  0.74           C  
ATOM   3847  O   ASP A 239     111.842 125.429 100.550  1.00  0.74           O  
ATOM   3848  CB  ASP A 239     112.543 128.875 100.210  1.00  0.74           C  
ATOM   3849  CG  ASP A 239     112.491 129.709 101.485  1.00  0.74           C  
ATOM   3850  OD1 ASP A 239     111.641 129.288 102.336  1.00  0.74           O  
ATOM   3851  OD2 ASP A 239     113.295 130.671 101.547  1.00  0.74           O1-
ATOM   3852  H   ASP A 239     113.325 127.314  98.401  1.00  0.74           H  
ATOM   3853  HA  ASP A 239     113.973 127.580 101.237  1.00  0.74           H  
ATOM   3854  HB2 ASP A 239     111.531 128.781  99.798  1.00  0.74           H  
ATOM   3855  HB3 ASP A 239     113.146 129.411  99.466  1.00  0.74           H  
ATOM   3856  N   LEU A 240     111.549 126.903 102.284  1.00  0.75           N  
ATOM   3857  CA  LEU A 240     110.545 126.150 103.018  1.00  0.75           C  
ATOM   3858  C   LEU A 240     109.179 126.837 102.854  1.00  0.75           C  
ATOM   3859  O   LEU A 240     108.130 126.203 102.977  1.00  0.75           O  
ATOM   3860  CB  LEU A 240     110.895 126.070 104.509  1.00  0.75           C  
ATOM   3861  CG  LEU A 240     112.200 125.309 104.819  1.00  0.75           C  
ATOM   3862  CD1 LEU A 240     112.497 125.385 106.319  1.00  0.75           C  
ATOM   3863  CD2 LEU A 240     112.138 123.845 104.379  1.00  0.75           C  
ATOM   3864  H   LEU A 240     111.783 127.859 102.628  1.00  0.75           H  
ATOM   3865  HA  LEU A 240     110.446 125.152 102.579  1.00  0.75           H  
ATOM   3866  HB2 LEU A 240     110.064 125.596 105.049  1.00  0.75           H  
ATOM   3867  HB3 LEU A 240     110.974 127.088 104.914  1.00  0.75           H  
ATOM   3868  HG  LEU A 240     113.033 125.791 104.292  1.00  0.75           H  
ATOM   3869 HD11 LEU A 240     112.584 126.426 106.646  1.00  0.75           H  
ATOM   3870 HD12 LEU A 240     111.704 124.909 106.906  1.00  0.75           H  
ATOM   3871 HD13 LEU A 240     113.441 124.882 106.555  1.00  0.75           H  
ATOM   3872 HD21 LEU A 240     111.273 123.337 104.818  1.00  0.75           H  
ATOM   3873 HD22 LEU A 240     112.070 123.756 103.291  1.00  0.75           H  
ATOM   3874 HD23 LEU A 240     113.040 123.306 104.691  1.00  0.75           H  
ATOM   3875  N   LEU A 241     109.212 128.211 102.671  1.00  0.74           N  
ATOM   3876  CA  LEU A 241     107.988 129.014 102.609  1.00  0.74           C  
ATOM   3877  C   LEU A 241     107.341 128.929 101.208  1.00  0.74           C  
ATOM   3878  O   LEU A 241     106.245 129.424 100.951  1.00  0.74           O  
ATOM   3879  CB  LEU A 241     108.268 130.485 102.946  1.00  0.74           C  
ATOM   3880  CG  LEU A 241     108.836 130.727 104.360  1.00  0.74           C  
ATOM   3881  CD1 LEU A 241     109.160 132.213 104.537  1.00  0.74           C  
ATOM   3882  CD2 LEU A 241     107.876 130.272 105.459  1.00  0.74           C  
ATOM   3883  H   LEU A 241     110.127 128.698 102.564  1.00  0.74           H  
ATOM   3884  HA  LEU A 241     107.259 128.583 103.304  1.00  0.74           H  
ATOM   3885  HB2 LEU A 241     107.343 131.066 102.828  1.00  0.74           H  
ATOM   3886  HB3 LEU A 241     108.973 130.890 102.207  1.00  0.74           H  
ATOM   3887  HG  LEU A 241     109.774 130.170 104.474  1.00  0.74           H  
ATOM   3888 HD11 LEU A 241     109.879 132.547 103.782  1.00  0.74           H  
ATOM   3889 HD12 LEU A 241     108.260 132.830 104.446  1.00  0.74           H  
ATOM   3890 HD13 LEU A 241     109.602 132.400 105.522  1.00  0.74           H  
ATOM   3891 HD21 LEU A 241     106.896 130.748 105.352  1.00  0.74           H  
ATOM   3892 HD22 LEU A 241     107.734 129.188 105.441  1.00  0.74           H  
ATOM   3893 HD23 LEU A 241     108.270 130.529 106.449  1.00  0.74           H  
ATOM   3894  N   LYS A 242     108.119 128.283 100.270  1.00  0.74           N  
ATOM   3895  CA  LYS A 242     107.687 127.989  98.911  1.00  0.74           C  
ATOM   3896  C   LYS A 242     107.079 126.576  98.961  1.00  0.74           C  
ATOM   3897  O   LYS A 242     107.753 125.561  99.117  1.00  0.74           O  
ATOM   3898  CB  LYS A 242     108.874 128.087  97.944  1.00  0.74           C  
ATOM   3899  CG  LYS A 242     108.550 127.701  96.489  1.00  0.74           C  
ATOM   3900  CD  LYS A 242     109.649 128.201  95.542  1.00  0.74           C  
ATOM   3901  CE  LYS A 242     109.777 127.456  94.219  1.00  0.74           C  
ATOM   3902  NZ  LYS A 242     108.606 127.604  93.344  1.00  0.74           N1+
ATOM   3903  H   LYS A 242     109.033 127.966 100.582  1.00  0.74           H  
ATOM   3904  HA  LYS A 242     106.923 128.717  98.617  1.00  0.74           H  
ATOM   3905  HB2 LYS A 242     109.699 127.452  98.296  1.00  0.74           H  
ATOM   3906  HB3 LYS A 242     109.251 129.118  97.972  1.00  0.74           H  
ATOM   3907  HG2 LYS A 242     107.588 128.129  96.186  1.00  0.74           H  
ATOM   3908  HG3 LYS A 242     108.464 126.610  96.424  1.00  0.74           H  
ATOM   3909  HD2 LYS A 242     110.619 128.112  96.049  1.00  0.74           H  
ATOM   3910  HD3 LYS A 242     109.499 129.271  95.353  1.00  0.74           H  
ATOM   3911  HE2 LYS A 242     109.929 126.384  94.372  1.00  0.74           H  
ATOM   3912  HE3 LYS A 242     110.632 127.851  93.660  1.00  0.74           H  
ATOM   3913  HZ1 LYS A 242     107.794 127.011  93.656  1.00  0.74           H  
ATOM   3914  HZ2 LYS A 242     108.289 128.561  93.178  1.00  0.74           H  
ATOM   3915  HZ3 LYS A 242     108.900 127.245  92.348  1.00  0.74           H  
ATOM   3916  N   TYR A 243     105.695 126.580  98.867  1.00  0.80           N  
ATOM   3917  CA  TYR A 243     104.854 125.373  98.944  1.00  0.80           C  
ATOM   3918  C   TYR A 243     104.313 124.953  97.566  1.00  0.80           C  
ATOM   3919  O   TYR A 243     103.452 124.086  97.428  1.00  0.80           O  
ATOM   3920  CB  TYR A 243     103.706 125.555  99.960  1.00  0.80           C  
ATOM   3921  CG  TYR A 243     102.684 126.607  99.571  1.00  0.80           C  
ATOM   3922  CD1 TYR A 243     102.844 127.950  99.940  1.00  0.80           C  
ATOM   3923  CD2 TYR A 243     101.572 126.252  98.797  1.00  0.80           C  
ATOM   3924  CE1 TYR A 243     101.924 128.920  99.528  1.00  0.80           C  
ATOM   3925  CE2 TYR A 243     100.646 127.215  98.393  1.00  0.80           C  
ATOM   3926  CZ  TYR A 243     100.826 128.543  98.759  1.00  0.80           C  
ATOM   3927  OH  TYR A 243      99.895 129.460  98.348  1.00  0.80           O  
ATOM   3928  H   TYR A 243     105.223 127.473  98.750  1.00  0.80           H  
ATOM   3929  HA  TYR A 243     105.489 124.545  99.285  1.00  0.80           H  
ATOM   3930  HB2 TYR A 243     104.124 125.816 100.942  1.00  0.80           H  
ATOM   3931  HB3 TYR A 243     103.186 124.598 100.104  1.00  0.80           H  
ATOM   3932  HD1 TYR A 243     103.696 128.246 100.551  1.00  0.80           H  
ATOM   3933  HD2 TYR A 243     101.428 125.216  98.495  1.00  0.80           H  
ATOM   3934  HE1 TYR A 243     102.077 129.953  99.824  1.00  0.80           H  
ATOM   3935  HE2 TYR A 243      99.800 126.913  97.785  1.00  0.80           H  
ATOM   3936  HH  TYR A 243     100.289 130.346  98.457  1.00  0.80           H  
ATOM   3937  N   ASP A 244     104.939 125.593  96.513  1.00  0.89           N  
ATOM   3938  CA  ASP A 244     104.559 125.449  95.113  1.00  0.89           C  
ATOM   3939  C   ASP A 244     105.864 125.310  94.306  1.00  0.89           C  
ATOM   3940  O   ASP A 244     106.787 126.127  94.351  1.00  0.89           O  
ATOM   3941  CB  ASP A 244     103.778 126.677  94.658  1.00  0.89           C  
ATOM   3942  CG  ASP A 244     103.252 126.587  93.234  1.00  0.89           C  
ATOM   3943  OD1 ASP A 244     103.789 125.727  92.463  1.00  0.89           O  
ATOM   3944  OD2 ASP A 244     102.306 127.365  92.940  1.00  0.89           O1-
ATOM   3945  H   ASP A 244     105.714 126.210  96.733  1.00  0.89           H  
ATOM   3946  HA  ASP A 244     103.948 124.548  95.009  1.00  0.89           H  
ATOM   3947  HB2 ASP A 244     104.403 127.578  94.722  1.00  0.89           H  
ATOM   3948  HB3 ASP A 244     102.924 126.836  95.329  1.00  0.89           H  
ATOM   3949  N   PHE A 245     105.881 124.179  93.518  1.00  0.90           N  
ATOM   3950  CA  PHE A 245     106.990 123.809  92.649  1.00  0.90           C  
ATOM   3951  C   PHE A 245     106.445 123.520  91.244  1.00  0.90           C  
ATOM   3952  O   PHE A 245     107.051 122.843  90.413  1.00  0.90           O  
ATOM   3953  CB  PHE A 245     107.772 122.603  93.192  1.00  0.90           C  
ATOM   3954  CG  PHE A 245     108.395 122.875  94.537  1.00  0.90           C  
ATOM   3955  CD1 PHE A 245     109.732 123.270  94.655  1.00  0.90           C  
ATOM   3956  CD2 PHE A 245     107.615 122.785  95.693  1.00  0.90           C  
ATOM   3957  CE1 PHE A 245     110.274 123.562  95.908  1.00  0.90           C  
ATOM   3958  CE2 PHE A 245     108.149 123.101  96.936  1.00  0.90           C  
ATOM   3959  CZ  PHE A 245     109.481 123.487  97.049  1.00  0.90           C  
ATOM   3960  H   PHE A 245     105.054 123.585  93.524  1.00  0.90           H  
ATOM   3961  HA  PHE A 245     107.646 124.679  92.555  1.00  0.90           H  
ATOM   3962  HB2 PHE A 245     108.555 122.306  92.484  1.00  0.90           H  
ATOM   3963  HB3 PHE A 245     107.112 121.730  93.276  1.00  0.90           H  
ATOM   3964  HD1 PHE A 245     110.364 123.346  93.775  1.00  0.90           H  
ATOM   3965  HD2 PHE A 245     106.569 122.500  95.633  1.00  0.90           H  
ATOM   3966  HE1 PHE A 245     111.316 123.851  95.994  1.00  0.90           H  
ATOM   3967  HE2 PHE A 245     107.510 123.054  97.811  1.00  0.90           H  
ATOM   3968  HZ  PHE A 245     109.889 123.746  98.023  1.00  0.90           H  
ATOM   3969  N   THR A 246     105.319 124.242  90.904  1.00  0.92           N  
ATOM   3970  CA  THR A 246     104.629 124.066  89.609  1.00  0.92           C  
ATOM   3971  C   THR A 246     105.576 124.482  88.466  1.00  0.92           C  
ATOM   3972  O   THR A 246     105.603 123.941  87.363  1.00  0.92           O  
ATOM   3973  CB  THR A 246     103.346 124.916  89.578  1.00  0.92           C  
ATOM   3974  OG1 THR A 246     102.551 124.635  90.744  1.00  0.92           O  
ATOM   3975  CG2 THR A 246     102.479 124.642  88.358  1.00  0.92           C  
ATOM   3976  H   THR A 246     104.897 124.882  91.614  1.00  0.92           H  
ATOM   3977  HA  THR A 246     104.410 122.997  89.521  1.00  0.92           H  
ATOM   3978  HB  THR A 246     103.589 125.986  89.598  1.00  0.92           H  
ATOM   3979 HG21 THR A 246     103.017 124.805  87.421  1.00  0.92           H  
ATOM   3980 HG22 THR A 246     102.093 123.619  88.380  1.00  0.92           H  
ATOM   3981 HG23 THR A 246     101.604 125.302  88.361  1.00  0.92           H  
ATOM   3982  HG1 THR A 246     103.031 125.095  91.503  1.00  0.92           H  
ATOM   3983  N   GLU A 247     106.341 125.590  88.761  1.00  0.88           N  
ATOM   3984  CA  GLU A 247     107.262 126.187  87.792  1.00  0.88           C  
ATOM   3985  C   GLU A 247     108.558 125.357  87.737  1.00  0.88           C  
ATOM   3986  O   GLU A 247     109.292 125.373  86.749  1.00  0.88           O  
ATOM   3987  CB  GLU A 247     107.394 127.694  88.074  1.00  0.88           C  
ATOM   3988  CG  GLU A 247     108.771 128.326  87.969  1.00  0.88           C  
ATOM   3989  CD  GLU A 247     109.469 128.332  86.612  1.00  0.88           C  
ATOM   3990  OE1 GLU A 247     108.747 128.493  85.596  1.00  0.88           O  
ATOM   3991  OE2 GLU A 247     110.737 128.197  86.709  1.00  0.88           O1-
ATOM   3992  H   GLU A 247     106.264 125.984  89.694  1.00  0.88           H  
ATOM   3993  HA  GLU A 247     106.805 126.068  86.800  1.00  0.88           H  
ATOM   3994  HB2 GLU A 247     107.022 127.915  89.084  1.00  0.88           H  
ATOM   3995  HB3 GLU A 247     106.704 128.224  87.404  1.00  0.88           H  
ATOM   3996  HG2 GLU A 247     109.430 127.863  88.706  1.00  0.88           H  
ATOM   3997  HG3 GLU A 247     108.689 129.379  88.269  1.00  0.88           H  
ATOM   3998  N   GLU A 248     108.877 124.600  88.848  1.00  0.84           N  
ATOM   3999  CA  GLU A 248     110.122 123.843  88.905  1.00  0.84           C  
ATOM   4000  C   GLU A 248     109.913 122.460  88.265  1.00  0.84           C  
ATOM   4001  O   GLU A 248     110.809 121.888  87.644  1.00  0.84           O  
ATOM   4002  CB  GLU A 248     110.683 123.656  90.314  1.00  0.84           C  
ATOM   4003  CG  GLU A 248     110.548 124.813  91.292  1.00  0.84           C  
ATOM   4004  CD  GLU A 248     110.424 126.235  90.771  1.00  0.84           C  
ATOM   4005  OE1 GLU A 248     111.305 126.597  89.935  1.00  0.84           O  
ATOM   4006  OE2 GLU A 248     109.463 126.891  91.298  1.00  0.84           O1-
ATOM   4007  H   GLU A 248     108.207 124.548  89.609  1.00  0.84           H  
ATOM   4008  HA  GLU A 248     110.856 124.366  88.290  1.00  0.84           H  
ATOM   4009  HB2 GLU A 248     111.744 123.386  90.226  1.00  0.84           H  
ATOM   4010  HB3 GLU A 248     110.210 122.785  90.781  1.00  0.84           H  
ATOM   4011  HG2 GLU A 248     111.397 124.794  91.987  1.00  0.84           H  
ATOM   4012  HG3 GLU A 248     109.668 124.619  91.909  1.00  0.84           H  
ATOM   4013  N   ARG A 249     108.680 121.885  88.509  1.00  0.85           N  
ATOM   4014  CA  ARG A 249     108.319 120.573  87.977  1.00  0.85           C  
ATOM   4015  C   ARG A 249     108.266 120.649  86.423  1.00  0.85           C  
ATOM   4016  O   ARG A 249     108.471 119.663  85.711  1.00  0.85           O  
ATOM   4017  CB  ARG A 249     106.984 120.077  88.566  1.00  0.85           C  
ATOM   4018  CG  ARG A 249     107.047 119.646  90.055  1.00  0.85           C  
ATOM   4019  CD  ARG A 249     105.641 119.465  90.640  1.00  0.85           C  
ATOM   4020  NE  ARG A 249     105.593 119.234  92.103  1.00  0.85           N  
ATOM   4021  CZ  ARG A 249     105.214 118.074  92.701  1.00  0.85           C  
ATOM   4022  NH1 ARG A 249     105.323 116.876  92.084  1.00  0.85           N  
ATOM   4023  NH2 ARG A 249     104.704 118.121  93.955  1.00  0.85           N1+
ATOM   4024  H   ARG A 249     108.009 122.382  89.108  1.00  0.85           H  
ATOM   4025  HA  ARG A 249     109.128 119.879  88.232  1.00  0.85           H  
ATOM   4026  HB2 ARG A 249     106.628 119.221  87.980  1.00  0.85           H  
ATOM   4027  HB3 ARG A 249     106.231 120.867  88.446  1.00  0.85           H  
ATOM   4028  HG2 ARG A 249     107.593 120.385  90.649  1.00  0.85           H  
ATOM   4029  HG3 ARG A 249     107.601 118.705  90.141  1.00  0.85           H  
ATOM   4030  HD2 ARG A 249     105.104 118.659  90.130  1.00  0.85           H  
ATOM   4031  HD3 ARG A 249     105.064 120.382  90.476  1.00  0.85           H  
ATOM   4032  HE  ARG A 249     105.563 120.054  92.698  1.00  0.85           H  
ATOM   4033 HH11 ARG A 249     105.681 116.783  91.145  1.00  0.85           H  
ATOM   4034 HH12 ARG A 249     105.289 115.989  92.634  1.00  0.85           H  
ATOM   4035 HH21 ARG A 249     104.163 117.326  94.283  1.00  0.85           H  
ATOM   4036 HH22 ARG A 249     104.511 118.995  94.485  1.00  0.85           H  
ATOM   4037  N   LEU A 250     107.953 121.894  85.901  1.00  0.89           N  
ATOM   4038  CA  LEU A 250     108.003 122.176  84.472  1.00  0.89           C  
ATOM   4039  C   LEU A 250     109.461 122.212  83.994  1.00  0.89           C  
ATOM   4040  O   LEU A 250     109.753 121.789  82.871  1.00  0.89           O  
ATOM   4041  CB  LEU A 250     107.291 123.482  84.105  1.00  0.89           C  
ATOM   4042  CG  LEU A 250     105.754 123.350  84.066  1.00  0.89           C  
ATOM   4043  CD1 LEU A 250     105.111 124.737  83.990  1.00  0.89           C  
ATOM   4044  CD2 LEU A 250     105.275 122.504  82.882  1.00  0.89           C  
ATOM   4045  H   LEU A 250     107.672 122.631  86.543  1.00  0.89           H  
ATOM   4046  HA  LEU A 250     107.545 121.322  83.964  1.00  0.89           H  
ATOM   4047  HB2 LEU A 250     107.639 123.834  83.125  1.00  0.89           H  
ATOM   4048  HB3 LEU A 250     107.573 124.260  84.825  1.00  0.89           H  
ATOM   4049  HG  LEU A 250     105.410 122.867  84.987  1.00  0.89           H  
ATOM   4050 HD11 LEU A 250     105.405 125.352  84.846  1.00  0.89           H  
ATOM   4051 HD12 LEU A 250     105.408 125.263  83.076  1.00  0.89           H  
ATOM   4052 HD13 LEU A 250     104.019 124.660  83.998  1.00  0.89           H  
ATOM   4053 HD21 LEU A 250     105.623 122.919  81.930  1.00  0.89           H  
ATOM   4054 HD22 LEU A 250     105.633 121.473  82.952  1.00  0.89           H  
ATOM   4055 HD23 LEU A 250     104.180 122.464  82.853  1.00  0.89           H  
ATOM   4056  N   LYS A 251     110.412 122.720  84.863  1.00  0.84           N  
ATOM   4057  CA  LYS A 251     111.820 122.662  84.469  1.00  0.84           C  
ATOM   4058  C   LYS A 251     112.267 121.196  84.297  1.00  0.84           C  
ATOM   4059  O   LYS A 251     113.198 120.897  83.550  1.00  0.84           O  
ATOM   4060  CB  LYS A 251     112.786 123.334  85.463  1.00  0.84           C  
ATOM   4061  CG  LYS A 251     113.246 124.731  85.026  1.00  0.84           C  
ATOM   4062  CD  LYS A 251     112.559 125.865  85.782  1.00  0.84           C  
ATOM   4063  CE  LYS A 251     113.027 125.971  87.230  1.00  0.84           C  
ATOM   4064  NZ  LYS A 251     112.342 127.078  87.908  1.00  0.84           N1+
ATOM   4065  H   LYS A 251     110.126 123.124  85.752  1.00  0.84           H  
ATOM   4066  HA  LYS A 251     111.894 123.116  83.473  1.00  0.84           H  
ATOM   4067  HB2 LYS A 251     113.696 122.725  85.548  1.00  0.84           H  
ATOM   4068  HB3 LYS A 251     112.358 123.359  86.467  1.00  0.84           H  
ATOM   4069  HG2 LYS A 251     113.087 124.872  83.951  1.00  0.84           H  
ATOM   4070  HG3 LYS A 251     114.328 124.815  85.185  1.00  0.84           H  
ATOM   4071  HD2 LYS A 251     111.477 125.727  85.729  1.00  0.84           H  
ATOM   4072  HD3 LYS A 251     112.784 126.808  85.267  1.00  0.84           H  
ATOM   4073  HE2 LYS A 251     114.099 126.187  87.282  1.00  0.84           H  
ATOM   4074  HE3 LYS A 251     112.835 125.067  87.810  1.00  0.84           H  
ATOM   4075  HZ1 LYS A 251     111.556 127.542  87.311  1.00  0.84           H  
ATOM   4076  HZ2 LYS A 251     111.836 126.816  88.840  1.00  0.84           H  
ATOM   4077  HZ3 LYS A 251     112.936 127.866  88.154  1.00  0.84           H  
ATOM   4078  N   LEU A 252     111.643 120.273  85.116  1.00  0.87           N  
ATOM   4079  CA  LEU A 252     111.996 118.855  85.051  1.00  0.87           C  
ATOM   4080  C   LEU A 252     111.378 118.173  83.813  1.00  0.87           C  
ATOM   4081  O   LEU A 252     111.772 117.086  83.388  1.00  0.87           O  
ATOM   4082  CB  LEU A 252     111.555 118.094  86.304  1.00  0.87           C  
ATOM   4083  CG  LEU A 252     112.148 118.615  87.622  1.00  0.87           C  
ATOM   4084  CD1 LEU A 252     111.564 117.824  88.791  1.00  0.87           C  
ATOM   4085  CD2 LEU A 252     113.669 118.529  87.648  1.00  0.87           C  
ATOM   4086  H   LEU A 252     110.934 120.606  85.772  1.00  0.87           H  
ATOM   4087  HA  LEU A 252     113.082 118.782  84.918  1.00  0.87           H  
ATOM   4088  HB2 LEU A 252     111.831 117.038  86.187  1.00  0.87           H  
ATOM   4089  HB3 LEU A 252     110.461 118.116  86.374  1.00  0.87           H  
ATOM   4090  HG  LEU A 252     111.868 119.662  87.762  1.00  0.87           H  
ATOM   4091 HD11 LEU A 252     110.484 117.975  88.855  1.00  0.87           H  
ATOM   4092 HD12 LEU A 252     111.751 116.751  88.686  1.00  0.87           H  
ATOM   4093 HD13 LEU A 252     112.002 118.156  89.735  1.00  0.87           H  
ATOM   4094 HD21 LEU A 252     114.000 117.496  87.507  1.00  0.87           H  
ATOM   4095 HD22 LEU A 252     114.126 119.147  86.870  1.00  0.87           H  
ATOM   4096 HD23 LEU A 252     114.058 118.886  88.606  1.00  0.87           H  
ATOM   4097  N   PHE A 253     110.286 118.823  83.279  1.00  0.89           N  
ATOM   4098  CA  PHE A 253     109.595 118.366  82.083  1.00  0.89           C  
ATOM   4099  C   PHE A 253     110.440 118.843  80.906  1.00  0.89           C  
ATOM   4100  O   PHE A 253     111.067 118.038  80.207  1.00  0.89           O  
ATOM   4101  CB  PHE A 253     108.146 118.855  82.036  1.00  0.89           C  
ATOM   4102  CG  PHE A 253     107.368 118.356  80.843  1.00  0.89           C  
ATOM   4103  CD1 PHE A 253     107.039 119.240  79.809  1.00  0.89           C  
ATOM   4104  CD2 PHE A 253     106.957 117.021  80.745  1.00  0.89           C  
ATOM   4105  CE1 PHE A 253     106.334 118.798  78.691  1.00  0.89           C  
ATOM   4106  CE2 PHE A 253     106.241 116.581  79.630  1.00  0.89           C  
ATOM   4107  CZ  PHE A 253     105.933 117.469  78.602  1.00  0.89           C  
ATOM   4108  H   PHE A 253     109.968 119.668  83.751  1.00  0.89           H  
ATOM   4109  HA  PHE A 253     109.618 117.271  82.070  1.00  0.89           H  
ATOM   4110  HB2 PHE A 253     108.104 119.949  82.059  1.00  0.89           H  
ATOM   4111  HB3 PHE A 253     107.626 118.533  82.947  1.00  0.89           H  
ATOM   4112  HD1 PHE A 253     107.342 120.285  79.857  1.00  0.89           H  
ATOM   4113  HD2 PHE A 253     107.200 116.307  81.526  1.00  0.89           H  
ATOM   4114  HE1 PHE A 253     106.114 119.492  77.883  1.00  0.89           H  
ATOM   4115  HE2 PHE A 253     105.933 115.541  79.554  1.00  0.89           H  
ATOM   4116  HZ  PHE A 253     105.392 117.124  77.724  1.00  0.89           H  
ATOM   4117  N   ASP A 254     110.536 120.212  80.732  1.00  0.85           N  
ATOM   4118  CA  ASP A 254     111.006 120.769  79.462  1.00  0.85           C  
ATOM   4119  C   ASP A 254     112.522 120.593  79.245  1.00  0.85           C  
ATOM   4120  O   ASP A 254     113.063 120.836  78.165  1.00  0.85           O  
ATOM   4121  CB  ASP A 254     110.620 122.235  79.324  1.00  0.85           C  
ATOM   4122  CG  ASP A 254     109.109 122.329  79.149  1.00  0.85           C  
ATOM   4123  OD1 ASP A 254     108.632 121.751  78.131  1.00  0.85           O  
ATOM   4124  OD2 ASP A 254     108.508 122.978  80.050  1.00  0.85           O1-
ATOM   4125  H   ASP A 254     110.227 120.853  81.482  1.00  0.85           H  
ATOM   4126  HA  ASP A 254     110.539 120.167  78.670  1.00  0.85           H  
ATOM   4127  HB2 ASP A 254     111.091 122.690  78.445  1.00  0.85           H  
ATOM   4128  HB3 ASP A 254     110.948 122.811  80.199  1.00  0.85           H  
ATOM   4129  N   ARG A 255     113.225 120.156  80.353  1.00  0.75           N  
ATOM   4130  CA  ARG A 255     114.637 119.797  80.269  1.00  0.75           C  
ATOM   4131  C   ARG A 255     114.802 118.375  79.701  1.00  0.75           C  
ATOM   4132  O   ARG A 255     115.765 118.109  78.978  1.00  0.75           O  
ATOM   4133  CB  ARG A 255     115.302 119.962  81.644  1.00  0.75           C  
ATOM   4134  CG  ARG A 255     116.818 119.716  81.705  1.00  0.75           C  
ATOM   4135  CD  ARG A 255     117.179 118.285  82.099  1.00  0.75           C  
ATOM   4136  NE  ARG A 255     118.083 118.235  83.254  1.00  0.75           N  
ATOM   4137  CZ  ARG A 255     119.433 118.298  83.222  1.00  0.75           C  
ATOM   4138  NH1 ARG A 255     120.095 118.673  82.100  1.00  0.75           N  
ATOM   4139  NH2 ARG A 255     120.157 117.977  84.316  1.00  0.75           N1+
ATOM   4140  H   ARG A 255     112.729 120.084  81.241  1.00  0.75           H  
ATOM   4141  HA  ARG A 255     115.111 120.482  79.555  1.00  0.75           H  
ATOM   4142  HB2 ARG A 255     114.793 119.339  82.388  1.00  0.75           H  
ATOM   4143  HB3 ARG A 255     115.141 121.004  81.950  1.00  0.75           H  
ATOM   4144  HG2 ARG A 255     117.238 120.403  82.450  1.00  0.75           H  
ATOM   4145  HG3 ARG A 255     117.288 119.976  80.750  1.00  0.75           H  
ATOM   4146  HD2 ARG A 255     117.636 117.742  81.265  1.00  0.75           H  
ATOM   4147  HD3 ARG A 255     116.290 117.720  82.388  1.00  0.75           H  
ATOM   4148  HE  ARG A 255     117.667 118.200  84.235  1.00  0.75           H  
ATOM   4149 HH11 ARG A 255     121.107 118.743  82.100  1.00  0.75           H  
ATOM   4150 HH12 ARG A 255     119.587 118.917  81.259  1.00  0.75           H  
ATOM   4151 HH21 ARG A 255     121.121 118.289  84.478  1.00  0.75           H  
ATOM   4152 HH22 ARG A 255     119.678 117.424  85.072  1.00  0.75           H  
ATOM   4153  N   TYR A 256     113.931 117.404  80.168  1.00  0.85           N  
ATOM   4154  CA  TYR A 256     114.149 115.976  79.880  1.00  0.85           C  
ATOM   4155  C   TYR A 256     113.152 115.360  78.896  1.00  0.85           C  
ATOM   4156  O   TYR A 256     113.427 114.352  78.236  1.00  0.85           O  
ATOM   4157  CB  TYR A 256     114.081 115.093  81.136  1.00  0.85           C  
ATOM   4158  CG  TYR A 256     115.362 114.967  81.923  1.00  0.85           C  
ATOM   4159  CD1 TYR A 256     116.596 114.661  81.323  1.00  0.85           C  
ATOM   4160  CD2 TYR A 256     115.297 115.059  83.315  1.00  0.85           C  
ATOM   4161  CE1 TYR A 256     117.756 114.531  82.096  1.00  0.85           C  
ATOM   4162  CE2 TYR A 256     116.445 114.893  84.082  1.00  0.85           C  
ATOM   4163  CZ  TYR A 256     117.673 114.687  83.471  1.00  0.85           C  
ATOM   4164  OH  TYR A 256     118.812 114.682  84.230  1.00  0.85           O  
ATOM   4165  H   TYR A 256     113.110 117.701  80.698  1.00  0.85           H  
ATOM   4166  HA  TYR A 256     115.121 115.880  79.391  1.00  0.85           H  
ATOM   4167  HB2 TYR A 256     113.795 114.064  80.876  1.00  0.85           H  
ATOM   4168  HB3 TYR A 256     113.281 115.469  81.786  1.00  0.85           H  
ATOM   4169  HD1 TYR A 256     116.671 114.528  80.247  1.00  0.85           H  
ATOM   4170  HD2 TYR A 256     114.349 115.252  83.813  1.00  0.85           H  
ATOM   4171  HE1 TYR A 256     118.708 114.331  81.616  1.00  0.85           H  
ATOM   4172  HE2 TYR A 256     116.365 114.917  85.159  1.00  0.85           H  
ATOM   4173  HH  TYR A 256     118.705 115.446  84.897  1.00  0.85           H  
ATOM   4174  N   PHE A 257     111.879 115.870  78.944  1.00  0.88           N  
ATOM   4175  CA  PHE A 257     110.752 115.252  78.236  1.00  0.88           C  
ATOM   4176  C   PHE A 257     110.335 116.227  77.134  1.00  0.88           C  
ATOM   4177  O   PHE A 257     109.181 116.366  76.739  1.00  0.88           O  
ATOM   4178  CB  PHE A 257     109.623 114.884  79.195  1.00  0.88           C  
ATOM   4179  CG  PHE A 257     110.005 113.719  80.082  1.00  0.88           C  
ATOM   4180  CD1 PHE A 257     110.581 113.931  81.340  1.00  0.88           C  
ATOM   4181  CD2 PHE A 257     109.818 112.403  79.639  1.00  0.88           C  
ATOM   4182  CE1 PHE A 257     110.937 112.849  82.149  1.00  0.88           C  
ATOM   4183  CE2 PHE A 257     110.169 111.325  80.454  1.00  0.88           C  
ATOM   4184  CZ  PHE A 257     110.719 111.547  81.710  1.00  0.88           C  
ATOM   4185  H   PHE A 257     111.673 116.734  79.469  1.00  0.88           H  
ATOM   4186  HA  PHE A 257     111.099 114.350  77.717  1.00  0.88           H  
ATOM   4187  HB2 PHE A 257     108.713 114.621  78.642  1.00  0.88           H  
ATOM   4188  HB3 PHE A 257     109.357 115.744  79.819  1.00  0.88           H  
ATOM   4189  HD1 PHE A 257     110.759 114.944  81.699  1.00  0.88           H  
ATOM   4190  HD2 PHE A 257     109.389 112.212  78.657  1.00  0.88           H  
ATOM   4191  HE1 PHE A 257     111.382 113.015  83.125  1.00  0.88           H  
ATOM   4192  HE2 PHE A 257     110.013 110.307  80.110  1.00  0.88           H  
ATOM   4193  HZ  PHE A 257     110.981 110.707  82.345  1.00  0.88           H  
ATOM   4194  N   LYS A 258     111.428 116.782  76.494  1.00  0.83           N  
ATOM   4195  CA  LYS A 258     111.357 117.918  75.580  1.00  0.83           C  
ATOM   4196  C   LYS A 258     110.550 117.607  74.313  1.00  0.83           C  
ATOM   4197  O   LYS A 258     110.095 118.511  73.613  1.00  0.83           O  
ATOM   4198  CB  LYS A 258     112.799 118.338  75.252  1.00  0.83           C  
ATOM   4199  CG  LYS A 258     112.937 119.723  74.616  1.00  0.83           C  
ATOM   4200  CD  LYS A 258     114.418 120.094  74.473  1.00  0.83           C  
ATOM   4201  CE  LYS A 258     114.596 121.501  73.928  1.00  0.83           C  
ATOM   4202  NZ  LYS A 258     116.036 121.822  73.857  1.00  0.83           N1+
ATOM   4203  H   LYS A 258     112.341 116.418  76.745  1.00  0.83           H  
ATOM   4204  HA  LYS A 258     110.831 118.717  76.118  1.00  0.83           H  
ATOM   4205  HB2 LYS A 258     113.269 117.589  74.604  1.00  0.83           H  
ATOM   4206  HB3 LYS A 258     113.383 118.339  76.183  1.00  0.83           H  
ATOM   4207  HG2 LYS A 258     112.430 120.466  75.243  1.00  0.83           H  
ATOM   4208  HG3 LYS A 258     112.458 119.742  73.632  1.00  0.83           H  
ATOM   4209  HD2 LYS A 258     114.917 119.371  73.816  1.00  0.83           H  
ATOM   4210  HD3 LYS A 258     114.907 120.019  75.453  1.00  0.83           H  
ATOM   4211  HE2 LYS A 258     114.143 122.245  74.590  1.00  0.83           H  
ATOM   4212  HE3 LYS A 258     114.187 121.614  72.920  1.00  0.83           H  
ATOM   4213  HZ1 LYS A 258     116.570 121.557  74.691  1.00  0.83           H  
ATOM   4214  HZ2 LYS A 258     116.527 121.285  73.037  1.00  0.83           H  
ATOM   4215  HZ3 LYS A 258     116.208 122.801  73.617  1.00  0.83           H  
ATOM   4216  N   TYR A 259     110.451 116.268  73.982  1.00  0.85           N  
ATOM   4217  CA  TYR A 259     109.757 115.796  72.774  1.00  0.85           C  
ATOM   4218  C   TYR A 259     108.638 114.793  73.099  1.00  0.85           C  
ATOM   4219  O   TYR A 259     108.274 113.919  72.311  1.00  0.85           O  
ATOM   4220  CB  TYR A 259     110.726 115.200  71.742  1.00  0.85           C  
ATOM   4221  CG  TYR A 259     111.540 116.289  71.093  1.00  0.85           C  
ATOM   4222  CD1 TYR A 259     112.716 116.731  71.707  1.00  0.85           C  
ATOM   4223  CD2 TYR A 259     111.076 116.934  69.938  1.00  0.85           C  
ATOM   4224  CE1 TYR A 259     113.407 117.822  71.194  1.00  0.85           C  
ATOM   4225  CE2 TYR A 259     111.765 118.032  69.426  1.00  0.85           C  
ATOM   4226  CZ  TYR A 259     112.916 118.478  70.068  1.00  0.85           C  
ATOM   4227  OH  TYR A 259     113.535 119.590  69.569  1.00  0.85           O  
ATOM   4228  H   TYR A 259     110.867 115.596  74.619  1.00  0.85           H  
ATOM   4229  HA  TYR A 259     109.235 116.653  72.327  1.00  0.85           H  
ATOM   4230  HB2 TYR A 259     110.190 114.656  70.954  1.00  0.85           H  
ATOM   4231  HB3 TYR A 259     111.390 114.464  72.213  1.00  0.85           H  
ATOM   4232  HD1 TYR A 259     113.083 116.242  72.606  1.00  0.85           H  
ATOM   4233  HD2 TYR A 259     110.162 116.605  69.449  1.00  0.85           H  
ATOM   4234  HE1 TYR A 259     114.311 118.153  71.695  1.00  0.85           H  
ATOM   4235  HE2 TYR A 259     111.391 118.552  68.550  1.00  0.85           H  
ATOM   4236  HH  TYR A 259     114.368 119.792  70.130  1.00  0.85           H  
ATOM   4237  N   TRP A 260     107.942 115.061  74.261  1.00  0.79           N  
ATOM   4238  CA  TRP A 260     106.735 114.316  74.599  1.00  0.79           C  
ATOM   4239  C   TRP A 260     105.562 115.073  73.962  1.00  0.79           C  
ATOM   4240  O   TRP A 260     105.271 116.235  74.249  1.00  0.79           O  
ATOM   4241  CB  TRP A 260     106.575 114.184  76.111  1.00  0.79           C  
ATOM   4242  CG  TRP A 260     105.460 113.269  76.497  1.00  0.79           C  
ATOM   4243  CD1 TRP A 260     104.327 113.624  77.200  1.00  0.79           C  
ATOM   4244  CD2 TRP A 260     105.345 111.876  76.193  1.00  0.79           C  
ATOM   4245  NE1 TRP A 260     103.543 112.513  77.349  1.00  0.79           N  
ATOM   4246  CE2 TRP A 260     104.150 111.433  76.755  1.00  0.79           C  
ATOM   4247  CE3 TRP A 260     106.141 110.949  75.484  1.00  0.79           C  
ATOM   4248  CZ2 TRP A 260     103.727 110.107  76.667  1.00  0.79           C  
ATOM   4249  CZ3 TRP A 260     105.695 109.632  75.334  1.00  0.79           C  
ATOM   4250  CH2 TRP A 260     104.512 109.215  75.930  1.00  0.79           C  
ATOM   4251  H   TRP A 260     108.259 115.805  74.890  1.00  0.79           H  
ATOM   4252  HA  TRP A 260     106.819 113.328  74.139  1.00  0.79           H  
ATOM   4253  HB2 TRP A 260     106.419 115.172  76.561  1.00  0.79           H  
ATOM   4254  HB3 TRP A 260     107.505 113.795  76.546  1.00  0.79           H  
ATOM   4255  HD1 TRP A 260     104.011 114.578  77.604  1.00  0.79           H  
ATOM   4256  HE1 TRP A 260     102.644 112.488  77.827  1.00  0.79           H  
ATOM   4257  HE3 TRP A 260     107.083 111.246  75.031  1.00  0.79           H  
ATOM   4258  HZ2 TRP A 260     102.797 109.789  77.124  1.00  0.79           H  
ATOM   4259  HZ3 TRP A 260     106.271 108.934  74.735  1.00  0.79           H  
ATOM   4260  HH2 TRP A 260     104.185 108.184  75.802  1.00  0.79           H  
ATOM   4261  N   ASP A 261     104.879 114.333  73.009  1.00  0.87           N  
ATOM   4262  CA  ASP A 261     103.864 114.901  72.118  1.00  0.87           C  
ATOM   4263  C   ASP A 261     102.471 115.020  72.798  1.00  0.87           C  
ATOM   4264  O   ASP A 261     101.405 114.833  72.210  1.00  0.87           O  
ATOM   4265  CB  ASP A 261     103.868 114.170  70.770  1.00  0.87           C  
ATOM   4266  CG  ASP A 261     103.512 112.694  70.807  1.00  0.87           C  
ATOM   4267  OD1 ASP A 261     102.788 112.315  71.782  1.00  0.87           O  
ATOM   4268  OD2 ASP A 261     103.919 111.962  69.865  1.00  0.87           O1-
ATOM   4269  H   ASP A 261     105.081 113.341  72.917  1.00  0.87           H  
ATOM   4270  HA  ASP A 261     104.167 115.939  71.923  1.00  0.87           H  
ATOM   4271  HB2 ASP A 261     104.863 114.264  70.315  1.00  0.87           H  
ATOM   4272  HB3 ASP A 261     103.155 114.653  70.089  1.00  0.87           H  
ATOM   4273  N   GLN A 262     102.518 115.546  74.086  1.00  0.85           N  
ATOM   4274  CA  GLN A 262     101.324 115.771  74.898  1.00  0.85           C  
ATOM   4275  C   GLN A 262     101.697 116.698  76.072  1.00  0.85           C  
ATOM   4276  O   GLN A 262     102.787 116.667  76.642  1.00  0.85           O  
ATOM   4277  CB  GLN A 262     100.741 114.443  75.397  1.00  0.85           C  
ATOM   4278  CG  GLN A 262      99.373 114.596  76.058  1.00  0.85           C  
ATOM   4279  CD  GLN A 262      98.716 113.259  76.325  1.00  0.85           C  
ATOM   4280  OE1 GLN A 262      99.085 112.189  75.841  1.00  0.85           O  
ATOM   4281  NE2 GLN A 262      97.634 113.332  77.161  1.00  0.85           N  
ATOM   4282  H   GLN A 262     103.426 115.822  74.476  1.00  0.85           H  
ATOM   4283  HA  GLN A 262     100.594 116.280  74.257  1.00  0.85           H  
ATOM   4284  HB2 GLN A 262     101.431 113.970  76.104  1.00  0.85           H  
ATOM   4285  HB3 GLN A 262     100.654 113.747  74.554  1.00  0.85           H  
ATOM   4286  HG2 GLN A 262      98.699 115.166  75.408  1.00  0.85           H  
ATOM   4287  HG3 GLN A 262      99.464 115.134  77.006  1.00  0.85           H  
ATOM   4288 HE21 GLN A 262      97.103 112.488  77.340  1.00  0.85           H  
ATOM   4289 HE22 GLN A 262      97.342 114.190  77.616  1.00  0.85           H  
ATOM   4290  N   THR A 263     100.683 117.553  76.461  1.00  0.91           N  
ATOM   4291  CA  THR A 263     100.914 118.553  77.491  1.00  0.91           C  
ATOM   4292  C   THR A 263     100.769 117.939  78.897  1.00  0.91           C  
ATOM   4293  O   THR A 263     100.150 116.908  79.155  1.00  0.91           O  
ATOM   4294  CB  THR A 263      99.995 119.778  77.323  1.00  0.91           C  
ATOM   4295  OG1 THR A 263      98.644 119.338  77.159  1.00  0.91           O  
ATOM   4296  CG2 THR A 263     100.379 120.611  76.103  1.00  0.91           C  
ATOM   4297  H   THR A 263      99.762 117.502  76.038  1.00  0.91           H  
ATOM   4298  HA  THR A 263     101.958 118.886  77.406  1.00  0.91           H  
ATOM   4299  HB  THR A 263     100.028 120.412  78.216  1.00  0.91           H  
ATOM   4300 HG21 THR A 263     101.406 120.980  76.184  1.00  0.91           H  
ATOM   4301 HG22 THR A 263     100.283 120.032  75.178  1.00  0.91           H  
ATOM   4302 HG23 THR A 263      99.709 121.471  76.002  1.00  0.91           H  
ATOM   4303  HG1 THR A 263      98.094 120.125  76.997  1.00  0.91           H  
ATOM   4304  N   TYR A 264     101.404 118.703  79.861  1.00  0.92           N  
ATOM   4305  CA  TYR A 264     101.497 118.324  81.270  1.00  0.92           C  
ATOM   4306  C   TYR A 264     101.245 119.605  82.077  1.00  0.92           C  
ATOM   4307  O   TYR A 264     101.694 120.703  81.743  1.00  0.92           O  
ATOM   4308  CB  TYR A 264     102.888 117.727  81.528  1.00  0.92           C  
ATOM   4309  CG  TYR A 264     103.336 117.702  82.963  1.00  0.92           C  
ATOM   4310  CD1 TYR A 264     102.640 116.971  83.937  1.00  0.92           C  
ATOM   4311  CD2 TYR A 264     104.469 118.432  83.339  1.00  0.92           C  
ATOM   4312  CE1 TYR A 264     103.047 116.996  85.272  1.00  0.92           C  
ATOM   4313  CE2 TYR A 264     104.893 118.436  84.663  1.00  0.92           C  
ATOM   4314  CZ  TYR A 264     104.175 117.729  85.620  1.00  0.92           C  
ATOM   4315  OH  TYR A 264     104.638 117.795  86.900  1.00  0.92           O  
ATOM   4316  H   TYR A 264     101.866 119.575  79.607  1.00  0.92           H  
ATOM   4317  HA  TYR A 264     100.722 117.587  81.498  1.00  0.92           H  
ATOM   4318  HB2 TYR A 264     103.630 118.282  80.937  1.00  0.92           H  
ATOM   4319  HB3 TYR A 264     102.924 116.703  81.131  1.00  0.92           H  
ATOM   4320  HD1 TYR A 264     101.775 116.381  83.658  1.00  0.92           H  
ATOM   4321  HD2 TYR A 264     105.035 119.003  82.606  1.00  0.92           H  
ATOM   4322  HE1 TYR A 264     102.483 116.441  86.017  1.00  0.92           H  
ATOM   4323  HE2 TYR A 264     105.780 118.991  84.952  1.00  0.92           H  
ATOM   4324  HH  TYR A 264     104.006 117.367  87.537  1.00  0.92           H  
ATOM   4325  N   HIS A 265     100.485 119.435  83.220  1.00  0.83           N  
ATOM   4326  CA  HIS A 265     100.251 120.517  84.178  1.00  0.83           C  
ATOM   4327  C   HIS A 265     100.511 119.884  85.550  1.00  0.83           C  
ATOM   4328  O   HIS A 265      99.874 118.885  85.897  1.00  0.83           O  
ATOM   4329  CB  HIS A 265      98.812 121.039  84.176  1.00  0.83           C  
ATOM   4330  CG  HIS A 265      98.286 121.410  82.848  1.00  0.83           C  
ATOM   4331  ND1 HIS A 265      96.946 121.269  82.532  1.00  0.83           N1+
ATOM   4332  CD2 HIS A 265      98.845 121.953  81.718  1.00  0.83           C  
ATOM   4333  CE1 HIS A 265      96.712 121.526  81.247  1.00  0.83           C  
ATOM   4334  NE2 HIS A 265      97.861 121.998  80.755  1.00  0.83           N  
ATOM   4335  H   HIS A 265     100.076 118.526  83.444  1.00  0.83           H  
ATOM   4336  HA  HIS A 265     100.928 121.342  83.957  1.00  0.83           H  
ATOM   4337  HB2 HIS A 265      98.766 121.923  84.819  1.00  0.83           H  
ATOM   4338  HB3 HIS A 265      98.128 120.296  84.604  1.00  0.83           H  
ATOM   4339  HD1 HIS A 265      96.174 121.071  83.205  1.00  0.83           H  
ATOM   4340  HD2 HIS A 265      99.829 122.299  81.451  1.00  0.83           H  
ATOM   4341  HE2 HIS A 265      97.977 122.371  79.819  1.00  0.83           H  
ATOM   4342  HE1 HIS A 265      95.764 121.439  80.732  1.00  0.83           H  
ATOM   4343  N   PRO A 266     101.471 120.430  86.365  1.00  0.93           N  
ATOM   4344  CA  PRO A 266     101.792 119.805  87.651  1.00  0.93           C  
ATOM   4345  C   PRO A 266     100.729 119.854  88.757  1.00  0.93           C  
ATOM   4346  O   PRO A 266     100.860 119.170  89.776  1.00  0.93           O  
ATOM   4347  CB  PRO A 266     103.013 120.574  88.156  1.00  0.93           C  
ATOM   4348  CG  PRO A 266     103.574 121.267  86.929  1.00  0.93           C  
ATOM   4349  CD  PRO A 266     102.361 121.539  86.068  1.00  0.93           C  
ATOM   4350  HA  PRO A 266     102.017 118.753  87.460  1.00  0.93           H  
ATOM   4351  HB2 PRO A 266     103.743 119.903  88.609  1.00  0.93           H  
ATOM   4352  HB3 PRO A 266     102.739 121.318  88.913  1.00  0.93           H  
ATOM   4353  HG2 PRO A 266     104.269 120.603  86.410  1.00  0.93           H  
ATOM   4354  HG3 PRO A 266     104.112 122.176  87.176  1.00  0.93           H  
ATOM   4355  HD2 PRO A 266     101.848 122.463  86.349  1.00  0.93           H  
ATOM   4356  HD3 PRO A 266     102.636 121.584  85.013  1.00  0.93           H  
ATOM   4357  N   ASN A 267      99.755 120.817  88.621  1.00  0.89           N  
ATOM   4358  CA  ASN A 267      98.733 121.051  89.643  1.00  0.89           C  
ATOM   4359  C   ASN A 267      97.457 120.474  89.070  1.00  0.89           C  
ATOM   4360  O   ASN A 267      96.780 121.074  88.235  1.00  0.89           O  
ATOM   4361  CB  ASN A 267      98.535 122.534  89.943  1.00  0.89           C  
ATOM   4362  CG  ASN A 267      99.679 123.027  90.781  1.00  0.89           C  
ATOM   4363  OD1 ASN A 267     100.273 122.319  91.592  1.00  0.89           O  
ATOM   4364  ND2 ASN A 267     100.015 124.330  90.571  1.00  0.89           N  
ATOM   4365  H   ASN A 267      99.720 121.347  87.757  1.00  0.89           H  
ATOM   4366  HA  ASN A 267      98.982 120.502  90.552  1.00  0.89           H  
ATOM   4367  HB2 ASN A 267      97.613 122.699  90.513  1.00  0.89           H  
ATOM   4368  HB3 ASN A 267      98.464 123.118  89.017  1.00  0.89           H  
ATOM   4369 HD21 ASN A 267      99.435 124.983  90.064  1.00  0.89           H  
ATOM   4370 HD22 ASN A 267     100.923 124.659  90.940  1.00  0.89           H  
ATOM   4371  N   CYS A 268      97.116 119.211  89.516  1.00  0.92           N  
ATOM   4372  CA  CYS A 268      96.190 118.373  88.739  1.00  0.92           C  
ATOM   4373  C   CYS A 268      94.705 118.755  88.906  1.00  0.92           C  
ATOM   4374  O   CYS A 268      93.791 118.042  88.500  1.00  0.92           O  
ATOM   4375  CB  CYS A 268      96.373 116.878  89.002  1.00  0.92           C  
ATOM   4376  SG  CYS A 268      98.061 116.336  88.577  1.00  0.92           S  
ATOM   4377  H   CYS A 268      97.508 118.824  90.391  1.00  0.92           H  
ATOM   4378  HA  CYS A 268      96.410 118.577  87.682  1.00  0.92           H  
ATOM   4379  HB2 CYS A 268      95.675 116.281  88.406  1.00  0.92           H  
ATOM   4380  HB3 CYS A 268      96.183 116.644  90.053  1.00  0.92           H  
ATOM   4381  HG  CYS A 268      98.709 117.276  89.287  1.00  0.92           H  
ATOM   4382  N   VAL A 269      94.531 120.037  89.371  1.00  0.89           N  
ATOM   4383  CA  VAL A 269      93.302 120.799  89.302  1.00  0.89           C  
ATOM   4384  C   VAL A 269      93.095 121.123  87.813  1.00  0.89           C  
ATOM   4385  O   VAL A 269      92.005 120.938  87.268  1.00  0.89           O  
ATOM   4386  CB  VAL A 269      93.382 122.132  90.093  1.00  0.89           C  
ATOM   4387  CG1 VAL A 269      92.026 122.850  90.090  1.00  0.89           C  
ATOM   4388  CG2 VAL A 269      93.847 121.963  91.540  1.00  0.89           C  
ATOM   4389  H   VAL A 269      95.333 120.485  89.787  1.00  0.89           H  
ATOM   4390  HA  VAL A 269      92.478 120.166  89.644  1.00  0.89           H  
ATOM   4391  HB  VAL A 269      94.110 122.797  89.606  1.00  0.89           H  
ATOM   4392 HG11 VAL A 269      91.710 123.105  89.073  1.00  0.89           H  
ATOM   4393 HG12 VAL A 269      91.248 122.225  90.541  1.00  0.89           H  
ATOM   4394 HG13 VAL A 269      92.080 123.785  90.657  1.00  0.89           H  
ATOM   4395 HG21 VAL A 269      93.128 121.386  92.121  1.00  0.89           H  
ATOM   4396 HG22 VAL A 269      94.822 121.471  91.605  1.00  0.89           H  
ATOM   4397 HG23 VAL A 269      93.949 122.940  92.026  1.00  0.89           H  
ATOM   4398  N   ASN A 270      94.145 121.725  87.135  1.00  0.85           N  
ATOM   4399  CA  ASN A 270      93.913 122.310  85.812  1.00  0.85           C  
ATOM   4400  C   ASN A 270      94.084 121.237  84.718  1.00  0.85           C  
ATOM   4401  O   ASN A 270      94.943 121.268  83.836  1.00  0.85           O  
ATOM   4402  CB  ASN A 270      94.592 123.653  85.555  1.00  0.85           C  
ATOM   4403  CG  ASN A 270      96.061 123.733  85.872  1.00  0.85           C  
ATOM   4404  OD1 ASN A 270      96.799 122.762  85.969  1.00  0.85           O  
ATOM   4405  ND2 ASN A 270      96.534 125.013  86.014  1.00  0.85           N  
ATOM   4406  H   ASN A 270      95.091 121.710  87.544  1.00  0.85           H  
ATOM   4407  HA  ASN A 270      92.842 122.559  85.764  1.00  0.85           H  
ATOM   4408  HB2 ASN A 270      94.087 124.413  86.166  1.00  0.85           H  
ATOM   4409  HB3 ASN A 270      94.464 123.946  84.505  1.00  0.85           H  
ATOM   4410 HD21 ASN A 270      97.514 125.146  86.238  1.00  0.85           H  
ATOM   4411 HD22 ASN A 270      95.950 125.834  85.908  1.00  0.85           H  
ATOM   4412  N   CYS A 271      93.113 120.254  84.793  1.00  0.94           N  
ATOM   4413  CA  CYS A 271      93.007 119.115  83.882  1.00  0.94           C  
ATOM   4414  C   CYS A 271      91.525 118.990  83.487  1.00  0.94           C  
ATOM   4415  O   CYS A 271      90.617 119.302  84.255  1.00  0.94           O  
ATOM   4416  CB  CYS A 271      93.471 117.828  84.562  1.00  0.94           C  
ATOM   4417  SG  CYS A 271      95.267 117.810  84.872  1.00  0.94           S  
ATOM   4418  H   CYS A 271      92.416 120.326  85.550  1.00  0.94           H  
ATOM   4419  HA  CYS A 271      93.593 119.320  82.978  1.00  0.94           H  
ATOM   4420  HB2 CYS A 271      93.220 116.954  83.956  1.00  0.94           H  
ATOM   4421  HB3 CYS A 271      92.967 117.708  85.528  1.00  0.94           H  
ATOM   4422  HG  CYS A 271      95.646 117.752  83.585  1.00  0.94           H  
ATOM   4423  N   LEU A 272      91.283 118.516  82.210  1.00  0.88           N  
ATOM   4424  CA  LEU A 272      89.929 118.547  81.638  1.00  0.88           C  
ATOM   4425  C   LEU A 272      89.056 117.343  82.046  1.00  0.88           C  
ATOM   4426  O   LEU A 272      87.829 117.362  81.956  1.00  0.88           O  
ATOM   4427  CB  LEU A 272      89.996 118.589  80.101  1.00  0.88           C  
ATOM   4428  CG  LEU A 272      90.741 119.807  79.515  1.00  0.88           C  
ATOM   4429  CD1 LEU A 272      90.799 119.689  77.989  1.00  0.88           C  
ATOM   4430  CD2 LEU A 272      90.089 121.134  79.906  1.00  0.88           C  
ATOM   4431  H   LEU A 272      92.049 118.158  81.647  1.00  0.88           H  
ATOM   4432  HA  LEU A 272      89.417 119.435  82.026  1.00  0.88           H  
ATOM   4433  HB2 LEU A 272      88.976 118.563  79.695  1.00  0.88           H  
ATOM   4434  HB3 LEU A 272      90.485 117.673  79.742  1.00  0.88           H  
ATOM   4435  HG  LEU A 272      91.773 119.811  79.884  1.00  0.88           H  
ATOM   4436 HD11 LEU A 272      91.298 118.761  77.690  1.00  0.88           H  
ATOM   4437 HD12 LEU A 272      89.795 119.691  77.551  1.00  0.88           H  
ATOM   4438 HD13 LEU A 272      91.360 120.524  77.556  1.00  0.88           H  
ATOM   4439 HD21 LEU A 272      89.031 121.155  79.623  1.00  0.88           H  
ATOM   4440 HD22 LEU A 272      90.159 121.309  80.984  1.00  0.88           H  
ATOM   4441 HD23 LEU A 272      90.589 121.973  79.410  1.00  0.88           H  
ATOM   4442  N   ASP A 273      89.768 116.204  82.326  1.00  0.89           N  
ATOM   4443  CA  ASP A 273      89.198 114.862  82.360  1.00  0.89           C  
ATOM   4444  C   ASP A 273      90.177 113.953  83.137  1.00  0.89           C  
ATOM   4445  O   ASP A 273      91.244 114.380  83.589  1.00  0.89           O  
ATOM   4446  CB  ASP A 273      88.947 114.377  80.932  1.00  0.89           C  
ATOM   4447  CG  ASP A 273      90.202 113.684  80.440  1.00  0.89           C  
ATOM   4448  OD1 ASP A 273      91.275 114.349  80.414  1.00  0.89           O  
ATOM   4449  OD2 ASP A 273      90.065 112.436  80.267  1.00  0.89           O1-
ATOM   4450  H   ASP A 273      90.763 116.288  82.497  1.00  0.89           H  
ATOM   4451  HA  ASP A 273      88.252 114.915  82.912  1.00  0.89           H  
ATOM   4452  HB2 ASP A 273      88.678 115.187  80.245  1.00  0.89           H  
ATOM   4453  HB3 ASP A 273      88.115 113.662  80.930  1.00  0.89           H  
ATOM   4454  N   ASP A 274      89.805 112.620  83.218  1.00  0.85           N  
ATOM   4455  CA  ASP A 274      90.663 111.645  83.875  1.00  0.85           C  
ATOM   4456  C   ASP A 274      91.718 110.937  82.994  1.00  0.85           C  
ATOM   4457  O   ASP A 274      92.632 110.294  83.527  1.00  0.85           O  
ATOM   4458  CB  ASP A 274      89.935 110.746  84.864  1.00  0.85           C  
ATOM   4459  CG  ASP A 274      88.680 110.045  84.400  1.00  0.85           C  
ATOM   4460  OD1 ASP A 274      87.648 110.223  85.119  1.00  0.85           O  
ATOM   4461  OD2 ASP A 274      88.760 109.335  83.353  1.00  0.85           O1-
ATOM   4462  H   ASP A 274      88.944 112.304  82.780  1.00  0.85           H  
ATOM   4463  HA  ASP A 274      91.317 112.246  84.518  1.00  0.85           H  
ATOM   4464  HB2 ASP A 274      89.664 111.360  85.734  1.00  0.85           H  
ATOM   4465  HB3 ASP A 274      90.612 109.968  85.236  1.00  0.85           H  
ATOM   4466  N   ARG A 275      91.702 111.161  81.630  1.00  0.79           N  
ATOM   4467  CA  ARG A 275      92.856 110.815  80.801  1.00  0.79           C  
ATOM   4468  C   ARG A 275      93.957 111.812  81.218  1.00  0.79           C  
ATOM   4469  O   ARG A 275      95.129 111.463  81.397  1.00  0.79           O  
ATOM   4470  CB  ARG A 275      92.640 110.959  79.277  1.00  0.79           C  
ATOM   4471  CG  ARG A 275      91.501 110.137  78.663  1.00  0.79           C  
ATOM   4472  CD  ARG A 275      91.825 108.670  78.421  1.00  0.79           C  
ATOM   4473  NE  ARG A 275      92.587 108.431  77.177  1.00  0.79           N  
ATOM   4474  CZ  ARG A 275      92.854 107.160  76.739  1.00  0.79           C  
ATOM   4475  NH1 ARG A 275      92.447 106.104  77.474  1.00  0.79           N  
ATOM   4476  NH2 ARG A 275      93.546 106.933  75.599  1.00  0.79           N1+
ATOM   4477  H   ARG A 275      90.879 111.602  81.155  1.00  0.79           H  
ATOM   4478  HA  ARG A 275      93.183 109.802  81.059  1.00  0.79           H  
ATOM   4479  HB2 ARG A 275      93.579 110.724  78.758  1.00  0.79           H  
ATOM   4480  HB3 ARG A 275      92.440 112.013  79.043  1.00  0.79           H  
ATOM   4481  HG2 ARG A 275      91.215 110.595  77.708  1.00  0.79           H  
ATOM   4482  HG3 ARG A 275      90.621 110.184  79.311  1.00  0.79           H  
ATOM   4483  HD2 ARG A 275      90.872 108.138  78.319  1.00  0.79           H  
ATOM   4484  HD3 ARG A 275      92.384 108.254  79.264  1.00  0.79           H  
ATOM   4485  HE  ARG A 275      92.881 109.196  76.575  1.00  0.79           H  
ATOM   4486 HH11 ARG A 275      92.891 105.185  77.301  1.00  0.79           H  
ATOM   4487 HH12 ARG A 275      91.788 106.183  78.235  1.00  0.79           H  
ATOM   4488 HH21 ARG A 275      93.660 105.970  75.293  1.00  0.79           H  
ATOM   4489 HH22 ARG A 275      93.850 107.640  74.903  1.00  0.79           H  
ATOM   4490  N   CYS A 276      93.568 113.143  81.264  1.00  0.93           N  
ATOM   4491  CA  CYS A 276      94.521 114.202  81.545  1.00  0.93           C  
ATOM   4492  C   CYS A 276      95.070 114.084  82.984  1.00  0.93           C  
ATOM   4493  O   CYS A 276      96.282 114.205  83.198  1.00  0.93           O  
ATOM   4494  CB  CYS A 276      93.911 115.572  81.248  1.00  0.93           C  
ATOM   4495  SG  CYS A 276      95.141 116.912  81.160  1.00  0.93           S  
ATOM   4496  H   CYS A 276      92.586 113.402  81.040  1.00  0.93           H  
ATOM   4497  HA  CYS A 276      95.367 114.027  80.867  1.00  0.93           H  
ATOM   4498  HB2 CYS A 276      93.153 115.838  81.990  1.00  0.93           H  
ATOM   4499  HB3 CYS A 276      93.427 115.563  80.267  1.00  0.93           H  
ATOM   4500  HG  CYS A 276      95.877 116.396  80.164  1.00  0.93           H  
ATOM   4501  N   ILE A 277      94.157 113.867  83.999  1.00  0.92           N  
ATOM   4502  CA  ILE A 277      94.599 113.678  85.388  1.00  0.92           C  
ATOM   4503  C   ILE A 277      95.559 112.474  85.472  1.00  0.92           C  
ATOM   4504  O   ILE A 277      96.637 112.588  86.070  1.00  0.92           O  
ATOM   4505  CB  ILE A 277      93.431 113.521  86.400  1.00  0.92           C  
ATOM   4506  CG1 ILE A 277      92.634 114.837  86.524  1.00  0.92           C  
ATOM   4507  CG2 ILE A 277      93.935 113.099  87.792  1.00  0.92           C  
ATOM   4508  CD1 ILE A 277      91.280 114.669  87.203  1.00  0.92           C  
ATOM   4509  H   ILE A 277      93.156 113.875  83.782  1.00  0.92           H  
ATOM   4510  HA  ILE A 277      95.190 114.566  85.648  1.00  0.92           H  
ATOM   4511  HB  ILE A 277      92.763 112.730  86.042  1.00  0.92           H  
ATOM   4512 HG12 ILE A 277      92.454 115.261  85.534  1.00  0.92           H  
ATOM   4513 HG13 ILE A 277      93.223 115.580  87.074  1.00  0.92           H  
ATOM   4514 HG21 ILE A 277      94.412 112.114  87.766  1.00  0.92           H  
ATOM   4515 HG22 ILE A 277      94.661 113.819  88.184  1.00  0.92           H  
ATOM   4516 HG23 ILE A 277      93.115 113.022  88.511  1.00  0.92           H  
ATOM   4517 HD11 ILE A 277      90.674 113.918  86.689  1.00  0.92           H  
ATOM   4518 HD12 ILE A 277      91.383 114.372  88.251  1.00  0.92           H  
ATOM   4519 HD13 ILE A 277      90.732 115.617  87.183  1.00  0.92           H  
ATOM   4520  N   LEU A 278      95.138 111.262  84.937  1.00  0.94           N  
ATOM   4521  CA  LEU A 278      96.046 110.120  85.054  1.00  0.94           C  
ATOM   4522  C   LEU A 278      97.391 110.440  84.375  1.00  0.94           C  
ATOM   4523  O   LEU A 278      98.458 110.084  84.877  1.00  0.94           O  
ATOM   4524  CB  LEU A 278      95.473 108.840  84.438  1.00  0.94           C  
ATOM   4525  CG  LEU A 278      94.423 108.145  85.323  1.00  0.94           C  
ATOM   4526  CD1 LEU A 278      93.739 107.026  84.538  1.00  0.94           C  
ATOM   4527  CD2 LEU A 278      95.033 107.566  86.603  1.00  0.94           C  
ATOM   4528  H   LEU A 278      94.223 111.144  84.489  1.00  0.94           H  
ATOM   4529  HA  LEU A 278      96.266 109.992  86.120  1.00  0.94           H  
ATOM   4530  HB2 LEU A 278      96.286 108.132  84.237  1.00  0.94           H  
ATOM   4531  HB3 LEU A 278      95.035 109.074  83.459  1.00  0.94           H  
ATOM   4532  HG  LEU A 278      93.657 108.874  85.605  1.00  0.94           H  
ATOM   4533 HD11 LEU A 278      93.262 107.415  83.633  1.00  0.94           H  
ATOM   4534 HD12 LEU A 278      94.455 106.253  84.239  1.00  0.94           H  
ATOM   4535 HD13 LEU A 278      92.961 106.552  85.147  1.00  0.94           H  
ATOM   4536 HD21 LEU A 278      95.853 106.877  86.379  1.00  0.94           H  
ATOM   4537 HD22 LEU A 278      95.417 108.351  87.261  1.00  0.94           H  
ATOM   4538 HD23 LEU A 278      94.278 107.014  87.171  1.00  0.94           H  
ATOM   4539  N   HIS A 279      97.303 111.101  83.164  1.00  0.90           N  
ATOM   4540  CA  HIS A 279      98.513 111.420  82.408  1.00  0.90           C  
ATOM   4541  C   HIS A 279      99.427 112.296  83.283  1.00  0.90           C  
ATOM   4542  O   HIS A 279     100.628 112.057  83.410  1.00  0.90           O  
ATOM   4543  CB  HIS A 279      98.148 112.114  81.090  1.00  0.90           C  
ATOM   4544  CG  HIS A 279      99.306 112.494  80.242  1.00  0.90           C  
ATOM   4545  ND1 HIS A 279      99.876 113.742  80.260  1.00  0.90           N  
ATOM   4546  CD2 HIS A 279     100.017 111.804  79.283  1.00  0.90           C  
ATOM   4547  CE1 HIS A 279     100.891 113.745  79.348  1.00  0.90           C  
ATOM   4548  NE2 HIS A 279     101.002 112.586  78.735  1.00  0.90           N  
ATOM   4549  H   HIS A 279      96.376 111.347  82.791  1.00  0.90           H  
ATOM   4550  HA  HIS A 279      99.041 110.480  82.228  1.00  0.90           H  
ATOM   4551  HB2 HIS A 279      97.548 113.010  81.284  1.00  0.90           H  
ATOM   4552  HB3 HIS A 279      97.507 111.444  80.503  1.00  0.90           H  
ATOM   4553  HD1 HIS A 279      99.603 114.529  80.835  1.00  0.90           H  
ATOM   4554  HD2 HIS A 279      99.857 110.787  78.948  1.00  0.90           H  
ATOM   4555  HE1 HIS A 279     101.504 114.621  79.179  1.00  0.90           H  
ATOM   4556  N   CYS A 280      98.825 113.394  83.865  1.00  0.95           N  
ATOM   4557  CA  CYS A 280      99.603 114.374  84.613  1.00  0.95           C  
ATOM   4558  C   CYS A 280     100.102 113.785  85.935  1.00  0.95           C  
ATOM   4559  O   CYS A 280     101.246 114.008  86.345  1.00  0.95           O  
ATOM   4560  CB  CYS A 280      98.826 115.658  84.891  1.00  0.95           C  
ATOM   4561  SG  CYS A 280      98.458 116.541  83.340  1.00  0.95           S  
ATOM   4562  H   CYS A 280      97.812 113.534  83.745  1.00  0.95           H  
ATOM   4563  HA  CYS A 280     100.499 114.585  84.017  1.00  0.95           H  
ATOM   4564  HB2 CYS A 280      99.416 116.324  85.528  1.00  0.95           H  
ATOM   4565  HB3 CYS A 280      97.881 115.451  85.403  1.00  0.95           H  
ATOM   4566  HG  CYS A 280      97.473 115.707  82.950  1.00  0.95           H  
ATOM   4567  N   ALA A 281      99.193 113.037  86.657  1.00  0.94           N  
ATOM   4568  CA  ALA A 281      99.566 112.487  87.954  1.00  0.94           C  
ATOM   4569  C   ALA A 281     100.753 111.517  87.815  1.00  0.94           C  
ATOM   4570  O   ALA A 281     101.568 111.355  88.727  1.00  0.94           O  
ATOM   4571  CB  ALA A 281      98.387 111.796  88.620  1.00  0.94           C  
ATOM   4572  H   ALA A 281      98.234 112.889  86.297  1.00  0.94           H  
ATOM   4573  HA  ALA A 281      99.901 113.325  88.576  1.00  0.94           H  
ATOM   4574  HB1 ALA A 281      97.567 112.502  88.787  1.00  0.94           H  
ATOM   4575  HB2 ALA A 281      98.001 110.980  88.000  1.00  0.94           H  
ATOM   4576  HB3 ALA A 281      98.675 111.374  89.587  1.00  0.94           H  
ATOM   4577  N   ASN A 282     100.797 110.808  86.627  1.00  0.89           N  
ATOM   4578  CA  ASN A 282     101.828 109.802  86.365  1.00  0.89           C  
ATOM   4579  C   ASN A 282     103.203 110.466  86.225  1.00  0.89           C  
ATOM   4580  O   ASN A 282     104.237 109.829  86.426  1.00  0.89           O  
ATOM   4581  CB  ASN A 282     101.536 109.020  85.081  1.00  0.89           C  
ATOM   4582  CG  ASN A 282     102.234 107.678  85.045  1.00  0.89           C  
ATOM   4583  OD1 ASN A 282     102.344 106.925  86.010  1.00  0.89           O  
ATOM   4584  ND2 ASN A 282     102.697 107.306  83.812  1.00  0.89           N  
ATOM   4585  H   ASN A 282     100.069 110.963  85.924  1.00  0.89           H  
ATOM   4586  HA  ASN A 282     101.874 109.148  87.241  1.00  0.89           H  
ATOM   4587  HB2 ASN A 282     101.799 109.608  84.194  1.00  0.89           H  
ATOM   4588  HB3 ASN A 282     100.470 108.784  85.008  1.00  0.89           H  
ATOM   4589 HD21 ASN A 282     102.578 107.858  82.971  1.00  0.89           H  
ATOM   4590 HD22 ASN A 282     103.184 106.410  83.668  1.00  0.89           H  
ATOM   4591  N   PHE A 283     103.216 111.761  85.751  1.00  0.91           N  
ATOM   4592  CA  PHE A 283     104.473 112.493  85.589  1.00  0.91           C  
ATOM   4593  C   PHE A 283     104.884 113.014  86.968  1.00  0.91           C  
ATOM   4594  O   PHE A 283     106.052 113.010  87.365  1.00  0.91           O  
ATOM   4595  CB  PHE A 283     104.352 113.670  84.624  1.00  0.91           C  
ATOM   4596  CG  PHE A 283     104.693 113.273  83.214  1.00  0.91           C  
ATOM   4597  CD1 PHE A 283     106.033 113.154  82.826  1.00  0.91           C  
ATOM   4598  CD2 PHE A 283     103.683 112.976  82.295  1.00  0.91           C  
ATOM   4599  CE1 PHE A 283     106.357 112.760  81.532  1.00  0.91           C  
ATOM   4600  CE2 PHE A 283     104.009 112.572  81.004  1.00  0.91           C  
ATOM   4601  CZ  PHE A 283     105.344 112.475  80.622  1.00  0.91           C  
ATOM   4602  H   PHE A 283     102.331 112.218  85.538  1.00  0.91           H  
ATOM   4603  HA  PHE A 283     105.253 111.787  85.279  1.00  0.91           H  
ATOM   4604  HB2 PHE A 283     105.024 114.487  84.915  1.00  0.91           H  
ATOM   4605  HB3 PHE A 283     103.343 114.095  84.651  1.00  0.91           H  
ATOM   4606  HD1 PHE A 283     106.832 113.352  83.535  1.00  0.91           H  
ATOM   4607  HD2 PHE A 283     102.638 113.052  82.580  1.00  0.91           H  
ATOM   4608  HE1 PHE A 283     107.398 112.654  81.244  1.00  0.91           H  
ATOM   4609  HE2 PHE A 283     103.221 112.330  80.299  1.00  0.91           H  
ATOM   4610  HZ  PHE A 283     105.594 112.162  79.614  1.00  0.91           H  
ATOM   4611  N   ASN A 284     103.852 113.580  87.704  1.00  0.88           N  
ATOM   4612  CA  ASN A 284     104.134 114.190  89.000  1.00  0.88           C  
ATOM   4613  C   ASN A 284     104.755 113.186  89.977  1.00  0.88           C  
ATOM   4614  O   ASN A 284     105.557 113.540  90.844  1.00  0.88           O  
ATOM   4615  CB  ASN A 284     102.876 114.742  89.657  1.00  0.88           C  
ATOM   4616  CG  ASN A 284     102.705 116.227  89.456  1.00  0.88           C  
ATOM   4617  OD1 ASN A 284     103.425 116.922  88.744  1.00  0.88           O  
ATOM   4618  ND2 ASN A 284     101.646 116.745  90.143  1.00  0.88           N  
ATOM   4619  H   ASN A 284     102.905 113.577  87.301  1.00  0.88           H  
ATOM   4620  HA  ASN A 284     104.892 114.963  88.828  1.00  0.88           H  
ATOM   4621  HB2 ASN A 284     102.912 114.581  90.742  1.00  0.88           H  
ATOM   4622  HB3 ASN A 284     101.981 114.238  89.278  1.00  0.88           H  
ATOM   4623 HD21 ASN A 284     101.431 117.750  90.112  1.00  0.88           H  
ATOM   4624 HD22 ASN A 284     101.026 116.134  90.693  1.00  0.88           H  
ATOM   4625  N   VAL A 285     104.282 111.890  89.912  1.00  0.89           N  
ATOM   4626  CA  VAL A 285     104.729 110.881  90.884  1.00  0.89           C  
ATOM   4627  C   VAL A 285     106.239 110.535  90.743  1.00  0.89           C  
ATOM   4628  O   VAL A 285     106.873 110.013  91.663  1.00  0.89           O  
ATOM   4629  CB  VAL A 285     103.817 109.636  90.866  1.00  0.89           C  
ATOM   4630  CG1 VAL A 285     104.111 108.708  89.691  1.00  0.89           C  
ATOM   4631  CG2 VAL A 285     103.891 108.853  92.179  1.00  0.89           C  
ATOM   4632  H   VAL A 285     103.582 111.643  89.204  1.00  0.89           H  
ATOM   4633  HA  VAL A 285     104.633 111.369  91.864  1.00  0.89           H  
ATOM   4634  HB  VAL A 285     102.779 109.980  90.767  1.00  0.89           H  
ATOM   4635 HG11 VAL A 285     104.100 109.260  88.753  1.00  0.89           H  
ATOM   4636 HG12 VAL A 285     105.085 108.218  89.789  1.00  0.89           H  
ATOM   4637 HG13 VAL A 285     103.352 107.927  89.622  1.00  0.89           H  
ATOM   4638 HG21 VAL A 285     104.878 108.408  92.328  1.00  0.89           H  
ATOM   4639 HG22 VAL A 285     103.676 109.501  93.035  1.00  0.89           H  
ATOM   4640 HG23 VAL A 285     103.157 108.040  92.184  1.00  0.89           H  
ATOM   4641  N   LEU A 286     106.796 110.813  89.509  1.00  0.88           N  
ATOM   4642  CA  LEU A 286     108.232 110.692  89.258  1.00  0.88           C  
ATOM   4643  C   LEU A 286     108.886 111.999  89.741  1.00  0.88           C  
ATOM   4644  O   LEU A 286     109.966 112.008  90.343  1.00  0.88           O  
ATOM   4645  CB  LEU A 286     108.523 110.420  87.775  1.00  0.88           C  
ATOM   4646  CG  LEU A 286     109.997 110.589  87.347  1.00  0.88           C  
ATOM   4647  CD1 LEU A 286     110.961 109.701  88.133  1.00  0.88           C  
ATOM   4648  CD2 LEU A 286     110.152 110.315  85.848  1.00  0.88           C  
ATOM   4649  H   LEU A 286     106.183 111.165  88.774  1.00  0.88           H  
ATOM   4650  HA  LEU A 286     108.623 109.876  89.878  1.00  0.88           H  
ATOM   4651  HB2 LEU A 286     107.912 111.088  87.155  1.00  0.88           H  
ATOM   4652  HB3 LEU A 286     108.185 109.403  87.540  1.00  0.88           H  
ATOM   4653  HG  LEU A 286     110.283 111.633  87.511  1.00  0.88           H  
ATOM   4654 HD11 LEU A 286     110.961 109.937  89.200  1.00  0.88           H  
ATOM   4655 HD12 LEU A 286     110.700 108.647  88.027  1.00  0.88           H  
ATOM   4656 HD13 LEU A 286     111.986 109.829  87.773  1.00  0.88           H  
ATOM   4657 HD21 LEU A 286     109.938 109.268  85.612  1.00  0.88           H  
ATOM   4658 HD22 LEU A 286     109.478 110.947  85.262  1.00  0.88           H  
ATOM   4659 HD23 LEU A 286     111.175 110.527  85.519  1.00  0.88           H  
ATOM   4660  N   PHE A 287     108.275 113.165  89.313  1.00  0.90           N  
ATOM   4661  CA  PHE A 287     108.910 114.464  89.533  1.00  0.90           C  
ATOM   4662  C   PHE A 287     108.905 114.909  91.002  1.00  0.90           C  
ATOM   4663  O   PHE A 287     109.699 115.760  91.410  1.00  0.90           O  
ATOM   4664  CB  PHE A 287     108.295 115.576  88.673  1.00  0.90           C  
ATOM   4665  CG  PHE A 287     108.510 115.462  87.180  1.00  0.90           C  
ATOM   4666  CD1 PHE A 287     109.698 114.979  86.618  1.00  0.90           C  
ATOM   4667  CD2 PHE A 287     107.515 115.936  86.314  1.00  0.90           C  
ATOM   4668  CE1 PHE A 287     109.861 114.928  85.232  1.00  0.90           C  
ATOM   4669  CE2 PHE A 287     107.678 115.891  84.930  1.00  0.90           C  
ATOM   4670  CZ  PHE A 287     108.848 115.374  84.390  1.00  0.90           C  
ATOM   4671  H   PHE A 287     107.403 113.116  88.774  1.00  0.90           H  
ATOM   4672  HA  PHE A 287     109.973 114.336  89.294  1.00  0.90           H  
ATOM   4673  HB2 PHE A 287     108.688 116.551  88.983  1.00  0.90           H  
ATOM   4674  HB3 PHE A 287     107.217 115.610  88.879  1.00  0.90           H  
ATOM   4675  HD1 PHE A 287     110.528 114.657  87.239  1.00  0.90           H  
ATOM   4676  HD2 PHE A 287     106.598 116.350  86.719  1.00  0.90           H  
ATOM   4677  HE1 PHE A 287     110.793 114.565  84.810  1.00  0.90           H  
ATOM   4678  HE2 PHE A 287     106.895 116.260  84.272  1.00  0.90           H  
ATOM   4679  HZ  PHE A 287     108.976 115.338  83.313  1.00  0.90           H  
ATOM   4680  N   SER A 288     107.982 114.310  91.829  1.00  0.89           N  
ATOM   4681  CA  SER A 288     107.937 114.544  93.277  1.00  0.89           C  
ATOM   4682  C   SER A 288     109.112 113.922  94.090  1.00  0.89           C  
ATOM   4683  O   SER A 288     109.100 113.923  95.327  1.00  0.89           O  
ATOM   4684  CB  SER A 288     106.616 114.029  93.868  1.00  0.89           C  
ATOM   4685  OG  SER A 288     105.517 114.830  93.415  1.00  0.89           O  
ATOM   4686  H   SER A 288     107.263 113.706  91.404  1.00  0.89           H  
ATOM   4687  HA  SER A 288     108.003 115.630  93.417  1.00  0.89           H  
ATOM   4688  HB2 SER A 288     106.610 114.076  94.960  1.00  0.89           H  
ATOM   4689  HB3 SER A 288     106.438 112.989  93.571  1.00  0.89           H  
ATOM   4690  HG  SER A 288     104.711 114.236  93.458  1.00  0.89           H  
ATOM   4691  N   THR A 289     110.170 113.438  93.351  1.00  0.85           N  
ATOM   4692  CA  THR A 289     111.387 112.857  93.919  1.00  0.85           C  
ATOM   4693  C   THR A 289     112.457 113.907  94.239  1.00  0.85           C  
ATOM   4694  O   THR A 289     113.399 113.644  94.985  1.00  0.85           O  
ATOM   4695  CB  THR A 289     112.004 111.792  92.979  1.00  0.85           C  
ATOM   4696  OG1 THR A 289     112.106 112.276  91.633  1.00  0.85           O  
ATOM   4697  CG2 THR A 289     111.203 110.492  92.992  1.00  0.85           C  
ATOM   4698  H   THR A 289     110.110 113.463  92.339  1.00  0.85           H  
ATOM   4699  HA  THR A 289     111.123 112.398  94.880  1.00  0.85           H  
ATOM   4700  HB  THR A 289     113.026 111.561  93.301  1.00  0.85           H  
ATOM   4701 HG21 THR A 289     111.194 110.045  93.991  1.00  0.85           H  
ATOM   4702 HG22 THR A 289     110.166 110.655  92.679  1.00  0.85           H  
ATOM   4703 HG23 THR A 289     111.634 109.770  92.290  1.00  0.85           H  
ATOM   4704  HG1 THR A 289     111.275 112.049  91.144  1.00  0.85           H  
ATOM   4705  N   VAL A 290     112.366 115.089  93.536  1.00  0.86           N  
ATOM   4706  CA  VAL A 290     113.489 116.035  93.432  1.00  0.86           C  
ATOM   4707  C   VAL A 290     113.516 117.096  94.564  1.00  0.86           C  
ATOM   4708  O   VAL A 290     114.416 117.929  94.671  1.00  0.86           O  
ATOM   4709  CB  VAL A 290     113.458 116.653  92.010  1.00  0.86           C  
ATOM   4710  CG1 VAL A 290     114.482 117.762  91.796  1.00  0.86           C  
ATOM   4711  CG2 VAL A 290     113.685 115.565  90.946  1.00  0.86           C  
ATOM   4712  H   VAL A 290     111.491 115.297  93.053  1.00  0.86           H  
ATOM   4713  HA  VAL A 290     114.418 115.461  93.554  1.00  0.86           H  
ATOM   4714  HB  VAL A 290     112.465 117.085  91.835  1.00  0.86           H  
ATOM   4715 HG11 VAL A 290     114.218 118.663  92.355  1.00  0.86           H  
ATOM   4716 HG12 VAL A 290     115.479 117.434  92.103  1.00  0.86           H  
ATOM   4717 HG13 VAL A 290     114.527 118.055  90.744  1.00  0.86           H  
ATOM   4718 HG21 VAL A 290     114.631 115.039  91.113  1.00  0.86           H  
ATOM   4719 HG22 VAL A 290     112.876 114.828  90.951  1.00  0.86           H  
ATOM   4720 HG23 VAL A 290     113.717 115.997  89.941  1.00  0.86           H  
ATOM   4721  N   PHE A 291     112.435 117.071  95.421  1.00  0.86           N  
ATOM   4722  CA  PHE A 291     112.093 118.193  96.303  1.00  0.86           C  
ATOM   4723  C   PHE A 291     111.948 117.736  97.763  1.00  0.86           C  
ATOM   4724  O   PHE A 291     111.528 116.606  98.038  1.00  0.86           O  
ATOM   4725  CB  PHE A 291     110.765 118.816  95.841  1.00  0.86           C  
ATOM   4726  CG  PHE A 291     110.851 119.357  94.437  1.00  0.86           C  
ATOM   4727  CD1 PHE A 291     111.679 120.451  94.150  1.00  0.86           C  
ATOM   4728  CD2 PHE A 291     110.160 118.725  93.396  1.00  0.86           C  
ATOM   4729  CE1 PHE A 291     111.823 120.897  92.838  1.00  0.86           C  
ATOM   4730  CE2 PHE A 291     110.304 119.178  92.088  1.00  0.86           C  
ATOM   4731  CZ  PHE A 291     111.137 120.257  91.811  1.00  0.86           C  
ATOM   4732  H   PHE A 291     111.851 116.242  95.443  1.00  0.86           H  
ATOM   4733  HA  PHE A 291     112.901 118.927  96.242  1.00  0.86           H  
ATOM   4734  HB2 PHE A 291     110.444 119.622  96.512  1.00  0.86           H  
ATOM   4735  HB3 PHE A 291     109.974 118.058  95.886  1.00  0.86           H  
ATOM   4736  HD1 PHE A 291     112.238 120.945  94.943  1.00  0.86           H  
ATOM   4737  HD2 PHE A 291     109.534 117.856  93.582  1.00  0.86           H  
ATOM   4738  HE1 PHE A 291     112.483 121.732  92.625  1.00  0.86           H  
ATOM   4739  HE2 PHE A 291     109.796 118.659  91.281  1.00  0.86           H  
ATOM   4740  HZ  PHE A 291     111.263 120.586  90.784  1.00  0.86           H  
ATOM   4741  N   PRO A 292     112.246 118.669  98.746  1.00  0.87           N  
ATOM   4742  CA  PRO A 292     112.230 118.299 100.162  1.00  0.87           C  
ATOM   4743  C   PRO A 292     110.812 118.046 100.715  1.00  0.87           C  
ATOM   4744  O   PRO A 292     109.843 118.753 100.414  1.00  0.87           O  
ATOM   4745  CB  PRO A 292     112.881 119.488 100.872  1.00  0.87           C  
ATOM   4746  CG  PRO A 292     112.582 120.666  99.949  1.00  0.87           C  
ATOM   4747  CD  PRO A 292     112.668 120.050  98.560  1.00  0.87           C  
ATOM   4748  HA  PRO A 292     112.845 117.401 100.267  1.00  0.87           H  
ATOM   4749  HB2 PRO A 292     113.967 119.338 100.926  1.00  0.87           H  
ATOM   4750  HB3 PRO A 292     112.510 119.654 101.888  1.00  0.87           H  
ATOM   4751  HG2 PRO A 292     113.277 121.499 100.082  1.00  0.87           H  
ATOM   4752  HG3 PRO A 292     111.567 121.036 100.135  1.00  0.87           H  
ATOM   4753  HD2 PRO A 292     112.041 120.570  97.833  1.00  0.87           H  
ATOM   4754  HD3 PRO A 292     113.701 120.038  98.198  1.00  0.87           H  
ATOM   4755  N   PRO A 293     110.692 117.005 101.628  1.00  0.85           N  
ATOM   4756  CA  PRO A 293     109.387 116.481 102.034  1.00  0.85           C  
ATOM   4757  C   PRO A 293     108.586 117.385 102.976  1.00  0.85           C  
ATOM   4758  O   PRO A 293     107.397 117.173 103.205  1.00  0.85           O  
ATOM   4759  CB  PRO A 293     109.722 115.162 102.735  1.00  0.85           C  
ATOM   4760  CG  PRO A 293     111.104 115.421 103.326  1.00  0.85           C  
ATOM   4761  CD  PRO A 293     111.781 116.257 102.252  1.00  0.85           C  
ATOM   4762  HA  PRO A 293     108.776 116.317 101.140  1.00  0.85           H  
ATOM   4763  HB2 PRO A 293     109.788 114.355 101.995  1.00  0.85           H  
ATOM   4764  HB3 PRO A 293     108.995 114.866 103.497  1.00  0.85           H  
ATOM   4765  HG2 PRO A 293     111.651 114.501 103.550  1.00  0.85           H  
ATOM   4766  HG3 PRO A 293     111.013 115.998 104.254  1.00  0.85           H  
ATOM   4767  HD2 PRO A 293     112.540 116.935 102.652  1.00  0.85           H  
ATOM   4768  HD3 PRO A 293     112.232 115.616 101.487  1.00  0.85           H  
ATOM   4769  N   THR A 294     109.296 118.398 103.573  1.00  0.81           N  
ATOM   4770  CA  THR A 294     108.705 119.358 104.503  1.00  0.81           C  
ATOM   4771  C   THR A 294     107.880 120.422 103.756  1.00  0.81           C  
ATOM   4772  O   THR A 294     107.227 121.271 104.360  1.00  0.81           O  
ATOM   4773  CB  THR A 294     109.820 120.050 105.313  1.00  0.81           C  
ATOM   4774  OG1 THR A 294     110.929 120.337 104.440  1.00  0.81           O  
ATOM   4775  CG2 THR A 294     110.326 119.157 106.441  1.00  0.81           C  
ATOM   4776  H   THR A 294     110.285 118.522 103.361  1.00  0.81           H  
ATOM   4777  HA  THR A 294     108.002 118.830 105.159  1.00  0.81           H  
ATOM   4778  HB  THR A 294     109.469 120.999 105.734  1.00  0.81           H  
ATOM   4779 HG21 THR A 294     109.522 118.906 107.139  1.00  0.81           H  
ATOM   4780 HG22 THR A 294     110.757 118.229 106.050  1.00  0.81           H  
ATOM   4781 HG23 THR A 294     111.124 119.661 106.997  1.00  0.81           H  
ATOM   4782  HG1 THR A 294     111.573 120.845 104.968  1.00  0.81           H  
ATOM   4783  N   SER A 295     107.969 120.367 102.376  1.00  0.79           N  
ATOM   4784  CA  SER A 295     107.290 121.303 101.478  1.00  0.79           C  
ATOM   4785  C   SER A 295     106.044 120.677 100.798  1.00  0.79           C  
ATOM   4786  O   SER A 295     105.418 121.234  99.894  1.00  0.79           O  
ATOM   4787  CB  SER A 295     108.288 121.832 100.449  1.00  0.79           C  
ATOM   4788  OG  SER A 295     108.675 120.829  99.509  1.00  0.79           O  
ATOM   4789  H   SER A 295     108.539 119.627 101.969  1.00  0.79           H  
ATOM   4790  HA  SER A 295     106.922 122.144 102.077  1.00  0.79           H  
ATOM   4791  HB2 SER A 295     109.194 122.213 100.931  1.00  0.79           H  
ATOM   4792  HB3 SER A 295     107.837 122.657  99.895  1.00  0.79           H  
ATOM   4793  HG  SER A 295     109.192 120.115  99.957  1.00  0.79           H  
ATOM   4794  N   PHE A 296     105.638 119.492 101.374  1.00  0.85           N  
ATOM   4795  CA  PHE A 296     104.473 118.705 100.977  1.00  0.85           C  
ATOM   4796  C   PHE A 296     103.649 118.465 102.252  1.00  0.85           C  
ATOM   4797  O   PHE A 296     104.151 118.474 103.377  1.00  0.85           O  
ATOM   4798  CB  PHE A 296     104.855 117.330 100.408  1.00  0.85           C  
ATOM   4799  CG  PHE A 296     105.594 117.338  99.093  1.00  0.85           C  
ATOM   4800  CD1 PHE A 296     104.966 116.916  97.918  1.00  0.85           C  
ATOM   4801  CD2 PHE A 296     106.946 117.698  99.038  1.00  0.85           C  
ATOM   4802  CE1 PHE A 296     105.698 116.797  96.736  1.00  0.85           C  
ATOM   4803  CE2 PHE A 296     107.663 117.622  97.845  1.00  0.85           C  
ATOM   4804  CZ  PHE A 296     107.040 117.163  96.691  1.00  0.85           C  
ATOM   4805  H   PHE A 296     106.175 119.143 102.169  1.00  0.85           H  
ATOM   4806  HA  PHE A 296     103.876 119.272 100.258  1.00  0.85           H  
ATOM   4807  HB2 PHE A 296     103.949 116.719 100.292  1.00  0.85           H  
ATOM   4808  HB3 PHE A 296     105.468 116.780 101.136  1.00  0.85           H  
ATOM   4809  HD1 PHE A 296     103.912 116.646  97.918  1.00  0.85           H  
ATOM   4810  HD2 PHE A 296     107.457 118.036  99.933  1.00  0.85           H  
ATOM   4811  HE1 PHE A 296     105.221 116.400  95.848  1.00  0.85           H  
ATOM   4812  HE2 PHE A 296     108.710 117.914  97.834  1.00  0.85           H  
ATOM   4813  HZ  PHE A 296     107.590 117.089  95.757  1.00  0.85           H  
ATOM   4814  N   GLY A 297     102.323 118.140 102.023  1.00  0.93           N  
ATOM   4815  CA  GLY A 297     101.390 117.868 103.110  1.00  0.93           C  
ATOM   4816  C   GLY A 297     100.216 118.844 103.025  1.00  0.93           C  
ATOM   4817  O   GLY A 297      99.984 119.472 101.983  1.00  0.93           O  
ATOM   4818  H   GLY A 297     101.945 118.100 101.069  1.00  0.93           H  
ATOM   4819  HA2 GLY A 297     101.892 117.961 104.076  1.00  0.93           H  
ATOM   4820  HA3 GLY A 297     101.020 116.847 102.982  1.00  0.93           H  
ATOM   4821  N   PRO A 298      99.425 118.963 104.154  1.00  0.93           N  
ATOM   4822  CA  PRO A 298      98.314 119.913 104.217  1.00  0.93           C  
ATOM   4823  C   PRO A 298      98.819 121.357 104.226  1.00  0.93           C  
ATOM   4824  O   PRO A 298      99.911 121.689 104.690  1.00  0.93           O  
ATOM   4825  CB  PRO A 298      97.619 119.623 105.553  1.00  0.93           C  
ATOM   4826  CG  PRO A 298      98.111 118.237 105.947  1.00  0.93           C  
ATOM   4827  CD  PRO A 298      99.521 118.194 105.384  1.00  0.93           C  
ATOM   4828  HA  PRO A 298      97.653 119.737 103.365  1.00  0.93           H  
ATOM   4829  HB2 PRO A 298      96.531 119.662 105.458  1.00  0.93           H  
ATOM   4830  HB3 PRO A 298      97.905 120.349 106.325  1.00  0.93           H  
ATOM   4831  HG2 PRO A 298      97.489 117.475 105.464  1.00  0.93           H  
ATOM   4832  HG3 PRO A 298      98.081 118.065 107.026  1.00  0.93           H  
ATOM   4833  HD2 PRO A 298     100.232 118.705 106.043  1.00  0.93           H  
ATOM   4834  HD3 PRO A 298      99.868 117.174 105.199  1.00  0.93           H  
ATOM   4835  N   LEU A 299      97.899 122.275 103.745  1.00  0.91           N  
ATOM   4836  CA  LEU A 299      98.183 123.706 103.789  1.00  0.91           C  
ATOM   4837  C   LEU A 299      97.312 124.310 104.900  1.00  0.91           C  
ATOM   4838  O   LEU A 299      96.079 124.316 104.855  1.00  0.91           O  
ATOM   4839  CB  LEU A 299      97.875 124.417 102.467  1.00  0.91           C  
ATOM   4840  CG  LEU A 299      98.999 124.420 101.408  1.00  0.91           C  
ATOM   4841  CD1 LEU A 299      99.814 123.134 101.327  1.00  0.91           C  
ATOM   4842  CD2 LEU A 299      98.388 124.729 100.039  1.00  0.91           C  
ATOM   4843  H   LEU A 299      96.994 121.956 103.371  1.00  0.91           H  
ATOM   4844  HA  LEU A 299      99.236 123.871 104.039  1.00  0.91           H  
ATOM   4845  HB2 LEU A 299      97.627 125.469 102.668  1.00  0.91           H  
ATOM   4846  HB3 LEU A 299      96.967 123.992 102.038  1.00  0.91           H  
ATOM   4847  HG  LEU A 299      99.696 125.230 101.658  1.00  0.91           H  
ATOM   4848 HD11 LEU A 299     100.422 122.991 102.224  1.00  0.91           H  
ATOM   4849 HD12 LEU A 299      99.166 122.266 101.207  1.00  0.91           H  
ATOM   4850 HD13 LEU A 299     100.506 123.163 100.478  1.00  0.91           H  
ATOM   4851 HD21 LEU A 299      97.659 123.969  99.749  1.00  0.91           H  
ATOM   4852 HD22 LEU A 299      97.881 125.697 100.053  1.00  0.91           H  
ATOM   4853 HD23 LEU A 299      99.152 124.756  99.260  1.00  0.91           H  
ATOM   4854  N   VAL A 300      98.064 124.839 105.937  1.00  0.87           N  
ATOM   4855  CA  VAL A 300      97.485 125.558 107.063  1.00  0.87           C  
ATOM   4856  C   VAL A 300      97.389 127.050 106.713  1.00  0.87           C  
ATOM   4857  O   VAL A 300      98.171 127.620 105.951  1.00  0.87           O  
ATOM   4858  CB  VAL A 300      98.229 125.325 108.395  1.00  0.87           C  
ATOM   4859  CG1 VAL A 300      98.181 123.846 108.789  1.00  0.87           C  
ATOM   4860  CG2 VAL A 300      99.680 125.815 108.385  1.00  0.87           C  
ATOM   4861  H   VAL A 300      99.076 124.746 105.904  1.00  0.87           H  
ATOM   4862  HA  VAL A 300      96.465 125.193 107.181  1.00  0.87           H  
ATOM   4863  HB  VAL A 300      97.704 125.891 109.177  1.00  0.87           H  
ATOM   4864 HG11 VAL A 300      97.149 123.482 108.798  1.00  0.87           H  
ATOM   4865 HG12 VAL A 300      98.754 123.223 108.094  1.00  0.87           H  
ATOM   4866 HG13 VAL A 300      98.598 123.700 109.791  1.00  0.87           H  
ATOM   4867 HG21 VAL A 300     100.289 125.275 107.654  1.00  0.87           H  
ATOM   4868 HG22 VAL A 300      99.739 126.884 108.159  1.00  0.87           H  
ATOM   4869 HG23 VAL A 300     100.138 125.666 109.369  1.00  0.87           H  
ATOM   4870  N   ARG A 301      96.354 127.705 107.362  1.00  0.80           N  
ATOM   4871  CA  ARG A 301      96.132 129.133 107.191  1.00  0.80           C  
ATOM   4872  C   ARG A 301      95.470 129.696 108.451  1.00  0.80           C  
ATOM   4873  O   ARG A 301      94.648 129.068 109.118  1.00  0.80           O
[truncated: 775,709 more chars]
